# Supplementary material for: TRS: a method for determining transcript termini from RNAtag-seq sequencing data
Source: Nat Commun. 2023 Nov 29;14:7843. doi: 10.1038/s41467-023-43534-2 (PMC10687069; doi:10.1038/s41467-023-43534-2)
Supplement: Supplementary file 4 — Supplementary Data 1 [file 41467_2023_43534_MOESM4_ESM.xlsx]

## Sheet: Legends
Supplementary Data 1 - Previously published sequencing datasets that were analyzed by TRS
Header	Description
Analysis	The analysis in which the dataset was used
Study	The reference to the study from which the data was taken
Accession	The BioProject ID in the NCBI database
Accession link	The hyperlink to the BioProject in the NCBI database
Strain	The bacterial strains used in the analysis
Sequencing methodology	The sequencing methodologies that were applied to the sequencing libraries
SRA run identifiers	The run identifiers in the NCBI database that were used in the analysis
Reference genome IDs	The reference sequence identifiers that were used for the mapping of sequencing reads
Annotations	The annotation source that were used to annotate the determined 3' termini by TRS
References
Adams, P.P. et al. Regulatory roles of Escherichia coli 5' UTR and ORF-internal RNAs detected by 3' end mapping. eLife 10 (2021).
Avican, K. et al. RNA atlas of human bacterial pathogens uncovers stress dynamics linked to infection. Nature communications 12, 3282 (2021).
Bar, A., Argaman, L., Altuvia, Y. & Margalit, H. Prediction of Novel Bacterial Small RNAs From RIL-Seq RNA-RNA Interaction Data. Frontiers in microbiology 12, 635070 (2021).
Barsheshet, M., Fisher, S. & Margalit, H. Inferring the contribution of small RNAs to changes in gene expression in response to stress. NAR Genomics and Bioinformatics 4 (2022).
Dar, D. et al. Term-seq reveals abundant ribo-regulation of antibiotics resistance in bacteria. Science 352, aad9822 (2016).
Dar, D. & Sorek, R. High-resolution RNA 3'-ends mapping of bacterial Rho-dependent transcripts. Nucleic Acids Res 46, 6797-6805 (2018).
Goldberger, O., Livny, J., Bhattacharyya, R. & Amster-Choder, O. Wisdom of the crowds: A suggested polygenic plan for small-RNA-mediated regulation in bacteria. iScience 24, 103096 (2021).
Kavita, K. et al. Multiple in vivo roles for the C-terminal domain of the RNA chaperone Hfq. Nucleic Acids Res 50, 1718-1733 (2022).
Melamed, S., Adams, P.P., Zhang, A., Zhang, H. & Storz, G. RNA-RNA Interactomes of ProQ and Hfq Reveal Overlapping and Competing Roles. Mol Cell 77, 411-425 (2020).
Pearl Mizrahi, S.E., N. Argaman, L.; Altuvia, Y.; Katsowich, N; Socol, Y.; Bar, A.; Rosenshine, I.; Margalit, H. The impact of Hfq-mediated sRNA-mRNA interactome on the virulence of enteropathogenic Escherichia coli. Science Advances 7, eabi8228 (2021).

## Sheet: Content
Analysis	Study	Accession	Accession link	Strain	Growth condition/phase	Sequencing methodology	SRA run identifiers	Reference sequence IDs	Annotations	Sheets in Supplementary Data 2
Published E. coli RNAtag-seq from our lab	Barsheshet et al. 2022	PRJEB57847	https://www.ncbi.nlm.nih.gov/bioproject/?term=PRJEB57847	E. coli K-12 strain MG1655	Grown to exponential phase in LB medium	RNAtag-seq	ERR10542505, ERR10542507, ERR10542508	NC_000913.3	-	E. coli - Barsheshet
Term-seq analysis by TRS	Dar and Sorek 2018	PRJNA431994	https://www.ncbi.nlm.nih.gov/bioproject/?term=PRJNA431994	E. coli BW25113	Grown to exponential phase in LB medium	Term-seq	This study provided per position read start counts for each sequencing library		BioCyc version 25.5	E. coli - Dar and Sorek (coordinates were converted to the E. coli K-12 MG1655 reference genome NC_000913.3)
E. coli RNAtag-seq from previous studies	Melamed et al. 2020	PRJNA543880	https://www.ncbi.nlm.nih.gov/bioproject/?term=PRJNA543880	E. coli K-12 strain MG1655	Grown to exponential phase in LB medium	RNAtag-seq	SRR9096069, SRR9096070, SRR9096071	NC_000913.3	BioCyc version 25.5	E. coli - Melamed
	Adams et al. 2021	PRJNA640168	https://www.ncbi.nlm.nih.gov/bioproject/?term=PRJNA640168	E. coli K-12 strain MG1655	Grown to exponential phase in LB medium	RNAtag-seq	SRR12047178, SRR12047179	NC_000913.3	BioCyc version 25.5	E. coli - Adams (RNAtag-seq)
	Goldberger et al. 2021	PRJNA707564	https://www.ncbi.nlm.nih.gov/bioproject/?term=PRJNA707564	E. coli RB001 (Clinical isolate)	Grown to exponential phase in LB medium	RNAtag-seq	SRR13894919, SRR13894920, SRR13894921	NC_000913.3	BioCyc version 25.5	E. coli - Goldberger
	Kavita et al. 2022	PRJNA588270	https://www.ncbi.nlm.nih.gov/bioproject/?term=PRJNA588270	E. coli K-12 strain MG1655	Grown to OD600 ∼1.0 (early stationary phase) in LB medium	RNAtag-seq	SRR10417421, SRR10417422	NC_000913.3	BioCyc version 25.5	E. coli - Kavita
Identification of 3’ termini in other bacteria	Dar and Sorek 2016	PRJEB12568	https://www.ncbi.nlm.nih.gov/bioproject/?term=PRJEB12568	Listeria monocytogenes EGD-e	Grown to exponential phase in BHI medium	Term-seq	ERR1248436, ERR1248437, ERR1248438	NZ_CP023861.1	GCF_009866885.1_ASM986688v1 (Refseq)	Listeria - Dar (term-seq)
	Avican et al. 2021	PRJNA638918	https://www.ncbi.nlm.nih.gov/bioproject/?term=PRJNA638918	Listeria monocytogenes EGD-e	Grown to exponential phase in LB medium	RNAtag-seq	SRR11998214, SRR11998215, SRR11998216	NZ_CP023861.1	GCF_009866885.1_ASM986688v1 (Refseq)	Listeria - Avican (RNAtag-seq)
				Klebsiella pneumoniae subsp. pneumoniae	Grown to exponential phase in LB medium		SRR11998148, SRR11998149, SRR11998150	NC_009648.1 NC_009649.1 NC_009650.1 NC_009651.1 NC_009652.1 NC_009653.1	GCF_000016305.1_ASM1630v1 (Refseq)	Klebsiella - Avican
				Salmonella enterica subsp. enterica serovar Typhimurium SL1344	Grown to exponential phase in LB medium		SRR11998463, SRR11998464, SRR11998465,	NC_016810.1 NC_017718.1 NC_017719.1 NC_017720.1	GCF_000210855.2_ASM21085v2 (Refseq)	Salmonella - Avican
				Shigella flexneri 5a str. M90T	Grown to exponential phase in TSB medium		SRR11998565, SRR11998566, SRR11998567	NZ_CP037923.1 NZ_CP037924.1	GCF_004799585.1_ASM479958v1 (Refseq)	Shigella - Avican
Comparison of RNAtag-seq and term-seq analysis of the same RNA sample in other studies	Adams et al. 2021	PRJNA640168	https://www.ncbi.nlm.nih.gov/bioproject/?term=PRJNA640168	E. coli K12 strain MG1655	Grown to exponential phase in LB medium	RNAtag-seq and term-seq	SRR12047178, SRR12047179, SRR12047170, SRR12047169	NC_000913.3	BioCyc version 25.5	E. coli - Adams (RNAtag-seq), E. coli - Adams (Term-seq)
Identification of condition-specific termini	Mizrahi et al. 2021	PRJEB36845	https://www.ncbi.nlm.nih.gov/bioproject/?term=PRJEB36845	EPEC E2348/69	Grown to stationary phase in LB medium, Grown to exponential phase in DMEM medium	RNAtag-seq	ERR3932847, ERR3932848, ERR3932849, ERR3932853, ERR3932854, ERR3932855	NC_011601.1 NC_011602.1 NC_011603.1 EU580135.1	The annoation is according to Mizrahi et al. 2021 that annotated the EPEC E2348/69 genome based on the BioCyC version 19.0	EPEC - LB - Mizrahi, EPEC - DMEM - Mizrahi
Conservation of RNA regulatory elements in bacteria	Avican et al. 2021	PRJNA638918	https://www.ncbi.nlm.nih.gov/bioproject/?term=PRJNA638918	E. coli ETEC H10407, Klebsiella pneumoniae subsp. pneumoniae, Salmonella enterica subsp. enterica serovar Typhimurium SL1344, Shigella flexneri 5a str. M90T	*	RNAtag-seq	*	The reference genomes of Klebsiella pneumoniae subsp. pneumoniae, Salmonella enterica subsp. enterica serovar Typhimurium SL1344, and Shigella flexneri 5a str. M90T are as listed above for the study Avican et al. 2021. For E. coli ETEC H10407 the reference IDs are: NC_017633.1 NC_017721.1 NC_017723.1 NC_017722.1 NC_017724.1	The annotations of Klebsiella pneumoniae subsp. pneumoniae, Salmonella enterica subsp. enterica serovar Typhimurium SL1344, and Shigella flexneri 5a str. M90T are as listed above for the study Avican et al. 2021. For E. coli ETEC H10407 the annotation is: GCF_000210475.1_ASM21047v1 (Refseq)	-
Analysis of PCR duplicates	Melamed et al. 2020	PRJNA543880	https://www.ncbi.nlm.nih.gov/bioproject/?term=PRJNA543880	E. coli K12 strain MG1655	Grown to exponential phase in LB medium	RNAtag-seq	SRR9096069, SRR9096070, SRR9096071	NC_000913.3	BioCyc version 25.5	E. coli - Melamed
	Bar et al. 2021	PRJEB41581	https://www.ncbi.nlm.nih.gov/bioproject/?term=PRJEB41581	E. coli K12 strain MG1655 carrying pJV300 plasmid†	Grown to stationary phase in LB medium	RNAtag-seq	ERR4881796, ERR4881795, ERR4881794	NC_000913.3	BioCyc version 25.5	E. coli - Bar
* The analysis included all the sequencing libraries of the specified organisms in all the available growth condition.
† Urban, J. H., and Vogel, J. (2007). Translational control and target recognition by Escherichia coli small RNAs in vivo. Nucleic Acids Res. 35, 1018–1037. doi: 10.1093/nar/gkl1040
