# Supplementary material for: TRS: a method for determining transcript termini from RNAtag-seq sequencing data
Source: Nat Commun. 2023 Nov 29;14:7843. doi: 10.1038/s41467-023-43534-2 (PMC10687069; doi:10.1038/s41467-023-43534-2)
Supplement: Supplementary file 5 — Supplementary Data 2 [file 41467_2023_43534_MOESM5_ESM.xlsx]

## Sheet: Legends
Supplementary Data 2 - 3' termini determined by TRS for datasets analyzed in this study
Header	Description
Chromosome	The chromosome in which the 3' termini is located
Strand	The strand in which the 3' end is located.
Start	The peak boundary leftmost position.
End	The peak boundary rightmost position.
Dominant	The position with the highest statistic value within the peak. Note that this position is not necessarily the position with the highest number of read starts.
Signal	The mean statistic value (R_i) computed for the peak containing the 3' termini.
rep[X]	The adjusted p-value after applying Bonferroni correction for multiple hypotheses in library [X].
Genomic annotation	The genomic annotation of the 3' terminus, either: (i) Primary. (ii) Alternative primary. (iii) Distant primary. (iv) Alternative primary in TU. (v) Premature in 5' UTR. (vi) Internal. (vii) Antisense. (viii) IGR (Intergenic region).
Related IDs	The list of gene IDs associated with the 3' terminus.
Related genes	The list of gene names associated with the 3' terminus.
References
Adams, P.P. et al. Regulatory roles of Escherichia coli 5' UTR and ORF-internal RNAs detected by 3' end mapping. eLife 10 (2021).
Avican, K. et al. RNA atlas of human bacterial pathogens uncovers stress dynamics linked to infection. Nature communications 12, 3282 (2021).
Bar, A., Argaman, L., Altuvia, Y. & Margalit, H. Prediction of Novel Bacterial Small RNAs From RIL-Seq RNA-RNA Interaction Data. Frontiers in microbiology 12, 635070 (2021).
Barsheshet, M., Fisher, S. & Margalit, H. Inferring the contribution of small RNAs to changes in gene expression in response to stress. NAR Genomics and Bioinformatics 4 (2022).
Dar, D. et al. Term-seq reveals abundant ribo-regulation of antibiotics resistance in bacteria. Science 352, aad9822 (2016).
Dar, D. & Sorek, R. High-resolution RNA 3'-ends mapping of bacterial Rho-dependent transcripts. Nucleic Acids Res 46, 6797-6805 (2018).
Goldberger, O., Livny, J., Bhattacharyya, R. & Amster-Choder, O. Wisdom of the crowds: A suggested polygenic plan for small-RNA-mediated regulation in bacteria. iScience 24, 103096 (2021).
Kavita, K. et al. Multiple in vivo roles for the C-terminal domain of the RNA chaperone Hfq. Nucleic Acids Res 50, 1718-1733 (2022).
Melamed, S., Adams, P.P., Zhang, A., Zhang, H. & Storz, G. RNA-RNA Interactomes of ProQ and Hfq Reveal Overlapping and Competing Roles. Mol Cell 77, 411-425 (2020).
Pearl Mizrahi, S.E., N. Argaman, L.; Altuvia, Y.; Katsowich, N; Socol, Y.; Bar, A.; Rosenshine, I.; Margalit, H. The impact of Hfq-mediated sRNA-mRNA interactome on the virulence of enteropathogenic Escherichia coli. Science Advances 7, eabi8228 (2021).

## Sheet: E. coli - Barsheshet
Chromosome	Strand	Start	End	Dominant	Signal	rep1	rep2	rep3
chr	+	253	281	265	0.627153	4.86455e-14	4.55736e-20	4.78106e-30
chr	+	302	312	307	0.620635	1.59914e-05	0.000537892	1
chr	+	5071	5081	5077	0.937647	6.00284e-35	2.77901e-22	3.32814e-15
chr	+	9226	9237	9230	0.923606	1.79639e-279	0	1.98663e-259
chr	-	9889	9897	9890	0.64	4.6423e-11	3.2909e-07	1
chr	+	9916	9929	9921	0.650342	9.38483e-26	1.73565e-17	1.01915e-13
chr	+	14140	14151	14145	0.936128	2.07057e-297	9.13767e-130	9.63474e-219
chr	-	16147	16155	16149	0.935185	6.4171e-05	0.0134092	0
chr	+	17004	17015	17008	0.96782	0	0	0
chr	+	17054	17068	17058	0.541555	0.000170749	0.0697981	2.2339e-08
chr	+	17134	17144	17139	0.940711	0.000275444	7.84559e-10	0.0134092
chr	+	18692	18701	18696	0.85508	3.84914e-27	1.28358e-33	3.49763e-21
chr	+	19907	19923	19911	0.605841	6.488e-06	5.50504e-08	0.00146643
chr	-	20756	20767	20760	0.995089	0	0	0
chr	+	27278	27287	27280	0.969764	1.54868e-140	1.62542e-93	2.67229e-48
chr	+	29271	29280	29278	1	1.02332e-20	1.09365e-16	0
chr	+	34113	34122	34116	0.976498	3.03886e-20	9.79238e-26	6.55952e-24
chr	+	50617	50629	50624	0.529822	0.249744	0.00667632	0.00346995
chr	-	51321	51330	51325	0.512941	7.3565e-18	4.09894e-06	6.69224e-10
chr	-	53252	53263	53256	0.795316	1.53665e-69	3.41163e-52	7.5448e-33
chr	-	53352	53366	53358	0.436641	2.13643e-10	6.60386e-07	2.46334e-13
chr	+	58239	58248	58244	0.699471	2.96522e-16	0.0376314	1.70225e-06
chr	-	59605	59616	59609	0.982871	3.77065e-110	2.82081e-79	4.7912e-131
chr	-	62260	62271	62265	0.37714	2.63157e-05	0.000175186	9.0256e-11
chr	-	75511	75522	75515	0.938323	1.93691e-157	3.04023e-219	3.78286e-131
chr	+	87896	87904	87900	0.638889	0.00114639	1	0
chr	+	89077	89086	89082	0.701963	0.710309	0.000515326	8.59889e-07
chr	+	89779	89814	89785	0.390841	3.075e-08	0.000731822	3.68234e-05
chr	+	91157	91176	91165	0.61405	4.3092e-23	1.86437e-32	2.49507e-18
chr	+	91479	91491	91483	0.670361	3.26292e-19	3.00078e-20	1.1813e-18
chr	+	92654	92664	92658	0.967324	0	2.04817e-300	0
chr	+	92750	92764	92754	0.47577	0.00465591	3.45625e-05	0.000771813
chr	+	99344	99358	99350	0.472686	1.04908e-12	0.00018292	2.43821e-11
chr	+	104638	104647	104643	0.668092	1.02976e-37	4.6271e-25	6.2107e-56
chr	+	107547	107560	107553	0.875207	1.04489e-130	3.83724e-100	1.13879e-115
chr	+	107807	107829	107813	0.490171	1.44738e-16	1.40973e-15	2.06881e-16
chr	+	108269	108282	108274	0.378182	1.12265e-08	0.000195088	7.96859e-08
chr	+	111025	111036	111030	0.979737	2.77044e-182	1.81004e-60	2.00024e-91
chr	-	111466	111476	111472	0.573106	6.80416e-09	3.88117e-05	0.000129167
chr	-	111539	111549	111544	0.456226	0.189458	1.24743e-05	0.00300761
chr	+	114522	114534	114528	0.883533	7.69697e-64	2.67351e-37	9.79014e-36
chr	-	117701	117713	117705	0.839336	1.39066e-38	7.78243e-27	1.5502e-14
chr	-	120135	120143	120139	0.833428	4.17799e-06	5.39433e-05	0.00156493
chr	+	122303	122330	122312	0.415558	6.1914e-07	1.99435e-13	2.55837e-13
chr	+	122936	122945	122939	0.468649	1.46048e-36	1.80785e-12	2.38357e-29
chr	+	122964	122972	122964	0.48187	3.44391e-30	1.48421e-05	3.45072e-41
chr	+	124538	124561	124553	0.284963	2.68705e-19	0.000435517	0.00253303
chr	+	127617	127629	127622	0.785721	1.27882e-250	9.79248e-130	4.76268e-57
chr	+	127889	127941	127896	0.300924	2.04976e-05	3.63362e-06	0.000514854
chr	+	129392	129402	129395	0.977296	0	4.28667e-170	0
chr	+	129525	129536	129530	0.487893	0.00146643	0.00151527	1
chr	+	134274	134284	134278	0.994574	0	2.98034e-242	2.38618e-168
chr	-	134744	134756	134749	0.949059	2.46545e-176	7.03364e-225	5.24428e-161
chr	+	134782	134792	134785	0.738368	9.05149e-25	1.72261e-16	0.00014788
chr	-	136507	136520	136512	0.537687	1.94375e-10	3.98578e-07	1.6388e-06
chr	-	138645	138653	138648	0.900083	3.22866e-09	2.7674e-18	6.71124e-13
chr	-	141966	141977	141971	0.832026	3.51126e-119	1.18549e-83	1.78799e-93
chr	+	141999	142011	142004	0.922685	7.79787e-204	2.38055e-121	8.24951e-101
chr	+	144507	144515	144511	0.850962	1.67635e-07	0.134803	0
chr	-	146268	146280	146273	0.860292	4.35097e-102	4.35315e-46	1.47019e-37
chr	-	147899	147909	147902	0.576798	9.98638e-31	0.000135004	1.75399e-12
chr	-	157652	157665	157658	0.606445	2.24017e-17	7.69581e-31	4.75318e-27
chr	-	160089	160101	160094	0.976486	0	0	8.02745e-271
chr	+	164632	164652	164637	0.492082	1.06999e-15	0.000670222	2.98268e-11
chr	+	167306	167316	167310	0.834783	3.73817e-19	1.53687e-16	6.32647e-23
chr	+	169759	169770	169765	0.83787	2.20193e-13	1.67265e-14	2.00044e-25
chr	-	173365	173377	173370	0.510927	1.47014e-14	0.0187463	0.000101784
chr	-	173420	173433	173425	0.669067	6.56991e-30	1.38369e-23	2.49045e-32
chr	+	176990	177002	176996	0.892244	5.03841e-94	4.68882e-139	5.87684e-111
chr	-	178415	178427	178420	0.926842	7.1315e-193	5.35124e-94	3.11901e-123
chr	+	182343	182355	182348	0.937574	2.71232e-92	3.86063e-57	5.89195e-45
chr	-	183642	183652	183645	0.859921	3.90393e-21	1.26655e-07	0.000537892
chr	-	185079	185091	185085	0.966443	0	1.82737e-147	2.0448e-175
chr	-	188678	188688	188682	0.919705	6.05193e-160	3.62172e-74	1.08649e-84
chr	-	189027	189050	189043	0.396486	2.39184e-07	0.000767763	2.12469e-05
chr	+	189836	189930	189848	0.239151	0.00622631	0.000884185	0.000834268
chr	+	190796	190806	190799	0.804421	0	4.17173e-152	1.75321e-238
chr	+	191741	191753	191746	0.935453	0	2.91411e-242	2.82137e-280
chr	+	193487	193498	193492	0.956682	0	4.37642e-198	2.75067e-193
chr	+	194840	194852	194845	0.902614	1.49326e-278	1.35182e-149	1.99413e-146
chr	+	201049	201063	201055	0.678835	3.59585e-75	5.48905e-29	6.59417e-36
chr	+	202059	202070	202064	0.733454	2.19845e-84	2.56881e-111	1.4214e-64
chr	+	203404	203423	203408	0.667016	2.34937e-59	2.19539e-33	3.18962e-43
chr	+	209620	209630	209624	0.982275	3.58971e-219	7.10133e-35	4.51027e-46
chr	-	213624	213635	213629	0.834259	1.75467e-27	3.49763e-21	4.54522e-11
chr	-	217013	217024	217018	0.943757	0	3.47838e-169	4.81746e-158
chr	-	220045	220057	220049	0.855871	3.45646e-59	1.75985e-38	7.25814e-51
chr	+	230000	230008	230005	0.88728	1.59914e-05	3.95631e-18	3.86217e-06
chr	-	232546	232556	232548	1	2.16215e-51	0	0
chr	-	233775	233791	233780	0.442043	5.38528e-10	1.08895e-05	2.19525e-05
chr	-	233853	233867	233859	0.396002	2.09944e-06	6.55581e-06	7.84271e-07
chr	-	235477	235491	235483	0.614198	5.39433e-05	7.44016e-07	0.0144959
chr	-	240821	240830	240822	1	0	0	0
chr	+	240851	240859	240854	0.987654	1.75848e-09	0	0
chr	+	244309	244321	244314	0.532905	7.63773e-12	0.0763081	1.51739e-09
chr	-	254205	254215	254209	0.949247	8.08014e-197	2.51715e-108	4.32085e-87
chr	+	256465	256478	256471	0.916816	2.086e-244	2.68222e-112	1.60613e-72
chr	+	258018	258030	258022	0.674603	4.899e-07	1.05651e-12	1.70225e-06
chr	+	263072	263094	263081	0.516371	2.19123e-05	0.000113876	1.57726e-10
chr	+	263262	263276	263268	0.572381	1	0.00999047	1.55454e-09
chr	-	265557	265567	265560	0.984127	0	1.82142e-21	0
chr	-	279190	279198	279196	0.915229	7.73783e-06	6.70258e-09	6.4171e-05
chr	-	290661	290669	290663	0.880266	0.000275444	6.63115e-05	0.00018551
chr	-	295129	295142	295130	0.770163	9.92471e-06	0.00286677	0.00145616
chr	+	296549	296557	296553	0.972222	0	0.000515326	0
chr	+	297250	297261	297255	0.996831	0	0	0
chr	-	304208	304216	304210	0.934837	0	6.70258e-09	7.73783e-06
chr	+	312321	312332	312327	0.980392	6.4171e-05	0	0.00457063
chr	-	324599	324608	324603	0.987794	4.51714e-46	2.04408e-31	9.57151e-29
chr	+	345382	345398	345391	0.613522	5.89038e-34	3.08272e-28	2.18884e-41
chr	+	345411	345425	345416	0.864819	9.7018e-68	8.04634e-79	1.13747e-51
chr	+	357592	357600	357596	0.964015	3.2909e-07	0	0.00018551
chr	-	377323	377334	377328	0.779793	6.47214e-42	2.30805e-28	5.27462e-18
chr	-	377481	377491	377485	0.460513	3.63755e-09	0.00296122	0.00267767
chr	-	378377	378391	378384	0.807563	8.55885e-71	5.43191e-41	1.13276e-34
chr	-	388646	388664	388656	0.594898	3.21811e-13	1.44971e-08	3.90082e-10
chr	-	388685	388695	388688	0.487701	7.63399e-11	7.0747e-13	1.71995e-06
chr	-	395076	395085	395078	0.709325	0.149224	0.00478221	0.000275444
chr	-	399784	399795	399787	0.943063	1.34217e-237	4.42251e-170	2.32055e-90
chr	-	404774	404785	404778	0.842381	1.80219e-44	1.95537e-15	2.18915e-21
chr	+	407217	407237	407223	0.507571	0.00155283	2.67065e-06	0.000420603
chr	+	408491	408502	408497	0.955003	1.4249e-27	9.06661e-41	1.94438e-31
chr	-	409043	409055	409048	0.848571	5.07918e-86	1.22781e-77	3.98793e-52
chr	+	411344	411353	411349	0.634921	1.32971e-08	1	0
chr	+	419955	419978	419959	0.589695	2.42205e-11	0.000122601	4.26292e-07
chr	+	420955	420967	420960	0.729573	5.09947e-31	6.77465e-12	1.10803e-08
chr	+	422405	422418	422411	0.869916	1.4533e-59	2.3531e-54	1.92334e-43
chr	+	427786	427800	427792	0.711216	2.7834e-70	8.06475e-56	2.26908e-53
chr	+	430523	430532	430527	0.98568	1.51751e-69	1.80117e-106	1.6538e-59
chr	-	430955	430967	430960	0.90089	2.04859e-57	8.34929e-45	9.46015e-62
chr	-	431028	431036	431033	0.502102	0.0109755	0.000563647	0.0062391
chr	-	431088	431097	431092	0.450004	1.09151e-15	4.54388e-08	6.12344e-08
chr	+	431122	431132	431128	0.955539	3.40037e-37	1.19433e-60	1.188e-49
chr	+	435604	435615	435609	0.884843	1.52324e-162	3.06442e-174	1.94122e-124
chr	+	436711	436728	436721	0.460187	7.48023e-06	2.74955e-12	1
chr	+	437399	437410	437404	0.56192	0.185873	9.47947e-07	2.48485e-06
chr	-	438126	438139	438132	0.545064	0.000806764	1.62403e-05	2.07275e-05
chr	-	438184	438195	438189	0.474807	0.000571819	9.08681e-13	7.28765e-07
chr	+	438231	438240	438235	0.588235	1.82362e-05	1	0
chr	-	442999	443010	443003	0.890945	7.80641e-20	6.61996e-16	3.85755e-12
chr	+	443035	443050	443041	0.780809	1.16206e-65	1.43802e-53	8.22517e-33
chr	+	443185	443203	443190	0.499811	2.70477e-06	1	3.49419e-06
chr	+	445324	445334	445328	0.712665	3.50118e-35	3.04416e-25	2.74955e-12
chr	+	445345	445353	445350	0.775537	6.11745e-07	1.82362e-05	1.51048e-07
chr	-	446765	446777	446770	0.986965	0	0	0
chr	-	451999	452014	452008	0.652237	2.19337e-09	4.80174e-06	2.56403e-17
chr	-	452386	452397	452390	0.863609	1.10836e-92	3.10845e-50	3.07056e-88
chr	-	453545	453555	453551	0.668318	8.04534e-30	3.31273e-16	9.36282e-28
chr	+	454864	454873	454868	0.966089	3.46983e-49	4.11334e-36	1.01051e-36
chr	+	456490	456502	456495	0.990965	0	0	0
chr	+	458754	458765	458760	0.953424	0	0	2.84943e-176
chr	+	461306	461316	461309	0.945274	1.46447e-230	1.32582e-144	3.4801e-210
chr	+	461780	461791	461783	0.992238	0	0	0
chr	+	463854	463863	463860	0.983385	1.58628e-239	3.01483e-193	2.62477e-136
chr	+	464369	464377	464373	0.648148	0.00114639	0.00346995	1
chr	-	464801	464810	464804	0.607964	8.40333e-14	6.61996e-16	1
chr	+	468265	468275	468272	1	0	2.10413e-29	0
chr	+	469350	469359	469353	0.86555	6.62405e-10	3.22866e-09	0.00478221
chr	+	470394	470406	470399	0.531056	0.358345	0.000303447	0.00323259
chr	+	472480	472491	472486	0.824176	6.70258e-09	6.11745e-07	0.000534131
chr	-	474256	474266	474260	0.840031	3.24196e-26	5.73697e-22	1.03447e-15
chr	-	476443	476451	476445	0.666667	0	1	0
chr	+	476557	476571	476563	0.99857	0	0	0
chr	-	478730	478741	478734	0.661968	1.60469e-17	6.70647e-20	7.8868e-20
chr	-	479758	479778	479770	0.354014	0.0037919	2.90615e-06	0.00678273
chr	-	481207	481217	481208	1	2.38877e-275	2.19402e-201	4.23294e-151
chr	-	489899	489907	489899	0.877778	0	0.00478221	0.0839437
chr	+	490037	490060	490056	0.456863	0.000338618	1	0.000420603
chr	+	492039	492051	492044	0.741467	1.6093e-81	1.47247e-25	1.33742e-58
chr	+	495038	495053	495044	0.927261	1.09089e-288	6.55899e-174	1.06374e-123
chr	+	497028	497039	497033	0.945625	8.6298e-163	1.43664e-53	5.88648e-99
chr	+	497935	497948	497941	0.96146	0	0	3.65302e-184
chr	+	499222	499231	499225	0.655769	6.13877e-08	0.00890983	0.000120285
chr	+	501521	501539	501532	0.691508	1.14882e-22	3.56986e-26	7.98149e-21
chr	+	501638	501651	501644	0.650636	1.36205e-12	2.55029e-13	1.0126e-13
chr	+	501757	501767	501763	0.623219	0.475733	0.0074672	3.91314e-09
chr	+	507283	507292	507288	0.999237	0	0	0
chr	+	508766	508776	508771	0.65496	1.85144e-17	4.51509e-13	3.5165e-13
chr	+	508818	508829	508823	0.803899	6.11745e-07	5.39433e-05	5.48102e-08
chr	-	517311	517322	517315	0.926686	1.81794e-52	9.79014e-36	2.04989e-54
chr	+	533857	533869	533863	0.997436	3.70715e-140	3.17261e-111	2.14887e-61
chr	-	543189	543198	543190	0.969697	0	0	0.00457063
chr	-	551345	551356	551348	0.641667	2.08247e-05	0.00890983	0.896776
chr	-	553862	553876	553868	0.896469	2.72709e-163	4.50792e-80	5.60302e-98
chr	+	554699	554709	554701	0.674686	2.31918e-10	9.17959e-18	1.59153e-45
chr	+	556032	556045	556038	0.846368	4.00005e-109	4.30716e-69	1.66513e-51
chr	-	556619	556631	556624	0.937592	2.06569e-79	2.52448e-90	7.28861e-64
chr	+	565019	565036	565022	0.525417	2.68705e-06	1.39335e-08	1.02119e-07
chr	+	568704	568712	568707	0.840198	3.90393e-21	5.20861e-08	7.84559e-10
chr	-	574363	574371	574364	0.951389	6.4171e-05	0	0.0134092
chr	-	578387	578400	578393	0.531141	3.49419e-06	2.19858e-05	1
chr	-	578435	578447	578440	0.682167	1.977e-42	1.87371e-16	9.92833e-19
chr	-	584626	584636	584630	0.992949	0	0	0
chr	+	586097	586107	586101	0.999766	0	0	0
chr	-	589568	589577	589571	0.534188	0.00255736	0.00478221	1
chr	-	596979	596988	596980	0.666667	0	1	0
chr	-	603370	603378	603374	0.734091	3.3533e-08	4.82794e-06	0.0625849
chr	+	603405	603417	603410	0.666667	0	0.00018551	1
chr	-	604732	604743	604736	0.941204	6.38893e-139	1.14539e-137	4.74015e-113
chr	-	607606	607631	607615	0.507365	0.000113379	3.42379e-08	0.0122527
chr	-	607729	607740	607733	0.648686	1.53606e-21	9.59976e-108	9.2592e-15
chr	-	608767	608776	608769	0.641026	0	0.00457063	1
chr	-	622148	622158	622154	0.471735	7.7523e-08	5.01176e-05	2.67156e-06
chr	-	624556	624575	624565	0.525341	0.000650384	0.000779984	0.0553113
chr	-	637769	637778	637772	0.895199	7.03486e-16	4.17799e-06	0
chr	+	639664	639679	639670	0.986881	0	0	0
chr	+	641373	641383	641377	0.999092	2.75215e-295	4.68018e-181	1.73162e-133
chr	-	641382	641391	641386	0.933603	3.90393e-21	1.2111e-12	9.74415e-15
chr	-	643492	643502	643494	0.866255	1.69553e-24	1.06301e-11	9.05149e-25
chr	-	644008	644022	644015	0.83125	4.5024e-47	3.92172e-28	4.22906e-36
chr	-	657514	657523	657518	0.878788	0	3.66622e-09	3.66622e-09
chr	+	657542	657555	657548	0.999539	0	0	0
chr	-	659182	659193	659182	1	4.68049e-291	1.73708e-212	4.80536e-81
chr	-	661589	661601	661593	0.924499	1.88987e-29	3.18823e-22	1.25516e-23
chr	-	662332	662343	662336	0.883842	1.54872e-44	2.86669e-45	5.95292e-31
chr	-	662660	662674	662666	0.900212	1.34704e-151	4.95333e-122	3.05642e-103
chr	-	664009	664023	664015	0.479472	2.7233e-06	1.08557e-10	4.25274e-13
chr	-	665213	665228	665222	0.507575	1.17147e-06	1.54812e-12	1.23634e-10
chr	-	665623	665637	665631	0.663098	1.06861e-27	1.02887e-13	2.86368e-15
chr	-	671534	671547	671541	0.868986	2.01543e-196	1.02944e-189	6.94202e-121
chr	-	671615	671627	671620	0.314707	0.0003513	0.00841272	0.000462548
chr	+	675558	675566	675564	0.558442	0.000103668	1	0.00255736
chr	-	683418	683428	683422	0.91531	7.62983e-28	1.67265e-14	8.40333e-14
chr	-	684489	684497	684490	0.804739	1.55454e-09	4.17799e-06	3.86217e-06
chr	-	686677	686687	686680	0.98625	7.17238e-123	4.53849e-101	9.79351e-79
chr	-	689291	689302	689294	0.5442	0.00145616	0.000233794	1.24743e-05
chr	-	690573	690584	690577	0.83007	2.41484e-55	2.87005e-21	9.29465e-38
chr	-	690732	690742	690736	0.725653	1.95175e-39	2.96363e-35	7.81926e-27
chr	-	690815	690831	690825	0.607277	5.42967e-13	4.18204e-10	9.9727e-11
chr	-	693491	693503	693496	0.890943	4.33625e-171	6.0791e-117	8.06455e-66
chr	-	696293	696310	696303	0.586663	4.69921e-05	2.48485e-06	4.81088e-10
chr	-	699412	699425	699418	0.715642	5.07799e-22	1.93908e-22	1.27074e-18
chr	+	705964	705973	705971	1	8.4566e-40	5.93809e-30	0
chr	+	707976	707986	707979	0.972821	5.17897e-137	7.56212e-109	2.57325e-80
chr	-	710149	710160	710153	0.88858	1.41066e-140	4.62335e-29	1.03912e-35
chr	+	710181	710192	710187	0.647059	1	9.34007e-07	2.22568e-05
chr	-	710524	710536	710530	0.316228	1.88425e-09	0.000125229	1.62528e-05
chr	-	710888	710902	710895	0.602025	2.56495e-48	3.80475e-16	2.29682e-12
chr	-	711514	711543	711535	0.367311	9.98703e-06	0.000187082	0.000102553
chr	+	713924	713939	713929	0.58273	1.36384e-11	8.0709e-07	1.02192e-19
chr	+	715235	715248	715242	0.637481	2.77573e-34	0.000537892	1
chr	-	753123	753133	753125	0.977753	7.43348e-45	0	4.29357e-13
chr	+	758527	758536	758532	0.641103	1.10067e-11	1	3.34649e-06
chr	+	762975	762987	762980	0.539148	2.97323e-12	7.93115e-19	1.86904e-10
chr	-	765060	765068	765061	0.903612	5.33128e-11	9.41081e-07	2.2614e-07
chr	+	765144	765154	765148	0.996746	5.8663e-125	2.60923e-121	0
chr	+	774370	774380	774374	0.876266	3.7509e-206	1.41016e-126	1.30171e-159
chr	+	774646	774659	774652	0.977315	3.01483e-193	1.28671e-110	3.66325e-109
chr	+	779670	779680	779674	0.881502	1.88301e-180	6.42274e-185	2.01185e-118
chr	+	780430	780441	780434	0.856337	3.61918e-250	1.60603e-88	1.9516e-100
chr	+	781838	781846	781843	0.914286	1.34231e-47	3.90393e-21	2.08464e-26
chr	-	786689	786697	786690	0.6	0	1	0.000103668
chr	-	786785	786796	786790	0.937102	1.51748e-140	4.39236e-132	4.18172e-74
chr	+	786820	786829	786824	0.98361	0	3.65656e-21	8.48321e-18
chr	-	787763	787773	787767	0.922152	3.28257e-59	3.31144e-41	2.27358e-29
chr	+	794952	794964	794956	0.898752	8.38065e-98	1.03419e-113	1.41336e-106
chr	-	797511	797520	797513	0.962474	8.3678e-59	7.30059e-50	1.82142e-21
chr	+	799619	799631	799624	0.930059	2.63964e-101	9.38609e-46	1.03933e-43
chr	-	805793	805804	805797	0.769587	1.53572e-23	1.96514e-19	7.12691e-07
chr	-	805816	805826	805819	0.517829	1.2418e-16	3.21844e-05	1.96768e-10
chr	-	807392	807401	807394	0.983333	0	0	2.6959e-06
chr	+	815823	815835	815829	0.802812	4.6423e-11	4.53411e-12	3.47827e-12
chr	+	817042	817057	817048	0.423106	1.62588e-10	1.6577e-15	6.58794e-10
chr	+	819785	819796	819789	0.766224	8.46943e-61	1.59253e-32	1.40764e-36
chr	+	820627	820638	820632	0.964653	3.31144e-41	1.01051e-36	5.86103e-30
chr	+	825075	825087	825080	0.80869	1.64371e-17	1.18034e-13	1.17903e-10
chr	+	836246	836254	836248	0.599359	1.13029e-11	1.59914e-05	1
chr	-	837432	837443	837437	0.981481	0	0	0
chr	-	845553	845565	845558	0.84692	1.30817e-20	2.20193e-13	1.08088e-26
chr	-	847192	847204	847197	0.72906	3.73998e-11	1.24422e-13	1.46407e-18
chr	-	848335	848344	848336	1	0	0	0
chr	-	850975	850984	850979	0.630952	0	1	8.40333e-14
chr	+	851007	851018	851012	0.996568	0	0	0
chr	-	852535	852550	852544	0.669379	2.35758e-12	2.49563e-11	6.48788e-24
chr	-	854772	854782	854774	0.964887	2.14443e-114	6.57331e-49	2.31785e-43
chr	+	854804	854815	854809	0.723287	3.53493e-10	1.10308e-08	6.11745e-07
chr	+	854911	854920	854913	0.814087	0.00018551	1	1.32971e-08
chr	+	857713	857724	857718	0.61883	8.46709e-20	4.47821e-16	2.63274e-10
chr	+	857735	857747	857740	0.594136	2.19858e-05	1	9.21407e-07
chr	-	859176	859184	859177	0.895062	2.67236e-10	6.91488e-13	0.00156493
chr	+	860166	860174	860170	0.810777	0.000275444	0.000515326	6.11745e-07
chr	-	864278	864287	864282	0.672782	6.25509e-11	9.18605e-10	5.29996e-05
chr	-	870010	870018	870015	0.962519	0	1.63655e-13	1.15265e-07
chr	-	876664	876675	876668	0.873839	7.24858e-78	1.56195e-68	3.47814e-30
chr	+	876703	876712	876706	0.720238	0.000515326	1.59914e-05	1
chr	-	882474	882487	882480	0.50232	2.31532e-08	2.00423e-10	5.6659e-08
chr	-	883249	883262	883255	0.596306	5.86793e-09	6.17754e-09	5.467e-14
chr	-	887972	887981	887974	0.99839	1.69617e-162	0	1.53512e-108
chr	-	890458	890466	890460	0.963572	3.51262e-30	0	1.67348e-40
chr	+	892477	892489	892482	0.617586	0.00145616	0.0325935	9.8942e-05
chr	+	893478	893490	893484	0.885641	7.84303e-40	2.78592e-40	2.27358e-29
chr	-	900687	900695	900687	1	0	0	0
chr	-	902180	902199	902191	0.594314	7.25923e-20	0.000226381	2.70477e-06
chr	-	903887	903895	903888	0.931111	0	1.42014e-08	6.63115e-05
chr	-	913918	913927	913922	0.833333	1.00551e-14	1.46407e-18	6.71124e-13
chr	-	915181	915195	915188	0.771895	3.2808e-08	0.00018551	1.82362e-05
chr	-	917660	917672	917665	0.639286	0.000534131	1	2.02413e-08
chr	-	917976	917989	917982	0.633109	3.59184e-61	9.62506e-28	2.53895e-29
chr	-	922299	922306	922301	0.666667	0	0	1
chr	+	923206	923214	923211	0.60771	1	0.0031948	3.67097e-27
chr	-	925552	925564	925556	0.700826	0.308357	0.00145616	4.17799e-06
chr	+	925595	925605	925603	1	6.12879e-96	5.00416e-100	3.87147e-52
chr	+	925967	925976	925970	0.996416	1.09365e-16	0	5.68848e-39
chr	-	926152	926163	926158	0.987157	0	0	0
chr	-	931017	931027	931022	0.946865	8.88781e-185	2.95587e-284	3.59332e-126
chr	+	933172	933189	933178	0.464063	1.66759e-20	2.24652e-08	0.000156519
chr	+	935522	935532	935527	0.684042	3.48118e-08	6.19516e-15	1.36384e-11
chr	+	937261	937286	937266	0.453298	7.73341e-05	2.60117e-05	0.00267767
chr	+	938061	938074	938066	0.596616	1.26795e-15	6.47226e-18	4.14495e-11
chr	+	940762	940774	940767	0.995138	0	1.15332e-203	1.14463e-173
chr	+	947063	947075	947068	0.788231	9.18605e-10	6.77465e-12	1.42014e-08
chr	-	950293	950302	950294	0.650794	3.2909e-07	4.04315e-08	1
chr	-	951198	951208	951201	0.983911	1.01304e-266	2.95084e-227	6.07445e-190
chr	-	954787	954798	954790	0.954087	1.34793e-101	8.8845e-110	2.65507e-69
chr	+	958782	958791	958784	0.844575	9.74415e-15	6.77465e-12	7.03486e-16
chr	+	960160	960169	960163	0.988506	0	2.18682e-10	0
chr	+	963773	963784	963778	0.967517	0	0	0
chr	+	964162	964173	964166	0.966594	2.60923e-121	5.26446e-105	2.25554e-89
chr	+	969402	969414	969407	0.765689	1.38204e-21	3.67059e-11	4.8026e-121
chr	+	971640	971650	971645	0.920502	2.46289e-88	7.73752e-69	2.15902e-38
chr	+	980812	980823	980816	0.901905	2.76217e-48	1.7437e-61	1.50025e-64
chr	-	984349	984360	984352	0.664286	0.000534131	6.19141e-05	0.00464268
chr	-	984474	984484	984477	0.715188	3.68471e-32	1.49564e-23	3.61545e-19
chr	+	984502	984513	984507	0.89924	8.67322e-38	1.60641e-21	4.20297e-27
chr	-	985832	985843	985836	0.99711	0	0	0
chr	-	987538	987550	987543	0.98504	0	0	3.48169e-220
chr	-	989116	989126	989120	0.852966	5.00595e-23	1.30695e-21	1.30623e-12
chr	-	990299	990309	990303	0.443363	0.00787104	0.00230433	3.83011e-05
chr	+	993271	993283	993277	0.887453	3.96816e-120	2.85681e-53	3.60311e-55
chr	+	993382	993399	993394	0.561404	0.185873	5.39433e-05	0
chr	+	1005836	1005850	1005841	0.587186	0.00464268	0.0031948	0.358345
chr	+	1013416	1013425	1013420	0.646376	0.000120285	8.84851e-05	6.81192e-10
chr	+	1015510	1015519	1015516	0.979243	8.48321e-18	4.46067e-22	9.41081e-07
chr	-	1015705	1015719	1015712	0.547723	0.0144959	0.000211143	1.62403e-05
chr	-	1015887	1015900	1015892	0.975533	5.64086e-215	1.30957e-114	6.83582e-270
chr	-	1018963	1018975	1018968	0.998825	0	0	0
chr	+	1018996	1019005	1019000	0.966346	4.99439e-09	0	0.00018551
chr	-	1021671	1021684	1021676	0.734722	1.80264e-40	5.66384e-10	1.13012e-14
chr	-	1026520	1026530	1026525	0.864664	1.43509e-51	1.03912e-35	6.20672e-32
chr	-	1028355	1028365	1028358	0.989899	2.66869e-28	1.92025e-14	0
chr	+	1028392	1028400	1028396	0.615079	6.92289e-13	0.00156493	1
chr	-	1030243	1030256	1030248	0.89769	5.70975e-117	7.36024e-54	2.31727e-83
chr	-	1030705	1030715	1030708	0.978152	2.0648e-107	1.24175e-132	1.17903e-157
chr	-	1031453	1031466	1031459	0.351373	0.00307077	5.56024e-06	4.02943e-10
chr	+	1031708	1031716	1031714	0.666667	0	1	0
chr	-	1041917	1041925	1041921	0.946296	0	9.34007e-07	2.6959e-06
chr	-	1049805	1049814	1049809	0.611477	6.78966e-10	2.72023e-07	5.19901e-09
chr	+	1051598	1051631	1051617	0.313837	1.13189e-07	0.000555717	4.39605e-11
chr	+	1051896	1051906	1051899	0.949152	3.83931e-203	1.21507e-291	0
chr	+	1051978	1051992	1051984	0.502139	0.232423	0.000710288	3.35285e-20
chr	+	1052275	1052284	1052279	0.818886	3.46421e-95	5.74198e-38	8.79395e-42
chr	-	1074875	1074883	1074876	0.983333	0	2.6959e-06	0
chr	+	1097648	1097656	1097652	1	0	0	0
chr	+	1100841	1100851	1100845	0.821006	8.77638e-40	5.06529e-17	2.2271e-17
chr	+	1105387	1105408	1105393	0.549814	4.80174e-06	7.44016e-07	0.000430397
chr	-	1107693	1107702	1107696	0.928641	8.90277e-39	5.52587e-82	1.52313e-13
chr	+	1113557	1113568	1113562	0.924799	1.50332e-118	1.13354e-55	3.25274e-59
chr	-	1115543	1115554	1115547	0.825365	6.70258e-09	3.69924e-14	6.19516e-15
chr	+	1117889	1117901	1117895	0.718612	2.89914e-71	8.29098e-28	6.02661e-16
chr	-	1119429	1119438	1119431	0.985507	0	1.15265e-07	0
chr	-	1120646	1120657	1120651	0.976984	0	7.19752e-60	6.74889e-53
chr	-	1121195	1121207	1121199	0.907969	1.4249e-38	1.55105e-32	2.61677e-17
chr	-	1121406	1121418	1121411	0.565188	2.42178e-18	4.01437e-09	1.23675e-07
chr	-	1122681	1122689	1122683	0.947475	0.000537892	3.22866e-09	0
chr	-	1123356	1123366	1123359	0.833243	7.95617e-10	7.03486e-16	3.85755e-12
chr	-	1129126	1129147	1129140	0.542299	0.0133689	4.75051e-12	6.79729e-05
chr	-	1129369	1129382	1129375	0.629192	2.1553e-33	1.99921e-34	9.19387e-23
chr	-	1129589	1129605	1129598	0.362136	0.000335971	0.000242417	1.28496e-08
chr	+	1135539	1135549	1135544	0.719121	1.36605e-59	3.08086e-39	1.15549e-49
chr	+	1141058	1141068	1141063	0.956711	0	1.66484e-143	1.16329e-278
chr	-	1141129	1141139	1141133	0.981818	0	6.37182e-113	9.06661e-41
chr	+	1141162	1141171	1141168	0.87395	0.00018551	1.51048e-07	6.63115e-05
chr	-	1142754	1142762	1142754	0.699414	3.98529e-52	2.13643e-26	1.98074e-50
chr	+	1146003	1146014	1146008	0.773229	1.32707e-32	5.06193e-34	1.82217e-44
chr	+	1147595	1147608	1147600	0.346656	7.8877e-10	6.58078e-10	1.66893e-11
chr	+	1147704	1147715	1147709	0.909047	0	0	0
chr	+	1147824	1147834	1147827	0.381941	0.000166	6.00227e-05	1.75913e-08
chr	+	1151884	1151897	1151889	0.949487	0	0	0
chr	+	1153224	1153235	1153229	0.995942	0	0	0
chr	+	1157645	1157656	1157649	0.623376	3.59482e-19	5.15257e-14	4.1758e-13
chr	+	1159346	1159357	1159351	0.998282	0	3.89639e-241	2.12132e-302
chr	+	1162430	1162447	1162433	0.530528	8.29842e-10	0.00115408	1.83842e-09
chr	+	1163365	1163375	1163371	0.818519	0	2.73757e-05	0.000534131
chr	+	1165810	1165819	1165815	0.537425	0.0031948	1	0.00164381
chr	+	1167432	1167442	1167437	0.657825	4.62641e-72	1.69033e-27	4.01486e-34
chr	+	1167592	1167603	1167596	0.584166	1.22776e-09	9.98389e-12	1.93416e-11
chr	+	1168189	1168198	1168192	0.988095	0	0	6.19809e-10
chr	+	1169397	1169406	1169400	0.991228	0	0	1.92025e-14
chr	-	1170476	1170488	1170481	0.895587	1.44966e-54	1.18521e-54	1.55033e-61
chr	-	1181739	1181750	1181745	0.87007	1.86651e-124	3.69875e-47	4.10393e-65
chr	-	1184237	1184256	1184240	0.759259	0.0325935	7.95617e-10	0
chr	-	1185182	1185193	1185187	0.569076	1.72064e-18	1.16857e-18	1.12346e-19
chr	-	1187069	1187078	1187074	0.47704	7.6209e-13	1.99362e-07	0.00347612
chr	-	1189596	1189608	1189600	0.64383	1.32485e-12	2.05229e-21	1.90146e-20
chr	-	1190565	1190578	1190571	0.947532	2.71838e-196	1.00792e-103	1.02698e-91
chr	-	1191806	1191815	1191810	0.554242	0.000134337	5.82477e-24	7.36866e-18
chr	+	1196418	1196430	1196424	0.979684	6.7645e-308	1.03889e-237	4.59355e-194
chr	-	1201418	1201427	1201418	1	0	6.19809e-10	0
chr	-	1202220	1202229	1202221	1	0	2.6959e-06	0
chr	-	1203742	1203755	1203747	0.999539	0	0	0
chr	-	1213082	1213099	1213088	0.493424	0.00317379	0.0225392	0.000692477
chr	-	1222260	1222268	1222264	0.645833	0	0.00018551	1
chr	-	1224090	1224098	1224090	0.870952	2.63983e-08	6.71124e-13	3.32814e-15
chr	-	1224209	1224229	1224221	0.923374	2.41823e-233	1.55193e-111	2.48186e-137
chr	+	1227061	1227068	1227066	0.642857	0	1	0.00156493
chr	+	1228239	1228251	1228244	0.581336	1.41364e-05	6.32842e-06	2.48485e-06
chr	+	1229408	1229418	1229414	0.808571	1.75848e-09	0.000515326	4.17799e-06
chr	-	1232460	1232472	1232464	0.926735	3.11293e-75	1.51135e-77	5.72323e-59
chr	-	1233135	1233145	1233137	0.838537	2.36891e-26	1.72988e-15	3.19807e-17
chr	+	1235696	1235707	1235702	0.939344	3.56151e-40	1.20219e-38	6.17092e-31
chr	+	1240083	1240095	1240088	0.67298	7.95617e-10	0.000802063	2.98791e-07
chr	+	1243914	1243928	1243918	0.497609	1.56921e-07	0.00317379	1
chr	-	1247646	1247658	1247651	0.826882	3.65567e-44	7.67473e-22	3.37505e-50
chr	-	1256631	1256641	1256634	0.997329	0	0	8.74213e-189
chr	-	1258961	1258969	1258963	0.652437	9.34007e-07	1	9.62388e-06
chr	-	1260879	1260892	1260886	0.938647	7.36342e-255	1.72743e-112	4.20173e-101
chr	-	1261891	1261905	1261898	0.471586	5.47175e-05	2.35972e-05	2.45806e-38
chr	+	1269384	1269394	1269389	0.59209	6.97279e-21	3.01331e-23	2.36907e-07
chr	+	1269429	1269438	1269432	0.840351	8.09247e-21	2.20193e-13	4.83113e-16
chr	+	1269919	1269929	1269923	0.739428	2.845e-28	1.10067e-11	1.24743e-05
chr	+	1270455	1270464	1270459	0.700491	2.18915e-21	6.77465e-12	0.00667632
chr	-	1270701	1270711	1270705	0.78	0	2.14827e-11	1
chr	-	1273211	1273220	1273215	0.96149	3.51262e-30	7.63585e-32	0
chr	-	1275079	1275094	1275086	0.756414	3.5144e-37	7.56501e-14	1.72984e-22
chr	-	1286705	1286714	1286707	0.938672	2.22568e-05	7.84559e-10	2.11852e-12
chr	-	1292382	1292390	1292382	0.916145	2.22048e-51	1.30817e-20	1.60641e-21
chr	+	1292416	1292427	1292421	0.983061	0	7.0095e-297	2.52509e-200
chr	-	1292452	1292462	1292457	0.97721	0	0	0
chr	+	1294194	1294202	1294199	0.832647	2.00746e-14	6.4171e-05	0.00464268
chr	-	1295316	1295328	1295320	0.972766	8.64826e-214	4.71248e-192	2.15506e-171
chr	+	1304190	1304199	1304195	0.668552	6.11745e-07	1.66993e-21	4.69921e-05
chr	-	1306766	1306776	1306771	0.980222	1.26726e-30	2.13872e-23	2.33071e-31
chr	+	1306799	1306809	1306802	0.966795	9.46442e-33	0	3.67097e-27
chr	-	1308958	1308967	1308959	0.788225	4.86738e-06	3.37436e-07	0
chr	+	1308989	1309001	1308993	0.90677	1.78824e-79	1.25113e-89	1.30627e-78
chr	-	1311812	1311820	1311814	0.850649	0	0.0134092	0.00286677
chr	-	1312254	1312264	1312257	0.790843	7.43241e-27	1.01813e-23	1.65143e-21
chr	-	1316379	1316387	1316379	0.625926	1	0.000537892	2.22568e-05
chr	+	1324907	1324916	1324910	0.714815	3.94692e-15	0.00346995	1.83881e-06
chr	+	1327757	1327768	1327761	0.82762	8.9401e-65	3.98189e-46	6.22846e-51
chr	-	1330375	1330388	1330380	0.894921	6.15793e-54	1.35994e-64	3.69653e-44
chr	+	1330411	1330420	1330417	0.913745	1.49897e-38	4.28242e-38	1.75467e-27
chr	+	1333696	1333705	1333703	1	0	6.50848e-63	1.03912e-35
chr	+	1334876	1334885	1334882	0.891026	0	2.2614e-07	3.34649e-06
chr	+	1335692	1335701	1335697	0.570833	1.82362e-05	5.48102e-08	1
chr	+	1343014	1343024	1343019	0.881529	3.13575e-32	1.94438e-31	3.47827e-12
chr	-	1343542	1343551	1343543	0.910815	1.5122e-28	2.48979e-24	4.65157e-19
chr	-	1346932	1346942	1346936	0.938384	3.43487e-98	1.43539e-85	4.11087e-56
chr	-	1350200	1350212	1350204	0.978231	0	0	4.67809e-307
chr	+	1368778	1368786	1368782	0.811147	3.65861e-22	2.63983e-08	0.000515326
chr	+	1370036	1370046	1370043	0.986667	1.98535e-45	8.48321e-18	0
chr	-	1383939	1383950	1383944	0.777808	4.02307e-34	3.26118e-22	9.35745e-14
chr	-	1388259	1388269	1388264	0.965593	0	5.29972e-106	6.53927e-107
chr	+	1388300	1388311	1388304	0.677565	6.21281e-14	1.83881e-06	0.000648672
chr	-	1394842	1394852	1394845	0.792172	7.03486e-16	3.34649e-06	0.000152857
chr	-	1397621	1397632	1397626	0.9648	1.02332e-20	3.80473e-24	1.40602e-35
chr	+	1397651	1397664	1397657	0.813472	1.28524e-53	8.04534e-30	6.01146e-34
chr	-	1398615	1398627	1398620	0.674225	1.04869e-16	1.54093e-15	1.12171e-18
chr	-	1398692	1398703	1398697	0.82095	1.46255e-102	1.56951e-76	2.05168e-85
chr	-	1405653	1405662	1405657	0.997967	1.22078e-111	0	7.45978e-44
chr	+	1409243	1409254	1409249	1	0	6.4171e-05	0
chr	-	1410919	1410932	1410924	0.902165	3.78018e-51	2.62073e-41	7.34102e-49
chr	+	1417483	1417494	1417487	0.997844	0	3.00697e-225	0
chr	-	1419643	1419662	1419651	0.486607	0.00636656	0.000192647	0.0226769
chr	-	1419675	1419683	1419676	0.541466	8.63285e-16	7.79335e-15	1.66427e-06
chr	-	1420141	1420152	1420146	0.526137	2.60688e-09	5.67842e-13	5.43789e-06
chr	-	1435149	1435157	1435149	0.974359	3.86217e-06	0.00156493	0
chr	-	1437187	1437202	1437194	0.927941	1.21989e-105	3.4331e-74	4.02953e-83
chr	-	1440166	1440176	1440169	0.731506	9.35745e-14	2.03001e-11	2.16446e-16
chr	-	1441254	1441263	1441256	0.819865	1.63655e-13	7.03486e-16	0.000120285
chr	-	1441813	1441823	1441816	0.764296	1.18317e-25	5.50504e-08	7.95617e-10
chr	-	1482201	1482212	1482204	0.844765	5.2947e-24	1.29289e-19	6.62405e-10
chr	-	1489671	1489681	1489676	0.721907	0.00164381	2.98791e-07	6.93875e-15
chr	-	1491438	1491447	1491438	1	1.51751e-69	0	0
chr	-	1491854	1491862	1491854	1	0	0	0
chr	+	1492169	1492182	1492175	0.969448	0	1.15374e-281	1.03008e-260
chr	+	1498548	1498557	1498552	0.719883	0.0761786	0.00478221	9.8942e-05
chr	+	1502359	1502368	1502363	0.840741	1.67635e-07	9.34007e-07	0.000103668
chr	+	1504920	1504931	1504927	0.966607	1.37009e-74	5.89195e-45	1.61557e-26
chr	-	1517033	1517042	1517035	0.824111	1.33877e-09	6.62405e-10	4.59242e-09
chr	+	1517914	1517925	1517918	0.922906	4.62155e-166	6.63394e-160	6.47311e-147
chr	-	1520924	1520932	1520925	0.583838	0.000537892	1.03447e-15	1
chr	+	1524473	1524483	1524477	0.881497	2.24703e-19	2.18915e-21	1.30623e-12
chr	-	1546251	1546258	1546251	0.666667	0	1	0
chr	-	1553932	1553941	1553935	0.894054	5.06105e-63	1.7437e-61	1.81794e-52
chr	-	1555761	1555769	1555765	0.748538	0.00478221	8.37293e-07	0.0158427
chr	-	1618214	1618223	1618215	0.868464	1.70225e-06	1.42014e-08	6.63115e-05
chr	+	1620236	1620247	1620241	0.9108	2.50434e-60	1.14928e-47	5.69385e-41
chr	+	1622800	1622812	1622805	0.835312	4.81335e-67	4.50505e-75	5.26711e-86
chr	-	1622812	1622823	1622816	0.977162	0	0	5.08416e-191
chr	-	1625287	1625296	1625289	0.87094	5.48102e-08	0.00114639	6.63115e-05
chr	+	1628290	1628300	1628292	0.949833	3.99196e-61	8.3678e-59	4.6029e-33
chr	+	1629071	1629082	1629076	0.642001	3.91314e-09	0.000279674	5.86793e-09
chr	+	1632567	1632576	1632572	0.778765	2.2614e-07	2.98791e-07	0.00286677
chr	-	1637456	1637464	1637458	0.58042	0.00457063	0.00478221	1
chr	-	1637553	1637562	1637557	0.961756	1.00368e-44	7.10133e-35	7.63585e-32
chr	-	1641027	1641041	1641032	0.981121	7.01531e-59	1.09481e-110	1.40818e-63
chr	+	1641055	1641064	1641059	0.807937	1.82362e-05	8.37293e-07	5.33128e-11
chr	-	1641212	1641229	1641223	0.657319	4.52749e-41	1.70099e-84	1.19631e-120
chr	-	1642346	1642359	1642349	0.958506	6.01372e-49	8.67322e-38	5.89195e-45
chr	+	1642382	1642393	1642388	0.914197	3.13307e-42	3.27293e-141	2.1869e-117
chr	-	1644506	1644516	1644510	0.934035	3.66622e-09	0	1.42014e-08
chr	-	1645023	1645033	1645025	0.980268	3.82382e-52	8.12474e-43	5.1635e-30
chr	+	1646771	1646782	1646776	0.828283	1.34503e-43	1.94999e-67	5.22592e-84
chr	-	1647047	1647055	1647049	0.951698	6.29636e-19	3.03886e-20	2.7535e-12
chr	+	1648274	1648285	1648279	0.604628	3.26309e-07	4.33035e-10	1.62403e-05
chr	+	1648363	1648372	1648366	0.988506	9.67037e-38	4.46067e-22	0
chr	+	1649364	1649372	1649366	0.681597	1.56921e-07	1	2.7674e-18
chr	+	1649435	1649444	1649439	0.865137	1.55105e-32	5.25266e-62	1.76265e-16
chr	+	1649579	1649586	1649583	1	0	0	0
chr	+	1656799	1656819	1656805	0.434525	3.77384e-21	2.16379e-05	7.19044e-08
chr	+	1656855	1656867	1656861	0.823545	4.42603e-26	6.96127e-25	1.60074e-31
chr	+	1657910	1657918	1657914	0.937322	9.34007e-07	0	0.00457063
chr	+	1665169	1665178	1665174	0.701389	0.00478221	0.710309	0.000846452
chr	-	1673491	1673501	1673496	0.636667	1.82362e-05	6.19141e-05	0.000692477
chr	-	1674934	1674946	1674939	0.922756	1.20813e-103	9.77585e-71	2.15462e-75
chr	+	1679410	1679420	1679413	0.986729	8.3799e-306	4.22966e-201	3.32187e-150
chr	+	1684214	1684225	1684220	0.794261	0.00464268	2.73757e-05	3.85755e-12
chr	-	1686699	1686707	1686699	1	2.48979e-24	2.18682e-10	0
chr	+	1689828	1689838	1689832	0.823505	2.14827e-11	6.25509e-11	1.06301e-11
chr	+	1691399	1691408	1691402	0.6125	1.1418e-11	4.01048e-18	9.17959e-18
chr	+	1691450	1691460	1691454	0.797397	1.22063e-12	2.11852e-12	1.17903e-10
chr	-	1696411	1696419	1696412	0.695437	0.00286677	2.07275e-05	2.02413e-08
chr	-	1697220	1697229	1697223	0.900894	3.2083e-36	5.48102e-08	4.22019e-13
chr	-	1703227	1703237	1703232	0.645677	0.000279674	0.0761786	7.95617e-10
chr	+	1703265	1703275	1703269	0.893044	1.7343e-60	2.49935e-33	1.3514e-17
chr	+	1704721	1704741	1704734	0.514904	3.10715e-12	4.17932e-05	3.95906e-07
chr	+	1705747	1705758	1705752	0.600369	2.05285e-10	3.88117e-05	0.0133689
chr	+	1712185	1712195	1712190	0.566497	7.44016e-07	1.56921e-07	0.00149398
chr	+	1714316	1714327	1714322	0.961809	1.34436e-41	4.61681e-32	4.46067e-22
chr	-	1714980	1714989	1714982	0.825926	1.24494e-19	2.88698e-17	3.49763e-21
chr	+	1715014	1715024	1715019	0.750794	2.19337e-09	9.8942e-05	0.000103668
chr	-	1715896	1715908	1715901	0.889733	2.95561e-129	2.67615e-112	3.35738e-80
chr	+	1720212	1720230	1720217	0.446696	8.4887e-06	1.3311e-07	2.75738e-05
chr	-	1720338	1720351	1720344	0.846645	2.845e-28	2.00044e-25	1.84517e-25
chr	+	1728275	1728285	1728281	0.938758	5.49824e-80	6.12879e-96	1.82349e-48
chr	-	1733698	1733711	1733703	0.981255	0	0	0
chr	+	1736110	1736122	1736116	0.998273	0	0	0
chr	-	1737414	1737426	1737419	0.889112	1.14928e-47	7.63852e-43	1.76588e-39
chr	+	1738904	1738920	1738909	0.846673	5.25342e-69	1.01577e-62	3.93045e-52
chr	-	1742561	1742572	1742565	0.862155	1.02651e-34	1.73844e-28	1.58308e-33
chr	+	1742594	1742605	1742598	0.840398	3.32993e-37	5.98847e-21	4.22019e-13
chr	+	1743418	1743429	1743422	0.727804	0.0625849	2.2614e-07	0.000299434
chr	-	1744830	1744839	1744832	0.922523	5.07472e-19	7.78243e-27	6.4611e-28
chr	+	1744865	1744879	1744870	0.698148	1.34557e-10	4.53626e-16	5.00595e-23
chr	+	1746695	1746711	1746700	0.546224	4.16592e-31	1.57802e-35	1.51538e-40
chr	+	1747035	1747051	1747041	0.823139	1.31195e-49	9.75503e-44	3.18146e-57
chr	+	1747125	1747137	1747131	0.61884	0.0941039	2.12508e-11	5.50504e-08
chr	-	1754890	1754899	1754894	0.802567	6.63115e-05	6.06773e-09	6.11745e-07
chr	+	1757160	1757170	1757163	0.999123	0	0	0
chr	+	1757699	1757712	1757705	0.999163	0	0	0
chr	+	1757790	1757803	1757796	0.633929	0.00323259	4.899e-07	0.000846452
chr	-	1764699	1764712	1764704	0.915464	7.75062e-70	5.69298e-74	4.58906e-67
chr	+	1770215	1770225	1770221	0.929101	2.67691e-23	8.40333e-14	3.2909e-07
chr	+	1770472	1770481	1770478	0.666667	0	7.73783e-06	1
chr	-	1784692	1784701	1784694	0.885802	1.52313e-13	6.91488e-13	8.37293e-07
chr	+	1789510	1789520	1789515	0.894211	7.25814e-51	2.24344e-52	8.13282e-34
chr	-	1795208	1795218	1795210	0.982805	7.99471e-192	1.94839e-214	1.7685e-102
chr	-	1798978	1798990	1798983	0.557832	1.17454e-26	3.41388e-15	6.23042e-15
chr	-	1799146	1799157	1799151	0.922308	3.68642e-53	1.63835e-67	9.013e-70
chr	-	1799247	1799255	1799251	0.49329	2.35972e-05	3.4574e-21	6.95204e-17
chr	-	1799349	1799360	1799354	0.988171	0	0	0
chr	-	1799673	1799712	1799702	0.364841	1.50792e-15	4.16911e-19	8.91412e-19
chr	-	1800611	1800667	1800655	0.268263	7.06825e-05	5.17791e-08	9.09772e-06
chr	-	1805280	1805292	1805285	0.94649	1.01421e-230	6.38893e-139	1.55475e-118
chr	+	1807327	1807335	1807332	0.983333	1.15265e-07	2.2614e-07	0
chr	-	1808664	1808673	1808666	0.852092	0.00478221	8.37293e-07	1.32971e-08
chr	+	1810081	1810090	1810085	0.86608	7.03486e-16	0	0.0625849
chr	+	1810223	1810247	1810228	0.477939	0.000338618	1	0.00323259
chr	+	1812369	1812381	1812375	0.930215	1.82805e-85	1.14387e-83	2.77323e-43
chr	-	1813380	1813391	1813382	0.839961	0.00457063	3.34649e-06	2.02413e-08
chr	-	1821857	1821866	1821860	0.666667	0	0	1
chr	+	1823347	1823359	1823352	0.831372	9.09977e-44	1.92677e-12	3.40629e-15
chr	-	1825055	1825064	1825057	0.980392	0	0	6.4171e-05
chr	+	1833270	1833283	1833275	0.916761	9.63779e-158	4.13052e-86	3.58789e-99
chr	-	1844917	1844926	1844918	0.977828	1.61557e-26	3.03886e-20	4.67267e-22
chr	+	1850729	1850738	1850734	0.945724	6.32647e-23	6.90505e-22	3.4699e-17
chr	+	1852569	1852581	1852574	0.761951	2.94164e-62	1.02203e-39	3.72925e-40
chr	+	1852610	1852622	1852615	0.600696	7.97804e-06	3.55974e-09	1.62403e-05
chr	-	1854001	1854012	1854005	0.835604	7.04311e-21	8.40333e-14	4.54522e-11
chr	-	1861648	1861663	1861654	0.826093	3.06735e-48	1.52888e-48	5.73896e-28
chr	+	1863813	1863825	1863817	0.995575	0	0	0
chr	+	1864781	1864791	1864785	0.831235	1.94158e-26	4.86738e-06	4.17799e-06
chr	-	1865660	1865672	1865665	0.97967	0	0	3.76109e-294
chr	+	1874109	1874118	1874115	0.679167	9.8942e-05	0.047584	0.000846452
chr	+	1877830	1877842	1877836	0.699813	9.8942e-05	0.00145616	1.26655e-07
chr	-	1878961	1878969	1878962	0.950089	2.18682e-10	3.22866e-09	6.4171e-05
chr	+	1878992	1879002	1878998	0.965517	0	3.3377e-33	2.20547e-20
chr	-	1886803	1886814	1886807	0.862626	1.67265e-14	1.25239e-16	5.2947e-24
chr	-	1888010	1888022	1888014	0.835716	9.96755e-46	6.42783e-21	3.89007e-23
chr	-	1889896	1889905	1889899	0.938552	5.40657e-14	1.234e-43	1.90782e-10
chr	-	1891771	1891787	1891780	0.640028	2.35758e-12	2.35758e-12	1.58031e-06
chr	+	1893783	1893792	1893788	0.951747	7.62983e-28	3.03886e-20	1.2111e-12
chr	-	1894449	1894461	1894453	0.817157	6.00284e-35	7.48317e-24	3.80177e-17
chr	+	1894494	1894505	1894499	0.861352	3.13575e-32	1.37413e-32	9.05149e-25
chr	+	1896270	1896280	1896274	0.580476	0.249744	0.00667632	2.19858e-05
chr	+	1898331	1898341	1898336	0.651235	2.34154e-22	1.04489e-15	3.00812e-14
chr	+	1898392	1898420	1898415	0.401307	0.000303447	1	0.000534131
chr	-	1899949	1899958	1899951	0.683333	2.66437e-10	1	5.48102e-08
chr	+	1904780	1904791	1904786	0.987291	1.556e-198	2.98854e-98	3.58789e-99
chr	+	1905321	1905329	1905324	0.808964	6.4171e-05	0.308357	0.000515326
chr	-	1906210	1906219	1906212	0.742063	2.14827e-11	0.00164381	5.20861e-08
chr	-	1907055	1907064	1907058	0.538012	2.19858e-05	1	0.000650384
chr	-	1907145	1907157	1907150	0.989842	0	0	0
chr	-	1908204	1908217	1908209	0.616629	6.27192e-22	6.22802e-30	5.52636e-33
chr	-	1909256	1909266	1909259	0.885079	3.99196e-61	1.47167e-29	3.90393e-21
chr	+	1909299	1909308	1909304	0.822222	8.09212e-17	2.08247e-05	2.14827e-11
chr	-	1909418	1909429	1909423	0.728905	1.03602e-30	2.98566e-23	5.93642e-26
chr	-	1911644	1911653	1911644	1	0	0	0
chr	-	1912726	1912737	1912730	0.974545	1.31352e-255	1.33934e-231	8.29466e-226
chr	-	1914646	1914659	1914652	0.50108	1.62787e-16	6.68956e-14	1.42856e-19
chr	-	1914748	1914760	1914754	0.663211	1.96475e-53	3.13043e-43	4.58732e-28
chr	-	1923100	1923108	1923100	1	0	0	0
chr	-	1923287	1923296	1923290	0.624504	9.65622e-12	3.22866e-09	1
chr	+	1925412	1925432	1925424	0.472751	4.69921e-05	0.00145616	0.122752
chr	-	1929912	1929923	1929914	0.700855	8.59889e-07	3.91314e-09	0.00255736
chr	-	1932073	1932083	1932077	0.968288	9.06878e-79	2.73993e-48	2.34913e-50
chr	-	1934723	1934733	1934725	0.965521	0	3.19782e-96	8.94597e-51
chr	-	1939088	1939098	1939092	0.809284	5.93305e-13	7.73783e-06	0.00255736
chr	+	1939219	1939229	1939222	0.99187	0	8.63064e-16	0
chr	-	1940263	1940272	1940266	0.92963	5.48102e-08	1.24494e-19	0
chr	-	1941512	1941522	1941517	0.623504	0.000120285	3.88117e-05	9.21407e-07
chr	-	1946811	1946822	1946816	0.853611	1.13093e-77	1.12916e-92	1.03091e-58
chr	-	1947279	1947289	1947282	0.453912	8.32333e-15	9.12755e-07	8.66179e-11
chr	-	1948469	1948480	1948474	0.346937	1.63742e-05	0.000110524	0.00031998
chr	+	1954568	1954584	1954574	0.753269	4.98464e-23	1.09725e-21	1.33611e-24
chr	-	1958437	1958446	1958441	0.982658	1.34436e-41	1.24168e-19	1.82142e-21
chr	+	1961844	1961854	1961848	0.975464	1.66282e-99	7.00934e-94	4.13781e-66
chr	-	1965870	1965889	1965877	0.493338	2.72776e-05	0.00787104	4.07333e-09
chr	-	1966342	1966353	1966346	0.85672	3.31309e-72	3.72786e-70	1.66603e-51
chr	-	1972774	1972785	1972778	0.91696	2.40765e-51	4.99122e-59	1.68853e-21
chr	-	1977204	1977214	1977208	0.621451	6.2766e-50	5.43732e-25	3.6994e-27
chr	+	1978615	1978625	1978623	0.675863	0.000648672	2.72449e-07	6.06773e-09
chr	+	1985126	1985135	1985131	0.931579	7.84559e-10	0	1.32971e-08
chr	-	1987422	1987432	1987426	0.874798	1.38822e-17	5.06529e-17	2.7674e-18
chr	-	1987838	1987847	1987842	0.951264	8.55309e-162	1.23792e-235	1.10673e-167
chr	+	1988580	1988593	1988585	0.837971	8.00447e-30	5.09947e-31	1.39456e-47
chr	+	1989243	1989252	1989245	0.827785	2.69494e-98	2.80302e-88	1.16886e-26
chr	+	1989387	1989399	1989393	0.763244	4.59242e-09	6.13877e-08	4.04949e-12
chr	-	1990904	1990914	1990907	0.612754	1.55454e-09	0.000133085	6.19141e-05
chr	+	1990946	1990958	1990951	0.667901	1.10803e-08	0.0376314	2.72449e-07
chr	+	1991898	1991906	1991899	0.567694	6.4171e-05	1	1.51048e-07
chr	+	1996079	1996089	1996082	0.927683	2.89754e-145	3.39843e-86	4.42981e-70
chr	-	1996465	1996478	1996470	0.594872	1.37318e-10	1	0.00145616
chr	-	1997014	1997023	1997015	0.80602	1.15265e-07	6.06773e-09	2.66437e-10
chr	+	1997053	1997061	1997058	0.983333	0	2.6959e-06	4.04315e-08
chr	-	1997712	1997721	1997716	0.615278	0.000303447	1.11983e-09	0.0941039
chr	-	1999534	1999543	1999538	0.892531	1.59484e-36	2.99677e-29	8.34026e-47
chr	-	2001906	2001918	2001912	0.994208	0	0	0
chr	+	2005845	2005859	2005851	0.469394	4.94493e-15	2.23704e-15	1.79322e-05
chr	+	2005922	2005940	2005928	0.505216	4.64681e-16	1.08634e-08	1.62617e-07
chr	-	2007638	2007649	2007642	0.88105	2.3531e-54	1.75599e-32	1.90218e-32
chr	+	2008325	2008336	2008329	0.580983	1	0.00890983	0.000534131
chr	+	2013869	2013884	2013876	0.341753	0.00555217	0.00587382	0.00040573
chr	+	2016045	2016056	2016050	0.558186	3.95533e-16	2.56834e-11	5.73904e-23
chr	+	2021683	2021695	2021688	0.507237	3.58325e-18	6.43593e-13	1.72864e-27
chr	+	2021834	2021855	2021839	0.350977	0.00109661	0.000155048	6.58746e-07
chr	-	2024589	2024598	2024592	0.871371	3.90393e-21	3.49763e-21	4.22019e-13
chr	-	2025217	2025227	2025220	0.992725	0	4.6476e-164	1.79745e-238
chr	+	2043176	2043186	2043183	1	0	0	0
chr	+	2043553	2043561	2043558	0.589636	0.000275444	1	5.20043e-18
chr	+	2044743	2044756	2044748	0.99131	0	0	0
chr	+	2056604	2056613	2056608	0.82381	1.70225e-06	6.70258e-09	1.32971e-08
chr	+	2057613	2057623	2057619	0.968641	2.53009e-67	5.27929e-30	1.02651e-34
chr	-	2057920	2057932	2057925	0.978415	0	0	0
chr	+	2060098	2060110	2060103	0.493838	1	2.49923e-12	1.57995e-14
chr	-	2068076	2068085	2068077	0.65557	0.667377	0.00255736	0.000515326
chr	-	2078889	2078898	2078892	0.694962	0.0152822	0.000128263	9.02366e-09
chr	-	2078978	2078993	2078986	0.875636	6.46911e-114	1.34311e-49	2.42429e-72
chr	-	2084180	2084191	2084183	0.927047	1.18408e-34	6.4611e-28	7.72277e-11
chr	+	2084214	2084226	2084218	0.502841	1.12544e-05	0.509733	0.000192647
chr	-	2085644	2085655	2085648	0.974048	5.66754e-237	1.658e-204	1.88766e-57
chr	-	2088149	2088161	2088155	0.637346	1.10803e-08	0.896776	5.20861e-08
chr	+	2090128	2090136	2090128	0.951117	6.29636e-19	3.13575e-32	7.44201e-28
chr	-	2097070	2097081	2097075	0.692084	0.000152857	6.3307e-12	1.10803e-08
chr	-	2097262	2097274	2097266	0.910758	1.66202e-107	2.18806e-88	1.63076e-82
chr	-	2099800	2099811	2099804	0.99763	0	6.1681e-280	2.94676e-163
chr	-	2108265	2108278	2108274	0.396049	0.00544211	0.00536745	2.5425e-05
chr	-	2113329	2113340	2113333	0.77912	3.69875e-47	1.40764e-36	5.589e-36
chr	+	2139603	2139613	2139608	0.778571	6.63115e-05	0.00697551	1.23756e-13
chr	+	2139735	2139744	2139740	0.714286	8.59889e-07	0.0251821	9.02366e-09
chr	+	2153414	2153424	2153419	0.709047	1.40862e-50	1.48199e-52	9.60016e-52
chr	+	2153450	2153460	2153454	0.956667	1.96067e-57	3.21292e-45	1.34436e-41
chr	+	2153744	2153753	2153748	0.691938	6.27721e-68	5.92811e-60	8.94317e-74
chr	+	2153777	2153790	2153783	0.956113	2.04865e-174	8.81301e-100	1.76113e-93
chr	+	2167193	2167206	2167198	0.965538	1.44304e-183	2.85751e-117	1.33011e-113
chr	-	2167259	2167269	2167262	0.614286	3.07158e-16	1.59914e-05	1
chr	+	2167289	2167298	2167295	0.974359	9.34007e-07	3.18823e-22	0
chr	-	2174521	2174533	2174525	0.566799	6.00033e-08	8.44235e-13	1.6105e-07
chr	-	2185337	2185348	2185341	0.801654	3.06221e-27	2.70911e-47	5.589e-36
chr	+	2187324	2187333	2187329	0.961138	1.29089e-27	0	3.99251e-14
chr	-	2192986	2192996	2192990	0.948447	2.58636e-184	2.81348e-152	1.1035e-123
chr	+	2196365	2196375	2196370	0.965809	1.17294e-140	1.19656e-145	3.02626e-80
chr	+	2204482	2204490	2204488	1	0	0	0
chr	-	2211679	2211692	2211685	0.739476	5.4041e-18	9.35745e-14	5.4041e-18
chr	+	2216077	2216086	2216081	0.767684	2.08247e-05	9.09323e-07	9.74415e-15
chr	-	2223897	2223906	2223899	0.786591	2.2614e-07	4.59242e-09	0.0152822
chr	+	2223982	2223992	2223986	0.939899	1.99858e-29	7.48317e-24	8.09247e-21
chr	+	2232766	2232776	2232771	0.859921	2.00166e-25	1.19413e-10	4.07584e-20
chr	+	2233922	2233931	2233925	0.761111	9.8942e-05	0.000103668	0.000534131
chr	-	2242864	2242875	2242867	0.607105	2.34154e-22	6.52564e-11	3.32935e-10
chr	+	2244769	2244778	2244773	0.627326	0.00464268	0.423186	0.0074672
chr	-	2247010	2247020	2247014	0.98985	4.51714e-46	2.24703e-19	0
chr	+	2250833	2250843	2250835	0.674718	7.84559e-10	0.000648672	1
chr	-	2259530	2259540	2259535	0.979579	6.57711e-124	5.72323e-59	5.78229e-78
chr	-	2265242	2265255	2265247	0.684468	1.69956e-20	3.18407e-18	2.19678e-15
chr	+	2266065	2266076	2266070	0.964311	4.00676e-200	3.19782e-96	3.86063e-57
chr	+	2269623	2269638	2269628	0.841747	2.80492e-61	9.72574e-44	3.20852e-64
chr	+	2270616	2270626	2270621	0.975897	4.30713e-170	5.06777e-164	1.86601e-142
chr	-	2276755	2276764	2276760	0.921296	0	1.59914e-05	9.34007e-07
chr	-	2278512	2278532	2278519	0.624777	7.12691e-07	1.70533e-14	0.000779984
chr	+	2282573	2282594	2282582	0.257079	0.000299066	0.00525586	1.32572e-06
chr	-	2282812	2282822	2282814	1	0	0	0
chr	+	2282842	2282854	2282846	0.991537	0	8.54445e-242	4.40458e-183
chr	+	2284555	2284571	2284560	0.478199	2.14207e-13	0.00301648	0.00186766
chr	+	2284807	2284818	2284811	0.542128	5.66384e-10	4.45637e-06	1.56921e-07
chr	+	2291352	2291363	2291357	0.958781	3.68363e-39	7.63585e-32	1.25516e-23
chr	+	2304618	2304628	2304624	0.648148	1.11983e-09	1.98562e-09	1.41364e-05
chr	+	2304727	2304740	2304732	0.709122	4.59242e-09	0.0839437	0.000152857
chr	+	2304957	2304966	2304961	0.742029	6.62405e-10	0.0625849	9.62388e-06
chr	-	2306922	2306931	2306924	0.590909	2.6959e-06	1	2.63983e-08
chr	-	2311597	2311609	2311601	0.998067	0	0	0
chr	+	2313172	2313182	2313176	0.977881	0	1.29433e-306	2.27496e-142
chr	-	2316827	2316837	2316831	0.784361	0.00255736	0.00286677	2.14827e-11
chr	+	2316983	2316995	2316989	0.856059	4.71635e-60	5.3507e-61	8.77638e-40
chr	+	2317027	2317036	2317032	0.642247	0.00114639	1	0.000279674
chr	+	2333989	2333997	2333995	0.950549	0.00156493	0.00457063	0
chr	-	2336672	2336680	2336673	0.596825	0.000537892	0.000275444	1
chr	-	2336708	2336717	2336712	0.981339	0	0	0
chr	+	2340394	2340404	2340398	0.525253	1.1333e-05	6.19141e-05	1
chr	+	2340526	2340538	2340532	0.849206	0	0.000279674	6.71124e-13
chr	+	2345248	2345256	2345248	0.439713	2.58032e-08	6.0107e-16	7.59754e-07
chr	+	2348562	2348576	2348568	0.494345	9.18012e-14	2.87923e-09	4.09351e-09
chr	+	2348820	2348835	2348826	0.798662	2.11422e-93	6.82732e-44	2.11473e-26
chr	-	2349891	2349901	2349894	0.941975	3.51262e-30	4.07584e-20	6.82385e-15
chr	-	2362387	2362395	2362390	0.920644	7.84559e-10	1.42014e-08	4.22019e-13
chr	-	2363695	2363703	2363698	0.959072	3.89563e-17	1.69288e-38	2.18682e-10
chr	-	2374880	2374893	2374885	0.586855	4.75051e-12	7.44016e-07	0.475733
chr	-	2375318	2375326	2375319	0.745345	1.17426e-11	3.85755e-12	9.62388e-06
chr	-	2380669	2380678	2380673	0.796296	2.73757e-05	0.00478221	8.37293e-07
chr	+	2382564	2382572	2382568	0.851253	6.62405e-10	1.13029e-11	2.08247e-05
chr	-	2389989	2390002	2389994	0.920628	1.03012e-78	3.1144e-77	1.20712e-49
chr	-	2405618	2405628	2405623	0.962454	2.40962e-51	6.19809e-10	0
chr	+	2408812	2408823	2408817	0.823134	1.82142e-21	7.12691e-07	1.00551e-14
chr	-	2411390	2411400	2411393	0.960988	0	6.19809e-10	4.6423e-11
chr	+	2414700	2414711	2414705	0.753553	6.88429e-124	1.01377e-87	2.94931e-69
chr	+	2416956	2416967	2416962	0.991158	0	0	2.93638e-295
chr	-	2418600	2418610	2418603	0.96428	7.84916e-140	6.57711e-124	1.64062e-53
chr	+	2421849	2421862	2421854	0.756209	3.25898e-30	2.66159e-21	1.07892e-32
chr	+	2422628	2422641	2422634	0.540741	0.24067	0.000192647	9.62388e-06
chr	+	2422771	2422787	2422776	0.582105	6.19141e-05	0.00267767	3.35672e-13
chr	-	2427816	2427828	2427822	0.605376	1.11983e-09	0.000779984	6.19141e-05
chr	-	2428676	2428689	2428682	0.538413	2.42205e-11	0.000650384	1
chr	-	2430855	2430864	2430859	0.666729	2.79171e-09	1.00551e-14	8.02833e-09
chr	-	2432881	2432892	2432887	0.583638	8.72415e-08	7.93115e-19	7.43972e-17
chr	-	2432966	2432977	2432971	0.883741	1.1831e-194	2.33758e-119	1.78209e-98
chr	-	2436663	2436674	2436668	0.62265	4.08879e-09	1.7286e-09	2.87005e-21
chr	-	2440274	2440285	2440278	0.988451	6.03097e-241	0	0
chr	-	2443774	2443788	2443781	0.782381	2.15763e-42	1.47419e-21	6.38639e-26
chr	-	2449178	2449190	2449184	0.602434	0.281314	1.55454e-09	0.00346995
chr	+	2449213	2449225	2449219	0.52305	1.93738e-06	9.56834e-08	1
chr	-	2456252	2456282	2456275	0.750717	2.0509e-37	2.69833e-32	1.49987e-20
chr	-	2460595	2460605	2460598	0.980235	4.26052e-128	2.04723e-94	4.5085e-26
chr	+	2462690	2462706	2462696	0.916371	1.02649e-166	4.5494e-126	7.82981e-94
chr	+	2462831	2462842	2462836	0.659428	0.000279674	3.73998e-11	3.9769e-06
chr	-	2464202	2464213	2464207	0.846525	7.10795e-43	1.18293e-21	2.16446e-16
chr	-	2470459	2470470	2470463	0.997134	6.36355e-233	2.38073e-86	0
chr	+	2470491	2470501	2470496	0.93989	5.75564e-43	2.56805e-46	8.50514e-80
chr	+	2471160	2471168	2471166	0.611111	0.000534131	1	0
chr	+	2476594	2476606	2476599	0.926505	1.81101e-33	8.68076e-38	1.49406e-62
chr	+	2496625	2496638	2496631	0.641799	0.047584	1.70225e-06	0.00346995
chr	-	2497005	2497013	2497005	0.910331	4.6423e-11	2.11852e-12	9.41081e-07
chr	+	2497034	2497045	2497039	0.936508	8.63747e-28	1.82142e-21	0
chr	-	2508414	2508425	2508417	0.938562	1.24494e-19	1.13663e-28	0
chr	+	2514488	2514503	2514496	0.510738	0.00557736	1.24743e-05	0.0842664
chr	-	2515032	2515040	2515033	0.941103	0	2.2614e-07	0.000537892
chr	-	2517679	2517692	2517685	0.667055	1.10308e-08	8.01696e-16	7.8868e-20
chr	-	2519202	2519212	2519207	0.978908	1.58653e-122	1.84823e-129	3.68363e-39
chr	+	2521469	2521480	2521472	0.466863	1.18304e-06	8.17132e-05	4.43587e-18
chr	+	2521513	2521522	2521520	0.954751	8.48321e-18	6.10685e-23	4.94888e-18
chr	+	2527361	2527374	2527368	0.65438	1.82362e-05	4.899e-07	0.475733
chr	-	2527853	2527867	2527860	0.553182	2.27614e-07	0.0150194	9.18605e-10
chr	-	2530186	2530197	2530190	0.96345	0	1.13663e-28	1.92025e-14
chr	+	2532284	2532293	2532290	1	0	0	0
chr	+	2533427	2533437	2533430	0.962337	1.18786e-58	1.81101e-33	2.36891e-26
chr	+	2533849	2533864	2533854	0.350427	0.00544453	2.99458e-12	4.95703e-08
chr	+	2534340	2534353	2534346	0.740935	1.7678e-145	2.41761e-97	4.62625e-73
chr	-	2536352	2536360	2536353	1	0	0	0
chr	+	2536383	2536395	2536387	0.992009	0	0	0
chr	-	2543786	2543796	2543788	0.651852	2.73757e-05	1	0.000534131
chr	-	2549402	2549411	2549404	0.814815	1.25239e-16	0.00346995	1.42014e-08
chr	-	2549475	2549485	2549479	0.603133	4.57309e-21	3.14535e-08	4.43706e-07
chr	-	2549584	2549595	2549588	0.618147	3.68348e-23	5.45787e-29	1.28162e-06
chr	-	2550556	2550566	2550561	0.627074	1.24743e-05	2.86334e-10	0.000128263
chr	+	2557365	2557378	2557370	0.54982	1.40181e-33	5.30181e-12	5.38908e-22
chr	+	2557996	2558007	2558000	0.593099	1	8.49312e-11	3.9769e-06
chr	+	2560183	2560193	2560190	1	0	0	4.04315e-08
chr	-	2560298	2560309	2560302	0.965227	2.22503e-40	1.99858e-29	2.61677e-17
chr	+	2564422	2564429	2564427	0.644444	0.000537892	1	0
chr	+	2565384	2565392	2565390	0.964957	9.41081e-07	4.29357e-13	6.71124e-13
chr	-	2576046	2576054	2576048	0.966667	0	5.48102e-08	0
chr	-	2590708	2590716	2590708	1	0	0	2.36891e-26
chr	+	2593057	2593067	2593061	0.889791	4.04315e-08	8.40333e-14	3.66622e-09
chr	-	2596855	2596864	2596857	0.926768	6.71124e-13	3.85755e-12	0
chr	-	2597792	2597802	2597797	0.954279	4.61397e-185	5.30908e-285	6.5742e-125
chr	+	2600990	2601003	2600995	0.939966	1.08317e-234	1.51537e-198	1.84326e-125
chr	+	2617999	2618010	2618004	0.687316	2.50989e-16	2.08403e-25	2.00589e-10
chr	-	2618830	2618841	2618833	0.674812	3.40629e-15	0.000650384	0.00346995
chr	-	2620197	2620207	2620202	0.972836	3.13379e-110	1.15777e-68	5.18351e-40
chr	+	2622911	2622924	2622917	0.914	2.18603e-65	1.73735e-45	1.83582e-41
chr	+	2629569	2629577	2629572	0.792376	5.85718e-16	8.20445e-29	3.18823e-22
chr	-	2630759	2630773	2630764	0.530303	1	0.000401342	3.11619e-05
chr	-	2630899	2630909	2630902	0.978696	6.85543e-67	2.65618e-103	1.13027e-33
chr	-	2632564	2632575	2632568	0.531431	1.50316e-26	2.85829e-23	4.92133e-07
chr	-	2635526	2635535	2635528	0.783502	4.54522e-11	4.54522e-11	4.59242e-09
chr	-	2635813	2635831	2635825	0.581517	9.30893e-23	2.5811e-15	1.42467e-14
chr	+	2635863	2635874	2635869	0.768214	3.48118e-08	8.0311e-27	6.94817e-28
chr	-	2637412	2637426	2637420	0.76354	2.34162e-50	4.17734e-48	1.50409e-43
chr	-	2640279	2640288	2640283	0.518646	7.46272e-28	2.83993e-21	1.3637e-22
chr	-	2640590	2640601	2640594	0.547518	4.59207e-22	2.80717e-23	1.0303e-09
chr	-	2641241	2641252	2641244	0.487802	2.56686e-08	1.75907e-08	1.72713e-12
chr	-	2643074	2643089	2643083	0.712481	3.32993e-37	8.68321e-17	6.80416e-09
chr	-	2644330	2644340	2644334	0.781196	3.31161e-65	3.22857e-65	1.05421e-33
chr	-	2647264	2647273	2647267	0.520147	1	0.00286677	0.00114639
chr	+	2647307	2647316	2647311	0.964927	3.67097e-27	0	1.75848e-09
chr	-	2653349	2653358	2653352	0.950976	4.6029e-33	0	1.24494e-19
chr	-	2653669	2653683	2653675	0.938403	7.36738e-78	4.27646e-85	7.23911e-47
chr	-	2653958	2653977	2653970	0.502752	5.50504e-08	1	6.32842e-06
chr	-	2654125	2654134	2654128	0.67123	3.65379e-27	1.04869e-16	9.6403e-22
chr	+	2654153	2654164	2654159	0.99116	7.90966e-174	3.83352e-169	1.85236e-114
chr	-	2656369	2656380	2656373	0.902402	8.46825e-68	1.63076e-82	4.21614e-93
chr	-	2659473	2659485	2659479	0.629366	2.03288e-30	7.43925e-25	1.00972e-11
chr	-	2659509	2659519	2659512	0.549448	7.23409e-16	2.36674e-26	8.26454e-27
chr	+	2664276	2664291	2664281	0.765452	1.6339e-149	1.17753e-41	1.6357e-57
chr	-	2684064	2684074	2684068	0.977606	1.65423e-220	8.01793e-186	1.37661e-152
chr	-	2686967	2686977	2686970	0.663806	9.92471e-06	4.29591e-14	1.1866e-13
chr	-	2687020	2687031	2687025	0.745411	8.74098e-76	6.92484e-31	7.62794e-32
chr	-	2691148	2691159	2691153	0.929295	3.32465e-158	4.53679e-84	3.84605e-118
chr	-	2691186	2691197	2691190	0.921962	0	0	0
chr	-	2691567	2691576	2691572	0.960648	0	8.48321e-18	0.00018551
chr	-	2700054	2700063	2700058	0.998227	0	1.823e-85	2.5791e-71
chr	-	2702338	2702348	2702343	0.696866	8.63002e-57	3.03259e-45	2.00841e-41
chr	-	2704098	2704112	2704104	0.435958	0.00692233	2.41405e-05	0.00041206
chr	-	2704179	2704188	2704182	0.697589	1.95261e-61	4.5914e-28	7.77844e-40
chr	-	2704277	2704289	2704282	0.90316	1.11866e-113	7.58647e-119	1.86078e-68
chr	-	2707299	2707309	2707303	0.697059	3.24196e-26	4.59022e-17	6.72082e-11
chr	-	2708654	2708665	2708659	0.650282	7.43972e-17	2.84821e-22	4.05476e-13
chr	+	2713884	2713894	2713887	0.464113	1.50876e-05	1.35346e-11	8.75005e-13
chr	+	2714433	2714448	2714440	0.733028	1.79954e-23	2.85125e-20	2.14933e-22
chr	-	2716010	2716019	2716013	0.994152	5.69399e-31	0	5.97745e-23
chr	-	2717446	2717457	2717451	0.868511	3.87126e-99	1.3217e-131	6.90001e-76
chr	+	2717484	2717494	2717490	0.57971	0	1	9.02366e-09
chr	+	2719182	2719194	2719187	0.640444	5.15176e-14	1.15299e-11	0.000170749
chr	-	2724075	2724087	2724081	0.505281	0.000692477	0.00465591	1.38388e-07
chr	+	2724107	2724117	2724112	0.877677	6.42079e-82	1.40947e-39	4.43144e-60
chr	-	2724341	2724352	2724346	0.786236	1.42928e-56	7.90347e-52	9.69357e-53
chr	-	2724359	2724369	2724363	0.430595	4.78481e-10	8.23953e-30	8.59513e-07
chr	-	2731559	2731570	2731562	0.913304	3.42424e-81	2.77323e-43	7.88734e-48
chr	-	2734144	2734157	2734149	0.993184	0	0	0
chr	+	2736924	2736934	2736932	1	2.73217e-269	0	0
chr	+	2737538	2737549	2737543	0.950956	3.11901e-123	2.38019e-153	1.03366e-73
chr	+	2737714	2737726	2737719	0.758989	6.42752e-16	2.77901e-22	9.62388e-06
chr	-	2738904	2738912	2738906	0.787937	0.000275444	2.14827e-11	0.00464268
chr	+	2738939	2738949	2738947	0.883096	1.03324e-18	9.02366e-09	1.13029e-11
chr	-	2744118	2744129	2744122	0.99791	0	0	0
chr	+	2744153	2744162	2744158	0.733045	0.00478221	0.00464268	0.00286677
chr	-	2744324	2744364	2744341	0.306286	7.8126e-07	2.06834e-09	8.15302e-10
chr	-	2750057	2750066	2750060	0.980698	3.75021e-257	3.0047e-180	5.80275e-173
chr	+	2750093	2750103	2750098	0.55436	1.05865e-07	3.87062e-09	6.41872e-12
chr	-	2753964	2753974	2753970	0.881264	7.0013e-133	3.13575e-32	5.0249e-30
chr	+	2753998	2754008	2754002	0.952337	2.60198e-245	5.06105e-63	1.21974e-109
chr	+	2755434	2755451	2755440	0.766456	1.59059e-57	6.97279e-21	1.30815e-42
chr	-	2755588	2755596	2755588	0.666667	0	1	0
chr	+	2755951	2755961	2755955	0.989107	0	0	0
chr	+	2756011	2756024	2756017	0.388863	0.00181211	8.62252e-11	1.92134e-19
chr	+	2756031	2756042	2756036	0.981816	8.2877e-226	8.52207e-90	1.00401e-78
chr	-	2761601	2761611	2761604	0.731481	4.83113e-16	1.26655e-07	1.26655e-07
chr	+	2767219	2767230	2767223	0.498333	0.10166	0.00115408	2.27614e-07
chr	+	2767486	2767497	2767491	0.886941	1.09591e-39	8.17851e-41	7.84303e-40
chr	-	2796236	2796244	2796239	0.555556	9.34007e-07	3.34649e-06	1
chr	+	2796387	2796396	2796390	0.882353	4.17799e-06	6.4171e-05	0
chr	-	2796827	2796835	2796830	0.937654	1.75848e-09	3.3533e-08	0
chr	-	2798042	2798052	2798045	0.898165	1.80285e-140	5.20043e-18	6.92289e-13
chr	-	2798199	2798217	2798208	0.608707	3.27363e-21	4.62335e-29	8.7852e-08
chr	-	2798235	2798249	2798241	0.391682	3.60222e-07	4.49171e-11	6.16213e-06
chr	+	2800531	2800539	2800536	1	0	0	0
chr	+	2807102	2807112	2807105	0.663596	2.35758e-12	2.92689e-11	8.02833e-09
chr	+	2808165	2808174	2808170	0.769231	2.98791e-07	4.04949e-12	2.63983e-08
chr	+	2811373	2811384	2811377	0.90504	3.14113e-109	8.1978e-58	1.51809e-82
chr	-	2814153	2814163	2814156	0.957816	2.61893e-185	8.74583e-132	1.27726e-107
chr	-	2814457	2814481	2814468	0.409309	0.000656588	3.21844e-05	1.58332e-05
chr	-	2814832	2814851	2814845	0.538318	9.21043e-18	6.82876e-15	5.40825e-16
chr	+	2814873	2814883	2814876	0.952482	0	4.1284e-282	0
chr	-	2817522	2817536	2817528	0.365109	0.000165202	1.9201e-05	0.000585204
chr	-	2817641	2817653	2817646	0.556079	1.45479e-36	7.34366e-37	1.9298e-54
chr	-	2817672	2817688	2817682	0.31276	2.22274e-05	3.55855e-09	1.53861e-15
chr	+	2818641	2818649	2818644	0.929831	6.19809e-10	0	6.58572e-45
chr	-	2818912	2818928	2818921	0.925661	0	3.57164e-228	2.34248e-240
chr	-	2822657	2822668	2822662	0.981022	0	0	9.10692e-274
chr	-	2824450	2824459	2824452	0.684368	1.51048e-07	9.92471e-06	0.000152857
chr	-	2852445	2852457	2852449	0.572147	1	0.000299434	0.000650384
chr	-	2852610	2852630	2852620	0.533333	3.2808e-08	1	3.49419e-06
chr	+	2859753	2859763	2859756	0.859127	1.14928e-47	1.57572e-39	2.43435e-25
chr	-	2866466	2866475	2866467	0.81447	3.84914e-27	6.63115e-05	0.134803
chr	-	2866504	2866514	2866507	0.801899	3.53525e-65	1.73735e-45	1.84142e-26
chr	-	2869892	2869906	2869899	0.705489	1.59761e-18	5.20006e-24	1.33677e-29
chr	-	2870997	2871007	2871002	0.556682	1.44638e-24	6.62034e-06	2.15623e-11
chr	-	2872325	2872339	2872331	0.425218	0.000637915	0.00197135	0.000233794
chr	+	2887404	2887413	2887411	1	1.23184e-29	0	0
chr	+	2892735	2892748	2892740	0.642707	1.22531e-14	1.24002e-17	3.48605e-11
chr	-	2904673	2904689	2904681	0.734763	1.09725e-21	3.10091e-12	9.45205e-26
chr	-	2906586	2906597	2906591	0.988099	0	0	0
chr	-	2907976	2907985	2907980	0.332716	3.45095e-10	0.000101866	0.00817619
chr	-	2909622	2909633	2909627	0.64913	3.20181e-44	3.17021e-54	7.82379e-86
chr	+	2914911	2914921	2914916	0.54482	6.92289e-13	4.59242e-09	1
chr	+	2918032	2918040	2918038	0.857769	6.70258e-09	9.8942e-05	0.00156493
chr	-	2922415	2922427	2922417	0.892892	2.11852e-12	1.10067e-11	0.00018551
chr	-	2924153	2924165	2924157	0.997661	0	0	0
chr	-	2924391	2924403	2924396	0.357147	1.40468e-05	6.68076e-17	8.06267e-12
chr	-	2924668	2924683	2924675	0.614989	2.47814e-19	1.41364e-05	1.51048e-07
chr	+	2926396	2926405	2926401	0.459967	0.00464268	0.000650384	1
chr	+	2927705	2927714	2927710	0.899916	3.40629e-15	1.09264e-22	2.00746e-14
chr	+	2927980	2927993	2927985	0.594571	1.29357e-19	8.07962e-14	2.6875e-26
chr	+	2929547	2929557	2929552	0.847262	1.9817e-113	3.7667e-119	3.26809e-95
chr	+	2930975	2930986	2930980	0.916763	2.89841e-245	6.52444e-125	3.87814e-163
chr	-	2940004	2940017	2940010	0.589935	0.000233307	2.32572e-06	6.06122e-21
chr	-	2940055	2940067	2940060	0.399322	4.78613e-05	0.008085	1.19084e-06
chr	-	2940100	2940111	2940105	0.690026	3.39242e-65	1.71e-39	5.21169e-36
chr	-	2942866	2942873	2942868	0.950549	0.00156493	0	0.00457063
chr	+	2942895	2942907	2942900	0.993017	0	0	0
chr	-	2944987	2944996	2944988	0.569604	9.02366e-09	0.00667632	1
chr	+	2945030	2945040	2945035	0.587365	6.18599e-13	0.00155283	0.185873
chr	-	2945850	2945860	2945855	0.857197	4.28375e-39	3.37495e-36	2.12854e-20
chr	-	2964215	2964228	2964220	0.58165	0.0256761	5.58469e-06	6.81192e-10
chr	-	2964307	2964318	2964311	0.884643	5.94303e-96	6.80608e-54	4.22045e-50
chr	-	2968173	2968185	2968178	0.646696	3.11588e-14	1.30546e-26	2.21861e-25
chr	+	2971166	2971176	2971170	0.680415	3.78301e-07	1.36205e-12	1.70533e-14
chr	+	2971517	2971528	2971522	0.816541	8.15116e-16	1.86365e-31	4.74075e-18
chr	-	2975796	2975805	2975798	0.753339	0.00464268	9.92471e-06	6.4171e-05
chr	-	2976097	2976106	2976098	1	0	2.66869e-28	0
chr	-	2976299	2976308	2976303	0.976433	3.17395e-239	3.20406e-281	5.32509e-77
chr	-	2980762	2980770	2980762	0.524743	2.02413e-08	5.06529e-17	1
chr	+	2987123	2987132	2987128	0.924579	1.39066e-38	8.68076e-38	4.07584e-20
chr	-	3033606	3033617	3033609	1	2.56176e-223	0	1.71179e-241
chr	-	3036314	3036324	3036319	0.534542	1.40898e-10	4.43116e-07	4.1316e-05
chr	-	3037490	3037499	3037494	0.71912	1.31636e-16	5.63391e-08	4.82794e-06
chr	+	3040412	3040424	3040418	0.919844	3.69204e-180	1.52058e-88	3.46421e-95
chr	+	3040539	3040548	3040543	0.753638	0.0941039	9.34007e-07	6.70258e-09
chr	+	3042330	3042340	3042334	0.618929	5.84082e-18	1.20906e-12	2.23779e-16
chr	+	3042472	3042496	3042478	0.574285	7.34296e-09	1.38516e-10	8.68321e-17
chr	+	3045140	3045151	3045144	0.926377	9.0242e-127	2.63964e-101	9.76003e-60
chr	-	3046118	3046127	3046120	0.886073	2.72968e-11	2.67236e-10	0.000275444
chr	-	3049092	3049101	3049095	0.75081	8.62473e-18	1.51048e-07	1.83881e-06
chr	-	3051036	3051047	3051039	0.888731	3.84914e-27	2.29626e-36	1.06211e-38
chr	-	3055979	3055987	3055980	0.63295	0.000537892	1	2.18682e-10
chr	+	3056162	3056178	3056168	0.991599	0	0	0
chr	+	3056253	3056264	3056257	0.474854	1.52446e-25	9.84897e-13	1.92774e-14
chr	+	3056955	3056964	3056957	0.72862	1.01933e-24	2.86157e-81	9.00283e-93
chr	+	3056987	3056997	3056992	0.873684	9.91141e-87	1.07333e-51	2.66437e-10
chr	-	3057123	3057133	3057129	0.859447	0	7.72277e-11	0.117351
chr	-	3058630	3058642	3058635	0.955275	3.80096e-156	1.10891e-96	1.1763e-53
chr	+	3060759	3060768	3060765	0.848148	2.02413e-08	3.9769e-06	0.00255736
chr	-	3067302	3067310	3067305	0.951613	2.15902e-38	6.61996e-16	0
chr	-	3068902	3068912	3068906	0.933178	9.46442e-33	6.85356e-39	6.17092e-31
chr	-	3069947	3069957	3069950	0.885714	2.15902e-38	2.43435e-25	2.62935e-26
chr	-	3070111	3070123	3070117	0.991056	0	0	0
chr	-	3071305	3071318	3071311	0.474223	3.0625e-07	2.56019e-22	9.24769e-25
chr	-	3071421	3071431	3071424	0.643077	4.32219e-65	1.68763e-35	7.35365e-32
chr	-	3073769	3073782	3073774	0.410894	0.00249287	3.56285e-06	8.50962e-15
chr	-	3075052	3075069	3075061	0.514658	6.20493e-05	1.69375e-05	1.33616e-06
chr	-	3079595	3079606	3079595	1	0	2.94117e-107	4.83315e-72
chr	-	3082566	3082576	3082569	0.806655	1.29089e-27	2.11007e-19	1.00782e-13
chr	-	3083822	3083832	3083824	0.857767	5.55452e-26	1.81004e-60	1.14928e-47
chr	+	3087903	3087914	3087909	0.992843	1.04564e-296	0	7.80841e-79
chr	+	3092907	3092924	3092913	0.566874	4.51509e-13	3.32521e-06	2.55029e-13
chr	+	3094198	3094207	3094203	0.806262	6.10685e-23	5.33675e-18	4.59242e-09
chr	+	3098531	3098545	3098539	0.642628	2.66437e-10	0.000101784	0.667377
chr	-	3100855	3100863	3100856	0.737213	1.19413e-10	3.88117e-05	0.000515326
chr	-	3101634	3101645	3101639	0.912051	6.24889e-187	1.82694e-160	3.78899e-120
chr	+	3104395	3104405	3104400	0.732288	1.43117e-42	2.11865e-41	2.76969e-41
chr	+	3105547	3105559	3105552	0.579524	0.0289094	3.26387e-08	0.000338618
chr	+	3110565	3110576	3110570	0.472785	4.29106e-07	2.44366e-07	1.27689e-11
chr	-	3113436	3113449	3113439	0.60335	9.62388e-06	0.000120285	1
chr	-	3114455	3114468	3114461	0.731055	7.49851e-24	8.85614e-33	5.19901e-09
chr	-	3121587	3121594	3121588	0.947059	6.4171e-05	0.117351	0
chr	-	3136604	3136613	3136606	0.910714	1.59914e-05	1.59914e-05	0
chr	-	3148937	3148947	3148941	0.749456	2.03617e-46	8.30716e-38	3.51724e-25
chr	-	3150541	3150550	3150544	0.891134	3.4185e-12	0	1.00551e-14
chr	+	3156602	3156614	3156607	0.915909	4.88465e-105	1.69523e-51	2.14887e-61
chr	+	3157490	3157499	3157494	0.59922	2.11852e-12	2.11852e-12	1
chr	-	3158879	3158891	3158884	0.668045	2.25058e-18	1.49802e-07	2.00986e-08
chr	-	3163628	3163643	3163637	0.613224	1.21946e-18	4.3328e-05	9.89968e-17
chr	-	3173459	3173469	3173464	0.549231	3.26768e-22	2.28721e-05	3.99707e-15
chr	+	3173493	3173505	3173498	0.855919	1.92354e-85	3.66295e-53	2.49312e-31
chr	-	3177048	3177061	3177053	0.495935	0.000233794	0.00037317	0.0226769
chr	+	3179624	3179636	3179629	0.766738	2.13714e-132	3.9042e-46	2.33905e-56
chr	+	3181614	3181626	3181619	0.794385	1.57572e-39	1.37422e-18	2.69833e-32
chr	+	3181693	3181709	3181701	0.523123	0.0074672	0.00346995	1
chr	+	3181876	3181894	3181890	0.65	0.423186	0.000128263	0.000299434
chr	-	3183741	3183752	3183746	0.920007	2.42978e-115	2.71555e-129	3.01323e-160
chr	-	3184443	3184455	3184448	0.496087	8.37315e-09	1.36859e-11	1.73943e-20
chr	-	3184561	3184571	3184566	0.733747	2.78038e-90	3.00844e-48	9.47738e-64
chr	+	3185185	3185196	3185191	0.962227	6.79963e-90	2.42198e-91	2.74693e-83
chr	-	3194713	3194724	3194717	0.959998	8.05473e-245	3.99224e-204	4.03835e-165
chr	-	3195089	3195100	3195093	0.959368	2.6798e-251	6.44719e-227	8.23015e-177
chr	+	3202312	3202322	3202315	0.699495	1.17903e-10	3.35672e-13	0.000128263
chr	-	3209481	3209495	3209488	0.517321	1.44971e-08	3.26309e-07	0.24067
chr	+	3211072	3211082	3211076	0.982032	0	0	0
chr	+	3211251	3211263	3211255	0.496713	2.86658e-14	3.15394e-11	2.33243e-24
chr	+	3212936	3212946	3212938	0.440689	1.7501e-12	2.0327e-14	4.23301e-11
chr	+	3214964	3214974	3214968	0.996478	0	0	4.24827e-206
chr	-	3234483	3234494	3234486	0.920147	3.67097e-27	1.18293e-21	0
chr	+	3238478	3238489	3238483	0.519951	2.20491e-19	4.67123e-19	2.3419e-07
chr	+	3238557	3238568	3238561	0.889444	3.2116e-60	7.59301e-129	1.80682e-154
chr	+	3241224	3241233	3241229	0.689461	0.000152857	1.46407e-18	0.0182314
chr	+	3247463	3247474	3247468	0.645461	9.92471e-06	3.34649e-06	1
chr	+	3248483	3248494	3248489	0.694373	2.35758e-12	1.94375e-10	2.66437e-10
chr	+	3250405	3250415	3250410	0.941692	3.92695e-46	1.09264e-22	1.20447e-30
chr	+	3252705	3252715	3252710	0.971958	4.29357e-13	8.48321e-18	0
chr	-	3253268	3253277	3253270	0.880113	1.30817e-20	3.49763e-21	1.75467e-27
chr	-	3258231	3258239	3258235	0.988889	7.72277e-11	0	0
chr	-	3270063	3270071	3270064	0.984848	0	3.2909e-07	0
chr	-	3270171	3270184	3270176	0.989903	0	0	0
chr	-	3270211	3270220	3270214	0.983598	0	0	0
chr	+	3277849	3277858	3277854	0.933586	4.04315e-08	0.000537892	0.0134092
chr	-	3278132	3278144	3278137	0.686132	9.32295e-45	3.30618e-33	1.06415e-29
chr	+	3297032	3297047	3297037	0.600563	2.19337e-09	5.09338e-11	0.000192647
chr	-	3300204	3300214	3300208	0.748531	5.33675e-18	1.72261e-16	6.18599e-13
chr	+	3300250	3300261	3300255	0.756453	8.59889e-07	1.10803e-08	1.03447e-15
chr	-	3305894	3305904	3305899	0.99762	1.37633e-182	0	1.61006e-297
chr	-	3307959	3307979	3307972	0.415239	5.26783e-21	1.78773e-11	5.87939e-12
chr	-	3308601	3308612	3308605	0.327885	0.0032822	2.01423e-06	2.26185e-08
chr	-	3308989	3309000	3308994	0.708058	6.75952e-89	1.4741e-49	3.43088e-50
chr	-	3311281	3311291	3311286	0.884255	1.26055e-194	9.67292e-229	4.30328e-177
chr	-	3311363	3311374	3311368	0.972808	0	0	0
chr	-	3313188	3313197	3313193	0.910973	7.04302e-218	1.79064e-196	3.49067e-152
chr	-	3318018	3318030	3318023	0.456389	0.000653122	3.83442e-08	2.36907e-07
chr	-	3318058	3318068	3318061	0.802577	5.94271e-68	6.45783e-122	1.77887e-62
chr	+	3320013	3320021	3320018	0.644444	0	0.000537892	1
chr	-	3321872	3321884	3321877	0.574359	3.49419e-06	7.43972e-17	0.000233794
chr	-	3322268	3322302	3322286	0.299121	2.62659e-05	1.50802e-06	1.51627e-06
chr	-	3322679	3322690	3322684	0.852442	5.91386e-56	3.18146e-57	3.45618e-62
chr	-	3324933	3324946	3324938	0.985714	7.01156e-165	1.02332e-20	2.05238e-19
chr	-	3327799	3327813	3327805	0.482959	0.0122527	1.01037e-06	0.000648672
chr	+	3328047	3328068	3328052	0.406824	0.00445569	1.15442e-11	9.59525e-21
chr	-	3328163	3328174	3328168	0.733706	1.42416e-43	1.98087e-36	2.10191e-12
chr	+	3328193	3328208	3328198	0.982858	0	0	0
chr	-	3330397	3330405	3330399	0.971429	0	8.46503e-44	1.09079e-37
chr	-	3332798	3332810	3332804	0.971894	0	3.24654e-160	0
chr	+	3334715	3334728	3334720	0.76595	3.25795e-67	7.8093e-57	3.87347e-41
chr	-	3335184	3335199	3335192	0.843761	3.54122e-102	1.61942e-71	5.37296e-68
chr	-	3336866	3336878	3336870	0.839719	2.03617e-46	1.04489e-38	2.87486e-53
chr	-	3337056	3337086	3337075	0.45686	0.000579016	0.000328551	2.41882e-11
chr	-	3339163	3339179	3339170	0.416238	0.000170552	0.000121707	3.97326e-06
chr	+	3348021	3348039	3348026	0.445609	1.03022e-11	6.06171e-06	6.93772e-11
chr	+	3348245	3348261	3348254	0.679182	3.11421e-16	9.20154e-21	6.46429e-14
chr	+	3348569	3348585	3348577	0.350026	0.0020052	3.77365e-05	7.66139e-08
chr	+	3349177	3349197	3349183	0.746789	9.18784e-96	2.78274e-47	2.91836e-52
chr	+	3350692	3350702	3350697	0.994557	0	1.692e-149	0
chr	+	3362024	3362032	3362029	0.623249	3.86217e-06	6.4171e-05	1
chr	+	3368238	3368246	3368242	0.633333	9.41081e-07	5.48102e-08	1
chr	-	3373640	3373650	3373643	0.966346	9.74415e-15	0	0.00018551
chr	-	3376238	3376251	3376244	0.926173	0	3.00155e-203	2.65615e-161
chr	-	3377748	3377761	3377753	0.99932	0	0	0
chr	+	3380619	3380632	3380625	0.920478	1.99072e-158	2.80548e-80	6.26539e-100
chr	-	3383276	3383286	3383278	0.991453	4.54302e-125	6.74889e-53	0
chr	+	3385203	3385213	3385208	0.928558	1.37443e-47	6.55216e-42	7.88626e-29
chr	+	3385846	3385857	3385850	0.994889	4.73523e-146	5.67425e-193	2.77406e-104
chr	-	3390472	3390490	3390482	0.539286	0.0133689	0.00115408	2.18838e-13
chr	+	3390535	3390544	3390539	0.585714	0.00286677	0.000152857	1
chr	-	3392112	3392125	3392118	0.709978	3.53493e-10	2.86334e-10	2.66397e-24
chr	-	3392705	3392713	3392709	0.581609	0.000120285	1	8.59889e-07
chr	-	3397409	3397436	3397422	0.491689	3.41105e-09	0.232423	4.80174e-06
chr	-	3399985	3400002	3399993	0.502831	6.38552e-38	7.54413e-16	8.44185e-21
chr	+	3404493	3404501	3404496	0.813796	3.2909e-07	1.92677e-12	4.86738e-06
chr	+	3407304	3407316	3407309	0.995381	0	0	0
chr	+	3410046	3410064	3410050	0.691667	1.05662e-18	9.67926e-16	3.49419e-06
chr	+	3411154	3411172	3411164	0.33684	0.000433275	5.5716e-10	1.71242e-10
chr	+	3411535	3411555	3411540	0.353769	2.0566e-08	7.61958e-10	6.45168e-07
chr	+	3411624	3411636	3411634	1	0	2.15889e-137	7.51499e-182
chr	-	3423210	3423218	3423212	0.968519	0	1.52313e-13	3.99251e-14
chr	+	3423241	3423248	3423246	0.666667	0	0	1
chr	-	3423246	3423268	3423261	0.4783	0.000710288	1.23189e-11	4.81805e-15
chr	-	3429636	3429646	3429639	0.768432	3.94692e-15	3.20877e-12	1.53687e-16
chr	+	3429908	3429916	3429911	0.827816	4.17799e-06	9.62388e-06	0.00457063
chr	+	3434283	3434302	3434287	0.549104	2.7957e-20	3.12038e-22	6.89166e-11
chr	+	3435195	3435207	3435201	0.784286	9.211e-69	6.02557e-68	2.62002e-47
chr	+	3437921	3437932	3437925	0.79922	3.80177e-17	1.29289e-19	8.59889e-07
chr	+	3438494	3438504	3438499	0.949714	9.91141e-87	4.8112e-65	8.71016e-74
chr	-	3439566	3439578	3439571	0.998345	0	0	0
chr	-	3442549	3442561	3442554	0.532362	1.23964e-48	1.77773e-46	1.01199e-43
chr	-	3443135	3443209	3443183	0.248013	6.1572e-05	0.000704287	0.00184131
chr	-	3443619	3443631	3443624	0.480055	1.17573e-45	2.11081e-28	3.33003e-40
chr	-	3446236	3446297	3446262	0.282922	0.00962695	9.46707e-06	0.00330093
chr	-	3446271	3446292	3446276	0.246921	0.00962695	9.46707e-06	0.00330093
chr	-	3447983	3448039	3447990	0.279462	2.28562e-05	6.07292e-09	1.08592e-06
chr	-	3448254	3448264	3448258	0.940792	0	0	0
chr	-	3449797	3449807	3449801	0.359378	1.41249e-19	6.73628e-09	2.2855e-17
chr	-	3450010	3450029	3450015	0.30354	1.55002e-14	1.39176e-08	3.8569e-06
chr	-	3450353	3450375	3450368	0.315556	2.33239e-17	6.70097e-09	1.08926e-11
chr	-	3451390	3451427	3451401	0.305358	3.11526e-09	1.43628e-05	1.64146e-11
chr	-	3453285	3453312	3453302	0.309315	2.09771e-07	1.5414e-10	1.62948e-10
chr	-	3466208	3466221	3466214	0.663395	1.72988e-15	3.48118e-08	1.33616e-06
chr	-	3467085	3467094	3467087	1	0	0	0
chr	-	3470085	3470097	3470089	0.998865	0	0	0
chr	-	3471045	3471073	3471058	0.24378	1.65344e-07	0.00549181	0.00861981
chr	-	3471333	3471349	3471342	0.371946	1.57741e-20	1.07703e-18	1.61457e-16
chr	-	3472693	3472724	3472698	0.246516	0.00682569	0.00291025	0.00014493
chr	-	3473537	3473559	3473547	0.266741	2.67922e-06	0.000109874	3.53714e-07
chr	-	3476564	3476574	3476568	0.991391	1.76124e-231	7.19752e-60	0
chr	-	3477857	3477867	3477861	0.996942	0	0	6.09293e-165
chr	+	3477890	3477902	3477895	0.880148	6.48885e-66	3.032e-29	1.7467e-32
chr	+	3478025	3478035	3478031	0.779259	1.00551e-14	0.000152857	1.55454e-09
chr	+	3484683	3484691	3484687	0.597477	1	0.00890983	0.000299434
chr	-	3485359	3485371	3485365	0.708035	4.84188e-25	1.72988e-15	3.88117e-05
chr	+	3485394	3485402	3485400	0.697698	0.0152822	0.00286677	0.000846452
chr	+	3486790	3486804	3486795	0.767684	1.21522e-106	6.99252e-43	2.78598e-46
chr	-	3491614	3491626	3491619	0.68676	3.79139e-16	2.87516e-15	1.93738e-06
chr	+	3493784	3493796	3493790	0.950256	8.03685e-176	1.75311e-247	1.31885e-197
chr	+	3504898	3504908	3504902	0.564394	2.98791e-07	1	1.59914e-05
chr	-	3512458	3512469	3512462	0.931586	7.64351e-49	1.60763e-24	8.40333e-14
chr	-	3515763	3515774	3515767	0.632708	9.29787e-17	2.79341e-10	3.163e-15
chr	-	3517345	3517363	3517355	0.398464	4.98816e-07	0.000983417	0.00465066
chr	-	3518290	3518302	3518295	0.4502	8.87753e-17	8.57091e-11	1.65541e-10
chr	-	3519304	3519315	3519308	0.617437	1.54812e-12	1.95167e-15	1.63901e-26
chr	-	3525227	3525236	3525230	0.596491	0.00164381	1	6.11745e-07
chr	-	3525414	3525426	3525419	0.502592	1	0.000101784	1.93738e-06
chr	+	3525446	3525456	3525451	0.743042	5.0249e-30	7.25923e-20	6.06773e-09
chr	+	3528541	3528555	3528546	0.450519	1.14588e-10	4.3328e-05	0.0060614
chr	+	3530685	3530696	3530690	0.926834	3.01841e-61	1.59494e-36	1.08386e-56
chr	-	3534479	3534487	3534483	0.931612	0	1.03324e-18	6.62405e-10
chr	+	3534512	3534522	3534515	0.906354	2.93284e-88	6.01146e-34	9.14434e-33
chr	-	3535772	3535782	3535775	0.587675	3.80177e-17	0.000170749	1
chr	+	3537335	3537347	3537340	0.632301	5.27443e-18	6.80416e-09	0.000401342
chr	+	3539829	3539839	3539833	0.941392	0	9.41081e-07	2.18915e-21
chr	+	3543017	3543027	3543021	0.666667	5.40657e-14	1	0
chr	+	3546253	3546268	3546258	0.899379	5.48101e-150	3.94719e-69	4.89406e-115
chr	+	3546284	3546298	3546293	0.583459	0.0031948	0.00697551	0.0808114
chr	+	3547975	3547984	3547979	0.951594	5.86103e-30	0	4.6423e-11
chr	-	3559743	3559759	3559751	0.54058	0.000420603	0.00022499	0.0144959
chr	+	3563680	3563690	3563683	0.475143	1.4252e-26	7.29383e-10	1.28518e-18
chr	+	3563866	3563882	3563871	0.510823	7.28355e-14	1.79954e-13	1.73212e-19
chr	-	3564086	3564095	3564089	0.979167	2.37909e-15	0	0
chr	+	3564112	3564130	3564122	0.537092	5.467e-14	0.000231795	2.14207e-13
chr	-	3573729	3573738	3573732	0.764512	6.81192e-10	7.12691e-07	0.000275444
chr	+	3575711	3575722	3575715	0.805908	1.32971e-08	6.06773e-09	1.19413e-10
chr	-	3577639	3577665	3577657	0.505982	0.000328551	0.000431356	3.48605e-11
chr	-	3579714	3579722	3579717	0.947692	4.6423e-11	0	0.00457063
chr	-	3580918	3580932	3580923	0.977183	0	2.17161e-54	3.67097e-27
chr	-	3584063	3584087	3584074	0.58235	0.00156252	2.48485e-06	6.80416e-09
chr	+	3598545	3598556	3598551	0.715608	0.000648672	4.17799e-06	9.8942e-05
chr	-	3599873	3599884	3599878	0.979568	0	0	0
chr	-	3602338	3602353	3602346	0.513598	0.0256761	0.00636656	1.93738e-06
chr	+	3609213	3609222	3609218	0.783442	7.72054e-12	7.56501e-14	3.49763e-21
chr	+	3609687	3609696	3609691	0.590807	2.19505e-08	1	1.37318e-10
chr	+	3610560	3610571	3610564	0.818295	4.16225e-86	3.33353e-44	1.15517e-37
chr	+	3613631	3613649	3613640	0.720053	3.26387e-08	1.65556e-11	4.29591e-14
chr	-	3630635	3630649	3630641	0.545998	4.1316e-05	3.4634e-10	1.28069e-13
chr	+	3639356	3639365	3639359	0.978773	1.94628e-64	7.09708e-54	2.13872e-23
chr	-	3640562	3640570	3640563	0.860606	3.9769e-06	0.117351	0
chr	+	3640591	3640602	3640596	0.965737	9.39313e-128	1.7343e-60	7.28195e-85
chr	-	3642338	3642347	3642341	0.773148	1.06301e-11	4.54522e-11	0.00464268
chr	-	3643077	3643087	3643080	0.821823	5.76743e-16	7.04311e-21	1.18293e-21
chr	-	3647647	3647655	3647650	0.997942	0	1.51751e-69	0
chr	+	3647688	3647697	3647690	0.724393	9.61711e-54	1.30623e-12	1
chr	+	3648142	3648154	3648146	0.98442	8.31378e-121	1.92628e-76	2.05535e-175
chr	+	3648373	3648381	3648379	1	0	0	0
chr	+	3657122	3657132	3657126	0.643575	1	2.2271e-17	1.24743e-05
chr	+	3664965	3664977	3664969	0.976409	6.37553e-261	6.01329e-211	1.66356e-223
chr	-	3680354	3680364	3680358	0.65698	1.49802e-07	2.05285e-10	1.83881e-06
chr	+	3680441	3680451	3680446	0.719565	0.000128263	0.000152857	0.0839437
chr	+	3682145	3682153	3682151	0.894949	0	6.63115e-05	0.00255736
chr	+	3696838	3696861	3696846	0.575694	1.10111e-06	1.49802e-07	2.27614e-07
chr	-	3699893	3699901	3699893	1	0	4.39882e-68	0
chr	+	3700197	3700207	3700200	0.877387	3.33152e-126	1.39066e-38	2.6029e-29
chr	-	3708407	3708415	3708409	0.782126	2.19337e-09	3.73817e-19	6.19516e-15
chr	+	3717243	3717252	3717245	0.964959	1.5013e-66	8.57539e-29	3.03792e-48
chr	-	3718257	3718270	3718263	0.856915	2.70608e-53	8.17851e-41	8.79273e-61
chr	+	3718328	3718341	3718335	0.850855	1.17903e-10	0.00018551	1.82362e-05
chr	+	3720311	3720323	3720315	0.998555	0	0	0
chr	+	3720440	3720457	3720446	0.706724	7.7523e-08	1.16688e-27	7.18792e-46
chr	-	3722280	3722290	3722285	0.990804	1.65946e-233	7.52002e-147	5.56221e-142
chr	-	3729383	3729391	3729384	0.969697	0	0	0.0395458
chr	-	3736298	3736311	3736304	0.645833	1.29089e-27	0.0697981	1.11983e-09
chr	-	3737006	3737015	3737008	0.535445	2.73823e-16	8.77174e-14	6.77476e-12
chr	+	3766989	3766997	3766992	0.888889	3.34649e-06	0	9.34007e-07
chr	+	3767776	3767785	3767780	0.939394	0	7.95617e-10	0
chr	+	3774361	3774370	3774366	0.859506	1.70533e-14	2.21161e-14	6.71124e-13
chr	+	3775603	3775616	3775608	0.494669	3.11619e-05	1.41364e-05	1
chr	-	3775987	3776000	3775993	0.579513	9.29513e-08	0.0074672	0.00346995
chr	+	3776025	3776037	3776031	0.515953	0.00151527	0.0325935	0.000741478
chr	+	3776284	3776297	3776290	0.604626	7.12691e-07	1	6.06773e-09
chr	+	3777155	3777164	3777159	0.970026	6.29636e-19	9.67037e-38	1.09365e-16
chr	-	3781522	3781532	3781526	0.705556	2.73757e-05	8.37293e-07	6.25509e-11
chr	-	3782575	3782587	3782581	0.794889	1.31663e-59	1.15517e-37	7.1312e-65
chr	-	3783593	3783606	3783600	0.784076	2.52287e-64	1.3657e-41	9.74028e-58
chr	+	3786912	3786923	3786917	0.867211	6.20222e-119	2.49526e-89	1.48896e-78
chr	+	3787754	3787784	3787760	0.491193	1.86904e-10	3.80257e-06	1.81009e-08
chr	+	3789239	3789261	3789247	0.460494	0.00151527	0.000133085	0.00317379
chr	-	3790281	3790291	3790284	0.940342	7.19894e-121	6.5148e-78	3.71494e-74
chr	-	3792741	3792755	3792747	0.777374	1.65143e-21	5.27443e-18	6.19516e-15
chr	+	3795058	3795074	3795063	0.65123	2.5786e-46	2.56256e-38	4.49946e-28
chr	-	3798213	3798223	3798215	0.557752	0.000152857	1	0.00164381
chr	+	3798247	3798259	3798252	0.908809	1.51779e-50	6.64981e-26	1.94158e-26
chr	-	3811192	3811206	3811198	0.994489	0	0	0
chr	+	3814441	3814452	3814445	0.567361	2.13082e-27	5.49331e-17	3.21145e-09
chr	-	3815086	3815096	3815090	0.798077	0	2.66437e-10	2.50311e-05
chr	+	3815119	3815132	3815125	0.868792	3.72312e-64	3.23089e-48	1.92334e-43
chr	+	3815389	3815401	3815395	0.546332	0.249744	0.000802063	3.78301e-07
chr	-	3815797	3815807	3815801	0.970993	2.30615e-116	2.77406e-104	1.73466e-72
chr	+	3817602	3817612	3817605	0.9071	7.97131e-102	5.0994e-53	1.15957e-74
chr	+	3819538	3819547	3819543	0.914912	1.22044e-22	3.3533e-08	1.41973e-16
chr	+	3822531	3822542	3822535	0.614352	3.88582e-34	9.02022e-56	5.45224e-42
chr	+	3822701	3822718	3822706	0.451483	7.56779e-16	2.79261e-12	1.40303e-09
chr	+	3824702	3824722	3824714	0.354216	0.00326269	8.90976e-05	3.62224e-07
chr	+	3825732	3825758	3825742	0.407212	0.000585786	3.34123e-06	2.55506e-08
chr	+	3832205	3832213	3832210	0.547619	1	0.00286677	0
chr	-	3845727	3845737	3845730	0.996795	9.6098e-98	6.50848e-63	9.57151e-29
chr	-	3852824	3852835	3852828	0.740458	5.41286e-74	8.2862e-23	2.97994e-20
chr	-	3853109	3853120	3853113	0.993698	1.89919e-66	4.38727e-34	0
chr	+	3853688	3853698	3853693	0.969697	0	0.0134092	2.22568e-05
chr	-	3866422	3866432	3866426	0.996764	2.07202e-43	6.25976e-50	0
chr	-	3866894	3866906	3866897	0.810094	8.09247e-21	0.000128263	1.32971e-08
chr	+	3868538	3868547	3868541	0.945649	1.42014e-08	2.56473e-43	5.07472e-19
chr	-	3876088	3876099	3876092	0.922633	2.18682e-10	9.41081e-07	3.3533e-08
chr	-	3877020	3877034	3877026	0.727778	0.00464268	0.0126661	3.3533e-08
chr	-	3877537	3877548	3877541	0.973348	4.39721e-38	0	6.61996e-16
chr	-	3881056	3881069	3881061	0.595741	1.10847e-07	5.36662e-15	6.41872e-12
chr	+	3884538	3884550	3884542	0.842755	2.06324e-288	1.03129e-265	3.85833e-192
chr	+	3884624	3884634	3884627	0.334133	6.50116e-09	0.000167705	8.69399e-09
chr	+	3884777	3884789	3884782	0.302036	0.00044919	2.24864e-08	2.10052e-07
chr	+	3884804	3884818	3884810	0.328612	1.50437e-06	3.69431e-09	1.51389e-06
chr	+	3884967	3884978	3884972	0.488669	8.74471e-23	4.05284e-18	5.22004e-21
chr	+	3886767	3886778	3886772	0.950984	0	1.94101e-246	1.83456e-242
chr	+	3888235	3888247	3888240	0.842846	6.03887e-45	2.69833e-32	9.68475e-31
chr	-	3895216	3895228	3895221	0.6	1.06301e-11	0	1
chr	-	3906802	3906812	3906805	0.975529	9.81007e-25	1.38822e-17	2.22568e-05
chr	-	3911797	3911809	3911802	0.905886	8.40012e-192	4.68348e-185	7.43196e-144
chr	-	3913680	3913692	3913685	0.546006	4.19043e-14	9.53684e-58	2.66012e-09
chr	-	3914448	3914471	3914464	0.428625	1.72221e-08	4.92826e-06	3.2362e-09
chr	-	3915497	3915509	3915501	0.994751	0	0	2.99817e-276
chr	-	3915922	3915941	3915929	0.313491	1.81523e-08	1.54099e-06	0.00772909
chr	-	3918269	3918285	3918278	0.487363	2.68752e-57	3.86947e-25	1.22765e-26
chr	-	3919180	3919190	3919185	0.348239	2.22078e-17	2.85685e-05	7.78016e-17
chr	-	3921097	3921123	3921101	0.319571	3.4541e-09	0.000107398	4.04714e-09
chr	-	3921702	3921717	3921710	0.448178	7.85198e-21	1.98751e-15	1.12487e-12
chr	-	3922920	3922930	3922923	0.697252	5.33675e-18	2.46896e-15	5.36662e-15
chr	-	3923689	3923706	3923699	0.465976	6.49073e-14	9.797e-10	3.79593e-10
chr	+	3923733	3923742	3923737	0.905556	6.63115e-05	0	3.3533e-08
chr	-	3925183	3925194	3925186	0.442441	3.19141e-09	7.70147e-06	1.71437e-07
chr	+	3927318	3927333	3927323	0.529795	1.32015e-11	4.35558e-05	1.39639e-12
chr	+	3927459	3927475	3927464	0.635511	8.04534e-30	4.45075e-08	8.29098e-28
chr	+	3928238	3928253	3928243	0.596509	3.5574e-19	1.64018e-05	5.04439e-19
chr	+	3933219	3933227	3933220	0.984127	0	9.41081e-07	0
chr	+	3933640	3933648	3933641	0.765183	2.39596e-27	9.45205e-26	3.04911e-40
chr	+	3933739	3933750	3933744	0.718599	1.40898e-10	5.20861e-08	5.0249e-30
chr	+	3937274	3937285	3937278	0.871397	4.06533e-81	2.91748e-50	1.13903e-49
chr	+	3938383	3938398	3938390	0.668184	6.488e-06	1.51048e-07	9.29513e-08
chr	-	3946862	3946876	3946868	0.509402	1.74174e-07	1	2.29626e-36
chr	+	3948447	3948457	3948451	0.970656	0	4.03505e-187	8.61192e-282
chr	+	3950396	3950415	3950402	0.492979	2.48498e-12	4.20771e-06	3.51057e-15
chr	+	3950842	3950853	3950846	0.650712	1	2.36184e-11	1.70225e-06
chr	-	3959461	3959471	3959466	0.819168	2.39689e-59	9.70976e-21	9.49259e-24
chr	-	3959493	3959503	3959496	0.455441	2.98598e-12	2.42923e-10	1.28788e-05
chr	-	3959901	3959911	3959906	0.961639	6.55045e-77	1.56265e-99	1.40519e-99
chr	-	3962631	3962645	3962637	0.572344	0.00151527	3.45625e-05	3.26387e-08
chr	-	3962692	3962702	3962694	0.450391	4.97953e-06	9.07698e-08	0.00105414
chr	+	3966137	3966153	3966142	0.777418	1.64637e-131	1.7714e-60	6.54901e-84
chr	+	3967718	3967730	3967723	0.969019	0	0	0
chr	+	3968407	3968421	3968412	0.471277	0.000134554	0.000374403	0.0015417
chr	+	3970115	3970127	3970120	0.685812	3.64852e-39	5.02884e-44	9.28187e-66
chr	+	3975179	3975201	3975189	0.514493	0.000120285	0.122752	0.00014788
chr	+	3979829	3979840	3979833	0.597532	4.82794e-06	6.488e-06	0.00146643
chr	-	3982602	3982610	3982606	0.635178	1.13029e-11	1	5.97745e-23
chr	+	3986579	3986589	3986583	0.583408	1.95521e-37	4.85179e-65	1.442e-69
chr	-	3986589	3986604	3986598	0.854324	1.17233e-113	1.32019e-69	1.02381e-26
chr	+	3986633	3986643	3986636	0.940184	0	6.66675e-171	8.47289e-173
chr	-	3986639	3986652	3986645	0.42479	0.00926677	0.000310172	1.14285e-41
chr	+	3986678	3986687	3986681	0.632682	2.73757e-05	0.000430397	1.70225e-06
chr	+	3991341	3991350	3991343	0.448286	7.26659e-05	3.27966e-10	2.21267e-10
chr	-	3993697	3993706	3993698	0.907526	1.22044e-22	3.32814e-15	7.84559e-10
chr	+	3997957	3997968	3997963	0.70014	0.0133689	2.36184e-11	4.59242e-09
chr	+	3998380	3998390	3998385	0.45503	0.000226381	0.00756149	1.63712e-09
chr	+	4000253	4000269	4000258	0.552656	1.03819e-16	4.17184e-12	2.00063e-13
chr	+	4001314	4001326	4001319	0.542369	1.13076e-07	1.97013e-10	1.05841e-18
chr	+	4002413	4002425	4002419	0.900744	3.28777e-76	2.63735e-65	1.69282e-42
chr	+	4005837	4005845	4005842	0.861111	0	9.02366e-09	0.00478221
chr	+	4017230	4017241	4017235	0.944228	0	1.63324e-83	9.91335e-93
chr	+	4023537	4023548	4023542	0.927032	2.71555e-129	1.7193e-119	2.29383e-129
chr	-	4024662	4024677	4024670	0.477828	0.000873563	4.08879e-09	2.72527e-05
chr	+	4027334	4027355	4027339	0.553214	0.000351991	2.14207e-13	4.82203e-11
chr	+	4027604	4027615	4027608	0.574242	8.29684e-10	8.64571e-07	3.67059e-11
chr	+	4040841	4040852	4040847	0.964963	3.15269e-36	1.81579e-52	3.43347e-29
chr	+	4042495	4042513	4042498	0.696883	1.79991e-35	1.36671e-18	3.18407e-18
chr	+	4044084	4044095	4044090	1	0	0	0
chr	-	4045624	4045637	4045629	0.694085	0.00156493	0.667377	1.74174e-07
chr	-	4049964	4049975	4049969	0.822845	0.000846452	2.87516e-15	3.3533e-08
chr	+	4050002	4050014	4050007	0.999156	0	0	0
chr	-	4050019	4050032	4050024	0.550422	0.00105765	3.87737e-12	6.96176e-16
chr	-	4050080	4050089	4050084	0.397682	7.35741e-05	2.8238e-05	0.00433773
chr	+	4050113	4050123	4050118	0.52381	1	1.22776e-09	0.00146643
chr	+	4051233	4051248	4051236	0.584676	6.73271e-31	1.43144e-26	3.07905e-30
chr	+	4051271	4051282	4051278	1	0	0	0
chr	+	4051975	4051987	4051980	0.536703	9.10436e-31	9.87168e-21	9.6203e-13
chr	-	4053325	4053336	4053330	0.573871	0.0404648	0.00667632	2.98791e-07
chr	-	4053414	4053425	4053419	0.901322	4.84749e-76	3.69874e-49	2.64299e-84
chr	-	4053566	4053579	4053569	0.39966	4.85222e-05	6.97083e-07	0.000139638
chr	+	4053613	4053624	4053618	0.652391	9.21407e-07	1.62403e-05	9.92471e-06
chr	-	4056421	4056432	4056425	0.965104	0	0	0
chr	+	4060239	4060248	4060243	0.587691	7.59792e-21	2.38693e-33	1.18058e-42
chr	+	4060272	4060283	4060277	0.997126	2.16582e-68	8.44328e-94	0
chr	+	4078469	4078478	4078475	0.686717	0.000846452	9.62388e-06	0.00286677
chr	-	4080250	4080261	4080255	0.886839	2.60691e-96	7.31148e-55	1.88727e-63
chr	-	4081144	4081156	4081149	0.711125	6.46909e-47	4.87383e-34	3.36683e-45
chr	-	4082672	4082687	4082682	0.40046	1.28788e-05	3.58938e-07	3.42199e-05
chr	+	4086890	4086900	4086895	0.903158	1.11447e-07	0	4.6423e-11
chr	+	4101508	4101520	4101514	0.994664	0	6.02093e-282	0
chr	-	4103499	4103509	4103502	0.732929	8.37293e-07	0.00667632	2.2271e-17
chr	+	4106381	4106392	4106385	0.997212	0	0	4.1089e-232
chr	+	4107343	4107370	4107347	0.664963	2.17531e-55	8.94263e-27	4.16043e-34
chr	+	4108717	4108729	4108722	0.960626	1.45183e-131	6.315e-64	1.05944e-124
chr	-	4110695	4110707	4110700	0.956893	0	1.51405e-259	7.05911e-179
chr	+	4112830	4112840	4112835	0.938805	7.72277e-11	1.90782e-10	1.32971e-08
chr	-	4113585	4113604	4113598	0.769324	1.99121e-21	6.27451e-23	6.93301e-37
chr	-	4114515	4114526	4114520	0.938298	8.35428e-110	9.8735e-75	8.90525e-82
chr	-	4115634	4115646	4115639	0.891439	6.68194e-188	7.59351e-80	2.357e-109
chr	-	4118809	4118819	4118812	0.922943	4.5085e-26	4.74421e-29	5.40657e-14
chr	+	4118839	4118851	4118845	0.956882	0	0	0
chr	+	4119062	4119075	4119068	0.725873	1.24422e-13	2.48973e-19	7.15042e-16
chr	-	4120356	4120367	4120359	0.985015	0	9.55578e-251	1.04405e-231
chr	-	4122307	4122321	4122313	0.640412	3.63536e-12	1.85284e-08	5.63391e-08
chr	+	4127263	4127273	4127266	0.996737	0	0	0
chr	-	4127849	4127864	4127856	0.663977	1.1195e-23	3.64135e-08	3.26118e-22
chr	-	4127888	4127899	4127893	0.421104	1.57228e-06	2.31944e-12	6.59867e-05
chr	+	4132443	4132453	4132449	0.866813	1.52313e-13	8.59889e-07	1.23756e-13
chr	+	4133623	4133634	4133629	0.833694	3.69924e-14	6.91488e-13	1.06301e-11
chr	+	4136056	4136067	4136061	0.949903	6.37987e-254	1.84454e-95	5.0523e-33
chr	-	4148360	4148370	4148363	0.968114	9.55602e-50	5.97745e-23	3.84914e-27
chr	-	4150393	4150406	4150398	0.790406	3.84914e-27	5.63391e-08	2.86115e-17
chr	-	4158272	4158284	4158278	0.991756	0	0	1.43794e-85
chr	+	4159501	4159510	4159504	0.735075	6.91488e-13	2.63983e-08	8.71829e-06
chr	-	4162130	4162139	4162135	0.501649	1.72906e-17	0.634799	0.000233794
chr	+	4162263	4162276	4162269	0.511036	1.10308e-08	0.181499	0.000806764
chr	+	4163560	4163570	4163564	0.671581	3.89007e-23	2.44701e-20	1.88801e-13
chr	+	4165569	4165581	4165573	0.745994	6.26161e-39	6.84374e-37	1.02192e-19
chr	+	4171961	4171969	4171965	0.945024	6.82385e-15	3.03886e-20	1.94965e-35
chr	-	4173956	4173966	4173960	0.636232	0.000303447	0.0152822	1.40064e-09
chr	-	4174039	4174050	4174044	0.601827	3.59767e-12	1.49802e-07	7.00057e-10
chr	+	4174070	4174080	4174075	0.634439	4.59242e-09	0.0031948	0.000650384
chr	+	4174290	4174299	4174294	0.567348	1	0.000692477	0.000846452
chr	+	4176200	4176230	4176213	0.320999	9.09171e-16	4.65288e-11	9.136e-09
chr	+	4177183	4177193	4177186	0.886104	0	0	0
chr	+	4177208	4177216	4177212	0.486324	2.58062e-29	1.72944e-35	5.85876e-24
chr	+	4177241	4177249	4177244	0.747991	2.96181e-90	3.89086e-65	8.14705e-82
chr	+	4177322	4177339	4177325	0.402429	2.30889e-08	9.06845e-15	2.28719e-07
chr	+	4178358	4178368	4178362	0.930096	0	0	2.54183e-299
chr	+	4179630	4179664	4179635	0.261092	1.69796e-07	0.00873633	0.0013617
chr	+	4179760	4179785	4179776	0.379106	2.21123e-16	2.59692e-16	1.25872e-17
chr	+	4180704	4180743	4180713	0.24616	7.5022e-05	0.000192803	0.00626251
chr	+	4180906	4180925	4180918	0.242265	0.00260444	0.000151472	0.00652153
chr	+	4180992	4181002	4180996	0.942339	0	0	0
chr	+	4181048	4181056	4181050	0.368804	2.33929e-18	5.69525e-09	8.84022e-10
chr	+	4181047	4181065	4181061	0.489622	2.33929e-18	1.17335e-31	8.84022e-10
chr	+	4189614	4189626	4189620	0.997811	0	0	2.94676e-163
chr	-	4190315	4190326	4190319	0.983081	9.03377e-289	4.19497e-233	2.74836e-126
chr	-	4190579	4190589	4190581	0.975763	3.4185e-12	2.04408e-31	1.01051e-36
chr	-	4196042	4196054	4196047	0.557217	0.00023734	1.67463e-14	1.61684e-12
chr	-	4196179	4196190	4196183	0.898636	1.05141e-146	8.12141e-131	3.57566e-94
chr	+	4200601	4200611	4200606	0.934964	0	8.39507e-248	4.75924e-288
chr	+	4200656	4200669	4200660	0.661325	9.67926e-16	7.7523e-08	8.54488e-12
chr	-	4204559	4204568	4204560	0.931495	4.99439e-09	3.3533e-08	0
chr	+	4218958	4218968	4218963	0.980799	5.38768e-149	3.233e-92	6.78528e-91
chr	-	4222567	4222577	4222567	0.825926	0.308357	1.59914e-05	3.22866e-09
chr	+	4227566	4227574	4227572	0.960317	0	3.22866e-09	0
chr	-	4231154	4231167	4231159	0.699781	0.0839437	9.8942e-05	4.17799e-06
chr	-	4233315	4233327	4233320	0.661664	2.33429e-30	6.71471e-14	2.74266e-13
chr	+	4233868	4233880	4233873	0.394725	7.0558e-05	7.18586e-05	2.78096e-10
chr	+	4235592	4235601	4235598	0.98774	5.70941e-113	4.28685e-104	6.13597e-94
chr	+	4250529	4250536	4250532	1	0	0	0
chr	-	4253888	4253898	4253891	0.967556	2.24703e-19	0	0.00156493
chr	+	4253921	4253933	4253926	0.49457	0.0074672	2.70477e-06	1
chr	-	4255409	4255420	4255414	0.520009	0.000233794	0.00285793	0.000120285
chr	+	4257235	4257260	4257247	0.352488	0.000153745	7.09858e-07	0.00696005
chr	+	4257762	4257775	4257768	0.756717	7.5448e-33	9.00738e-38	1.3184e-32
chr	+	4257886	4257905	4257897	0.606838	1	9.21407e-07	2.07275e-05
chr	-	4259196	4259209	4259201	0.522222	1	0.00478221	0.000534131
chr	+	4259482	4259494	4259488	0.845863	1.4249e-38	2.77204e-25	5.09947e-31
chr	-	4259901	4259913	4259906	0.483402	4.5834e-09	3.282e-13	1.68867e-05
chr	+	4262761	4262770	4262765	0.977011	3.99251e-14	0	0
chr	+	4263242	4263254	4263247	0.9329	3.67128e-39	0	5.85441e-34
chr	+	4266919	4266931	4266923	0.592926	1.62403e-05	0.000401342	1.10308e-08
chr	+	4268341	4268349	4268345	0.984848	0	3.2909e-07	0
chr	-	4271010	4271020	4271015	0.813097	1.82349e-48	3.58079e-32	1.65556e-11
chr	-	4274722	4274730	4274725	0.970571	0	9.81007e-25	2.48979e-24
chr	+	4274754	4274764	4274758	0.969387	6.51551e-188	1.51748e-140	5.97788e-102
chr	-	4325995	4326005	4325998	0.511452	1	0.000279674	0.00346995
chr	-	4326094	4326105	4326098	0.639825	1.19934e-15	9.41776e-09	5.5934e-22
chr	+	4332112	4332126	4332118	0.508084	3.39047e-13	5.87363e-11	2.53143e-07
chr	+	4332300	4332312	4332305	0.742911	1.62403e-05	3.47814e-30	2.53812e-26
chr	-	4349211	4349221	4349213	0.835623	2.2614e-07	0.000515326	8.37293e-07
chr	-	4350070	4350083	4350076	0.501924	1.41364e-05	0.000152857	1
chr	-	4351567	4351577	4351570	0.627345	3.69924e-14	1	2.98791e-07
chr	-	4353146	4353156	4353149	0.960294	9.27819e-140	9.013e-70	7.90063e-122
chr	-	4365430	4365442	4365435	0.911477	1.0495e-65	6.91635e-57	7.76696e-47
chr	-	4366829	4366843	4366836	0.670989	2.22387e-43	2.5187e-14	4.26292e-07
chr	+	4372724	4372735	4372729	0.986009	0	4.8112e-65	9.46442e-33
chr	+	4376297	4376310	4376303	0.918949	0	3.60839e-195	8.58861e-209
chr	+	4376732	4376744	4376737	0.843357	9.17751e-31	3.58079e-32	6.48788e-24
chr	-	4378955	4378965	4378958	0.975198	7.36169e-40	7.87421e-47	9.46442e-33
chr	+	4383673	4383688	4383678	0.669951	8.02833e-09	3.53493e-10	1.98562e-09
chr	-	4389162	4389174	4389167	0.632151	1.26811e-31	6.69613e-19	3.58272e-11
chr	-	4389288	4389301	4389293	0.457912	2.20198e-07	0.00529008	0.00261547
chr	+	4397177	4397202	4397188	0.44474	3.44841e-13	6.33408e-19	1.68553e-29
chr	+	4398992	4399003	4398996	0.516282	3.58272e-11	0.0374219	4.10875e-17
chr	+	4400646	4400657	4400651	0.796692	8.29617e-78	5.88763e-72	2.59827e-74
chr	+	4404363	4404374	4404367	0.925468	3.49867e-149	1.59084e-104	6.83539e-173
chr	+	4406075	4406086	4406080	0.774087	1.74981e-161	1.14411e-63	1.98363e-53
chr	+	4406777	4406792	4406782	0.433785	0.00177991	4.60852e-09	3.26704e-08
chr	+	4410047	4410056	4410054	1	2.07457e-18	0	0
chr	+	4425112	4425141	4425119	0.411116	1.85581e-28	4.26029e-24	4.04981e-26
chr	+	4426604	4426616	4426609	0.996778	0	0	0
chr	+	4429592	4429603	4429596	0.953254	2.25057e-175	5.59893e-131	7.10785e-103
chr	+	4431314	4431326	4431320	0.530132	6.488e-06	5.75924e-07	0.00957717
chr	+	4437537	4437546	4437543	0.83701	2.2614e-07	8.37293e-07	2.08247e-05
chr	-	4438637	4438646	4438639	0.939855	9.41081e-07	2.67236e-10	0.000537892
chr	-	4439822	4439833	4439827	0.695887	1.98562e-09	1.70225e-06	4.75051e-12
chr	+	4439857	4439866	4439862	0.965592	6.22239e-56	2.40962e-51	1.09264e-22
chr	+	4448266	4448276	4448271	0.920833	9.06661e-41	1.40232e-28	3.03886e-20
chr	+	4448804	4448813	4448810	0.666667	0	0	1
chr	-	4449060	4449072	4449065	0.992921	0	0	0
chr	-	4454571	4454581	4454574	0.90521	1.43509e-51	2.5956e-37	1.03324e-18
chr	-	4457036	4457049	4457041	0.682432	2.74266e-13	6.96176e-16	1.1502e-27
chr	-	4457177	4457189	4457183	0.746678	6.88198e-42	3.04589e-40	1.00903e-39
chr	+	4457266	4457282	4457270	0.490395	9.05389e-17	6.04571e-08	5.84581e-06
chr	+	4459896	4459905	4459899	0.783138	9.35745e-14	8.09212e-17	4.74075e-18
chr	-	4460129	4460137	4460130	0.665501	0.0625849	0.00636656	0.00255736
chr	+	4467584	4467596	4467588	0.52908	9.86983e-38	1.01526e-32	3.40237e-49
chr	+	4467620	4467636	4467625	0.864064	2.10042e-148	3.28432e-129	3.364e-128
chr	+	4467700	4467721	4467716	0.524786	0.000120285	0.00155283	1
chr	+	4467845	4467856	4467849	0.784584	3.85248e-32	1.04107e-46	6.7481e-51
chr	-	4470367	4470380	4470373	0.93513	1.86036e-127	5.52879e-134	3.98473e-85
chr	-	4470484	4470493	4470489	0.778706	1.183e-118	1.72854e-83	9.76897e-57
chr	-	4472416	4472425	4472419	0.989899	0	3.4185e-12	0
chr	+	4479030	4479040	4479035	0.98025	1.59071e-258	6.06875e-197	1.5596e-144
chr	-	4480926	4480937	4480931	0.985452	2.95895e-83	0	2.72968e-11
chr	+	4488437	4488448	4488441	0.735215	3.2083e-36	4.69921e-05	3.64561e-15
chr	+	4497964	4497973	4497969	0.831871	2.2614e-07	5.39433e-05	0.00457063
chr	-	4499860	4499872	4499865	0.557449	2.07275e-05	0.00300761	9.21407e-07
chr	+	4502122	4502131	4502123	0.555668	1.33616e-06	0.00667632	3.02285e-05
chr	-	4513305	4513315	4513308	0.640544	2.70477e-06	1.94375e-10	2.47029e-17
chr	-	4514312	4514327	4514320	0.559706	6.21822e-15	1.12279e-09	1.6287e-19
chr	-	4517932	4517942	4517936	0.722486	6.11745e-07	9.21407e-07	3.53493e-10
chr	-	4519290	4519302	4519295	0.681424	1.36205e-12	5.12508e-13	8.54488e-12
chr	+	4528108	4528119	4528113	0.970049	0	0	7.39149e-295
chr	+	4541586	4541595	4541592	0.783626	4.59242e-09	7.73783e-06	2.19858e-05
chr	+	4543704	4543714	4543708	0.970099	7.08706e-109	1.10401e-75	4.45401e-89
chr	+	4555389	4555403	4555394	0.582528	4.80324e-11	6.46429e-14	1.16977e-09
chr	-	4558293	4558302	4558296	0.860568	3.26253e-26	2.21161e-14	2.2271e-17
chr	-	4578116	4578127	4578119	0.570632	1.74174e-07	1	4.54522e-11
chr	+	4579908	4579922	4579914	0.989139	0	8.58961e-300	0
chr	-	4580025	4580034	4580027	0.894896	1.64371e-17	3.4699e-17	2.21161e-14
chr	-	4587862	4587870	4587864	0.604167	2.08247e-05	0	1
chr	-	4589089	4589100	4589094	0.962683	6.79552e-129	2.53009e-67	2.25554e-89
chr	+	4593353	4593363	4593357	0.520799	2.3627e-19	2.34618e-11	1.17382e-18
chr	+	4593550	4593563	4593555	0.936376	0	1.09226e-204	1.96279e-266
chr	-	4597022	4597040	4597030	0.472302	6.00033e-08	0.000206642	4.17932e-05
chr	-	4599639	4599651	4599644	0.756507	4.98967e-33	3.72975e-22	3.99835e-23
chr	+	4606161	4606169	4606165	0.655367	0	1	7.63585e-32
chr	+	4606282	4606290	4606287	0.661202	0	1	9.81007e-25
chr	+	4606397	4606405	4606400	0.651515	3.2909e-07	1	4.64493e-51
chr	-	4606548	4606557	4606551	0.642273	2.53631e-11	2.50311e-05	2.91583e-13
chr	+	4608304	4608314	4608308	0.539929	0.00149398	2.65448e-05	2.91583e-13
chr	+	4611039	4611051	4611044	0.842146	9.17686e-79	1.93872e-68	1.92594e-60
chr	+	4611125	4611136	4611129	0.548697	2.50311e-05	0.609721	1.28637e-10
chr	+	4618188	4618208	4618194	0.61355	5.10606e-17	1.5502e-14	9.6504e-06
chr	+	4620855	4620866	4620859	0.504163	2.59706e-20	7.14575e-23	1.67504e-09
chr	+	4621661	4621674	4621666	0.993368	0	0	0
chr	-	4628593	4628604	4628598	0.670238	3.26387e-08	1.83842e-09	1.27074e-18
chr	-	4628689	4628699	4628692	0.790193	1.26466e-71	2.98748e-26	2.04008e-69
chr	-	4628729	4628741	4628734	0.352236	8.29124e-05	6.97912e-05	1.78955e-08
chr	+	4632741	4632750	4632745	0.703968	0.0808114	1.51048e-07	1.11447e-07
chr	-	4634281	4634299	4634291	0.625368	0.000795738	1.25879e-08	2.26547e-14
chr	-	4634375	4634389	4634382	0.752761	6.63143e-39	1.03602e-30	6.6054e-20
chr	+	4634529	4634537	4634532	0.679086	5.22751e-39	4.3932e-28	2.70783e-10
chr	+	4634593	4634603	4634598	0.604938	4.04949e-12	0.000303447	1
chr	-	4639533	4639545	4639537	0.99049	0	2.06534e-148	3.08436e-237

## Sheet: E. coli - Dar and Sorek
Chromosome	Strand	Start	End	Dominant	Signal	rep1	rep2	rep3	Class	Related genes	Related IDs
chr	+	302	311	308	1	0	0	0	Alternative primary in TU	thrL	EG11277
chr	+	5071	5080	5075	1	0	0	0	Primary	thrC	EG11000
chr	+	9225	9237	9230	0.983954	0	0	2.14682e-239	Primary	talB	EG11556
chr	+	9299	9311	9304	0.551948	0.00031972	3.0525e-10	1	Internal	mog	EG11511
chr	+	9916	9924	9919	0.937011	1.59299e-31	6.31934e-16	7.46592e-24	Primary	mog	EG11511
chr	+	14140	14150	14145	0.996147	0	4.91353e-280	0	Alternative primary in TU	dnaK	EG10241
chr	+	15326	15338	15332	0.576329	4.21805e-09	1	1.57148e-07	Primary	dnaJ	EG10240
chr	-	16641	16649	16642	0.589744	2.71088e-09	1	2.2282e-10	Distant primary	hokC	G0-9563
chr	+	17003	17014	17007	0.996471	0	0	0	Primary	sokC	G0-9581
chr	+	18692	18702	18698	0.979772	3.63866e-60	2.82638e-38	0	Alternative primary in TU	nhaA	EG10652
chr	-	20758	20767	20762	0.999452	0	0	0	Primary	rpsT	EG10919
chr	+	25321	25332	25327	0.876623	2.51099e-11	7.85374e-21	6.81032e-13	Alternative primary in TU	ileS	EG10492
chr	+	25796	25806	25801	0.961023	3.134e-51	0	1.67645e-70	Alternative primary in TU	lspA	EG10548
chr	+	27278	27286	27279	1	0	0	0	Primary	ispH	EG11081
chr	+	28252	28261	28255	0.9775	5.47149e-66	1.00848e-36	5.7077e-80	Primary	rihC	EG11082
chr	+	29272	29281	29276	0.993939	1.10765e-69	0	0	Primary	dapB	EG10206
chr	+	34827	34839	34833	0.939588	4.1531e-43	3.31245e-33	4.32838e-34	Distant primary	caiF	G6088
chr	-	51323	51330	51323	0.938889	2.71088e-09	0	1.65384e-19	Internal	apaG	EG10047
chr	-	53255	53264	53256	0.901626	4.35441e-34	0	1.75152e-16	Alternative primary in TU	surA	EG10985
chr	-	56506	56514	56509	0.531313	5.87749e-13	0.00031972	1	Internal	lptD	EG11569
chr	+	57340	57348	57340	0.822222	0	1.40689e-06	2.41e-08	5' UTR	djlA	EG11570
chr	+	58238	58246	58244	0.638889	0	1	5.87749e-13	Primary	djlA	EG11570
chr	-	75512	75522	75516	0.956815	1.26573e-48	1.76009e-61	2.46499e-77	Alternative primary in TU	sgrR,sroA	G0-9381,EG12094
chr	+	77589	77598	77596	1	0	0	4.63477e-154	Alternative primary in TU	sgrT,sgrS	G0-9941,G0-10617
chr	-	83569	83577	83574	0.913043	0	0	9.1553e-19	Alternative primary in TU	leuL	EG11280
chr	+	88192	88203	88196	0.524186	0.00488462	0.00205873	0.000521607	Internal	cra	EG10338
chr	+	89076	89086	89082	0.88529	4.24502e-22	8.95771e-20	2.02495e-24	Primary	cra	EG10338
chr	+	89779	89788	89784	0.824242	2.51099e-11	6.31934e-16	2.00555e-10	Internal	mraZ	EG11084
chr	+	91158	91168	91163	0.926073	6.87818e-34	1.00444e-20	1.27838e-54	Alternative primary in TU	rsmH	EG11085
chr	+	91480	91487	91485	0.608586	3.0525e-10	1	2.2282e-10	Alternative primary in TU	ftsL	EG11086
chr	+	92654	92664	92659	0.997242	0	0	0	Primary	ftsO	G0-17085
chr	+	106718	106728	106722	0.711287	5.70529e-10	6.53346e-14	1.06574e-07	Internal	lpxC	EG10265
chr	+	107188	107200	107192	0.58964	4.47901e-05	3.19792e-05	0.058953	Internal	lpxC	EG10265
chr	+	107546	107558	107552	0.981845	1.75613e-238	4.45465e-129	6.90612e-139	Primary	lpxC	EG10265
chr	+	107790	107800	107796	0.590351	1	2.73139e-08	6.67802e-05	Internal	secM	EG11087
chr	+	108269	108279	108274	0.90389	4.42681e-15	3.88031e-12	4.56954e-20	Alternative primary in TU	secM	EG11087
chr	+	111026	111035	111033	1	0	0	0	Alternative primary in TU	secA	EG10936
chr	+	114522	114530	114528	1	0	0	0	Primary	guaC	EG10422
chr	-	117705	117714	117707	0.986111	1.17429e-20	3.0525e-10	0	Primary	nadC	EG11546
chr	+	120169	120177	120174	0.577778	2.41e-08	1	2.1451e-07	Primary	ampE	EG10042
chr	+	122936	122945	122939	0.722958	5.95035e-13	1.15572e-18	2.77212e-22	Alternative primary in TU	pdhR	EG11088
chr	+	122964	122972	122966	0.815558	1.21994e-31	4.54896e-17	5.21344e-25	Alternative primary in TU	pdhR	EG11088
chr	+	124569	124578	124571	0.54446	4.23787e-05	1	3.54982e-07	Internal	aceE	EG10024
chr	+	125079	125090	125082	0.585152	0.00176008	0.00240307	2.30324e-05	Internal	aceE	EG10024
chr	+	126864	126875	126868	0.603123	0.242574	1.54166e-05	3.26073e-11	Internal	aceF	EG10025
chr	+	127616	127626	127619	0.986086	0	7.71666e-157	0	Alternative primary in TU	aceF	EG10025
chr	+	127889	127903	127893	0.550161	1.35516e-06	0.180906	0.000610914	Alternative primary in TU	aceF	EG10025
chr	+	129392	129402	129399	1	0	1.99529e-279	9.88549e-286	Primary	lpd	EG10543
chr	+	134274	134284	134281	1	8.0347e-276	0	0	Primary	acnB	EG12316
chr	-	134747	134755	134749	0.956667	3.70748e-26	0	9.1553e-19	Primary	speD	EG10962
chr	+	134782	134790	134783	0.775321	2.63676e-14	1.35866e-14	1.07803e-18	Primary	yacL	EG12605
chr	-	141969	141978	141970	0.928433	1.64306e-50	1.37763e-22	1.80259e-44	Primary	can	EG12319
chr	+	141999	142007	142000	0.880065	1.27048e-12	1.91204e-06	0	Primary	hpt	EG20098
chr	-	146271	146280	146273	0.995935	6.89033e-104	4.80652e-65	0	Primary	panD	EG11747
chr	-	147901	147910	147903	0.98093	1.30225e-38	1.93831e-24	0	Primary	panC	EG11746
chr	-	160092	160101	160094	0.997003	0	4.70531e-271	0	Alternative primary in TU	dksA	EG10230
chr	-	160647	160656	160650	0.504274	2.2282e-10	1	0.00031972	Alternative primary in TU	sfsA	EG10949
chr	-	160922	160933	160926	0.606335	0.000610914	0.000119026	1.33715e-07	Internal	sfsA	EG10949
chr	-	161232	161241	161236	0.845833	2.72069e-11	0	4.70983e-17	Internal	sfsA	EG10949
chr	+	167305	167313	167310	0.979167	3.88031e-12	0	0	Primary	mrcB	EG10605
chr	-	173424	173433	173427	0.678774	4.04578e-08	1.45908e-15	0.131854	Distant primary	hemL	EG10432
chr	+	176589	176597	176594	0.575758	1.24466e-06	1	2.1451e-07	Primary	clcA	EG12331
chr	+	176990	176999	176995	0.985185	6.22868e-67	3.05888e-53	0	Primary	erpA	EG12332
chr	-	178416	178427	178420	0.980514	6.22868e-67	0	6.83991e-90	Alternative primary in TU	mtn	EG11090
chr	-	178791	178801	178793	0.934837	0	3.94148e-21	1.05788e-43	Internal	mtn	EG11090
chr	+	182343	182352	182349	0.990429	0	8.07974e-65	2.95757e-78	Primary	degP	EG10463
chr	-	183641	183653	183645	0.947768	2.40488e-71	1.46001e-98	2.68222e-81	Primary	yaeH	EG12336
chr	-	185081	185091	185083	0.973299	9.47202e-105	3.5581e-140	6.10312e-119	Primary	dapD	EG10207
chr	-	188678	188688	188683	0.99499	1.47395e-106	0	2.78749e-215	Alternative primary in TU	map	EG10570
chr	+	189848	189875	189857	0.570818	5.70529e-10	0.146413	2.49004e-06	Alternative primary in TU	tff	G0-8895
chr	+	190796	190809	190801	0.978641	1.14098e-189	4.243e-134	3.59321474e-316	Alternative primary in TU	rpsB	EG10901
chr	+	191741	191753	191746	0.997868	0	0	0	Primary	tsf	EG11033
chr	+	192818	192827	192820	0.70137	9.24401e-07	7.42247e-06	5.09458e-18	5' UTR	frr	EG10335
chr	+	193486	193495	193491	0.990913	1.48975e-222	0	1.40534e-166	Primary	frr	EG10335
chr	+	194840	194852	194847	0.98435	6.08228e-53	4.80652e-65	1.60043e-171	Alternative primary in TU	ispZ,dxr	EG12715,G0-17084
chr	+	195318	195325	195323	0.666288	0.0151406	1.40689e-06	0.00308888	Internal	ispU	G6092
chr	+	197471	197479	197475	0.568713	2.41e-08	1	1.96208e-11	Internal	rseP	EG12436
chr	+	201049	201063	201054	0.946051	2.75368e-102	6.86713e-72	2.63582e-112	Alternative primary in TU	skp	EG10455
chr	+	202059	202070	202064	0.982489	1.78293e-64	1.26192e-103	3.40471e-47	Alternative primary in TU	lpxD	EG10316
chr	+	203404	203418	203407	0.753059	1.45175e-13	6.68755e-19	1.3272e-17	Alternative primary in TU	lpxA	EG10545
chr	+	208496	208508	208501	0.546191	1	0.00042398	0.000119026	Internal	dnaE	EG10238
chr	+	209621	209630	209627	1	1.40608e-87	0	0	Primary	accA	EG11647
chr	-	213626	213635	213628	0.942471	1.54081e-68	8.49814e-63	6.19083e-66	Primary	rof	G6097
chr	-	217014	217024	217017	0.97849	1.31919e-116	1.03705e-58	0	Primary	proS	EG10770
chr	-	219431	219441	219435	0.608824	0.154977	9.24401e-07	2.30324e-05	Alternative primary in TU	rcsF	EG11502
chr	-	220048	220057	220049	0.966089	3.21064e-28	0	3.52481e-30	Primary	metQ	EG11504
chr	-	232547	232555	232551	1	0	0	0	Primary	mltD	EG10246
chr	+	232581	232590	232587	0.666667	0	1	0	Primary	yafE	EG11651
chr	-	233775	233791	233778	0.692513	1.45642e-17	0.00222611	0.147775	Internal	mltD	EG10246
chr	+	240851	240860	240855	0.991228	1.14593e-37	6.87818e-34	0	Primary	ivy	G6104
chr	+	244308	244317	244311	0.848972	3.1743e-22	5.87749e-13	6.84896e-18	5' UTR	yafJ	G6107
chr	-	246127	246135	246128	0.861111	3.44025e-11	1.91204e-06	2.48591e-09	Alternative primary in TU	dinJ	G6110
chr	-	254205	254214	254208	0.991303	0	3.52049e-179	9.70285e-225	Primary	pepD	EG10695
chr	-	255711	255722	255717	0.506536	0.00025092	1	9.20658e-09	Internal	pepD	EG10695
chr	+	256465	256474	256472	1	6.51523e-55	9.1553e-19	6.37669e-37	Primary	gpt	EG10414
chr	+	259037	259046	259040	0.966415	4.21295e-50	0	1.50484e-62	IGR	insA9.phoE.IGR	G0-16638.EG10729.IGR
chr	-	262752	262761	262754	0.848325	7.76285e-29	5.37813e-09	7.55905e-14	Antisense	proA	EG10767
chr	-	262867	262875	262869	0.970794	0	1.17429e-20	7.1477e-17	Antisense	thrW	EG30104
chr	-	265559	265567	265559	0.666667	3.88031e-12	1	0	Alternative primary in TU	ykfB	G6125
chr	+	280878	280886	280884	0.666667	0	1	2.41e-08	Antisense	yagA	EG12338
chr	+	292314	292322	292319	0.636364	2.1451e-07	1	0	Primary	yagJ	G6147
chr	+	297250	297260	297258	1	0	0	0	Internal	nc1	G0-10738
chr	+	303645	303653	303651	1	0	0	0	Primary	yagU	G6158
chr	+	310318	310326	310320	1	0	0	0	Antisense	ecpA	G6164
chr	-	313043	313052	313045	0.98208	1.08461e-127	2.44848e-90	5.17088e-98	Primary	ykgR	G0-10654
chr	+	344007	344015	344012	0.984848	0	9.1553e-19	0	Primary	yahK	G6190
chr	+	345412	345421	345418	0.839683	4.06427e-14	1.45908e-15	6.81032e-13	Internal	yahM	G6192
chr	-	345507	345515	345507	1	0	0	0	Distant primary	yahN	G6193
chr	+	346854	346863	346857	0.902377	7.9518e-35	4.06044e-40	8.11558e-53	Primary	yahO	G6194
chr	+	357591	357599	357597	0.933333	0	0	2.48591e-09	Distant primary	codA	EG11326
chr	+	375366	375375	375369	0.869225	9.92513e-19	4.35441e-34	1.38347e-23	IGR	mhpE.mhpT.IGR	G6205.G6206.IGR
chr	-	377326	377335	377329	0.81363	1	2.41e-08	0	IGR	frmB.yaiL.IGR	G6208.G6207.IGR
chr	-	378384	378392	378384	0.984848	1.0367e-19	0	0	Alternative primary in TU	frmA	EG50010
chr	-	388656	388664	388660	0.808112	2.52054e-21	2.2282e-10	1.24846e-14	Primary	hemB	EG10428
chr	-	388687	388695	388691	0.567787	0.000126796	8.56203e-05	6.04722e-05	Primary	hemB	EG10428
chr	+	394486	394497	394492	0.997701	2.57173e-208	1.67951e-107	9.99319e-268	5' UTR	iprA	G6226
chr	-	395078	395085	395078	0.566667	0.00025126	1	0	Primary	ampH	EG12867
chr	-	399786	399795	399786	1	2.5971e-77	0	0	Primary	ddlA	EG10213
chr	-	403609	403617	403610	0.666667	0	1	0	IGR	dgcC.psiF.IGR	EG11257.EG11401.IGR
chr	+	403645	403653	403651	0.599359	7.13531e-17	1	2.09801e-11	Primary	psiF	EG11401
chr	-	404777	404785	404778	0.951481	1.17429e-20	4.94638e-14	6.31934e-16	Primary	proC	EG10769
chr	+	407201	407210	407203	0.519568	2.94486e-07	1	4.42681e-15	Alternative primary in TU	yaiA	EG11093
chr	+	408491	408500	408497	1	1.20509e-78	0	0	Primary	ppnP	EG12159
chr	-	409047	409055	409048	0.977778	0	1.45908e-15	0	Primary	rdgC	EG12158
chr	+	411345	411350	411347	0.966667	1.91204e-06	0	0	Antisense	araJ	EG10060
chr	+	420958	420968	420965	1	0	1.93831e-24	6.91606e-51	Alternative primary in TU	brnQ	EG12168
chr	+	422405	422413	422407	0.61882	1	2.1451e-07	5.58948e-15	Primary	proY	G6233
chr	+	427785	427795	427788	0.944857	1.74021e-66	1.54607e-57	2.34179e-109	Alternative primary in TU	yajC	EG11096
chr	+	430523	430532	430529	1	0	0	0	Primary	secF	EG10940
chr	-	430955	430967	430959	0.93614	9.11139e-35	1.34859e-38	6.2724e-70	IGR	tsx.yajD.IGR	EG11035.EG11097.IGR
chr	-	431027	431036	431033	0.840713	8.21953e-16	1.52771e-20	6.63391e-17	IGR	tsx.yajD.IGR	EG11035.EG11097.IGR
chr	+	431121	431130	431127	0.987654	1.93831e-24	7.85374e-21	0	Distant primary	yajD	EG11097
chr	+	435377	435391	435386	0.513131	1	0.00031972	7.26622e-06	Internal	nusB	EG10666
chr	+	435604	435614	435610	0.980808	7.7281e-106	1.88678e-82	6.99895e-108	Alternative primary in TU	nusB	EG10666
chr	-	437112	437119	437114	0.634921	0	1	7.85374e-21	Primary	yajO	G6236
chr	-	438132	438140	438135	0.872682	1.91204e-06	0	1.96208e-11	Alternative primary in TU	dxs	G6237
chr	-	438181	438196	438189	0.560085	6.04722e-05	0.00496717	3.34313e-06	Alternative primary in TU	dxs	G6237
chr	-	441406	441415	441408	0.590278	3.88031e-12	4.21805e-09	1	IGR	thiI.xseB.IGR	G6238.EG11098.IGR
chr	-	443001	443010	443003	0.964912	0	3.45199e-18	0	Primary	yajL	G198
chr	+	443035	443043	443040	0.909722	2.09801e-11	2.41e-08	0	Primary	thiI	G6238
chr	+	445323	445332	445327	0.871026	1.22829e-24	1.81842e-21	1.12564e-49	Distant primary	yajQ	G6240
chr	-	446769	446778	446769	1	0	0	0	Primary	cyoE	EG10182
chr	-	453547	453556	453552	0.907672	7.78296e-29	3.45199e-18	2.14273e-26	Alternative primary in TU	yajG	EG12182
chr	+	454864	454872	454867	0.995984	0	0	2.00278e-75	Primary	bolA	EG10125
chr	+	456492	456501	456498	0.998551	7.92994e-279	0	0	Primary	tig	EG11003
chr	+	458754	458763	458759	0.998783	0	1.00571e-186	5.12095e-281	Alternative primary in TU	clpX	EG10159
chr	+	461306	461315	461309	0.988579	1.13538e-152	9.19084e-70	9.96384e-104	Primary	lon	EG10542
chr	+	461780	461791	461783	0.996822	0	0	0	Primary	hupB	EG10467
chr	+	463854	463862	463856	0.992063	0	0	6.43984e-107	Primary	ppiD	G6242
chr	+	468266	468275	468273	1	0	0	0	Primary	cof	G6246
chr	-	474258	474267	474260	0.631907	8.03355e-25	1	4.37969e-13	Primary	tesB	EG10995
chr	+	476557	476570	476563	0.999959	0	0	0	Primary	ffs	EG30027
chr	-	481209	481217	481209	1	3.6335e-46	0	0	Primary	acrB	EG11704
chr	-	489899	489907	489901	0.95232	1.59299e-31	0	3.52481e-30	Antisense	mscK	G6255
chr	+	489928	489936	489934	0.611111	7.26622e-06	1.24466e-06	0.573069	Primary	mscK	G6255
chr	+	492038	492046	492044	0.966667	8.20221e-19	3.0525e-10	3.88031e-12	Primary	apt	EG10051
chr	+	494581	494594	494589	0.785008	2.97174e-12	3.1072e-06	1.42934e-08	Alternative primary in TU	ybaB	EG11100
chr	+	494936	494951	494942	0.535494	1	0.000705768	0.000221821	Internal	recR	EG10834
chr	+	495039	495050	495044	0.974926	1.10065e-119	1.6459e-61	3.99811e-97	Primary	recR	EG10834
chr	+	497028	497037	497034	0.991781	1.19511e-157	0	7.41903e-179	Primary	htpG	EG10461
chr	+	497935	497945	497941	0.988362	1.93733e-202	7.34335e-154	2.31147e-231	Distant primary	adk	EG10032
chr	+	501526	501535	501532	0.900627	3.69955e-22	1.15422e-11	4.56954e-20	Primary	gsk	EG11102
chr	+	507283	507294	507288	0.999263	0	0	0	Primary	chiX	G0-9382
chr	-	508578	508585	508578	0.642857	0	1	3.0525e-10	IGR	copA.ybaQ.IGR	G6260.G6259.IGR
chr	-	510932	510941	510932	1	0	0	0	Internal	copA	G6260
chr	-	517314	517322	517316	0.989583	2.82929e-27	0	0	Distant primary	cnoX	G6268
chr	+	533857	533868	533866	1	4.2114e-211	0	6.83227e-253	Primary	allZ,allR	G0-17106,G6276
chr	-	553867	553877	553869	0.985195	3.16965e-117	1.94252e-58	4.97534e-82	Alternative primary in TU	ppiB	EG10758
chr	+	556032	556040	556038	0.972751	1.27838e-54	3.1772e-56	1.14593e-37	Primary	cysS	EG10196
chr	-	556620	556631	556622	0.991228	1.26267e-134	0	3.20535e-105	5' UTR	ybcI	EG12708
chr	-	574360	574371	574365	0.974323	7.1477e-17	4.94638e-14	4.69629e-31	Primary	ipeX	G0-17079
chr	-	574471	574481	574475	0.914874	2.36476e-73	2.02412e-27	1.21315e-54	Internal	ipeX	G0-17079
chr	-	578440	578448	578441	0.819266	1.15753e-07	3.0525e-10	2.09801e-11	Distant primary	borD	G6312
chr	-	584627	584636	584631	0.996453	2.70805e-177	0	6.42338e-253	Primary	ompT	EG10673
chr	+	586097	586107	586102	0.99978	0	0	0	IGR	ompT.envY.IGR	EG10673.EG10268.IGR
chr	-	603370	603378	603371	0.619048	0	1	1.15422e-11	Primary	ybdG	G6323
chr	-	604734	604744	604735	1	1.10065e-119	4.80652e-65	1.40951e-89	Primary	nfsB	EG50005
chr	-	607729	607740	607733	0.987706	1.40656e-302	6.91375e-164	8.55054e-270	Primary	sokE	G0-16677
chr	+	632150	632159	632154	0.968254	4.56954e-20	0	0	5' UTR	ybdD	G0-10438
chr	-	637770	637778	637770	1	0	5.58948e-15	0	Primary	dsbG	G6333
chr	+	639255	639264	639257	0.508198	0.000587604	0.0256071	0.00395564	Internal	ahpC	EG11384
chr	+	639353	639362	639354	0.743943	8.05859e-09	2.06446e-20	7.7377e-11	Internal	ahpC	EG11384
chr	+	639587	639595	639591	0.4997	0.0153337	4.45455e-05	0.00539674	Alternative primary in TU	ahpC	EG11384
chr	+	639665	639676	639670	0.993268	0	0	0	Alternative primary in TU	ahpC	EG11384
chr	+	641374	641383	641381	1	9.84503e-132	4.01514e-105	1.57351e-134	Primary	ahpF	EG11385
chr	-	641383	641391	641386	0.933136	4.4315e-60	5.98358e-29	4.62106e-45	Primary	uspG	G6334
chr	-	643493	643502	643495	0.985185	2.42302e-57	0	3.6335e-46	Primary	rnk	G6337
chr	-	644015	644023	644016	0.969697	2.71088e-09	0	0	5' UTR	rnk	G6337
chr	-	645049	645058	645052	0.953102	8.08795e-18	0	1.72984e-23	Primary	citT	G6338
chr	-	647642	647651	647643	0.983333	0	0	2.28054e-48	Internal	citX	G6340
chr	-	647722	647730	647723	0.86303	1.37763e-22	7.80612e-08	2.1451e-07	Internal	citX	G6340
chr	-	647772	647781	647776	0.889623	2.09853e-33	2.76586e-48	1.64241e-77	Internal	citX	G6340
chr	-	654542	654551	654546	0.977778	0	3.44025e-11	0	Primary	dcuC	G6347
chr	+	657542	657555	657550	0.999711	0	0	0	Primary	cspE	EG12179
chr	-	659185	659193	659185	1	0	0	0	Primary	lipA	EG11306
chr	+	659217	659227	659220	0.988699	4.69956e-48	0	4.5919e-82	Primary	tatE	EG11305
chr	-	661593	661601	661593	0.636364	1	0	2.1451e-07	Primary	lipB	EG11591
chr	-	662334	662343	662337	0.993827	0	0	5.34521e-49	Alternative primary in TU	ybeD	EG11592
chr	-	662666	662674	662668	0.979259	4.4315e-60	0	2.17385e-42	Primary	dacA	EG10201
chr	-	664014	664024	664017	0.788889	7.55905e-14	5.60893e-05	5.87749e-13	Primary	rlpA	EG10854
chr	+	664097	664104	664100	0.905556	1.40689e-06	2.41e-08	0	Antisense	rlpA	EG10854
chr	-	670704	670713	670708	0.856125	2.2282e-10	0	1.15753e-07	Internal	holA	EG11412
chr	-	671537	671548	671541	0.974358	1.49036e-110	1.04641e-70	1.78591e-133	Alternative primary in TU	lptE	EG10855
chr	+	675248	675257	675251	0.62293	0.375541	7.80612e-08	0.000732498	Internal	ybeL	EG12851
chr	+	675558	675567	675563	0.94256	7.50787e-59	1.33051e-21	6.77906e-39	Primary	ybeL	EG12851
chr	+	675673	675682	675678	0.620773	0.000726167	0.00312726	1.57148e-07	Alternative primary	ybeL	EG12851
chr	-	683419	683429	683421	0.967797	6.42183e-125	1.33306e-53	4.69726e-94	Primary	rihA	G6358
chr	-	686677	686687	686677	1	0	0	0	Alternative primary in TU	gltI,sroC	G0-9383,G6359
chr	-	690819	690830	690821	0.900863	5.27139e-20	2.54202e-23	8.92537e-21	Alternative primary in TU	ybeX	G6361
chr	-	691669	691677	691669	0.761941	4.21805e-09	0.0541201	2.71088e-09	Alternative primary in TU	ybeY	G6362
chr	-	693495	693503	693495	1	0	0	0	Primary	miaB	G6364
chr	+	696423	696431	696428	0.666667	0	1	0	Distant primary	ubiF	G6365
chr	-	699417	699425	699419	0.626667	0	1	1.37763e-22	Alternative primary	umpH	EG10634
chr	-	699539	699547	699541	0.732723	4.47901e-05	7.80612e-08	1.96208e-11	Primary	umpH	EG10634
chr	-	701361	701373	701366	0.720813	8.57726e-09	3.19792e-05	7.76661e-12	Alternative primary in TU	nagA	EG10632
chr	-	702580	702588	702583	0.941931	0	3.0525e-10	7.13531e-17	Alternative primary in TU	nagB	EG10633
chr	-	702770	702778	702772	0.743561	1.24846e-14	0.0286418	2.09801e-11	Alternative primary in TU	nagB	EG10633
chr	+	705965	705974	705968	0.996885	1.48006e-102	0	1.54828e-118	Primary	nagE	EG10635
chr	+	707977	707986	707984	1	0	0	0	Primary	glnS	EG10390
chr	-	710151	710160	710153	0.994083	1.23199e-187	0	0	Primary	fur	EG10359
chr	+	710183	710191	710185	0.991453	6.87818e-34	0	0	Primary	chiQ	G6371
chr	-	710892	710902	710895	0.931326	1.92779e-65	7.09637e-52	1.16092e-41	Alternative primary in TU	fldA	EG10318
chr	+	715238	715247	715245	1	0	0	0	Primary	pgm	EG12144
chr	+	729388	729398	729396	0.666667	0	1	1.70107e-27	Primary	ybfA	EG11521
chr	-	753125	753134	753125	1	2.23979e-119	0	0	Primary	gltA	EG10402
chr	+	758482	758493	758488	0.675251	3.44248e-07	4.17156e-10	1.03212e-11	Alternative primary in TU	sdhB	EG10932
chr	+	758527	758535	758529	0.744332	5.4079e-16	7.80612e-08	0.00312978	Alternative primary in TU	sdhB	EG10932
chr	+	762976	762986	762980	0.891253	2.7127e-26	2.82929e-27	4.09488e-21	Alternative primary in TU	sucB	EG10980
chr	-	765060	765068	765063	0.636364	2.41e-08	1	0	Antisense	sdhX	G0-17009
chr	+	765144	765153	765151	1	0	0	5.27958e-232	Primary	sucD,sdhX	G0-17009,EG10982
chr	+	774370	774379	774375	0.993699	0	1.02281e-294	0	Alternative primary in TU	cydX	G0-10441
chr	+	774646	774656	774654	1	0	0	1.70698e-57	Primary	ybgE	EG12395
chr	+	778980	778991	778985	0.538767	0.00276454	1	0.00312726	Internal	tolB	EG11008
chr	+	779669	779679	779673	0.951301	3.44653e-126	2.76094e-80	2.92924e-98	Alternative primary in TU	pal	EG10684
chr	+	780430	780439	780436	0.957191	5.58418e-44	4.92326e-37	2.54124e-77	Primary	cpoB	EG12854
chr	-	786786	786796	786790	0.981982	0	6.87818e-34	2.95729e-89	Primary	gpmA	EG11699
chr	+	786820	786828	786826	1	0	0	6.87818e-34	Primary	aroG	EG10079
chr	-	787764	787773	787764	1	1.66617e-148	3.36815e-79	2.2923e-126	Primary	galM	EG11698
chr	+	794951	794961	794958	0.98089	1.38862e-90	3.05888e-53	2.44848e-90	Primary	acrZ	G6396
chr	-	797512	797520	797512	1	0	0	0	Primary	ybhA	EG11239
chr	+	799618	799627	799622	0.992063	0	0	1.00848e-36	Primary	pgl	G6397
chr	-	805795	805804	805797	0.631481	6.31934e-16	1	5.58948e-15	Distant primary	ybhC	EG12875
chr	-	805818	805828	805822	0.515442	0.869956	0.000221821	0.000542767	Distant primary	ybhC	EG12875
chr	-	807392	807400	807394	0.979167	0	3.88031e-12	0	Primary	ybhB	EG11238
chr	+	815822	815831	815826	0.941975	0	7.80612e-08	7.76285e-29	Antisense	ybhK	G6402
chr	+	817101	817113	817106	0.622123	0.00402287	2.00555e-10	2.35246e-05	Internal	moaA	EG11595
chr	+	819785	819794	819788	0.928737	2.82929e-27	7.13531e-17	1.59299e-31	Primary	moaE	EG11598
chr	+	820627	820637	820635	1	5.33651e-59	0	2.18764e-101	Primary	ybhL	G6403
chr	+	825074	825086	825079	0.912408	5.02144e-60	1.16092e-41	4.21457e-47	Primary	ybhQ	G6408
chr	+	836246	836254	836252	0.666667	0	1	0	Primary	ybiB	EG11580
chr	-	837431	837440	837432	1	0	0	0	Primary	zbiJ	G0-17089
chr	-	845557	845566	845560	0.984127	0	0	7.1477e-17	5' UTR	ybiO	G6417
chr	-	847194	847204	847199	0.93211	1.71401e-62	1.86471e-44	1.00011e-50	Alternative primary in TU	glnH	EG10386
chr	-	848335	848344	848339	0.994208	6.78433e-184	3.9531e-172	3.97174e-213	Primary	dps	EG11415
chr	+	851007	851016	851012	0.998004	6.78433e-184	1.19142e-71	1.3273e-155	Primary	ompX	EG12117
chr	-	852811	852822	852815	0.740668	3.8308e-05	2.97174e-12	3.03759e-23	Alternative primary in TU	mntS	G0-10715
chr	-	852839	852849	852843	0.56762	0.000304587	2.89153e-06	1.95113e-07	Alternative primary in TU	mntS	G0-10715
chr	-	854772	854781	854772	1	0	0	0	Primary	ldtB	G6422
chr	-	864279	864287	864280	0.869246	5.87749e-13	3.0525e-10	2.09801e-11	Primary	moeB	EG10154
chr	-	870010	870018	870010	1	0	0	0	Antisense	gsiB	G6430
chr	-	875487	875497	875489	0.666667	0	1	0	Antisense	dgcI	G6434
chr	+	878295	878310	878301	0.514849	0.0069025	0.180906	2.93873e-05	Internal	bssR	G6436
chr	+	878498	878507	878502	0.780886	1.37763e-22	8.57726e-09	2.43502e-14	Internal	bssR	G6436
chr	+	878660	878669	878666	0.9875	4.68207e-71	1.45583e-65	1.92333e-83	Primary	bssR	G6436
chr	+	881968	881976	881973	0.904274	5.87749e-13	2.2282e-10	0	Primary	dacC	EG10203
chr	-	887971	887981	887972	1	2.4828e-292	0	0	Distant primary	ybjL	G6445
chr	-	890458	890466	890461	0.960394	0	2.81049e-33	8.49814e-63	Primary	grxA	EG10417
chr	+	893477	893486	893482	0.926531	2.49368e-26	7.03005e-18	1.17429e-20	Primary	ybjN	G6447
chr	-	900687	900695	900688	0.666667	0	1	0	Primary	artM	EG11627
chr	-	902191	902201	902195	0.938737	1.63133e-31	4.94638e-14	1.93831e-24	Alternative primary in TU	artI	EG11625
chr	-	903887	903896	903888	0.989583	1.65641e-35	0	0	Primary	ybjP	G6450
chr	-	915187	915195	915190	0.578283	1	7.80612e-08	2.41e-08	Distant primary	aqpZ	EG13270
chr	-	917981	917990	917984	0.653236	5.60893e-05	8.30179e-08	0.0107157	Distant primary	ybjX	G6460
chr	-	918146	918155	918148	0.660399	1.76851e-06	5.96005e-06	1.12119e-09	Internal	ybjX	G6460
chr	-	922297	922306	922298	0.998532	2.05836e-166	0	0	Primary	cspD	EG11111
chr	+	923206	923214	923210	0.87544	1.56982e-19	1.1406e-36	5.58418e-44	Internal	clpS	G6463
chr	+	925595	925604	925601	1	0	0	1.70698e-57	Primary	clpA	EG10156
chr	-	926154	926163	926154	1	5.16497e-215	9.17833e-120	0	Alternative primary in TU	infA	EG10504
chr	-	931019	931027	931019	1	1.70698e-57	0	0	Primary	trxB	EG11032
chr	+	932425	932438	932431	0.906345	3.21193e-34	3.69955e-22	1.26641e-26	5' UTR	lrp	EG10547
chr	+	933173	933189	933178	0.696886	5.20365e-14	1.60364e-10	2.28318e-07	Primary	lrp	EG10547
chr	+	933305	933315	933309	0.694444	0.000525037	2.41e-08	0.0371075	Internal	ftsK	G6464
chr	+	935520	935530	935525	0.581129	1.27048e-12	1	6.18246e-17	Internal	ftsK	G6464
chr	+	938061	938069	938065	0.830199	5.96441e-19	5.87749e-13	2.225e-10	Alternative primary in TU	lolA	G6465
chr	+	940762	940772	940766	0.998958	0	8.31787e-169	0	Primary	serS	EG10947
chr	-	944897	944905	944900	0.636364	2.1451e-07	1	0	Primary	ycaC	EG11241
chr	+	944924	944933	944930	0.990868	2.1211e-137	2.66366e-108	0	Primary	dmsC	EG10234
chr	+	948800	948808	948805	0.924908	5.87749e-13	2.2282e-10	0	Distant primary	ycaM	G6466
chr	-	950294	950302	950297	0.984127	7.1477e-17	0	0	Primary	pflA	EG10028
chr	-	951198	951208	951201	0.998391	0	0	0	Primary	pflB	EG10701
chr	-	954219	954230	954223	0.769979	7.26622e-06	1.91204e-06	1.57148e-07	Internal	focA	EG11258
chr	+	958782	958791	958786	0.968971	3.21193e-34	3.52481e-30	5.49993e-41	Alternative primary in TU	serC	EG10946
chr	+	960160	960168	960163	1	0	0	0	Primary	aroA	EG10073
chr	+	963773	963783	963776	0.992587	0	0	0	Alternative primary in TU	rpsA	EG10900
chr	+	964161	964171	964169	1	3.93639e-279	1.60248e-173	6.67853e-250	Primary	ihfB	EG10441
chr	+	969403	969410	969407	0.642857	0	1	3.0525e-10	Alternative primary in TU	lpxK	EG11409
chr	+	971640	971648	971642	1	2.95757e-78	0	8.07275e-69	Primary	kdsB	EG10519
chr	+	979229	979238	979234	0.821734	5.37813e-09	1.15422e-11	7.55905e-14	Internal	mukB	EG10618
chr	+	980812	980822	980817	0.994152	0	3.7927e-59	9.2227e-121	Primary	mukB	EG10618
chr	+	982967	982976	982971	0.755556	5.60893e-05	7.80612e-08	3.39676e-10	Primary	ldtD	EG11253
chr	-	984352	984360	984352	0.789683	1.45908e-15	2.73139e-08	2.51099e-11	Alternative primary	aspC	EG10096
chr	-	984474	984483	984476	0.937429	8.86724e-50	9.46553e-67	1.33554e-69	Primary	aspC	EG10096
chr	+	984502	984510	984508	1	2.82929e-27	7.76285e-29	0	IGR	gloC.aspC.IGR	G6475.EG10096.IGR
chr	-	985833	985844	985838	0.995871	0	1.20505e-270	1.49999e-273	Primary	ompF	EG10671
chr	-	987540	987549	987540	1	4.07677e-147	1.92333e-83	3.5581e-140	Primary	asnS	EG10094
chr	+	987571	987579	987572	0.793687	0.000256268	2.94486e-07	2.94811e-14	IGR	ompF.asnS.IGR	EG10671.EG10094.IGR
chr	-	989117	989126	989118	0.955556	0	7.55905e-14	0	Primary	pncB	EG10742
chr	+	993271	993280	993276	0.975397	9.50597e-89	1.20509e-78	3.19925e-115	Primary	pepN	EG10696
chr	-	1015889	1015901	1015892	0.995673	1.47233e-211	8.35303e-196	1.03398e-195	Primary	fabA	EG10273
chr	+	1015922	1015933	1015929	0.99335	0	0	0	Primary	rmf	EG50004
chr	-	1018964	1018975	1018964	1	0	0	0	Primary	ompA	EG10669
chr	+	1018995	1019003	1018999	0.861919	2.2282e-10	2.41e-08	3.3327e-11	Primary	matP	EG12855
chr	-	1026520	1026529	1026524	0.962042	3.20644e-112	1.09057e-138	9.34347e-153	Primary	mgsA	G6497
chr	-	1028354	1028364	1028357	1	0	0	0	Primary	hspQ	G6500
chr	+	1028392	1028401	1028396	0.656566	2.82638e-38	1	1.93831e-24	Primary	yccU	G6499
chr	-	1030249	1030257	1030252	0.944118	0	1.45908e-15	6.31934e-16	Primary	tusE	EG12876
chr	-	1030707	1030715	1030707	1	1.94252e-58	4.4315e-60	2.44848e-90	Primary	yccA	EG11113
chr	+	1032127	1032136	1032129	0.74749	3.54372e-07	5.37813e-09	4.37017e-13	5' UTR	hyaA	EG10468
chr	+	1040578	1040586	1040584	0.585082	5.87749e-13	1	4.56954e-20	Alternative primary in TU	appB,appX	G0-10588,EG11379
chr	-	1041916	1041925	1041920	0.990741	0	4.69629e-31	6.07993e-50	Distant primary	etk	EG11826
chr	+	1051732	1051741	1051737	0.511983	8.64846e-05	1	7.13531e-17	Primary	cspG	G6511
chr	+	1051896	1051904	1051900	1	0	0	4.37969e-13	Primary	ymcF	G0-16688
chr	+	1052274	1052283	1052278	0.919775	2.25231e-41	1.72628e-53	1.27895e-45	Primary	gnsA	G0-9662
chr	-	1062448	1062457	1062452	0.7842	4.67182e-27	1.83023e-10	9.16291e-15	Primary	cbpM	EG12194
chr	-	1066823	1066833	1066824	1	2.71522e-222	0	7.19216e-280	Primary	yccJ	EG12703
chr	+	1066855	1066864	1066861	1	0	0	0	Primary	agp	EG10033
chr	+	1093025	1093034	1093030	0.595238	2.71088e-09	1	2.94486e-07	Internal	dgcT	G6532
chr	+	1100840	1100848	1100843	0.620491	7.1477e-17	1	2.1451e-07	Primary	ycdZ	G6542
chr	-	1107694	1107702	1107697	0.642857	0	1	3.0525e-10	Primary	opgC	G6552
chr	-	1113527	1113535	1113530	0.666667	0	1	0	IGR	yceK.opgH.IGR	EG12689.EG11886.IGR
chr	+	1113557	1113566	1113560	0.992248	0	0	7.09637e-52	Primary	opgH	EG11886
chr	-	1120648	1120658	1120649	1	0	0	0	Primary	bssS	G6557
chr	-	1121410	1121419	1121411	0.949663	1.0367e-19	8.08795e-18	3.70748e-26	Internal	dinI	G6558
chr	-	1122681	1122689	1122684	0.991453	0	0	6.87818e-34	Primary	yceB	EG11117
chr	-	1123358	1123367	1123362	0.855742	4.35441e-34	4.37969e-13	4.29564e-10	Primary	grxB	EG12688
chr	+	1135538	1135546	1135543	0.926496	3.44025e-11	2.2282e-10	0	Alternative primary in TU	flgG	G363
chr	-	1141130	1141139	1141130	1	6.91606e-51	0	0	Primary	rne	EG10859
chr	-	1144494	1144507	1144497	0.704545	3.3327e-11	1.57148e-07	6.89528e-14	5' UTR	rne	EG10859
chr	-	1145924	1145932	1145924	0.564935	2.41e-08	1	5.37813e-09	Primary	yceF	EG11438
chr	+	1146003	1146011	1146008	0.624339	3.45199e-18	1	3.0525e-10	Distant primary	rluC	EG11118
chr	+	1147342	1147354	1147347	0.644214	0.00258518	2.1451e-07	0.365833	Alternative primary in TU	yceD	EG11119
chr	+	1147594	1147607	1147599	0.758508	1.3124e-18	1.43789e-13	1.6995e-24	Alternative primary in TU	rpmF	EG10890
chr	+	1147704	1147714	1147709	0.984228	0	3.79282e-220	6.75818e-236	Alternative primary in TU	rpmF	EG10890
chr	+	1151884	1151896	1151889	0.979181	1.21409e-306	9.30226e-305	3.65395e-274	Alternative primary in TU	acpP	EG50003
chr	+	1151978	1151993	1151987	0.540985	5.27609e-05	1.65508e-08	0.400757	Alternative primary in TU	acpP	EG50003
chr	+	1153224	1153234	1153232	1	0	0	0	Primary	fabF	EG12606
chr	+	1159347	1159356	1159354	1	0	0	8.05507e-63	Primary	ptsG	EG10787
chr	+	1162430	1162438	1162435	0.924348	8.03355e-25	1.17429e-20	5.98358e-29	Alternative primary in TU	hinT	EG12172
chr	+	1162569	1162578	1162575	0.883838	8.03355e-25	3.44025e-11	2.00555e-10	Internal	ycfL	G6564
chr	+	1165727	1165737	1165731	0.706091	9.26531e-10	5.20782e-11	9.9573e-15	Primary	ycfP	G6568
chr	+	1165772	1165780	1165777	0.555128	0.000732498	0.0107157	0.00676128	Primary	ycfP	G6568
chr	+	1167432	1167440	1167437	0.949901	2.01357e-46	2.82638e-38	2.79024e-60	Primary	ndh	EG10649
chr	-	1168153	1168160	1168157	0.60303	2.1451e-07	1	7.80612e-08	Primary	comR	G6569
chr	-	1170480	1170488	1170482	0.937951	7.85374e-21	2.1451e-07	0	Primary	mfd	EG11619
chr	-	1181741	1181750	1181741	1	0	0	0	Primary	potD	EG10752
chr	-	1187069	1187078	1187071	0.718615	4.04578e-08	2.73139e-08	7.49387e-12	Primary	roxA	EG11430
chr	+	1187102	1187112	1187108	0.967434	1.13744e-67	1.27589e-82	1.13449e-54	Primary	pepT	EG11549
chr	-	1190570	1190579	1190574	0.992424	0	0	1.30225e-38	Primary	purB	EG11314
chr	-	1193557	1193567	1193561	0.867807	8.20221e-19	3.2268e-16	7.16775e-33	Internal	mnmA	EG11344
chr	+	1196418	1196427	1196425	1	1.4055e-172	0	1.49012e-220	Primary	icd	EG10489
chr	-	1201254	1201262	1201258	0.764957	2.2282e-10	4.21805e-09	5.60339e-05	Internal	ymfH	G6586
chr	-	1201418	1201426	1201418	1	0	0	0	5' UTR	ymfH	G6586
chr	+	1201905	1201914	1201909	0.53869	3.0525e-10	1	7.26622e-06	Primary	ymfI	G6587
chr	-	1203741	1203755	1203746	0.99951	0	0	0	Antisense	ymfL	G6591
chr	-	1223975	1223982	1223975	0.666667	0	1	0	IGR	minE.ycgI.IGR	EG10598.G0-10444.IGR
chr	-	1224218	1224229	1224221	0.976026	2.12193e-147	1.10568e-262	2.9428e-115	Primary	minE	EG10598
chr	-	1232463	1232472	1232465	0.992754	1.68223e-40	0	0	Primary	dsbB	EG11393
chr	-	1233137	1233145	1233138	0.666667	0	1	0	Primary	nhaB	EG11392
chr	-	1235673	1235678	1235673	0.666667	0	1	0	Primary	ycgB	EG11516
chr	+	1235697	1235706	1235703	1	5.8002e-38	0	8.33731e-74	Primary	fadR	EG10281
chr	+	1243914	1243923	1243919	0.891667	0	2.73139e-08	2.94811e-14	Distant primary	emtA	G6622
chr	-	1247652	1247659	1247652	0.617216	3.0525e-10	2.71088e-09	1	Primary	dhaM	EG12399
chr	-	1256632	1256641	1256632	1	6.22868e-67	0	2.51592e-60	Primary	ychF	EG11404
chr	+	1259115	1259125	1259119	0.93529	5.11698e-71	3.94569e-123	4.3658e-56	Primary	ychH	EG11533
chr	-	1260883	1260893	1260886	0.984877	2.95763e-160	2.46722e-149	3.23825e-229	Primary	prs	EG10774
chr	-	1261892	1261904	1261897	0.801841	1.72171e-17	5.77507e-21	1.03276e-13	Alternative primary in TU	ispE	EG11294
chr	-	1262019	1262033	1262025	0.547002	1.35516e-06	0.000732498	0.182481	Alternative primary in TU	ispE	EG11294
chr	-	1269083	1269092	1269083	1	0	0	0	Primary	ldrA	G0-9602
chr	+	1269384	1269394	1269388	0.982127	3.81143e-175	3.95221e-168	3.72515e-265	Primary	rdlA	G0-9603
chr	+	1269919	1269929	1269927	1	4.01402e-180	0	0	Primary	rdlB	G0-9606
chr	+	1270454	1270464	1270458	0.994718	4.63477e-154	2.2923e-126	3.70602e-229	Primary	rdlC	G0-9608
chr	-	1273211	1273220	1273216	0.966765	0	1.50484e-62	7.80296e-118	Primary	ychN	EG12404
chr	-	1275086	1275094	1275089	0.642857	3.0525e-10	1	0	Primary	narL	EG10643
chr	+	1279515	1279524	1279522	1	0	3.21064e-28	8.05507e-63	Primary	narS	G0-17088
chr	+	1286564	1286573	1286570	1	0	0	0	Primary	narI	EG10640
chr	+	1289230	1289239	1289235	0.721429	2.94486e-07	0.00025126	1.15753e-07	5' UTR	rssA	EG12120
chr	-	1292382	1292390	1292383	1	0	0	0	IGR	hns.galU.IGR	EG10457.EG11319.IGR
chr	+	1292416	1292425	1292419	0.968724	1.49002e-106	8.05507e-63	4.24399e-90	Primary	galU	EG11319
chr	-	1292452	1292462	1292457	0.999167	0	0	0	Primary	hns	EG10457
chr	+	1294193	1294198	1294195	0.572727	1	1.91204e-06	7.80612e-08	Primary	tdk	EG10994
chr	-	1295318	1295328	1295320	0.998198	1.59091e-260	0	0	Internal	insZ	G6632
chr	+	1300912	1300925	1300918	0.664225	2.06599e-11	9.31771e-16	1.37486e-07	IGR	insH21.oppA.IGR	G0-16639.EG10674.IGR
chr	+	1301550	1301562	1301554	0.59917	0.0155049	1.91664e-05	2.72069e-11	Internal	oppA	EG10674
chr	+	1302847	1302860	1302853	0.628796	2.29526e-07	0.0410378	2.53079e-09	Alternative primary in TU	oppA	EG10674
chr	+	1302938	1302952	1302944	0.492026	0.131854	0.00312978	0.00733487	Alternative primary in TU	oppA	EG10674
chr	+	1304190	1304198	1304193	0.929348	2.94811e-14	0	1.72984e-23	Internal	oppC	EG10676
chr	-	1306769	1306777	1306769	0.969697	0	2.1451e-07	0	Primary	yciU	G6633
chr	+	1306799	1306808	1306804	0.986395	3.134e-51	0	3.79644e-49	Primary	oppF	EG10678
chr	-	1308959	1308967	1308959	0.884394	3.69955e-22	7.80612e-08	6.05589e-33	Primary	kch	EG11606
chr	+	1308988	1308998	1308994	0.976654	6.89407e-293	9.7539e-151	1.14973e-96	Primary	yciY	G0-8891
chr	-	1310515	1310525	1310519	0.972462	1.50007e-56	3.21064e-28	3.51244e-75	Primary	yciI	EG11607
chr	-	1311812	1311819	1311812	0.666667	0	1	0	Primary	yciA	EG11121
chr	-	1311846	1311854	1311848	0.555743	0.142766	7.42247e-06	0.00190313	Primary	yciA	EG11121
chr	-	1312256	1312264	1312260	0.942857	0	3.0525e-10	1.91204e-06	Primary	yciB	EG11122
chr	+	1314693	1314706	1314698	0.988463	1.84851e-285	0	0	Primary	ompW	EG11124
chr	+	1324852	1324862	1324855	0.654075	2.47134e-05	0.000119026	3.3327e-11	Alternative primary in TU	yciO	G6635
chr	+	1327757	1327766	1327760	0.926178	7.45246e-42	2.41e-08	2.01357e-46	Primary	rluB	EG12433
chr	-	1330378	1330388	1330380	0.928098	1.27589e-82	4.72146e-38	1.50484e-62	Primary	yciN	EG12868
chr	+	1330411	1330419	1330413	0.993197	0	0	2.47147e-43	Primary	sohB	EG10956
chr	+	1333696	1333705	1333703	1	0	0	0	Primary	topA	EG11013
chr	-	1338505	1338513	1338507	0.954321	1.59299e-31	1.91204e-06	0	Primary	ribA	EG11331
chr	-	1342982	1342990	1342984	1	0	0	0	Distant primary	osmB	EG10679
chr	-	1343543	1343551	1343544	0.956989	0	0	1.26641e-26	Primary	yciT	G6638
chr	-	1346933	1346942	1346937	0.979482	2.82929e-27	0	5.49993e-41	Primary	rnb	EG11620
chr	-	1350203	1350212	1350204	0.97766	8.07275e-69	6.17669e-67	3.91803e-87	Primary	fabI	EG11528
chr	+	1368778	1368786	1368784	0.666667	0	1	0	Alternative primary in TU	pspA	EG10776
chr	+	1370036	1370047	1370043	0.998106	0	2.74565e-261	1.60261e-297	Primary	pspE	EG10780
chr	-	1388260	1388270	1388265	0.993266	0	0	1.08461e-127	Primary	tpx	G6660
chr	+	1388300	1388308	1388305	0.969697	0	2.1451e-07	0	Primary	tyrR	EG11042
chr	-	1397622	1397632	1397626	0.995958	3.00984e-222	0	1.31453e-130	Primary	uspE	EG11246
chr	+	1397651	1397659	1397653	0.983915	7.81308e-35	0	1.14593e-37	Primary	ynaJ	G6668
chr	-	1398695	1398704	1398698	0.967483	3.6335e-46	1.2487e-39	8.05507e-63	Primary	fnr	EG10325
chr	-	1399216	1399228	1399222	0.627778	0.000726167	1.40689e-06	0.110145	Internal	fnr	EG10325
chr	-	1405652	1405663	1405656	0.999672	0	0	0	Primary	mcaS	G0-8899
chr	+	1409245	1409258	1409251	0.999896	0	0	0	Primary	fnrS	G0-10677
chr	-	1410924	1410932	1410925	0.666667	2.41e-08	1	0	Primary	ttcA	G6675
chr	+	1417482	1417494	1417487	0.984644	0	3.08532e-235	0	Antisense	racC	EG10813
chr	-	1418558	1418566	1418559	0.982456	0	0	5.58948e-15	IGR	sieB.kilS.IGR	EG12154.G0-17108.IGR
chr	-	1419915	1419925	1419917	0.601961	0.00025126	1	9.24401e-07	Internal	racR	G6680
chr	-	1420143	1420152	1420146	0.801878	1.96208e-11	1.80396e-05	7.13531e-17	Internal	racR	G6680
chr	-	1435148	1435157	1435152	0.989971	2.5971e-77	4.68207e-71	0	Primary	uspF	G6699
chr	-	1437193	1437202	1437194	1	4.69956e-48	0	3.6335e-46	Alternative primary in TU	ydbK	G6701
chr	+	1441593	1441604	1441598	0.944346	6.08804e-42	5.58948e-15	1.68223e-40	Antisense	hslJ	G6702
chr	-	1441816	1441824	1441817	0.666667	0	1	0	Primary	ldhA	G592
chr	-	1482204	1482211	1482205	0.972222	0	2.41e-08	0	Primary	azoR	G6731
chr	-	1489673	1489682	1489676	0.993056	2.81004e-44	0	0	Primary	gapC	G8205
chr	-	1491437	1491447	1491437	1	0	3.71569e-303	0	Antisense	cybB	EG10172
chr	+	1491482	1491490	1491485	0.800442	1.14826e-06	1.91204e-06	2.2282e-10	Primary	cybB	EG10172
chr	-	1491849	1491862	1491850	1	0	1.646e-174	3.03208e-96	Primary	hokB	G0-9610
chr	+	1492168	1492178	1492173	0.966628	5.74319e-104	3.05302e-93	3.28264e-108	Primary	sokB	G0-9611
chr	+	1498547	1498555	1498552	0.622222	0	1	5.87749e-13	Primary	opgD	EG12859
chr	+	1498904	1498914	1498909	0.976739	1.0753e-137	2.92327e-77	2.05431e-81	Primary	ydcH	EG12865
chr	+	1502359	1502367	1502365	0.939394	4.37969e-13	3.44025e-11	5.87749e-13	5' UTR	ydcL	G6742
chr	+	1503154	1503162	1503159	0.841026	2.71088e-09	1.40689e-06	7.80612e-08	Primary	ydcL	G6742
chr	+	1504916	1504928	1504921	0.848902	2.09801e-11	1.45908e-15	1.70107e-27	Primary	insQ	G6743
chr	-	1517030	1517043	1517035	0.891951	2.67816e-40	3.74061e-39	2.30008e-34	Primary	yncL	G0-8887
chr	+	1517914	1517923	1517919	0.890609	3.54311e-56	2.77705e-34	2.566e-51	Primary	ydcY	G6757
chr	+	1520090	1520098	1520095	0.981481	0	0	4.94638e-14	Primary	curA	G6760
chr	+	1552039	1552049	1552043	0.990196	0	0	3.644e-29	Primary	fdnI	EG11229
chr	-	1553933	1553942	1553936	0.97057	2.46499e-77	8.87607e-36	0	Primary	maeA	EG10948
chr	-	1555761	1555770	1555761	1	2.38781e-169	1.75882e-74	0	Primary	sra	EG11508
chr	-	1568896	1568904	1568896	1	0	4.65335e-148	0	Primary	gadC	G6786
chr	-	1570588	1570598	1570592	0.818791	1.00105e-24	1.72171e-17	6.3568e-27	Alternative primary in TU	gadB	EG11490
chr	-	1580801	1580810	1580802	1	0	0	0	Alternative primary in TU	ydeN	G6788
chr	+	1622800	1622808	1622805	0.932878	6.37669e-37	3.44025e-11	5.98358e-29	Primary	mgtS	G0-8892
chr	-	1622810	1622822	1622814	0.997175	0	0	0	Primary	mgrR	G0-10671
chr	-	1625288	1625296	1625289	0.666667	0	1	0	Primary	dcp	EG10212
chr	+	1628290	1628299	1628294	0.995305	2.78055e-151	0	1.94317e-208	Primary	ydfG	EG12345
chr	+	1628451	1628460	1628455	0.701667	3.54982e-07	3.39676e-10	8.07179e-07	Internal	rspR	G6814
chr	+	1629071	1629080	1629074	0.744318	0	2.1451e-07	7.26622e-06	Primary	rspR	G6814
chr	+	1629444	1629453	1629450	0.985228	9.10157e-127	1.66617e-148	0	Primary	ydfZ	G6815
chr	-	1637553	1637562	1637553	1	0	0	0	Primary	gnsB	G6823
chr	-	1641222	1641230	1641225	0.737607	1.40231e-05	0.00308888	2.2282e-10	Distant primary	cspB	EG12203
chr	-	1642351	1642360	1642354	0.971429	0	0	2.23356e-35	Distant primary	ydfT	G6830
chr	-	1644509	1644517	1644509	1	0	0	0	Alternative primary	rem	EG11129
chr	-	1644568	1644577	1644570	0.550794	0.00113798	0.000261498	0.000587604	Primary	rem	EG11129
chr	-	1645024	1645033	1645024	1	0	0	0	Primary	hokD	EG11130
chr	-	1647044	1647056	1647045	1	9.06954e-103	0	0	Distant primary	ydfW	G6834
chr	+	1648364	1648372	1648369	0.987179	1.50793e-22	0	0	Primary	dicA	EG10226
chr	+	1649364	1649373	1649367	0.949679	1.01016e-51	1.97062e-65	2.18764e-101	IGR	ydfC.dicF.IGR	EG11302.EG31115.IGR
chr	+	1649435	1649443	1649438	0.988095	4.37969e-13	0	1.70943e-23	Primary	dicF	EG31115
chr	+	1649579	1649588	1649586	1	0	4.69956e-48	2.51592e-60	IGR	dicF.dicB.IGR	EG31115.EG10227.IGR
chr	+	1656800	1656814	1656807	0.782434	1.59111e-11	1.46793e-13	1.12119e-09	Primary	speG	G6842
chr	+	1657909	1657917	1657912	0.594118	0	1.91204e-06	1	Primary	ynfD	G6844
chr	+	1664489	1664497	1664491	0.882669	7.46592e-24	1.45642e-17	1.43374e-35	Alternative primary in TU	ynfH	G6848
chr	+	1665168	1665178	1665172	0.862497	1.00295e-34	1.57288e-25	5.15641e-23	Primary	dmsD	G6849
chr	-	1666442	1666455	1666447	0.829313	4.42681e-15	4.21805e-09	2.09801e-11	Primary	ynfK	G6851
chr	-	1670947	1670956	1670951	0.989321	8.33731e-74	0	3.25912e-62	Antisense	ynfM	G6854
chr	-	1672779	1672788	1672780	0.929426	9.28319e-46	4.70952e-31	5.33258e-32	Primary	mdtI	G6857
chr	-	1673492	1673501	1673494	0.789706	3.0525e-10	1.42934e-08	7.55633e-10	Alternative primary in TU	mdtU	G0-17023
chr	-	1674937	1674946	1674938	0.988947	6.68798e-96	1.91223e-41	6.17669e-67	Primary	pntB	EG10745
chr	+	1679409	1679418	1679416	0.994709	3.36815e-79	0	7.35098e-85	Primary	ydgH	G6860
chr	-	1686698	1686708	1686698	1	1.04641e-70	0	0	Alternative primary in TU	fumA	EG10356
chr	+	1689828	1689837	1689834	0.948649	5.98358e-29	1.0367e-19	3.21064e-28	Primary	manA	EG10566
chr	+	1691399	1691408	1691403	0.693939	4.06427e-14	0.000202412	1.57148e-07	Primary	ydgA	G6865
chr	-	1696411	1696420	1696413	0.875253	3.69955e-22	2.41e-08	3.39676e-10	Primary	uidR	G6867
chr	-	1697222	1697230	1697225	0.89501	9.1553e-19	1.45908e-15	5.96441e-19	Primary	hdhA	EG10425
chr	+	1703265	1703274	1703269	0.977386	1.45583e-65	0	8.87607e-36	Primary	add	EG10030
chr	+	1714316	1714327	1714321	0.644444	1	0	3.44025e-11	Primary	dtpA	G6877
chr	+	1715013	1715021	1715016	0.744048	1	1.45642e-17	2.94811e-14	Primary	gstA	G6878
chr	-	1715900	1715908	1715901	0.969264	3.21064e-28	2.82929e-27	1.05788e-43	Alternative primary in TU	tyrS	EG11043
chr	+	1720012	1720021	1720018	0.696558	7.42247e-06	8.64846e-05	2.10265e-10	Internal	slyB	G6881
chr	-	1720340	1720352	1720344	0.924496	1.3478e-39	3.05888e-53	1.34271e-61	Primary	slyA	G6882
chr	+	1720379	1720389	1720383	0.842568	4.12537e-22	6.1326e-18	5.09458e-18	Primary	slyB	G6881
chr	-	1724597	1724606	1724602	0.806719	1.96208e-11	1.24846e-14	2.09801e-11	Internal	sodC	G6886
chr	+	1728275	1728284	1728281	0.982837	1.47822e-76	4.21295e-50	6.17669e-67	Primary	gloA	G6891
chr	-	1733701	1733711	1733704	0.989522	2.68222e-81	4.25081e-93	1.66617e-148	Primary	grxD	EG12181
chr	+	1735282	1735290	1735287	0.882937	1.15422e-11	5.37813e-09	1.45908e-15	Primary	mepH	G6892
chr	+	1736110	1736120	1736116	0.999527	0	0	0	Primary	sodB	EG10954
chr	-	1737411	1737426	1737419	0.971128	1.05577e-147	7.80975e-184	1.91985e-112	Primary	cydH	G0-10594
chr	+	1738904	1738912	1738909	0.946839	4.13651e-30	7.26171e-18	1.93831e-24	Primary	purR	EG10800
chr	+	1741255	1741268	1741260	0.543813	1.71216e-07	0.00762557	0.000111534	5' UTR	cfa	EG11531
chr	-	1742562	1742572	1742566	0.977978	3.5581e-140	4.22251e-64	1.48168e-114	Primary	ribC	EG11406
chr	+	1742594	1742602	1742597	0.939683	3.48513e-27	0	5.8002e-38	Primary	cfa	EG11531
chr	-	1744831	1744839	1744831	0.978175	2.51592e-60	0	4.31992e-67	Primary	ydhQ	G6894
chr	+	1744865	1744872	1744869	0.638889	0	1	8.03355e-25	Primary	mdtK	EG12400
chr	+	1747035	1747044	1747042	1	6.07993e-50	3.21064e-28	0	Primary	ydhR	G6895
chr	+	1757160	1757169	1757167	1	9.36738e-203	4.07677e-147	3.58093e-146	Primary	pykF	EG10804
chr	+	1757565	1757573	1757568	0.549758	2.47482e-08	0.00156044	2.3484e-07	Internal	lpp	EG10544
chr	-	1757669	1757677	1757669	0.666667	0	1	0	Primary	ldtE	G6904
chr	+	1757699	1757711	1757704	0.999779	0	0	0	Primary	lpp	EG10544
chr	-	1764698	1764712	1764704	0.969885	3.41553e-112	1.67262e-135	3.6884e-117	IGR	rydB.sufA.IGR	G0-8876.EG11378.IGR
chr	+	1770212	1770222	1770217	0.633333	0	1	1.91204e-06	Primary	ydiK	G6914
chr	+	1770472	1770480	1770478	0.666667	0	1	0	Primary	rprA	G0-8863
chr	-	1784693	1784701	1784696	0.964205	7.75491e-114	0	1.05573e-41	Primary	ppsA	EG10759
chr	+	1789510	1789518	1789512	0.924242	7.80612e-08	0	8.08795e-18	Primary	aroH	EG10080
chr	-	1795208	1795218	1795212	0.998462	0	0	0	Primary	ihfA	EG10440
chr	-	1798981	1798991	1798983	0.784295	4.06427e-14	4.94638e-14	4.21803e-06	Alternative primary in TU	pheM	EG11272
chr	-	1799150	1799158	1799152	0.80715	4.70298e-15	4.86444e-20	2.10265e-10	Alternative primary in TU	pheM,rplT	EG10881,EG11272
chr	-	1799348	1799361	1799352	0.996625	0	0	3.21167e-245	Alternative primary in TU	rplT	EG10881
chr	-	1800025	1800049	1800041	0.748817	4.66652e-18	1.462e-17	1.00005e-17	Alternative primary in TU	infC	EG10506
chr	-	1801526	1801535	1801528	0.825702	3.1072e-06	0	2.2282e-10	Internal	thrS	EG11001
chr	-	1805283	1805292	1805285	0.974359	1.70107e-27	0	0	Primary	ydiY	G6928
chr	+	1807327	1807336	1807331	0.965915	1.89074e-61	0	2.61726e-68	Primary	pfkB	EG10700
chr	+	1808078	1808097	1808090	0.616138	0.000733324	0.0219307	3.50167e-07	Internal	yniA	G6930
chr	-	1808664	1808672	1808665	0.666667	0	1	0	Primary	yniB	G6931
chr	+	1808692	1808700	1808695	1	0	2.1451e-07	0	Primary	yniA	G6930
chr	+	1810081	1810088	1810086	0.645833	2.1451e-07	1	0	Primary	hxpB	G6932
chr	+	1812369	1812377	1812375	0.666667	0	1	0	Primary	tcyP	G6934
chr	-	1821856	1821865	1821857	1	0	0	6.73638e-101	Primary	osmE	EG10044
chr	+	1823347	1823357	1823353	0.979959	1.1406e-36	1.93831e-24	7.51451e-23	Primary	nadE	EG10663
chr	-	1825054	1825064	1825055	1	2.58839e-254	9.97187e-146	1.93847e-191	Primary	spy	G6939
chr	+	1833270	1833278	1833274	0.965608	5.58948e-15	2.41e-08	7.1477e-17	Primary	xthA	EG11073
chr	+	1840811	1840820	1840815	0.977714	1.3183e-55	5.65184e-56	4.25081e-93	Primary	ynjE	G6952
chr	+	1842447	1842455	1842453	0.856061	0	5.37813e-09	2.48591e-09	Internal	gdhA	EG10372
chr	-	1846797	1846805	1846799	0.787368	5.37813e-09	7.13531e-17	7.26622e-06	Alternative primary in TU	selD	EG10943
chr	+	1850729	1850737	1850733	0.980392	3.44025e-11	0	3.45199e-18	Primary	sppA	EG10968
chr	+	1852569	1852579	1852575	0.653333	5.58948e-15	1	1.17429e-20	Primary	pncA	EG11135
chr	-	1861651	1861662	1861655	0.957778	1.27838e-54	0	1.33306e-53	Primary	yeaC	G6964
chr	+	1863813	1863823	1863821	1	0	0	0	Alternative primary in TU	gapA	EG10367
chr	+	1864781	1864789	1864784	0.989961	4.80652e-65	1.27589e-82	2.21066e-59	Primary	yeaD	G6966
chr	-	1865663	1865672	1865666	0.994444	0	1.15861e-54	0	Primary	mipA	G6968
chr	+	1868875	1868883	1868881	0.666667	0	1	0	Alternative primary in TU	yeaG	G6969
chr	+	1874108	1874116	1874113	0.846477	2.2282e-10	3.0525e-10	2.48591e-09	Primary	yeaK	G6973
chr	+	1877297	1877305	1877303	0.666667	7.1477e-17	1	9.1553e-19	Primary	yeaO	G6978
chr	-	1878961	1878970	1878962	1	0	0	0	Primary	yeaQ	G6981
chr	+	1878992	1879000	1878998	0.666667	0	1	0	Primary	yoaJ	G0-10648
chr	-	1888012	1888021	1888014	0.992908	2.17385e-42	0	0	Primary	fadD	EG11530
chr	-	1889897	1889906	1889899	0.648148	4.94638e-14	1	0	Primary	yeaY	G6990
chr	+	1893782	1893791	1893785	0.979532	1.10765e-69	6.05589e-33	0	Primary	yoaB	G6993
chr	-	1894453	1894461	1894453	0.642857	1.45908e-15	1	4.94638e-14	Primary	yoaH	G6995
chr	+	1894494	1894503	1894498	0.928921	7.26034e-45	1.13593e-27	2.61726e-68	Primary	yoaC	G6994
chr	+	1896269	1896279	1896273	0.88153	4.70298e-15	9.1553e-19	7.55905e-14	Alternative primary in TU	pabB	EG10683
chr	+	1898330	1898340	1898335	0.99187	1.31604e-54	0	1.30225e-38	Primary	sdaA	EG10930
chr	-	1899950	1899958	1899952	0.6	0	1	1.40689e-06	Primary	yoaE	G6997
chr	+	1904780	1904790	1904788	1	0	5.73393e-299	3.81016e-262	Primary	manZ	EG10569
chr	+	1905321	1905330	1905327	0.982456	1.33051e-21	0	8.08795e-18	Primary	yobD	G6998
chr	-	1907145	1907157	1907151	0.994504	0	0	0	Primary	cspC	EG12204
chr	-	1908208	1908217	1908211	0.941794	2.82929e-27	2.82929e-27	5.98358e-29	Primary	yebO	G7001
chr	-	1908474	1908483	1908476	0.638095	0	1	1.1406e-36	Internal	yebO	G7001
chr	-	1909258	1909266	1909258	0.947059	5.58948e-15	0	4.56954e-20	Primary	kdgR	G7003
chr	+	1909299	1909307	1909302	0.645833	3.88031e-12	1	0	Distant primary	yobH	G0-10454
chr	-	1911643	1911652	1911644	1	0	0	0	Primary	htpX	EG10462
chr	-	1912728	1912737	1912730	0.981303	1.13658e-141	2.95757e-78	7.52608e-128	Primary	prc	EG10760
chr	-	1914747	1914759	1914752	0.83994	8.35114e-33	3.08835e-24	5.43143e-22	Alternative primary in TU	proQ	EG12866
chr	-	1923099	1923108	1923102	0.996633	1.82887e-130	0	0	Alternative primary in TU	sdsR	G0-8883
chr	+	1923200	1923210	1923203	0.574225	6.67802e-05	0.00292837	0.00130588	Internal	ryeA	G0-8865
chr	-	1923287	1923296	1923292	0.96	0	0	1.37763e-22	Primary	yebY	G7012
chr	+	1923332	1923342	1923336	0.997904	3.57476e-184	1.08461e-127	3.61966e-215	Primary	ryeA	G0-8865
chr	-	1929968	1929976	1929971	0.814951	4.37969e-13	0.0151406	4.37969e-13	Primary	yebF	EG11807
chr	-	1932074	1932084	1932076	0.992504	1.70382e-212	8.9506e-53	2.97773e-128	Primary	eda	EG10256
chr	-	1934724	1934732	1934727	0.947591	3.21064e-28	2.71088e-09	6.31934e-16	Distant primary	zwf	EG11221
chr	-	1939090	1939098	1939090	0.858586	1.15422e-11	2.71088e-09	1.74324e-09	Distant primary	lpxM	EG10614
chr	+	1939129	1939138	1939134	0.582612	0.00588178	2.24273e-06	0.00912358	Primary	pykA	EG10803
chr	+	1939219	1939228	1939226	1	6.73638e-101	0	1.1921e-121	Alternative primary	pykA	EG10803
chr	-	1940263	1940272	1940265	0.931075	4.13651e-30	1.27048e-12	0	Primary	mepM	EG10013
chr	-	1946015	1946023	1946019	1	5.58948e-15	0	0	Primary	yobI	G0-10644
chr	-	1946813	1946822	1946817	0.940557	1.14593e-37	2.54202e-23	1.68223e-40	Primary	ruvC	EG10925
chr	-	1947206	1947216	1947206	0.778788	2.1451e-07	1	1.80396e-05	Alternative primary in TU	yebC	EG11137
chr	-	1947280	1947289	1947284	0.614827	0.00071668	0.00312978	7.42247e-06	Alternative primary in TU	yebC	EG11137
chr	-	1948469	1948481	1948474	0.735189	1.95774e-13	5.60893e-05	2.48591e-09	Internal	nudB	EG11138
chr	-	1958436	1958445	1958436	1	0	0	1.28336e-159	IGR	micL.torY.IGR	G0-16601.G7023.IGR
chr	+	1961844	1961852	1961850	1	0	0	0	Primary	argS	EG10071
chr	-	1977206	1977214	1977207	0.969697	2.1451e-07	0	0	Alternative primary in TU	motR	G0-17103
chr	+	1985126	1985134	1985129	0.980392	0	0	4.37969e-13	IGR	araG.araF.IGR	EG10058.EG10057.IGR
chr	+	1987463	1987471	1987464	0.583333	5.81749e-05	0.226887	1.66156e-07	Primary	ftnB	G7033
chr	-	1989213	1989222	1989215	0.959626	3.6045e-84	2.47147e-43	3.53499e-92	Primary	yecH	G7036
chr	+	1989243	1989254	1989247	0.959136	8.17891e-194	9.49837e-116	1.80482e-119	Primary	ftnA	EG10921
chr	+	1989387	1989395	1989393	0.666667	0	1	0	Alternative primary	ftnA	EG10921
chr	-	1990906	1990915	1990907	0.937873	1.63133e-31	1.17429e-20	5.149e-58	Primary	yecA	EG11139
chr	+	1996079	1996087	1996083	0.988506	3.52481e-30	0	2.1983e-25	Primary	yecF	EG12861
chr	-	1999536	1999544	1999540	0.933333	0	1.91204e-06	0	Primary	tcyJ	G7039
chr	-	2001908	2001917	2001908	1	0	0	5.34521e-49	Primary	fliX	G0-17102
chr	-	2007641	2007649	2007643	0.951852	2.7127e-26	0	8.33731e-74	Primary	yedD	EG11659
chr	+	2007669	2007676	2007672	0.530769	1.91204e-06	1	3.19792e-05	Primary	amyA	EG11387
chr	+	2009743	2009752	2009746	0.961249	2.56678e-73	3.51244e-75	1.32032e-87	Primary	yedF	EG11661
chr	-	2024590	2024598	2024592	0.932189	3.73393e-43	3.45199e-18	7.81308e-35	Primary	dsrB	G7045
chr	-	2025217	2025227	2025218	1	0	0	0	Antisense	yodD	G7046
chr	-	2028138	2028146	2028140	0.944444	0	0	4.21805e-09	Primary	yodC	G7050
chr	+	2036754	2036762	2036760	1	0	0	0	Primary	hchA	G7055
chr	+	2043603	2043611	2043606	0.842698	1.49619e-14	5.87749e-13	7.26171e-18	5' UTR	mtfA	G7063
chr	+	2044742	2044752	2044750	1	5.9605e-143	0	8.63488e-189	Primary	asnT	EG30020
chr	+	2052061	2052068	2052065	0.666667	0	1	0	Primary	yeeJ	G7064
chr	+	2057613	2057622	2057620	1	0	0	0	Primary	yeeN	G7068
chr	-	2057923	2057932	2057923	1	0	0	2.66366e-108	Primary	asnW	G7069
chr	-	2062335	2062343	2062335	0.666667	0	1	0	Primary	ldtA	G7073
chr	-	2068380	2068389	2068382	0.975309	0	7.76285e-29	0	Internal	yoeH	G0-16656
chr	+	2074702	2074711	2074706	0.944336	2.15572e-68	0	3.45199e-18	Primary	flu	G7080
chr	-	2078982	2078993	2078986	0.984764	2.52208e-132	2.5971e-77	4.63477e-154	Primary	tmaR	G7087
chr	-	2085646	2085654	2085646	0.666667	0	1	0	Primary	plaP	EG11896
chr	-	2088151	2088161	2088154	0.761021	4.70298e-15	5.37813e-09	5.69466e-10	Internal	yeeY	G7088
chr	+	2090114	2090124	2090119	0.548205	2.1768e-07	0.0181524	7.50474e-05	Alternative primary in TU	hisL	EG11269
chr	+	2090114	2090142	2090134	0.694426	2.1768e-07	0.0181524	7.50474e-05	Alternative primary in TU	hisL	EG11269
chr	-	2097265	2097274	2097269	0.980324	4.69629e-31	0	2.82929e-27	Primary	wzzB	G7090
chr	+	2097299	2097307	2097305	0.666667	4.94638e-14	1	3.44025e-11	Primary	hisI	EG10451
chr	-	2099801	2099811	2099801	1	2.24203e-159	0	6.35358e-207	Primary	gnd	EG10411
chr	-	2113332	2113348	2113332	0.666667	9.1553e-19	1	3.48834e-13	Primary	galF	G7093
chr	+	2139603	2139611	2139608	0.948413	3.0525e-10	2.71088e-09	0	Distant primary	yegH	G7108
chr	+	2153414	2153424	2153419	0.652385	1.64689e-08	3.34396e-11	4.87851e-10	Internal	sibA	G0-8884
chr	+	2153450	2153465	2153455	0.958013	2.15541e-144	1.38467e-160	3.06054e-142	Primary	sibA	G0-8884
chr	+	2153744	2153753	2153747	0.536986	0.0514655	5.79834e-05	0.00679947	Internal	sibB	G0-8885
chr	+	2153777	2153794	2153783	0.976666	1.00102e-213	1.86649e-186	4.75694e-251	Primary	sibB	G0-8885
chr	+	2167195	2167206	2167201	0.999623	0	0	0	Primary	cyaR	G0-8878
chr	-	2171325	2171335	2171328	0.631313	0.00031972	0.00308888	0.000705768	Antisense	insEF5,insF5	G0-10528,G7126
chr	-	2171340	2171357	2171349	0.497277	0.000634402	0.00515046	0.318167	Antisense	insEF5,insF5	G0-10528,G7126
chr	-	2171556	2171571	2171560	0.552581	0.00205873	0.0107157	0.00072834	IGR	gatD.insEF5.IGR	EG12417.G0-10528.IGR
chr	-	2171793	2171804	2171797	0.937997	3.24742e-72	1.37182e-60	3.78603e-64	Primary	gatD	EG12417
chr	-	2171966	2171982	2171975	0.547653	5.868e-10	0.00974182	0.00357864	Internal	gatD	EG12417
chr	-	2172879	2172892	2172884	0.985504	0	2.86185e-251	6.1879e-265	Alternative primary in TU	gatC	EG12416
chr	-	2173406	2173414	2173411	0.523786	0.000679725	1	8.39636e-08	Internal	gatC	EG12416
chr	-	2174009	2174024	2174017	0.571913	0.00026522	0.00071668	2.66557e-06	Internal	gatC	EG12416
chr	-	2175397	2175408	2175401	0.521704	4.97145e-06	0.182481	7.54028e-05	Internal	gatZ	G7128
chr	-	2176328	2176340	2176333	0.489975	8.0937e-05	0.00408102	0.0015152	Alternative primary in TU	gatY	EG12419
chr	-	2177318	2177327	2177318	1	2.41543e-42	2.82929e-27	2.28054e-48	Distant primary	fbaB	G7129
chr	-	2185338	2185347	2185342	0.948774	1.17429e-20	4.69629e-31	3.18166e-42	5' UTR	thiM	M007
chr	+	2187323	2187331	2187326	0.975556	0	1.70107e-27	2.1983e-25	Primary	rcnB	G7139
chr	-	2192988	2192997	2192990	0.969986	4.91865e-91	4.4315e-60	3.0593e-125	Primary	mrp	EG10611
chr	+	2196366	2196374	2196372	1	0	1.33051e-21	0	Primary	metG	EG10586
chr	+	2204482	2204490	2204488	1	0	0	0	Primary	orzP	G0-17076
chr	-	2211684	2211692	2211687	0.615385	2.71088e-09	1	1.70107e-27	Primary	yehS	EG12005
chr	+	2223983	2223991	2223985	0.939214	2.7212e-52	1.26618e-36	2.42302e-57	Primary	dld	EG10231
chr	+	2232766	2232777	2232771	0.914713	3.50082e-46	8.7531e-48	1.70602e-35	Primary	cdd	EG10137
chr	+	2236660	2236672	2236665	0.650888	2.23043e-10	1.71283e-07	1.59969e-12	Distant primary	preA	EG11289
chr	+	2236680	2236692	2236685	0.844444	4.91491e-28	4.86444e-20	1.89048e-19	Distant primary	preA	EG11289
chr	-	2239309	2239318	2239313	0.995492	3.87606e-204	1.54463e-73	1.10204e-137	Alternative primary in TU	mglB	EG10593
chr	-	2247012	2247020	2247012	1	0	0	0	Primary	lysP	EG11337
chr	+	2259711	2259721	2259716	0.921857	2.55568e-16	7.13531e-17	6.31934e-16	Antisense	fruA	EG10336
chr	-	2265247	2265254	2265249	0.610723	2.71088e-09	1	2.1451e-07	Internal	yeiW	G0-10511
chr	+	2266065	2266074	2266072	1	0	0	0	Primary	yeiP	EG12035
chr	+	2269621	2269628	2269626	0.633333	0	1.91204e-06	1	Primary	lpxT	G7146
chr	+	2270437	2270447	2270441	0.619177	0.0151406	0.00042398	1.11559e-05	Internal	mepS	G7147
chr	+	2270615	2270624	2270620	0.997358	9.98045e-189	2.12078e-142	1.46689e-288	Primary	mepS	G7147
chr	-	2282813	2282821	2282815	0.641026	2.71088e-09	1	0	Distant primary	yejK	EG12048
chr	+	2282843	2282852	2282850	1	0	6.78433e-184	0	IGR	rplY.yejK.IGR	EG10885.EG12048.IGR
chr	+	2284554	2284563	2284558	0.533333	1	7.80612e-08	1.70733e-12	Alternative primary in TU	yejL	EG12043
chr	+	2291176	2291184	2291181	0.532091	3.48834e-13	1	1.83023e-10	Primary	narP	EG11527
chr	+	2291352	2291363	2291358	0.991453	0	7.09637e-52	0	Antisense	ccmH	EG12052
chr	-	2311598	2311609	2311601	0.999328	0	0	0	Primary	ompC	EG10670
chr	+	2313172	2313183	2313176	0.997839	0	0	0	Primary	micF	EG30063
chr	+	2316982	2316993	2316987	0.892451	7.2574e-35	1.00624e-21	1.35274e-45	Distant primary	rcsB	EG10821
chr	-	2336709	2336718	2336713	0.986575	1.3829e-149	2.28063e-76	4.55499e-98	Primary	gyrA	EG10423
chr	+	2340394	2340402	2340396	0.852991	5.87749e-13	0	3.19792e-05	Distant primary	ubiG	EG11143
chr	+	2348819	2348828	2348823	0.935143	0	2.71088e-09	1.45908e-15	Primary	yfaE	EG12360
chr	-	2349890	2349901	2349894	0.982165	0	7.10841e-113	9.75841e-200	Primary	glpQ	EG10399
chr	+	2354377	2354388	2354382	0.961666	2.70074e-38	2.42302e-57	1.40608e-87	Alternative primary in TU	glpA	EG10391
chr	+	2356752	2356761	2356756	0.984392	1.46001e-98	3.19524e-45	8.07275e-69	Primary	glpC	EG10393
chr	-	2362387	2362395	2362389	0.980392	0	0	4.37969e-13	Primary	yfaY	G7162
chr	+	2365007	2365015	2365010	0.95221	2.1983e-25	7.13531e-17	2.49368e-26	Primary	nudI	G7164
chr	-	2380669	2380678	2380673	0.98079	4.07677e-147	1.54463e-73	3.41769e-154	Primary	elaB	G7173
chr	-	2389990	2390001	2389994	0.977708	6.04531e-105	0	1.71401e-62	IGR	nuoN.yfbP.IGR	EG12093.G7182.IGR
chr	-	2393121	2393129	2393122	0.694118	0.000202412	0.0286418	7.13531e-17	Alternative primary in TU	nuoL	EG12092
chr	-	2403868	2403877	2403871	0.694885	1.65508e-08	2.94486e-07	1.66156e-07	Alternative primary in TU	nuoB	EG12083
chr	-	2405077	2405089	2405082	0.725709	6.21252e-17	8.39636e-08	5.34843e-12	5' UTR	nuoA	EG12082
chr	-	2405617	2405626	2405617	1	0	0	3.14737e-158	Primary	lrhA	EG12123
chr	+	2408811	2408820	2408817	0.952381	8.95771e-20	2.71088e-09	8.08795e-18	Alternative primary in TU	alaA	G7184
chr	-	2411392	2411400	2411392	0.973333	3.70748e-26	0	0	Primary	hxpA	G7187
chr	-	2412623	2412630	2412625	0.947475	0	2.1451e-07	3.88031e-12	Primary	yfbV	G7189
chr	+	2413332	2413340	2413335	0.542986	2.71088e-09	1	9.24401e-07	IGR	yfbV.ackA.IGR	G7189.EG10027.IGR
chr	+	2414700	2414712	2414705	0.923204	3.39792e-39	1.96098e-42	6.40175e-45	Alternative primary in TU	ackA	EG10027
chr	+	2416956	2416966	2416964	1	0	8.74487e-103	9.57121e-203	Primary	pta	EG20173
chr	-	2418601	2418610	2418606	0.996032	0	0	2.28063e-76	Primary	yfcD	G7191
chr	+	2421850	2421861	2421854	0.835097	3.49976e-21	3.94148e-21	7.51451e-23	Alternative primary in TU	folX	G7195
chr	+	2422631	2422640	2422633	0.912963	2.55568e-16	0	7.13531e-17	Primary	yfcH	G7196
chr	-	2427820	2427829	2427821	0.853184	4.60773e-47	2.94811e-14	1.70733e-12	5' UTR	argT	EG10072
chr	-	2430855	2430864	2430858	0.577595	0.000264451	0.000667391	0.00258518	Primary	dedD	EG10218
chr	-	2431597	2431604	2431598	0.522727	7.80612e-08	1	1.24466e-06	Alternative primary in TU	folC	EG10327
chr	-	2432885	2432892	2432887	0.607407	3.44025e-11	1	1.65384e-19	Internal	folC	EG10327
chr	-	2432968	2432977	2432971	0.984506	1.63565e-177	3.07906e-133	1.89143e-155	Primary	accD	EG10217
chr	-	2435114	2435122	2435116	0.869674	2.94486e-07	3.45199e-18	0	Internal	truA	EG10454
chr	-	2436666	2436674	2436667	0.968254	3.0525e-10	0	7.85374e-21	Alternative primary in TU	pdxB	G0-9461
chr	-	2440274	2440285	2440278	0.998528	0	0	0	Primary	fabB	EG10274
chr	-	2443781	2443789	2443781	0.598413	1	5.87749e-13	3.0525e-10	Distant primary	yfcL	G7200
chr	-	2449181	2449189	2449183	0.787646	2.93157e-08	2.09801e-11	4.42681e-15	Primary	yfcO	G7203
chr	-	2456274	2456283	2456278	0.844149	3.47978e-17	5.37813e-09	2.82638e-38	Primary	sixA	G7211
chr	-	2460595	2460605	2460595	1	0	0	0	Primary	yfcZ	G7214
chr	-	2460714	2460728	2460720	0.63066	1.47502e-10	0.000221821	2.35246e-05	Internal	yfcZ	G7214
chr	+	2462690	2462698	2462694	0.988506	1.93831e-24	0	0	Primary	fadL	EG10280
chr	-	2464205	2464214	2464207	0.991228	3.79644e-49	0	0	Primary	mlaA	G7216
chr	-	2470460	2470470	2470463	0.996633	9.17833e-120	7.50557e-132	2.12078e-142	Primary	yodE	G0-17026
chr	+	2470491	2470500	2470497	0.969697	0	2.41e-08	3.21064e-28	Primary	yfdI	G7221
chr	+	2476593	2476602	2476599	1	3.21064e-28	0	0	Primary	pawZ,torI	G0-9621,G0-16654
chr	+	2497035	2497043	2497041	1	2.82929e-27	0	1.48003e-39	Primary	ypdK	G0-10647
chr	-	2508416	2508425	2508417	0.985131	1.01832e-53	4.13651e-30	7.50787e-59	Primary	glk	EG12957
chr	+	2518671	2518682	2518678	0.62605	4.55853e-12	0.575723	4.47901e-05	Internal	yfeC	EG11431
chr	-	2519203	2519212	2519204	0.994253	4.5919e-82	2.41543e-42	0	Primary	gltX	EG10407
chr	+	2519238	2519247	2519244	0.855581	1.04508e-18	7.26171e-18	6.78112e-32	Primary	yfeD	EG11432
chr	-	2520925	2520933	2520925	0.666667	0	1	0	IGR	valU.gltX.IGR	EG30110.EG10407.IGR
chr	-	2521166	2521174	2521166	1	0	0	0	IGR	valY.valX.IGR	EG30114.EG30113.IGR
chr	-	2530187	2530197	2530188	1	1.10115e-109	0	4.93159e-96	Primary	zipA	G7258
chr	+	2533427	2533438	2533432	0.970385	4.45465e-129	4.53927e-68	1.67645e-70	Primary	cysK	EG10192
chr	+	2533729	2533746	2533733	0.548281	2.47134e-05	0.00258518	0.0543967	5' UTR	ptsH	EG10788
chr	+	2534340	2534351	2534345	0.986267	5.40081e-251	1.08769e-186	1.43999e-245	Internal	ptsI	EG10789
chr	-	2536352	2536361	2536352	1	0	0	0	Primary	pdxK	G7259
chr	+	2536383	2536392	2536386	0.998843	0	0	0	Primary	crr	EG10165
chr	-	2543636	2543653	2543646	0.631928	3.46067e-08	0.00222611	5.20782e-11	Alternative primary	ucpA	EG12133
chr	-	2543660	2543681	2543670	0.642121	2.86639e-06	6.23637e-05	1.99122e-08	Alternative primary	ucpA	EG12133
chr	-	2543784	2543796	2543789	0.83466	3.00009e-50	5.31009e-17	1.31706e-27	Primary	ucpA	EG12133
chr	-	2549404	2549412	2549406	0.977778	1.45908e-15	0	1.33051e-21	Antisense	yfeW	G7265
chr	-	2549477	2549486	2549479	0.680799	1.1668e-06	0.00312726	7.96893e-12	Alternative primary	yfeX	G7266
chr	-	2549586	2549595	2549590	0.676143	1.16904e-09	1.45952e-05	1.53847e-16	Primary	yfeX	G7266
chr	+	2549624	2549632	2549629	0.633333	1.91204e-06	1	0	IGR	yfeW.yfeX.IGR	G7265.G7266.IGR
chr	-	2550558	2550566	2550561	0.979085	0	2.1983e-25	3.644e-29	Alternative primary in TU	yfeY	G7267
chr	-	2555181	2555189	2555181	0.666667	0	1	0	Alternative primary in TU	eutK	G7270
chr	+	2557364	2557374	2557368	0.590998	1.14578e-07	0.00026522	1.7848e-05	Antisense	eutB	EG50006
chr	+	2557617	2557626	2557623	0.606838	0.180906	2.76051e-06	2.93157e-08	Antisense	eutB	EG50006
chr	+	2560185	2560192	2560190	0.666667	1	0	3.44025e-11	5' UTR	yffL	G7273
chr	-	2560297	2560309	2560298	1	0	0	2.59621e-197	Antisense	yffL	G7273
chr	-	2561653	2561661	2561654	1	0	0	0	Antisense	yffN	G7275
chr	+	2564423	2564430	2564428	0.666667	0	1	3.0525e-10	Primary	yffR	G7279
chr	+	2565384	2565392	2565389	0.974359	0	0	3.44025e-11	Primary	yffS	G7280
chr	-	2576046	2576055	2576048	0.989247	0	0	6.21482e-78	Primary	maeB	G7293
chr	-	2590707	2590717	2590711	0.994139	0	0	0	Primary	ypfM	G0-8888
chr	-	2596858	2596865	2596859	0.880808	1	2.1451e-07	2.1451e-07	Primary	purC	EG10791
chr	-	2597793	2597802	2597798	0.997245	3.24108e-190	5.27351e-100	2.83161e-111	Primary	bamC	EG10658
chr	+	2600990	2600999	2600996	0.98271	1.56198e-105	5.91253e-100	1.04291e-255	Primary	bcp	EG10108
chr	+	2617999	2618012	2618005	0.826025	2.47866e-17	7.26171e-18	6.55942e-15	Primary	yfgD	G7312
chr	-	2620198	2620206	2620198	1	0	0	0	Alternative primary in TU	upp	EG11332
chr	+	2622910	2622919	2622917	0.666667	8.08795e-18	1	0	Primary	purN	EG10799
chr	+	2626691	2626698	2626693	0.891667	2.94811e-14	1.40689e-06	0	Primary	ppx	EG11403
chr	-	2630899	2630908	2630899	1	0	0	0	Primary	guaA	EG10420
chr	-	2632566	2632574	2632568	0.823199	2.48591e-09	3.0525e-10	4.70298e-15	Alternative primary in TU	guaB	EG10421
chr	-	2635823	2635831	2635825	0.758095	2.10265e-10	4.21805e-09	2.52054e-21	Primary	der	G7319
chr	-	2637416	2637426	2637419	0.961598	1.33554e-69	6.91606e-51	1.48168e-114	Alternative primary in TU	bamB	G7320
chr	-	2640280	2640288	2640280	0.832556	1.24846e-14	2.94811e-14	4.56954e-20	Internal	hisS	EG10453
chr	-	2640591	2640601	2640593	0.931495	1.0391e-70	4.91491e-28	4.5919e-82	Primary	sroE	G0-9385
chr	-	2641244	2641252	2641247	0.557414	5.87749e-13	1	1.05135e-15	Internal	ispG	EG10370
chr	-	2641627	2641636	2641629	0.617647	2.48591e-09	1	0.00305792	Internal	ispG	EG10370
chr	-	2643081	2643088	2643082	0.636364	0	1	0	Primary	rlmN	EG12401
chr	-	2644333	2644340	2644334	0.969697	2.1451e-07	0	0	Primary	ndk	EG10650
chr	-	2653348	2653358	2653353	0.998368	0	0	0	Primary	timR	G0-17086
chr	+	2653381	2653389	2653384	0.819264	1.45642e-17	7.80612e-08	7.03005e-18	Primary	sseA	EG11600
chr	-	2653671	2653683	2653671	1	0	0	1.35589e-174	IGR	ryfA.timR.IGR	G0-8879.G0-17086.IGR
chr	-	2654126	2654135	2654130	0.952973	1.43374e-35	7.1477e-17	2.82638e-38	Primary	sseB	EG11601
chr	+	2654153	2654162	2654160	1	0	1.89074e-61	6.73638e-101	Primary	ryfA,timP	G0-8879,G0-17087
chr	-	2656372	2656380	2656372	1	0	0	0	5' UTR	pepB	EG12310
chr	-	2659479	2659486	2659480	0.797237	1.27048e-12	7.80612e-08	1.24466e-06	Primary	iscA	EG12132
chr	-	2659509	2659519	2659513	0.719865	1.07522e-09	7.49387e-12	1.07132e-16	Primary	iscA	EG12132
chr	-	2663260	2663268	2663261	0.91265	7.46592e-24	3.44025e-11	3.70748e-26	Internal	trmJ	G7327
chr	+	2663492	2663500	2663495	0.776252	1.24466e-06	8.30179e-08	1.46793e-13	Internal	suhB	EG10983
chr	-	2684066	2684074	2684067	0.998028	4.01402e-180	2.97773e-128	0	Primary	glyA	EG10408
chr	-	2687022	2687032	2687026	0.915608	4.8934e-46	3.83759e-35	6.19886e-86	Primary	glnB	EG10384
chr	-	2691151	2691159	2691151	1	0	0	0	Primary	glmY	G0-8910
chr	-	2691186	2691197	2691190	0.960016	1.83533e-150	7.69268e-173	1.06472e-160	Internal	glmY	G0-8910
chr	-	2700055	2700064	2700055	1	3.36815e-79	0	0	Primary	shoB	G0-10634
chr	+	2700590	2700598	2700596	0.666667	0	1	0	Primary	ohsC	G0-10598
chr	-	2700843	2700852	2700844	0.828571	1.42934e-08	3.39676e-10	1.91204e-06	Alternative primary in TU	pdxJ	EG10693
chr	-	2702340	2702348	2702345	0.700433	2.93157e-08	0.00042398	1.14009e-10	Alternative primary in TU	era	EG10270
chr	-	2704281	2704289	2704282	0.93125	6.31934e-16	0	1.96916e-16	Primary	lepB	EG10530
chr	-	2707301	2707310	2707303	0.54386	0	1	2.30324e-05	Primary	rseC	G7347
chr	-	2708655	2708665	2708657	0.922001	6.16598e-54	4.49534e-47	5.1683e-72	Alternative primary in TU	rseA	EG12341
chr	-	2709885	2709895	2709887	0.719577	3.11157e-07	1.70733e-12	3.32075e-09	Alternative primary in TU	rseD	G0-16690
chr	-	2716007	2716019	2716012	0.99976	0	0	0	Primary	grcA	EG11784
chr	-	2717449	2717457	2717450	0.952317	7.45246e-42	3.644e-29	5.49993e-41	Primary	yfiF	EG11786
chr	+	2717484	2717494	2717489	0.641026	0	1	1.70107e-27	Primary	ung	EG11058
chr	+	2719181	2719190	2719188	0.605229	2.55568e-16	1	1.37763e-22	Primary	trxC	EG11887
chr	+	2720091	2720104	2720096	0.855608	6.37837e-27	1.71195e-37	1.59755e-32	Alternative primary in TU	tapT	G7349
chr	+	2724107	2724116	2724111	0.955172	9.46553e-67	7.76285e-29	3.42679e-64	Primary	pssA	EG10781
chr	-	2724344	2724353	2724345	0.871184	1.48232e-40	7.55905e-14	2.14273e-26	Primary	kgtP	EG10522
chr	-	2724361	2724370	2724365	0.632404	5.26359e-07	2.16963e-08	4.92277e-12	Primary	kgtP	EG10522
chr	-	2725588	2725594	2725590	0.59798	1.40689e-06	1.80396e-05	1	Internal	kgtP	EG10522
chr	-	2731561	2731570	2731563	0.996078	1.7212e-201	1.91375e-108	1.93881e-194	Primary	clpB	EG10157
chr	-	2734144	2734157	2734149	0.998303	0	0	0	Primary	ryfD	G0-10600
chr	+	2736926	2736935	2736933	1	9.36738e-203	5.0573e-234	0	Primary	bamD	G7352
chr	+	2737538	2737550	2737544	0.997582	0	0	0	Primary	raiZ	G0-17078
chr	+	2737716	2737726	2737719	0.894467	1.10925e-64	3.20858e-40	2.65652e-65	Alternative primary in TU	pheL	EG11271
chr	-	2744118	2744129	2744119	1	0	0	0	Primary	rplS	EG10880
chr	+	2744153	2744161	2744154	0.55	1	1.91204e-06	2.41e-08	Primary	yfiB	EG11152
chr	-	2745455	2745463	2745456	0.597436	1	1.24466e-06	3.19792e-05	Internal	rimM	EG11153
chr	-	2745979	2745992	2745985	0.647488	7.35888e-08	5.69466e-10	2.35246e-05	Internal	rpsP	EG10915
chr	-	2746199	2746209	2746203	0.885526	3.4077e-38	2.61633e-30	1.81639e-42	Primary	ffh	EG10300
chr	-	2750057	2750066	2750058	1	0	0	0	Primary	grpE	EG10416
chr	-	2753966	2753975	2753967	1	0	0	0	Primary	yfjF	G7357
chr	+	2753997	2754006	2754004	1	0	0	4.80652e-65	Primary	bamE	EG10952
chr	+	2755434	2755450	2755439	0.755452	2.03696e-15	6.06342e-23	9.34517e-09	Primary	smpB	EG11782
chr	+	2755822	2755838	2755827	0.521546	2.5053e-06	0.000560932	0.000203126	Internal	ssrA	EG30100
chr	+	2755951	2755963	2755956	0.999055	0	0	0	Primary	ssrA	EG30100
chr	+	2756031	2756040	2756038	1	2.38781e-169	2.61031e-79	0	IGR	ssrA.intA.IGR	EG30100.EG11783.IGR
chr	+	2757432	2757440	2757434	0.966667	1.91204e-06	0	0	Primary	intA	EG11783
chr	+	2761337	2761345	2761339	0.664103	3.39676e-10	1	3.19792e-05	Distant primary	yfjJ	G7361
chr	-	2767184	2767192	2767184	0.966667	0	0	2.1451e-07	Antisense	rnlB	G7366
chr	+	2767218	2767226	2767221	0.983333	0	0	2.01357e-46	Alternative primary in TU	rnlA	G7365
chr	-	2796236	2796244	2796240	0.978136	1.47822e-76	0	8.33731e-74	Primary	kbp	G7395
chr	-	2798044	2798052	2798044	1	0	0	0	Primary	stpA	EG11554
chr	+	2799647	2799656	2799650	0.490909	0.00025126	1	8.20221e-19	Primary	alaE	G7399
chr	+	2800528	2800539	2800535	1	0	0	2.47147e-43	Primary	ygaM	G7400
chr	+	2811372	2811380	2811378	0.982828	2.54124e-77	0	3.51244e-75	Alternative primary in TU	mprA	EG10603
chr	-	2814155	2814164	2814156	0.982832	6.03517e-246	2.80103e-124	1.82437e-186	Primary	luxS	EG12712
chr	-	2814843	2814851	2814845	0.701081	6.53346e-14	3.54982e-07	7.35888e-08	Primary	gshA	EG10418
chr	+	2814872	2814884	2814878	0.999354	0	0	0	Primary	micA	G0-8866
chr	+	2818634	2818650	2818648	1	0	2.1983e-25	1.17429e-20	Antisense	serV	EG30095
chr	-	2818916	2818928	2818921	0.968695	1.4548e-187	9.93879e-147	1.45151e-239	Primary	csrA	EG11447
chr	-	2819330	2819340	2819333	0.859788	7.13531e-17	4.21805e-09	3.94148e-21	Primary	alaS	EG10034
chr	-	2822660	2822668	2822661	0.9961	1.98511e-226	0	7.7356e-185	Alternative primary in TU	recA	EG10823
chr	+	2828586	2828595	2828588	0.987569	6.35358e-207	0	5.1454e-152	Alternative primary in TU	srlD	EG10971
chr	-	2837451	2837458	2837451	0.636364	1	2.1451e-07	0	Alternative primary in TU	hydN	EG11552
chr	-	2842532	2842540	2842536	0.508547	7.80612e-08	1	5.60893e-05	Primary	hycI	G7414
chr	-	2843890	2843898	2843890	1	0	0	0	Internal	hycG	EG10480
chr	+	2854321	2854330	2854324	0.970487	2.79024e-60	3.6335e-46	1.48006e-102	Alternative primary in TU	hypE	EG10487
chr	+	2859753	2859761	2859759	1	0	0	0	Primary	mutS	EG10625
chr	-	2866505	2866515	2866510	0.893065	3.20048e-113	8.92537e-21	1.3478e-39	Primary	rpoS	EG10510
chr	-	2867391	2867401	2867396	0.599259	4.40901e-06	0.000607574	0.0203916	Alternative primary in TU	nlpD	EG12111
chr	-	2872437	2872444	2872439	0.712821	0	0.00025126	3.19792e-05	Primary	ftsB	G7424
chr	+	2887403	2887412	2887410	1	0	3.19524e-45	2.21066e-59	Primary	sokX	G0-10695
chr	-	2900299	2900313	2900299	0.666667	3.0525e-10	1	0	5' UTR	ygcW	G7440
chr	+	2900551	2900559	2900553	0.74359	9.99861e-10	3.39676e-10	0.00025126	5' UTR	yqcE	EG13174
chr	-	2904069	2904079	2904072	0.943026	3.30377e-81	5.49993e-41	1.71401e-62	IGR	queE.ygcE.IGR	G7443.G7442.IGR
chr	-	2904193	2904202	2904196	0.540793	7.63568e-07	0.000242541	0.0115827	IGR	queE.ygcE.IGR	G7443.G7442.IGR
chr	-	2904252	2904262	2904255	0.571244	6.68554e-06	7.46448e-05	1.50345e-09	IGR	queE.ygcE.IGR	G7443.G7442.IGR
chr	-	2904313	2904324	2904318	0.553976	4.06518e-06	2.04892e-06	1.52663e-05	IGR	queE.ygcE.IGR	G7443.G7442.IGR
chr	-	2906587	2906597	2906592	0.99845	0	0	0	Primary	eno	EG10258
chr	-	2906786	2906795	2906792	0.542241	0.00321353	1	5.70529e-10	Internal	eno	EG10258
chr	-	2907977	2907985	2907978	0.527778	2.41e-08	1	1.40231e-05	Alternative primary in TU	pyrG	EG10810
chr	-	2909622	2909634	2909626	0.732972	1.14009e-10	4.40901e-06	1.10444e-13	Internal	pyrG	EG10810
chr	-	2909826	2909834	2909828	0.92963	2.1451e-07	0	7.13531e-17	Primary	mazG	EG10572
chr	+	2914911	2914922	2914915	0.905909	1.37763e-22	4.37969e-13	1.13593e-27	Antisense	rlmD	EG11247
chr	-	2922418	2922428	2922420	0.57451	1.45642e-17	1	2.2282e-10	Distant primary	yqcA	G7448
chr	-	2924153	2924165	2924155	0.999684	0	0	0	Primary	csrB	G0-8785
chr	-	2924677	2924684	2924680	0.60303	1	2.1451e-07	1.91204e-06	Primary	syd	G7451
chr	+	2926523	2926532	2926527	0.738492	4.47901e-05	2.94486e-07	3.94148e-21	Internal	ppnN	EG12373
chr	+	2927705	2927713	2927707	0.969722	1.35655e-72	7.50787e-59	1.38862e-90	Primary	ppnN	EG12373
chr	+	2929546	2929555	2929549	0.971458	3.75781e-104	4.53927e-68	4.97534e-82	Alternative primary in TU	sdaC	EG12142
chr	+	2930975	2930984	2930981	0.979498	6.3301e-137	1.40889e-126	3.0604e-116	Primary	sdaB	EG11623
chr	-	2931810	2931818	2931813	0.985507	0	0	9.1553e-19	Primary	fucO	EG10351
chr	+	2939523	2939531	2939523	0.510526	1	1.91204e-06	2.30324e-05	Alternative primary in TU	fucU	EG10355
chr	-	2940102	2940111	2940105	0.971087	0	3.21193e-34	1.48003e-39	Primary	rlmM	EG11794
chr	+	2940192	2940200	2940196	0.59127	2.2282e-10	1	1.15422e-11	Primary	fucR	EG10353
chr	-	2942866	2942874	2942866	1	0	0	0	Primary	ygdI	G7453
chr	+	2942896	2942910	2942902	0.99979	0	0	0	Primary	gcvB	G0-8867
chr	+	2945029	2945037	2945034	0.610723	2.71088e-09	2.1451e-07	1	Primary	csdE	G7455
chr	-	2945851	2945860	2945853	0.97619	3.44025e-11	0	0	5' UTR	tcdA	G7456
chr	-	2947051	2947058	2947052	0.578283	7.80612e-08	1	2.41e-08	Internal	mltA	G7457
chr	-	2956031	2956039	2956032	0.822844	2.71088e-09	1.40689e-06	2.1451e-07	Internal	ptrA	EG10786
chr	-	2964309	2964318	2964310	1	0	0	0	IGR	thyA.ppdA.IGR	EG11002.EG12081.IGR
chr	+	2971165	2971173	2971169	0.979167	0	0	3.88031e-12	Primary	ygdQ	G7460
chr	+	2971517	2971525	2971521	0.995169	0	0	1.40608e-87	Primary	ygdR	G7461
chr	+	2972703	2972711	2972709	0.961039	3.52481e-30	1.45908e-15	0	Primary	tas	G7462
chr	-	2976097	2976106	2976097	1	1.82901e-91	0	0	5' UTR	aas	EG11679
chr	-	2976299	2976308	2976299	1	0	0	0	IGR	omrB.omrA.IGR	G0-8882.G0-8868.IGR
chr	+	2977704	2977710	2977706	0.666667	0	1	0	Primary	galR	EG10364
chr	+	2987122	2987131	2987127	0.963294	1.65384e-19	0	1.0367e-19	Primary	yqeG	G7465
chr	-	3003965	3003975	3003967	0.970053	6.22868e-67	1.30225e-38	1.73492e-49	Primary	ygeV	G7488
chr	+	3003998	3004005	3004001	0.636364	4.21805e-09	1	0	Primary	xdhC	G7487
chr	+	3010012	3010020	3010018	0.666667	0	1	0	Primary	ygeY	G7491
chr	-	3012391	3012399	3012394	0.825735	2.94811e-14	1	3.44025e-11	Antisense	yqeA	G7493
chr	+	3024212	3024220	3024218	0.666667	0	1	0	Primary	xdhD	G7500
chr	-	3033608	3033617	3033611	0.997685	0	6.42183e-125	1.48528e-107	Primary	lysS	EG10552
chr	-	3036316	3036324	3036316	0.894145	7.80612e-08	2.71088e-09	5.58948e-15	Alternative primary in TU	recJ	EG10830
chr	+	3040412	3040421	3040416	0.925505	8.44924e-33	1.0367e-19	7.34009e-39	Primary	fldB	EG12697
chr	+	3042330	3042338	3042336	0.714286	2.97174e-12	0.00031972	5.60893e-05	Primary	ygfZ	G7511
chr	+	3042472	3042490	3042476	0.720633	1.47502e-10	3.50422e-14	9.98048e-09	Alternative primary	ygfZ	G7511
chr	+	3042483	3042489	3042488	0.580808	4.21805e-09	1	1.40231e-05	Alternative primary	ygfZ	G7511
chr	-	3042837	3042846	3042841	0.78663	8.30179e-08	8.30179e-08	6.18246e-17	Internal	yqfA	G7512
chr	-	3045105	3045112	3045106	0.578283	2.41e-08	1	7.80612e-08	Primary	ygfF	G7514
chr	+	3045140	3045148	3045146	0.990991	4.60773e-47	0	1.30225e-38	Primary	bglA	G495
chr	-	3046118	3046127	3046122	0.985697	5.1454e-152	2.61726e-68	0	Primary	gcvP	EG11810
chr	-	3049090	3049101	3049093	0.909843	1.35075e-47	8.86849e-53	6.93664e-66	Alternative primary in TU	gcvH	EG10371
chr	-	3050719	3050728	3050723	0.670455	2.53437e-06	1.40231e-05	3.54982e-07	5' UTR	gcvT	EG11442
chr	-	3051039	3051047	3051039	1	0	0	0	Primary	ubiI	EG11333
chr	+	3056162	3056176	3056168	0.991658	1.1323e-149	1.49418e-157	4.68804e-157	Alternative primary in TU	ssrS	EG30099
chr	-	3056781	3056789	3056785	0.962418	8.03355e-25	0	3.644e-29	Distant primary	ibsC	G0-10631
chr	+	3056955	3056964	3056957	0.768597	3.9093e-16	5.22147e-33	5.7003e-19	Internal	sibC	G0-8886
chr	+	3056987	3056997	3056992	0.991195	8.05225e-271	7.72383e-300	0	Primary	sibC	G0-8886
chr	-	3057124	3057132	3057124	1	0	0	0	Primary	serA	EG10944
chr	-	3058633	3058643	3058636	0.984924	2.51592e-60	3.21064e-28	0	Primary	rpiA	EG11443
chr	+	3060681	3060688	3060684	0.60303	1.91204e-06	1	2.1451e-07	Primary	argP	EG10490
chr	-	3067302	3067311	3067304	0.994883	3.56064e-131	1.75882e-74	2.11505e-204	Primary	yggE	EG11244
chr	+	3067333	3067342	3067339	1	0	0	0	Internal	och5	G0-10701
chr	-	3068905	3068913	3068905	1	0	0	0	Primary	mscS	EG11160
chr	-	3070112	3070123	3070117	0.99949	4.69678e-290	3.52478e-216	0	Primary	fbaA	EG10282
chr	-	3071307	3071319	3071312	0.705392	5.06532e-10	3.09096e-07	2.89339e-25	Alternative primary in TU	pgk	EG10703
chr	-	3071422	3071431	3071424	0.928016	1.77078e-59	2.07817e-67	5.00696e-72	Alternative primary in TU	pgk	EG10703
chr	-	3072729	3072738	3072731	0.818951	2.62777e-18	1.81842e-21	2.0631e-30	Internal	epd	EG10368
chr	-	3075061	3075070	3075064	0.790459	1.72984e-23	0.0224058	2.94811e-14	Alternative primary in TU	yggF	EG11245
chr	-	3079596	3079606	3079597	1	1.02129e-153	0	0	Primary	tktA	EG11427
chr	-	3082569	3082577	3082570	0.887302	7.85374e-21	1.91204e-06	1.15422e-11	Antisense	loiP	EG11291
chr	-	3083821	3083831	3083821	1	0	0	7.26034e-45	Alternative primary in TU	speA	EG10959
chr	+	3087903	3087912	3087910	1	0	2.81004e-44	5.7077e-80	Primary	metK	EG10589
chr	+	3089711	3089720	3089717	0.995098	2.86345e-61	4.22251e-64	1.55607e-105	Primary	galP	EG12148
chr	+	3092904	3092915	3092909	0.848335	8.77392e-17	1.15422e-11	1.70733e-12	Primary	gshB	EG10419
chr	-	3099569	3099579	3099572	0.785464	5.1181e-16	1.60364e-10	2.13989e-19	5' UTR	yggM	EG12704
chr	-	3099643	3099653	3099647	0.991616	9.65854e-184	6.97263e-199	4.43788e-208	Primary	ansB	EG10046
chr	-	3100470	3100485	3100477	0.525397	2.00727e-05	0.00190313	0.0433686	Internal	ansB	EG10046
chr	-	3100856	3100864	3100860	0.982456	0	0	5.58948e-15	Primary	yggN	EG12705
chr	-	3101634	3101645	3101638	0.984095	2.80637e-282	3.92936e-161	1.29982e-232	5' UTR	yggN	EG12705
chr	+	3104395	3104404	3104399	0.869711	1.68487e-41	3.5668e-32	7.55534e-33	Alternative primary in TU	yggX	G7532
chr	+	3104421	3104429	3104426	0.871795	2.2282e-10	0	2.2282e-10	Alternative primary in TU	yggX	G7532
chr	+	3107009	3107018	3107016	1	0	0	0	Primary	nupG	EG10664
chr	+	3111485	3111493	3111489	0.723077	1.65384e-19	8.30179e-08	0.0808695	Distant primary	yqhJ	G0-17032
chr	-	3121587	3121594	3121587	1	0	0	0	Alternative primary in TU	glcB	EG20080
chr	-	3136604	3136613	3136605	0.666667	0	1	0	Primary	gss	EG12882
chr	-	3140178	3140190	3140183	0.856248	8.03118e-42	1.22829e-24	1.00105e-24	Alternative primary in TU	hybE	EG11803
chr	-	3140328	3140342	3140334	0.720494	4.70298e-15	1.65508e-08	1.83023e-10	Internal	hybE	EG11803
chr	-	3145486	3145496	3145489	0.778571	3.3327e-11	3.39676e-10	7.37309e-17	Internal	hybO	G7554
chr	-	3148940	3148948	3148944	0.924603	0	5.37813e-09	1.45642e-17	Primary	yqhA	G7559
chr	+	3148969	3148978	3148975	0.994486	5.86645e-168	6.68798e-96	5.51817e-113	Primary	gpr	G7558
chr	+	3153629	3153636	3153632	0.875758	7.80612e-08	2.1451e-07	0	Internal	yghB	EG11824
chr	+	3156601	3156610	3156605	0.983142	0	2.1983e-25	7.86762e-52	Alternative primary in TU	yqhD	G7564
chr	+	3157489	3157497	3157495	1	0	0	0	Primary	dkgA	G7565
chr	-	3162690	3162698	3162694	0.954365	7.85374e-21	0	1.0367e-19	Primary	plsC	EG11377
chr	-	3166066	3166075	3166071	0.84094	1.37763e-22	2.2282e-10	3.03337e-11	Primary	ygiS	G7570
chr	-	3168681	3168689	3168681	1	0	0	0	Primary	ygiV	G7573
chr	-	3169244	3169253	3169247	0.985713	6.43984e-107	4.53927e-68	2.18764e-101	Primary	ygiW	G7574
chr	-	3173460	3173469	3173463	0.847619	1.43362e-19	4.70952e-31	2.13989e-19	Primary	parE	EG10687
chr	+	3173492	3173502	3173498	0.98836	1.72473e-109	9.19084e-70	8.24392e-68	Primary	ygiN	EG12657
chr	-	3176573	3176582	3176579	0.662143	5.72883e-15	1.11559e-05	9.34673e-05	Internal	cpdA	G7579
chr	-	3176777	3176789	3176782	0.731373	1.60364e-10	1.40231e-05	1.11111e-15	Alternative primary in TU	yqiB	G7580
chr	-	3176889	3176900	3176893	0.57493	2.93873e-05	0.0151406	4.61501e-05	Internal	yqiB	G7580
chr	+	3177979	3177987	3177984	0.570973	7.80612e-08	1	3.45199e-18	IGR	nudF.tolC.IGR	EG12633.EG11009.IGR
chr	+	3179624	3179633	3179628	0.988982	5.2931e-205	5.50978e-195	0	Alternative primary in TU	tolC	EG11009
chr	+	3181613	3181623	3181618	0.935789	5.72568e-41	3.70748e-26	8.11438e-47	Primary	ygiC	EG11165
chr	-	3183324	3183333	3183329	0.754961	3.69955e-22	1	2.2282e-10	Primary	yqiD	G0-16750
chr	-	3183744	3183753	3183746	0.991453	0	8.7531e-48	7.86762e-52	Primary	ribB	EG10465
chr	-	3184448	3184458	3184450	0.749183	3.35582e-05	0.000525037	3.88031e-12	Internal	ribB	EG10465
chr	-	3184561	3184572	3184565	0.9237	4.29897e-103	5.8763e-82	1.55896e-74	5' UTR	ribB	EG10465
chr	+	3185185	3185193	3185187	0.995833	1.0863e-87	0	1.35655e-72	Primary	ubiK	G7582
chr	-	3191707	3191717	3191711	0.996377	1.08461e-127	2.81004e-44	7.71666e-157	Primary	glgS	EG11381
chr	-	3194709	3194724	3194717	0.973203	5.48323e-187	1.80277e-188	4.15627e-239	Primary	sibD	G0-8913
chr	-	3195090	3195101	3195095	0.987427	0	0	0	Primary	sibE	G0-10602
chr	+	3202024	3202033	3202029	0.769006	1.96208e-11	2.24273e-06	4.42681e-15	Alternative primary in TU	ygiM	EG12434
chr	-	3209488	3209495	3209489	0.583333	2.73139e-08	1	0	Primary	tsaD	EG11171
chr	+	3211071	3211083	3211077	0.997505	0	0	0	Alternative primary in TU	rpsU	EG10920
chr	+	3214964	3214973	3214971	1	0	0	0	Primary	rpoD	EG10896
chr	+	3217600	3217608	3217602	0.9	0	0	1	Distant primary	nfeR	G7594
chr	-	3234629	3234637	3234632	0.644444	3.44025e-11	1	0	Distant primary	rlmG	G7603
chr	+	3238362	3238371	3238367	0.521442	3.54372e-07	1	2.55568e-16	Primary	ygjR	G7606
chr	+	3238477	3238486	3238481	0.888208	7.37309e-17	2.49368e-26	6.08804e-42	5' UTR	alx	G7607
chr	+	3238557	3238565	3238563	1	0	0	0	5' UTR	alx	G7607
chr	-	3241767	3241774	3241768	0.974359	0	2.71088e-09	0	Primary	uxaA	EG12734
chr	+	3245131	3245139	3245133	0.85844	2.2282e-10	3.88031e-12	3.48834e-13	5' UTR	exuT	EG12738
chr	+	3250150	3250158	3250155	0.798718	1.40689e-06	2.2282e-10	2.24273e-06	Alternative primary in TU	yqjE	G7613
chr	+	3250405	3250414	3250409	0.997835	2.57173e-208	1.35862e-122	1.83889e-187	Primary	yqjK	G7614
chr	+	3252706	3252714	3252711	0.984127	0	7.1477e-17	6.05589e-33	Primary	yhaH	G7617
chr	-	3253269	3253277	3253271	0.977778	3.88031e-12	0	0	Primary	yhaJ	G7619
chr	-	3255209	3255217	3255210	0.88345	1.80396e-05	0	2.71088e-09	Distant primary	cyuA	G7622
chr	+	3255320	3255328	3255325	0.836111	1.37763e-22	8.30179e-08	1.46793e-13	Distant primary	yhaL	G7621
chr	-	3258229	3258240	3258231	0.998544	0	0	0	Primary	tdcG	G7624
chr	-	3258851	3258861	3258855	0.62482	0.00276454	5.60893e-05	0.0224058	Internal	tdcG	G7624
chr	-	3259574	3259583	3259577	0.556161	0.0330646	1.06574e-07	1.53196e-05	Alternative primary in TU	tdcF	G7626
chr	-	3259668	3259683	3259675	0.983292	0	0	3.94962e-241	Alternative primary in TU	tdcF	G7626
chr	-	3261258	3261275	3261267	0.589562	4.07304e-05	8.47827e-06	2.40188e-08	Internal	tdcE	G7627
chr	-	3263114	3263128	3263119	0.618417	1.78244e-07	1.76851e-06	1.10516e-06	Internal	tdcD	EG11172
chr	-	3263391	3263407	3263400	0.68125	8.30541e-11	9.45151e-13	9.19953e-14	Internal	tdcD	EG11172
chr	-	3263477	3263490	3263483	0.799698	2.63168e-14	5.97367e-19	1.38928e-33	Alternative primary in TU	tdcC	EG10991
chr	+	3269981	3269991	3269984	0.644444	0	1	3.44025e-11	IGR	yhaC.rnpB.IGR	EG11174.EG30069.IGR
chr	-	3270175	3270184	3270176	1	0	0	0	Primary	rnpB	EG30069
chr	-	3270209	3270221	3270214	0.997292	0	0	0	Primary	rnpB	EG30069
chr	-	3270453	3270472	3270463	0.525575	0.131854	0.00205873	0.00071668	Alternative primary in TU	garK	EG11175
chr	+	3270588	3270596	3270594	1	0	0	0	Antisense	rnpB	EG30069
chr	+	3276900	3276909	3276903	0.975309	0	0	7.76285e-29	Primary	garD	EG12522
chr	+	3277849	3277857	3277854	0.924485	1.05135e-15	0	5.58948e-15	Primary	yhaV	G7629
chr	-	3278134	3278145	3278138	0.84819	6.24902e-25	4.55853e-12	6.98144e-57	Internal	agaR	G7630
chr	+	3295539	3295548	3295544	0.706349	0.018262	5.37813e-09	1.74324e-09	Internal	yraN	G7643
chr	+	3297032	3297040	3297034	0.753883	3.38956e-11	2.225e-10	3.38956e-11	Primary	dolP	G7644
chr	-	3300206	3300214	3300207	0.818779	3.38508e-31	3.30773e-20	2.61249e-18	Primary	yhbS	G7650
chr	+	3303445	3303453	3303449	0.548718	3.39676e-10	5.37813e-09	1	Primary	ubiV	G7653
chr	-	3305895	3305904	3305895	1	0	0	0	Primary	deaD	EG10215
chr	-	3307970	3307979	3307972	0.968254	2.51592e-60	7.16775e-33	1.12564e-49	Primary	nlpI	EG12371
chr	-	3308007	3308016	3308012	0.513868	0.149795	9.06266e-06	6.40414e-06	Primary	nlpI	EG12371
chr	-	3308457	3308470	3308464	0.70593	2.39268e-30	1.37643e-13	2.61694e-06	Internal	nlpI	EG12371
chr	-	3308989	3308999	3308994	0.929504	1.35075e-47	5.29234e-99	5.30939e-101	Primary	pnp	EG10743
chr	-	3311282	3311291	3311286	0.822992	6.37837e-27	2.71473e-33	2.15644e-20	Alternative primary in TU	rpsO	EG10914
chr	-	3311363	3311374	3311367	0.984475	1.67676e-170	3.25714e-125	1.96191e-166	Alternative primary in TU	rpsO	EG10914
chr	-	3313189	3313197	3313191	0.984287	4.07677e-147	6.21482e-78	0	Alternative primary in TU	infB	EG10505
chr	-	3318059	3318068	3318062	0.891062	2.16242e-35	1.00444e-20	7.50787e-59	Alternative primary in TU	metY	EG30061
chr	+	3320013	3320021	3320019	1	0	0	0	Primary	argG	EG10068
chr	-	3322681	3322690	3322683	0.971149	1.6459e-61	5.34521e-49	3.7096e-63	Primary	glmM	EG11553
chr	-	3324934	3324943	3324934	1	0	0	1.01832e-53	Primary	ftsH	EG11506
chr	-	3327806	3327814	3327807	0.583333	2.73139e-08	0	1	Antisense	yhbY	EG12794
chr	-	3327901	3327913	3327903	0.556725	5.53966e-08	1	8.20221e-19	Antisense	yhbY	EG12794
chr	-	3327988	3327997	3327991	0.598214	1	3.1072e-06	5.60893e-05	Antisense	yhbY	EG12794
chr	-	3328165	3328173	3328168	0.94132	3.6335e-46	7.76285e-29	9.02766e-49	Primary	greA	EG10415
chr	+	3328193	3328202	3328200	1	0	5.21842e-182	0	Distant primary	yhbY	EG12794
chr	-	3330397	3330405	3330401	1	0	0	0	Distant primary	obgE	G7656
chr	-	3332800	3332810	3332805	0.99877	0	0	9.90758e-253	Alternative primary in TU	rpmA	EG50002
chr	+	3334715	3334724	3334718	0.880213	1.13593e-27	4.35441e-34	1.89048e-19	Primary	ispB	EG10017
chr	-	3335190	3335199	3335192	0.909962	0	7.55905e-14	1.13593e-27	Primary	murA	EG11358
chr	-	3336870	3336878	3336874	0.833675	4.70298e-15	2.94486e-07	1.17429e-20	Primary	mlaB	G7658
chr	+	3344798	3344808	3344803	0.795804	3.39676e-10	3.39676e-10	7.80612e-08	Alternative primary in TU	lptB	EG11680
chr	+	3345024	3345032	3345030	0.634343	0.00312726	0.0286418	7.26622e-06	Internal	rpoN	EG10898
chr	+	3348021	3348036	3348029	0.641485	0.000732498	7.42247e-06	8.39636e-08	Alternative primary in TU	rapZ	EG12146
chr	-	3348154	3348162	3348154	0.90303	2.41e-08	1.40689e-06	3.0525e-10	Antisense	npr	EG12147
chr	+	3348201	3348209	3348203	0.803046	3.1072e-06	1.45908e-15	2.48591e-09	Alternative primary in TU	rapZ	EG12146
chr	+	3348574	3348585	3348578	0.851717	3.56876e-34	4.55853e-12	5.72568e-41	Internal	yrbL	G7667
chr	+	3348721	3348732	3348728	0.6082	0.0224058	0.00312726	0.00305792	Internal	yrbL	G7667
chr	+	3349178	3349192	3349182	0.892718	8.29835e-41	2.89937e-36	5.24463e-56	Primary	yrbL	G7667
chr	-	3349712	3349720	3349714	0.974359	0	2.71088e-09	0	Alternative primary in TU	elbB	EG11383
chr	+	3350692	3350702	3350697	0.992784	4.66429e-219	0	0	Primary	arcZ	G0-8871
chr	-	3368962	3368970	3368963	0.765783	5.60893e-05	7.80612e-08	2.09801e-11	Primary	nanQ	G7675
chr	-	3371049	3371056	3371052	0.613248	2.71088e-09	1	2.41e-08	Alternative primary in TU	nanT	G436
chr	-	3372579	3372589	3372582	0.936839	1.43374e-35	1.65384e-19	3.52481e-30	Alternative primary in TU	nanA	EG10637
chr	-	3376239	3376252	3376243	0.981173	9.27922e-207	3.85303e-172	1.15593e-100	Primary	sspB	EG10978
chr	-	3377749	3377759	3377750	1	0	6.67853e-250	0	Primary	rpsI	EG10908
chr	-	3378719	3378728	3378723	0.535304	0.000587604	0.0318813	0.000126796	5' UTR	rplM	EG10874
chr	+	3380619	3380630	3380625	0.966653	2.16032e-137	3.28075e-102	1.00737e-100	Primary	zapG	G7681
chr	+	3382151	3382158	3382156	0.524476	1.80396e-05	1	2.2282e-10	Alternative primary in TU	degQ	G7682
chr	-	3383277	3383286	3383277	1	0	0	0	Primary	mdh	EG10576
chr	+	3383311	3383318	3383316	0.666667	0	1	0	Primary	degS	EG11652
chr	+	3384784	3384793	3384786	0.624616	0.000726167	8.35951e-07	0.000178524	Internal	argR	EG10070
chr	+	3385202	3385210	3385205	0.976795	1.03705e-58	0	8.7531e-48	Primary	argR	EG10070
chr	-	3385821	3385828	3385821	0.607692	1.91204e-06	1	2.71088e-09	Primary	yhcO	G7684
chr	+	3385847	3385855	3385853	1	0	0	0	Primary	yhcN	G7683
chr	-	3390497	3390506	3390499	0.51195	0.00205873	0.00292837	1	Primary	tldD	G7689
chr	-	3392117	3392126	3392121	0.84136	1.27048e-12	4.70298e-15	2.14273e-26	5' UTR	tldD	G7689
chr	-	3397378	3397386	3397380	0.577778	4.21805e-09	1	1.91204e-06	Internal	rng	EG11299
chr	-	3399989	3400001	3399994	0.725673	5.58199e-07	1.83023e-10	2.61249e-18	Alternative primary in TU	mreB	EG10608
chr	+	3404492	3404501	3404496	0.883603	2.02412e-27	4.94638e-14	1.20345e-16	Primary	yhdH	EG11315
chr	+	3407305	3407314	3407308	0.994018	3.03784e-153	6.73638e-101	2.12078e-142	Primary	accC	EG10276
chr	+	3410045	3410053	3410051	0.969697	3.44025e-11	2.1451e-07	0	Primary	prmA	EG11497
chr	+	3410717	3410724	3410718	0.588235	0	1	1.45908e-15	Internal	dusB	EG11311
chr	+	3411626	3411634	3411632	1	0	0	1.48003e-39	Primary	fis	EG10317
chr	+	3423241	3423248	3423245	1	0	0	0	Primary	yhdZ	EG12837
chr	-	3429637	3429646	3429638	0.533333	8.30179e-08	1	3.39676e-10	Distant primary	yrdB	G7697
chr	+	3429907	3429916	3429911	0.823838	1.70107e-27	2.73139e-08	1.11111e-15	Distant primary	yrdA	G7696
chr	-	3431769	3431777	3431772	0.702279	1.15753e-07	0.00312726	8.30179e-08	Internal	yrdD	G7699
chr	+	3434283	3434292	3434288	0.86922	7.1477e-17	4.56954e-20	6.03943e-12	Alternative primary in TU	def	EG11440
chr	+	3435195	3435203	3435201	0.977778	0	1.17429e-20	1.2487e-39	Primary	fmt	EG11268
chr	+	3437922	3437928	3437926	0.638889	0	1	2.41e-08	Primary	trkA	EG11019
chr	+	3438494	3438503	3438498	0.954203	1.10326e-63	1.33306e-53	3.05302e-93	Primary	mscL	EG11180
chr	-	3439568	3439578	3439569	1	0	0	7.44741e-221	IGR	rplQ.yhdN.IGR	EG10878.EG11970.IGR
chr	-	3439835	3439843	3439838	0.55401	1.89e-06	3.94827e-06	0.0321361	Alternative primary in TU	rpoA	EG10893
chr	-	3440490	3440504	3440493	0.481521	0.00848018	1	0.000607574	Internal	rpoA	EG10893
chr	-	3442427	3442442	3442434	0.761358	9.03204e-20	3.02863e-15	1.34999e-17	Internal	rpsM	EG10912
chr	-	3442544	3442560	3442553	0.906552	3.07689e-71	7.3734e-43	6.07799e-61	Primary	rpmJ	EG11232
chr	-	3443619	3443631	3443624	0.895952	4.47906e-39	7.56131e-48	8.76975e-62	Internal	secY	EG10766
chr	-	3443863	3443884	3443877	0.697878	5.16199e-16	5.70529e-10	2.20045e-08	Alternative primary in TU	rplO	EG10876
chr	-	3445005	3445016	3445008	0.633605	0.00676128	3.45199e-18	0.131854	Alternative primary in TU	rplR	EG10879
chr	-	3447611	3447627	3447620	0.509904	0.00848018	1	8.56203e-05	Alternative primary in TU	rplN	EG10875
chr	-	3448253	3448264	3448258	0.988314	0	0	0	Primary	rpsQ	EG10916
chr	-	3450362	3450372	3450366	0.916649	4.67168e-66	1.4451e-56	1.70572e-88	Alternative primary in TU	rplB	EG10865
chr	-	3452253	3452266	3452258	0.638792	1.66156e-07	3.3327e-11	0.0214503	Alternative primary in TU	rplC	EG10866
chr	-	3452630	3452640	3452635	0.624542	1.05528e-06	0.110145	3.3327e-11	Internal	rplC	EG10866
chr	-	3453065	3453080	3453072	0.501926	0.000120681	0.348161	0.000374826	Internal	rpsJ	EG10909
chr	-	3453286	3453312	3453305	0.767515	5.84971e-26	6.27455e-17	4.15959e-17	5' UTR	rpsJ	EG10909
chr	-	3466213	3466222	3466216	0.904882	6.1326e-18	0	9.28319e-46	Primary	bfr	EG10113
chr	-	3467119	3467127	3467123	0.64881	7.26622e-06	0.018262	7.26622e-06	Primary	chiA	EG11237
chr	-	3470087	3470097	3470090	0.999907	0	0	0	Primary	tufA	EG11036
chr	-	3471193	3471205	3471198	0.57208	3.39672e-05	5.27609e-05	0.000482227	Alternative primary in TU	fusA	EG10360
chr	-	3471326	3471349	3471342	0.752953	2.6422e-23	6.40885e-14	3.97964e-16	Alternative primary in TU	fusA	EG10360
chr	-	3471462	3471471	3471466	0.535088	0.00156586	0.0986567	1.45952e-05	Internal	fusA	EG10360
chr	-	3472451	3472459	3472454	0.699418	8.3093e-10	7.26622e-06	7.96893e-12	Internal	fusA	EG10360
chr	-	3473543	3473559	3473552	0.554767	8.61193e-08	0.0342386	1.5011e-08	Internal	rpsG	EG10906
chr	-	3474589	3474597	3474592	0.897245	1.63133e-31	2.55568e-16	3.21193e-34	Primary	tusB	G7712
chr	-	3476454	3476462	3476456	0.787054	2.52054e-21	2.94486e-07	9.24401e-07	5' UTR	yheO	G7715
chr	-	3476564	3476574	3476564	1	0	0	0	Primary	fkpA	G7716
chr	-	3477858	3477867	3477863	0.997375	0	6.20117e-117	0	Primary	slyD	EG11663
chr	+	3477889	3477898	3477892	0.935927	3.45199e-18	0	3.70748e-26	Primary	slyX	EG11664
chr	-	3485363	3485371	3485366	0.912597	7.46592e-24	4.01435e-25	2.1983e-25	Primary	yhfA	EG11182
chr	+	3486233	3486251	3486238	0.569963	0.000265566	0.00072834	9.19729e-06	Internal	crp	EG10164
chr	+	3486367	3486377	3486372	0.671245	2.00555e-10	0.00042398	0.000705768	Internal	crp	EG10164
chr	+	3486790	3486801	3486795	0.952197	7.64044e-107	2.15572e-68	3.66248e-91	Primary	crp	EG10164
chr	-	3491685	3491694	3491686	0.680556	0.349115	2.94811e-14	2.24273e-06	Primary	ppiA	EG10757
chr	-	3512458	3512467	3512461	0.979798	0	0	6.37669e-37	Distant primary	trpS	EG11030
chr	-	3515765	3515774	3515767	0.755331	1.65508e-08	0.00308888	7.76285e-29	Alternative primary in TU	damX	EG11183
chr	-	3515852	3515861	3515853	0.641447	2.73139e-08	1	1.74324e-09	Alternative primary in TU	damX	EG11183
chr	-	3515968	3515980	3515970	0.849626	5.83024e-16	4.42681e-15	9.10616e-25	Alternative primary in TU	damX	EG11183
chr	-	3516758	3516766	3516763	0.748718	0.00308888	0.00025126	5.37813e-09	Internal	damX	EG11183
chr	-	3518293	3518302	3518297	0.582179	0.00042398	0.103883	0.000178524	Alternative primary in TU	aroK	EG10081
chr	-	3519001	3519009	3519007	0.869397	7.76285e-29	5.37813e-09	1.13593e-27	Internal	aroK	EG10081
chr	+	3529320	3529332	3529325	0.551515	0.00025126	1	8.08795e-18	Internal	yrfG	G7742
chr	+	3530685	3530694	3530689	0.977778	7.16775e-33	0	0	Primary	hslO	G7744
chr	+	3534512	3534521	3534518	0.994944	0	0	0	Primary	pck	EG10688
chr	+	3534602	3534610	3534608	0.891503	2.1983e-25	2.48591e-09	5.58948e-15	Alternative primary	pck	EG10688
chr	+	3539828	3539837	3539834	1	0	3.88031e-12	0	Distant primary	yhgF	G7746
chr	+	3543017	3543026	3543020	0.666667	0	1	0	Primary	feoC	EG12933
chr	+	3546252	3546261	3546255	0.961128	6.90847e-90	2.46745e-101	2.11505e-204	Primary	nfuA	G7748
chr	-	3547878	3547886	3547879	0.901455	1.45642e-17	1.0367e-19	7.13531e-17	Distant primary	malQ	EG10561
chr	+	3547975	3547983	3547978	0.965608	0	4.94638e-14	8.08795e-18	Primary	gntT	EG12380
chr	-	3549909	3549919	3549911	0.743602	5.4079e-16	5.60893e-05	7.13762e-12	Alternative primary in TU	malP	EG10560
chr	+	3555820	3555829	3555825	0.803541	0.00312726	5.87749e-13	3.0525e-10	Primary	malT	EG10562
chr	+	3562494	3562502	3562498	0.716959	2.24273e-06	1.40689e-06	0.00031972	Internal	glpD	EG10394
chr	+	3563558	3563569	3563564	0.613095	0.000699875	0.0151406	2.36772e-09	Primary	glpD	EG10394
chr	+	3563679	3563689	3563682	0.771732	2.21041e-28	0.000119026	1.20345e-16	Alternative primary	glpD	EG10394
chr	-	3564086	3564095	3564086	1	1.91375e-108	0	7.89385e-144	Primary	glgP	EG10380
chr	-	3573729	3573738	3573731	0.950293	1.54607e-57	1.93831e-24	1.1406e-36	Primary	asd	EG10088
chr	-	3573815	3573827	3573820	0.558572	0.0735392	0.00031972	0.00031972	Internal	asd	EG10088
chr	-	3577659	3577667	3577659	0.616667	4.37969e-13	1	2.41e-08	Alternative primary in TU	gntR	EG12630
chr	-	3578645	3578654	3578650	0.870838	7.03005e-18	4.37969e-13	1.00444e-20	Internal	gntR	EG12630
chr	+	3578933	3578945	3578939	0.631868	0.00042398	7.26622e-06	0.018262	IGR	gntR.yhhW.IGR	EG12630.G7756.IGR
chr	-	3579713	3579722	3579717	0.991667	7.81308e-35	0	0	Primary	yhhX	G7757
chr	-	3580919	3580927	3580919	0.666667	0	1	0	Primary	ryhB	G0-8872
chr	+	3587463	3587471	3587467	0.927389	6.31934e-16	2.71088e-09	3.69955e-22	Primary	yhhA	EG11184
chr	-	3599876	3599885	3599877	1	0	6.05589e-33	1.70698e-57	IGR	rpoH.livJ.IGR	EG10897.EG10539.IGR
chr	-	3600552	3600575	3600562	0.605926	0.00496717	1.53903e-07	4.24043e-08	Internal	rpoH	EG10897
chr	-	3600705	3600714	3600710	0.708021	0.0286418	7.80612e-08	3.85407e-09	Internal	rpoH	EG10897
chr	-	3600880	3600889	3600883	0.645833	2.09801e-11	0.0224058	0.000202412	5' UTR	rpoH	EG10897
chr	-	3600966	3600976	3600971	0.54568	0.0138654	0.00026522	0.000679725	Primary	ftsX	EG10345
chr	-	3605156	3605164	3605156	0.516667	1.40689e-06	1	1.24466e-06	Primary	yhhM	EG12213
chr	+	3610559	3610568	3610564	0.974484	6.43984e-107	3.63866e-60	3.79589e-122	Primary	dcrB	G7767
chr	+	3619031	3619039	3619033	0.987179	1.33051e-21	0	0	Primary	nikR	EG11519
chr	+	3639356	3639364	3639362	1	0	0	4.37969e-13	IGR	pitA.uspB.IGR	EG12230.EG12231.IGR
chr	-	3640563	3640571	3640565	0.507407	1.40689e-06	1	1.15753e-07	Primary	yriA,yriB	G0-17038,G0-17037
chr	+	3640591	3640600	3640596	0.996609	1.10923e-224	5.12522e-292	0	Primary	uspA	EG11390
chr	-	3642341	3642348	3642341	0.666667	0	1	0	Primary	rsmJ	EG12233
chr	+	3642373	3642382	3642377	0.966434	1.21315e-54	0	1.97062e-65	Primary	dtpB	EG12232
chr	-	3643079	3643087	3643079	0.972687	1.17429e-20	0	1.63133e-31	Alternative primary in TU	prlC	EG11441
chr	-	3647647	3647657	3647647	1	0	0	0	Primary	dinQ	G0-9981
chr	+	3647687	3647696	3647693	1	0	0	1.33051e-21	Primary	gor	EG10412
chr	+	3648142	3648152	3648145	0.999442	0	0	0	Primary	agrA	G0-10751
chr	+	3648373	3648382	3648378	0.997817	0	0	0	Primary	agrB	G0-10752
chr	+	3654567	3654576	3654572	0.975141	4.5919e-82	3.42679e-64	1.71401e-62	Alternative primary in TU	slp	EG11890
chr	-	3655659	3655667	3655662	0.794444	7.26622e-06	2.09801e-11	8.03355e-25	Internal	yhiD	EG11400
chr	-	3655900	3655916	3655907	0.983405	2.60317e-53	4.47026e-159	1.38865e-108	Alternative primary in TU	hdeB	EG11399
chr	-	3656308	3656323	3656316	0.961116	2.83223e-232	4.62949e-148	1.15955e-185	Alternative primary in TU	hdeA	EG11398
chr	+	3657617	3657627	3657621	0.935525	3.7927e-59	3.18166e-42	2.83188e-76	Primary	hdeD	EG11495
chr	-	3657979	3657989	3657982	0.987004	1.26062e-157	5.0573e-234	0	Primary	arrS	G0-10694
chr	+	3658015	3658024	3658020	0.968975	1.99267e-72	5.55625e-122	3.20767e-161	5' UTR	gadE	EG11544
chr	+	3659077	3659086	3659080	0.975047	2.79887e-137	3.08043e-95	1.40054e-112	Alternative primary in TU	gadE,gadF	G0-16680,EG11544
chr	+	3663573	3663581	3663575	0.988506	1.93831e-24	0	0	Primary	mdtF	EG12241
chr	+	3664965	3664975	3664969	0.999709	0	0	0	Primary	gadY	G0-8914
chr	-	3666112	3666124	3666113	0.934991	2.39729e-43	4.70952e-31	1.30225e-38	Alternative primary in TU	gadA	EG50009
chr	-	3666170	3666178	3666172	0.601087	4.25368e-06	1.71216e-07	8.78932e-10	Alternative primary in TU	gadA	EG50009
chr	-	3667745	3667754	3667747	0.982906	4.62106e-45	2.49368e-26	0	Primary	ccp	EG12244
chr	-	3680354	3680364	3680358	0.834825	7.26171e-18	2.52054e-21	1.96208e-11	Primary	yhjJ	EG12254
chr	+	3680441	3680449	3680446	0.904534	1.15422e-11	2.71088e-09	7.85374e-21	Primary	kdgK	EG12253
chr	+	3680551	3680561	3680559	0.666667	3.44025e-11	1	0	Antisense	yhjJ	EG12254
chr	-	3682057	3682065	3682059	0.975758	3.134e-51	0	0	Primary	dctA	EG20044
chr	+	3682145	3682153	3682150	0.91746	8.08795e-18	0	1.27048e-12	IGR	yhjJ.dctA.IGR	EG12254.EG20044.IGR
chr	-	3699893	3699902	3699893	1	0	0	0	Primary	ldrD	G0-9041
chr	+	3700197	3700207	3700200	0.961461	3.30697e-258	3.95224e-211	1.41528e-73	Primary	rdlD	G0-9042
chr	-	3707662	3707671	3707668	0.894039	3.29808e-67	1.71195e-37	4.86625e-45	Internal	dppA	EG10248
chr	-	3707797	3707809	3707803	0.565669	0.0016295	0.00912358	0.000178524	5' UTR	dppA	EG10248
chr	-	3710413	3710423	3710419	0.54386	1.15753e-07	1	0.00072834	Internal	eptB	EG12267
chr	+	3717243	3717251	3717244	0.666667	0	1	0	Primary	yiaD	EG12271
chr	-	3718260	3718271	3718263	0.951976	2.3977e-71	7.50787e-59	1.16092e-41	Primary	yiaF	EG12273
chr	+	3718328	3718340	3718333	0.519841	7.1477e-17	1	1.24466e-06	Primary	ghrB	EG12272
chr	+	3719815	3719823	3719820	1	1.17429e-20	0	9.1553e-19	Primary	yiaG	EG12624
chr	+	3720311	3720322	3720315	0.999869	0	0	0	Primary	cspA	EG10166
chr	+	3720440	3720448	3720445	0.948718	3.52481e-30	0	6.37669e-37	Internal	ysaE	G0-17039
chr	-	3722280	3722290	3722284	0.993464	0	1.26267e-134	1.3273e-155	Primary	glyS	EG10410
chr	-	3729382	3729390	3729386	1	0	0	0	Alternative primary in TU	xylA	EG11074
chr	-	3736300	3736309	3736302	0.644444	0	1	3.44025e-11	Primary	bax	EG11360
chr	-	3736822	3736833	3736824	0.859524	8.08795e-18	2.73139e-08	1.37763e-22	Internal	bax	EG11360
chr	+	3741101	3741110	3741106	0.75035	1.57148e-07	5.37813e-09	4.06427e-14	Distant primary	avtA	EG10107
chr	+	3774360	3774368	3774365	0.900463	7.13531e-17	1.27048e-12	3.69955e-22	Alternative primary in TU	mtlA	EG10615
chr	-	3775993	3776002	3775994	0.766667	6.06535e-30	3.1072e-06	3.54372e-07	Distant primary	yibT	G0-10468
chr	+	3776136	3776144	3776142	0.5	3.19792e-05	1.40689e-06	1	Internal	mtlR	EG11965
chr	+	3777155	3777163	3777161	1	2.82929e-27	0	0	Distant primary	yibL	EG11964
chr	-	3781689	3781697	3781690	0.660598	0.0541201	5.37813e-09	7.26622e-06	Primary	cysE	EG10187
chr	-	3782166	3782173	3782167	0.633333	1.91204e-06	1	0	Internal	cysE	EG10187
chr	-	3782575	3782587	3782579	0.969488	6.56895e-109	9.44458e-74	8.02749e-69	Primary	gpsA	EG20091
chr	-	3783490	3783503	3783496	0.726316	1.45908e-15	0.00312978	7.55905e-14	Alternative primary in TU	secB	EG10937
chr	-	3783593	3783607	3783599	0.80973	1.53095e-26	2.31423e-22	4.36038e-21	Alternative primary in TU	secB	EG10937
chr	+	3786912	3786923	3786917	0.93631	1.68103e-36	1.94785e-37	6.85515e-116	Alternative primary in TU	gpmM	EG12296
chr	+	3787186	3787194	3787190	0.84798	2.48591e-09	1.91204e-06	2.1451e-07	Internal	envC	EG12297
chr	-	3790282	3790291	3790283	1	0	0	0	Primary	tdh	EG10993
chr	+	3795057	3795071	3795063	0.846587	2.23825e-35	1.89048e-19	1.44438e-22	Alternative primary in TU	rfaD	EG10838
chr	+	3798247	3798256	3798252	0.644444	0	1	3.44025e-11	Primary	waaL	EG11424
chr	+	3810330	3810340	3810335	0.485577	7.26622e-06	1	8.30179e-08	Primary	coaD	EG11190
chr	-	3811195	3811206	3811199	0.998631	0	1.64406e-219	0	Alternative primary in TU	rpmB,rpmG	EG10891,EG10886
chr	-	3811535	3811544	3811539	0.760375	4.37392e-20	5.83024e-16	3.9103e-09	Internal	rpmB	EG10886
chr	+	3814441	3814451	3814447	0.9646	4.69956e-48	4.35441e-34	4.13216e-47	Alternative primary in TU	dut	EG10251
chr	+	3815119	3815128	3815124	0.885642	8.08795e-18	5.37813e-09	8.03355e-25	Primary	slmA	EG11191
chr	-	3815799	3815809	3815802	1	6.31934e-16	0	0	Alternative primary in TU	rph	EG10863
chr	+	3817602	3817611	3817605	0.977166	1.0391e-70	0	2.61726e-68	Primary	yicC	EG11192
chr	+	3819537	3819546	3819540	0.947321	4.13651e-30	1.70943e-23	1.26641e-26	Primary	yicG	EG11683
chr	+	3822701	3822710	3822704	0.953984	8.08795e-18	4.94638e-14	3.52481e-30	Internal	spoT	EG10966
chr	+	3823664	3823674	3823668	0.405556	1.40689e-06	1	1.24466e-06	Internal	spoT	EG10966
chr	+	3845757	3845765	3845763	0.666667	2.71088e-09	1	0	Primary	adeD	EG11692
chr	-	3850747	3850755	3850751	0.771429	0	1	5.37813e-09	Alternative primary in TU	ilvN	EG10502
chr	-	3852662	3852671	3852667	0.716667	1.70733e-12	2.73139e-08	0.00312978	Alternative primary in TU	ivbL	EG11275
chr	-	3852825	3852835	3852829	0.952505	1.02958e-133	1.15549e-144	1.23867e-127	Alternative primary in TU	ivbL	EG11275
chr	-	3853112	3853120	3853112	1	0	0	0	Primary	istR	G0-10201
chr	+	3853685	3853697	3853694	1	0	0	0	Primary	tisB	G0-9962
chr	-	3855473	3855486	3855478	0.540203	0.00190313	0.000150397	0.0675863	Alternative primary in TU	yidG	EG11695
chr	-	3855519	3855532	3855525	0.702749	3.62961e-21	1.59466e-09	6.73099e-09	Alternative primary in TU	yidG	EG11695
chr	-	3864562	3864570	3864564	0.982456	7.85374e-21	0	0	Primary	yidE	EG11536
chr	-	3866422	3866431	3866422	1	0	0	2.53912e-93	Primary	ibpB	EG11535
chr	-	3866895	3866902	3866895	0.666667	0	1	0	Alternative primary in TU	ibpA	EG11534
chr	+	3868195	3868204	3868200	0.665686	8.64846e-05	0.0286418	2.73139e-08	Distant primary	yidQ	EG11712
chr	+	3868538	3868547	3868541	0.909977	1.45908e-15	1.50793e-22	7.46592e-24	Antisense	yidR	EG11713
chr	-	3876088	3876099	3876092	0.959259	5.49993e-41	3.44025e-11	3.21064e-28	Primary	yidA	EG11195
chr	-	3877537	3877545	3877537	1	0	0	0	Primary	gyrB	EG10424
chr	-	3881159	3881167	3881163	0.7338	8.30179e-08	0.0286418	4.21805e-09	Alternative primary in TU	dnaN	EG10242
chr	-	3882897	3882906	3882900	0.506349	5.37813e-09	1	1.60364e-10	Internal	dnaA	EG10235
chr	+	3884537	3884553	3884544	0.929548	1.54901e-79	1.77228e-63	8.83315e-54	Alternative primary in TU	rpmH	EG10892
chr	+	3884967	3884976	3884972	0.851538	3.1743e-22	3.70748e-26	4.24502e-22	Internal	yidD	G0-10470
chr	+	3886767	3886777	3886770	0.955816	3.07906e-133	1.6459e-61	5.29234e-99	Primary	yidC	EG11197
chr	+	3888235	3888242	3888239	0.638889	2.41e-08	2.2282e-10	1	Primary	mnmE	EG10997
chr	+	3888698	3888716	3888702	0.549838	1.21469e-05	0.00027584	4.33378e-07	Alternative primary in TU	tnaC	EG11276
chr	+	3890184	3890204	3890189	0.984058	0	0	0	Alternative primary in TU	tnaA	EG11005
chr	+	3890409	3890420	3890413	0.583611	0.037789	2.47134e-05	6.58233e-08	Internal	tnaB	EG11006
chr	+	3890816	3890828	3890821	0.594375	0.0755117	2.10265e-10	0.00676128	Internal	tnaB	EG11006
chr	+	3890953	3890963	3890958	0.730274	2.00555e-10	2.94486e-07	4.21803e-06	Internal	tnaB	EG11006
chr	+	3891517	3891528	3891521	0.914256	3.42834e-91	4.85951e-61	1.66281e-41	Primary	tnaB	EG11006
chr	+	3895253	3895262	3895260	1	0	0	0	Primary	yieF	EG11723
chr	-	3906805	3906812	3906807	0.636364	2.1451e-07	1	0	Primary	phoU	EG10735
chr	-	3911800	3911809	3911804	0.984364	1.02198e-165	5.9605e-143	1.75183e-144	Primary	glmS	EG10382
chr	-	3915497	3915506	3915497	1	0	6.15786e-257	2.18057e-258	IGR	atpC.glmU.IGR	EG10100.EG11198.IGR
chr	-	3918128	3918142	3918131	0.56734	0.000705768	0.000667391	0.180906	Alternative primary in TU	atpA	EG10098
chr	-	3918272	3918286	3918278	0.859208	2.14166e-29	5.94267e-23	4.88294e-23	Alternative primary in TU	atpA	EG10098
chr	-	3919757	3919770	3919759	0.692929	2.1451e-07	0.00312726	0.00292837	Alternative primary in TU	atpH	EG10105
chr	-	3920220	3920232	3920227	0.684524	8.35951e-07	1.57148e-07	4.47901e-05	Alternative primary in TU	atpF	EG10103
chr	-	3920620	3920637	3920626	0.515038	0.190485	0.00276454	0.00276454	Internal	atpF	EG10103
chr	-	3921116	3921126	3921120	0.688889	4.06427e-14	0.0286418	5.43107e-09	Alternative primary in TU	atpB	EG10099
chr	-	3922382	3922392	3922385	0.747475	6.79068e-07	4.21805e-09	6.25015e-15	Internal	atpI	EG10106
chr	+	3923733	3923742	3923739	0.987654	1.50793e-22	0	3.42679e-64	IGR	rsmG.mnmG.IGR	EG10376.EG10375.IGR
chr	-	3925875	3925884	3925879	0.752007	2.225e-10	2.2282e-10	1.76851e-06	Alternative primary in TU	mioC	EG11199
chr	+	3933640	3933649	3933643	0.916779	2.06006e-71	8.04731e-54	4.25612e-81	Internal	rbsD	EG10817
chr	+	3933663	3933674	3933667	0.698487	1.95774e-13	9.24401e-07	2.76051e-06	Internal	rbsD	EG10817
chr	+	3933739	3933749	3933742	0.756187	3.25345e-10	2.94486e-07	1.00444e-20	Internal	rbsD	EG10817
chr	+	3937274	3937285	3937278	0.991285	1.70972e-277	0	5.57878e-292	Alternative primary in TU	rbsB	EG10815
chr	+	3938382	3938390	3938387	0.897393	1.6051e-25	8.08795e-18	1.38347e-23	Alternative primary in TU	rbsK	EG10818
chr	-	3941214	3941224	3941219	0.597222	0.0140858	1.62893e-06	2.53437e-06	Internal	yieP	EG11733
chr	+	3948446	3948456	3948449	0.997046	0	0	1.43831e-282	Primary	maoP	EG11450
chr	+	3950393	3950406	3950399	0.737252	6.03318e-21	1.11279e-18	7.05737e-17	Internal	ilvL	EG11270
chr	+	3950470	3950481	3950479	1	0	0	0	Alternative primary in TU	ilvL	EG11270
chr	-	3959463	3959471	3959465	0.912963	4.01435e-25	2.41e-08	3.88031e-12	Primary	ppiC	EG12352
chr	-	3959903	3959913	3959904	1	0	1.29545e-221	1.08769e-186	Distant primary	yifN	G7798
chr	-	3962694	3962702	3962695	0.532051	2.2282e-10	1	2.73139e-08	Primary	gpp	EG10413
chr	-	3965340	3965348	3965343	0.695238	0.0286418	0.00025126	5.37813e-09	Internal	rhlB	EG10844
chr	+	3966137	3966149	3966143	0.969991	4.3003e-115	1.97685e-72	9.01825e-105	Primary	trxA	EG11031
chr	+	3967717	3967727	3967723	0.995321	2.90809e-188	5.37601e-106	1.24403e-119	Primary	rho	EG10845
chr	+	3970115	3970124	3970120	0.903515	3.31245e-33	6.06535e-30	4.41373e-37	Alternative primary in TU	wzzE	EG11295
chr	+	3986579	3986589	3986582	0.604089	0.000266093	6.28285e-10	1.90628e-10	Internal	glmZ	G0-8873
chr	-	3986595	3986604	3986595	1	2.95757e-78	0	1.19142e-71	Primary	hemY	EG10434
chr	+	3986634	3986644	3986641	1	1.44802e-210	5.86436e-114	1.20009e-187	IGR	glmZ.hemY.IGR	G0-8873.EG10434.IGR
chr	-	3989742	3989750	3989742	0.522222	0.00042398	1	2.2282e-10	Alternative primary in TU	hemC	EG10429
chr	-	3990626	3990639	3990636	0.572919	1.59983e-06	0.000202412	0.0256071	Internal	hemC	EG10429
chr	+	3991342	3991350	3991343	0.877137	2.71088e-09	0	2.93157e-08	Internal	cyaA	EG10170
chr	-	3993699	3993705	3993700	0.511111	2.94486e-07	1	1.40689e-06	Primary	cyaY	EG11653
chr	+	3997957	3997967	3997963	0.902357	2.55568e-16	7.95402e-19	2.82929e-27	Primary	yigB	EG11202
chr	+	4000251	4000260	4000256	0.558442	3.39676e-10	1	8.30179e-08	IGR	uvrD.yigE.IGR	EG11064.EG11462.IGR
chr	+	4001307	4001319	4001314	0.690352	3.43209e-06	1.40231e-05	1.74243e-25	Primary	ysgD	G0-17045
chr	+	4009299	4009312	4009303	0.460131	8.64846e-05	1	9.24401e-07	Internal	pldB	EG10739
chr	+	4011081	4011089	4011084	0.793956	5.37813e-09	2.2282e-10	2.73139e-08	Primary	yigL	EG11470
chr	+	4017230	4017240	4017236	0.990191	0	5.82239e-227	0	Primary	udp	EG11045
chr	+	4022283	4022296	4022289	0.667058	0.0199735	4.40901e-06	3.38956e-11	Alternative primary in TU	tatA	G7806
chr	+	4023536	4023545	4023539	0.956193	2.47147e-43	3.44025e-11	1.31604e-54	Alternative primary in TU	tatC	EG11479
chr	+	4027333	4027345	4027338	0.712369	3.48834e-13	8.57726e-09	0.000221821	Distant primary	fre	EG10334
chr	+	4032596	4032604	4032599	0.526061	3.03337e-11	1	7.80612e-08	Alternative primary in TU	pepQ	EG10698
chr	+	4032805	4032815	4032811	0.616059	0.00023696	0.0151406	3.35582e-05	Internal	yigZ	EG11484
chr	+	4042495	4042512	4042498	0.885189	2.98476e-56	1.22377e-46	6.99433e-46	Internal	srkA	EG11831
chr	+	4044086	4044095	4044093	1	9.46553e-67	0	0	Primary	dsbA	EG11297
chr	-	4049967	4049975	4049967	1	0	0	0	Distant primary	yihA	EG11203
chr	+	4050002	4050013	4050011	1	0	0	0	Primary	spf	EG30098
chr	+	4051271	4051285	4051282	1	0	0	0	Primary	csrC	G0-8874
chr	+	4051976	4051985	4051979	0.604637	6.04533e-09	0.00258518	0.00205873	5' UTR	hemN	EG11836
chr	-	4053414	4053426	4053419	0.95073	3.52429e-84	1.20509e-78	1.40045e-81	Antisense	hemN	EG11836
chr	-	4053520	4053530	4053523	0.641533	0.000265566	1.53903e-07	2.11096e-11	Alternative primary	yshB	G0-10657
chr	-	4053567	4053577	4053572	0.510876	4.17769e-05	0.0417863	0.000220074	Primary	yshB	G0-10657
chr	+	4053613	4053623	4053618	0.585714	1.91204e-06	1	1.24846e-14	Distant primary	hemN	EG11836
chr	-	4056421	4056432	4056426	0.995794	9.89873e-237	0	9.21696e-240	Alternative primary in TU	glnA	EG10383
chr	+	4060274	4060283	4060280	1	0	0	0	Primary	bipA	EG11837
chr	+	4076204	4076213	4076209	0.711111	3.35582e-05	1.40689e-06	2.00555e-10	Alternative primary in TU	yihX	EG11850
chr	+	4077477	4077484	4077482	0.883333	1.91204e-06	0	1.15753e-07	Alternative primary in TU	dtd	EG11852
chr	-	4080254	4080262	4080254	0.919417	9.28319e-46	4.56954e-20	1.03705e-58	Primary	fdhE	EG10284
chr	-	4081144	4081156	4081148	0.913313	9.78371e-38	1.73492e-49	8.61433e-34	Alternative primary in TU	fdoI	EG11856
chr	-	4082678	4082686	4082682	0.655556	0.000202412	0.00308888	0.000119026	Alternative primary in TU	fdoG	EG11858
chr	+	4086891	4086899	4086895	0.666667	0	0	1	Primary	fdhD	EG11859
chr	-	4103501	4103510	4103504	0.875496	1.70107e-27	3.0525e-10	3.50422e-14	Primary	cpxA	EG10163
chr	+	4106382	4106392	4106390	1	1.49002e-106	0	1.1921e-121	Primary	cpxQ	G0-16649
chr	+	4108718	4108728	4108726	1	0	2.28103e-129	0	Primary	pfkA	EG10699
chr	-	4110698	4110707	4110698	1	0	0	0	Primary	tpiA	EG11015
chr	+	4112831	4112840	4112834	1	0	0	0	Primary	yiiR	EG11875
chr	-	4113594	4113604	4113597	0.831522	2.52054e-21	2.51099e-11	4.56954e-20	Distant primary	fpr	EG10628
chr	+	4113792	4113802	4113795	0.980811	2.18764e-101	0	6.85515e-116	Primary	uspD	EG11877
chr	-	4114516	4114526	4114516	1	1.54463e-73	0	0	IGR	glpX.fpr.IGR	EG11517.EG10628.IGR
chr	-	4115635	4115647	4115639	0.98608	1.09898e-204	0	6.44675e-288	Alternative primary in TU	glpK	EG10398
chr	-	4118810	4118819	4118812	0.979461	2.87819e-97	5.34521e-49	1.91375e-108	Primary	rraA	EG11879
chr	+	4118839	4118850	4118844	0.995876	0	4.04545e-244	1.18968e-236	Primary	zapB	EG11878
chr	-	4119111	4119122	4119115	0.828984	3.52481e-30	3.70748e-26	5.74581e-07	Internal	rraA	EG11879
chr	-	4120357	4120367	4120358	1	0	0	2.79887e-137	5' UTR	menA	EG11880
chr	-	4122313	4122321	4122313	0.878307	7.1477e-17	2.73139e-08	1.37763e-22	Primary	ftsN	EG11529
chr	-	4123046	4123055	4123049	0.574074	7.13531e-17	1	4.21805e-09	Internal	ftsN	EG11529
chr	-	4123220	4123229	4123222	0.558604	0.0371075	0.00292837	0.00312726	Internal	ftsN	EG11529
chr	+	4127261	4127271	4127269	1	0	0	4.79337e-297	Primary	rpmE	EG10889
chr	-	4127850	4127863	4127852	0.850399	3.69955e-22	1.74324e-09	2.55568e-16	Internal	yiiX	EG11882
chr	+	4132442	4132449	4132445	0.944444	0	0	0	Primary	metL	EG10590
chr	+	4136057	4136066	4136060	0.982906	7.18664e-167	0	1.98777e-125	Primary	katG	EG10511
chr	-	4137781	4137788	4137784	0.974359	0	0	2.71088e-09	Alternative primary	gldA	EG11904
chr	-	4137890	4137899	4137891	0.946393	1.36277e-42	2.39729e-43	7.3587e-96	Primary	gldA	EG11904
chr	-	4148361	4148369	4148361	1	0	0	0	5' UTR	yijO	EG11913
chr	+	4148512	4148521	4148513	0.5	1.91204e-06	1	0	IGR	yijO.eptC.IGR	EG11913.EG11914.IGR
chr	-	4150397	4150406	4150398	0.961481	7.68002e-46	0	4.96056e-72	Primary	ppc	EG10756
chr	-	4153341	4153346	4153342	0.6	1.91204e-06	1	1.91204e-06	IGR	argE.ppc.IGR	EG11286.EG10756.IGR
chr	+	4153606	4153620	4153610	0.627147	1.99983e-05	8.39636e-08	0.000100249	IGR	ppc.argE.IGR	EG10756.EG11286.IGR
chr	-	4158273	4158283	4158276	0.9989	0	0	0	Primary	oxyS	EG31116
chr	-	4159340	4159349	4159345	0.736134	1.11111e-15	5.53966e-08	3.54372e-07	Primary	sthA	EG11428
chr	+	4159500	4159506	4159504	0.566667	1.40689e-06	1	1.91204e-06	Primary	oxyR	EG10681
chr	+	4161217	4161226	4161220	0.608745	0.018262	3.19792e-05	0.00305792	Internal	fabR	EG11394
chr	+	4161629	4161639	4161634	0.872435	4.05608e-30	1.40327e-36	5.44936e-24	Internal	fabR	EG11394
chr	+	4162262	4162272	4162267	0.936914	0	3.56876e-34	5.91096e-66	Distant primary	yijD	EG11395
chr	+	4162429	4162438	4162433	0.916165	1.59299e-31	7.13531e-17	3.52481e-30	Antisense	trmA	EG11022
chr	+	4163560	4163569	4163563	0.832806	1.01195e-13	4.56954e-20	6.24902e-25	5' UTR	btuB	EG10126
chr	+	4165569	4165581	4165575	0.861988	2.02117e-24	1.52439e-23	7.15359e-41	Alternative primary in TU	btuB	EG10126
chr	-	4174042	4174050	4174045	0.853968	6.1326e-18	3.0525e-10	1.70733e-12	Primary	coaA	EG10922
chr	+	4177183	4177193	4177187	0.973007	1.55433e-255	0	5.26438e-208	Primary	tufB	EG11037
chr	+	4177208	4177216	4177211	0.533798	0.00183148	0.0166816	4.96106e-05	5' UTR	secE	EG10939
chr	+	4177241	4177249	4177243	0.572751	6.67802e-05	0.226887	0.000607574	5' UTR	secE	EG10939
chr	+	4178358	4178367	4178364	0.984557	8.03183e-214	6.42183e-125	7.89385e-144	Primary	nusG	EG10667
chr	+	4179630	4179642	4179634	0.770453	1.53847e-16	5.09458e-18	5.20365e-14	Alternative primary in TU	rplA	EG10864
chr	+	4179865	4179876	4179869	0.781301	1.38246e-22	1.8609e-25	6.15444e-24	Alternative primary in TU	rplA	EG10864
chr	+	4180991	4181001	4180995	0.871107	1.22576e-61	2.54087e-39	1.0861e-43	Alternative primary in TU	rplL	EG10873
chr	+	4181057	4181066	4181061	0.90724	1.17212e-42	5.10325e-36	4.85347e-48	Alternative primary in TU	rplL	EG10873
chr	+	4181219	4181227	4181221	0.738426	6.81032e-13	7.26622e-06	1.84473e-12	Alternative primary in TU	rplL	EG10873
chr	+	4185319	4185331	4185325	0.635628	5.53966e-08	0.103883	3.54372e-07	Alternative primary in TU	rpoB	EG10894
chr	+	4189616	4189626	4189624	1	0	1.82901e-91	3.58093e-146	IGR	rpoC.yjaZ.IGR	EG10895.EG11429.IGR
chr	-	4190316	4190326	4190319	0.999291	0	0	1.91655e-251	Antisense	yjaZ	EG11429
chr	-	4190579	4190588	4190580	1	0	0	0	Distant primary	thiH	EG11590
chr	-	4196180	4196189	4196185	0.96814	3.76773e-180	7.80137e-192	2.55053e-161	5' UTR	thiC	EG11585
chr	+	4200601	4200610	4200604	0.982462	0	0	0	Primary	hupA	EG10466
chr	+	4218567	4218575	4218573	0.644444	0	1	7.13531e-17	Alternative primary in TU	aceA	EG10022
chr	+	4218958	4218968	4218963	0.97792	6.02217e-84	2.47147e-43	1.12576e-74	Primary	aceK-int	G0-17105
chr	+	4227566	4227574	4227572	0.666667	1	0	0	Primary	metH	EG10587
chr	-	4229370	4229379	4229373	0.976957	1.04641e-70	1.27589e-82	8.07275e-69	Primary	pepE	EG11920
chr	-	4231265	4231274	4231269	0.693223	5.60339e-05	3.1072e-06	1.74324e-09	Primary	yjbD	EG11922
chr	+	4235494	4235506	4235499	0.691358	5.14088e-27	0.0808695	1.14009e-10	Primary	pgi	EG10702
chr	+	4235591	4235601	4235595	0.997967	2.13136e-233	0	0	Alternative primary	pgi	EG10702
chr	-	4242526	4242536	4242526	1	0	0	3.9531e-172	IGR	malH.xylE.IGR	G0-17082.EG11076.IGR
chr	-	4245088	4245098	4245091	0.974843	5.08611e-199	1.07144e-154	7.58527e-124	Alternative primary in TU	malE	EG10554
chr	+	4249487	4249496	4249489	0.731096	1.72189e-13	7.35872e-15	4.34148e-19	Alternative primary in TU	lamB	EG10528
chr	+	4249535	4249544	4249539	0.847012	1.24797e-22	5.87749e-13	3.94148e-21	Alternative primary in TU	lamB	EG10528
chr	+	4250443	4250451	4250446	0.739927	2.71088e-09	0.00042398	2.76051e-06	Internal	malM	EG10559
chr	+	4250529	4250538	4250536	1	0	0	5.5658e-230	Primary	malM	EG10559
chr	-	4253890	4253898	4253891	1	0	0	0	Distant primary	plsB	EG10740
chr	+	4253920	4253928	4253926	0.9	0	0.00308888	0	Primary	ubiA	EG11370
chr	+	4257762	4257771	4257768	0.959524	1.72984e-23	0	9.92513e-19	Alternative primary in TU	lexA	EG10533
chr	+	4259480	4259494	4259488	0.9282	2.98703e-74	8.03118e-42	7.79429e-44	Primary	yjbJ	EG11928
chr	-	4259936	4259945	4259938	0.635924	0.00258518	1.57148e-07	4.40901e-06	Internal	zur	EG11929
chr	-	4263209	4263217	4263210	0.986667	0	0	1.17429e-20	Primary	qorA	EG11492
chr	+	4263241	4263251	4263247	0.986147	1.78591e-133	1.20509e-78	7.38366e-115	Alternative primary in TU	pspG	EG11933
chr	+	4270155	4270166	4270161	0.961447	6.60922e-58	7.09637e-52	5.98036e-73	Primary	aphA	EG11934
chr	-	4271013	4271021	4271014	0.973333	7.76285e-29	0	0	Primary	uvrA	EG11061
chr	+	4271042	4271051	4271045	0.892405	4.37392e-20	9.65282e-38	9.4536e-56	Primary	yjbR	EG11936
chr	+	4274753	4274762	4274759	0.994219	7.48527e-121	2.01127e-125	8.82029e-186	Primary	ssb	EG10976
chr	-	4277918	4277931	4277921	1	5.06638e-140	8.76975e-62	2.06037e-68	Primary	ryjA	G0-8875
chr	+	4289226	4289234	4289231	0.889394	2.55568e-16	2.1451e-07	3.69955e-22	Alternative primary in TU	nrfA	EG11781
chr	-	4297174	4297184	4297177	0.996032	2.8959e-133	2.21066e-59	2.25657e-63	Primary	fdhF	EG10285
chr	-	4312060	4312068	4312064	0.562963	4.37969e-13	1	1.40689e-06	Alternative primary in TU	alsR	G7821
chr	-	4326043	4326051	4326046	0.578947	1.42934e-08	1	0	Internal	naRNA4	G0-16697
chr	-	4326236	4326249	4326238	0.666667	0	1	0	Internal	naRNA2	G0-16695
chr	+	4332112	4332120	4332117	0.699415	0.00031972	0.000119026	7.80612e-08	Internal	pmrR	G0-10707
chr	-	4335633	4335641	4335633	1	0	0	0	Primary	adiC	EG12462
chr	-	4336959	4336968	4336961	0.638889	4.40901e-06	1.24466e-06	0.154977	Internal	adiC	EG12462
chr	-	4338106	4338114	4338106	1	0	0	0	IGR	adiA.adiY.IGR	EG11501.EG11966.IGR
chr	-	4341474	4341483	4341479	0.586124	3.45199e-18	1	8.20221e-19	Internal	melR	EG11230
chr	-	4345625	4345629	4345627	0.490196	0.0286418	0.00025126	7.26622e-06	Primary	fumB	EG10357
chr	-	4345625	4345643	4345637	0.919296	2.21389e-71	6.86713e-72	5.77471e-59	Primary	fumB	EG10357
chr	-	4347358	4347367	4347360	0.951465	2.14273e-26	1.50793e-22	0	Alternative primary in TU	dcuB	EG10006
chr	-	4348483	4348492	4348485	0.837474	4.86444e-20	2.48591e-09	1.00444e-20	Internal	dcuB	EG10006
chr	-	4350074	4350081	4350075	0.788889	5.60893e-05	7.80612e-08	1.91204e-06	Internal	dcuS	G7827
chr	-	4351568	4351580	4351573	0.853571	1.6051e-25	1.70733e-12	7.78296e-29	Internal	dcuS	G7827
chr	+	4352484	4352490	4352488	0.666667	0	1	0	Distant primary	yjdJ	G7829
chr	-	4353146	4353156	4353150	0.993528	0	0	0	Primary	lysU	EG10553
chr	-	4354289	4354297	4354294	0.648718	2.2282e-10	0.349115	0.000732498	Internal	lysU	EG10553
chr	-	4356425	4356434	4356425	1	0	0	2.1983e-25	Primary	cadA	EG10131
chr	-	4358630	4358638	4358632	0.972222	2.41e-08	0	0	Alternative primary in TU	cadB	EG10132
chr	-	4360290	4360299	4360295	0.974396	9.1553e-19	0	2.1983e-25	Primary	cadC	EG10133
chr	-	4365433	4365442	4365435	0.991251	4.75707e-186	1.19757e-170	1.68424e-209	Primary	dcuA	EG11225
chr	-	4366831	4366842	4366836	0.99425	0	0	0	Alternative primary in TU	aspA	EG10095
chr	-	4367383	4367394	4367388	0.514384	0.000471681	0.000296757	0.000258242	Internal	aspA	EG10095
chr	+	4372324	4372332	4372325	0.651528	0.000221821	0.103883	1.27048e-12	Internal	groL	EG10599
chr	+	4372726	4372735	4372733	1	0	0	0	Primary	groL	EG10599
chr	+	4373342	4373357	4373350	0.760365	3.51467e-17	2.96436e-21	1.59044e-08	Distant primary	yjeI	G7834
chr	+	4376297	4376307	4376303	0.976368	7.09042e-129	1.7235e-75	6.878e-152	Primary	efp	EG12099
chr	+	4376731	4376740	4376737	0.988606	1.23739e-88	7.75491e-114	8.94714e-136	Primary	ecnB	G0-9562
chr	+	4376872	4376880	4376874	0.53662	0.00258518	7.26622e-06	1	Internal	gdx	EG11616
chr	-	4378956	4378966	4378960	0.99821	0	0	0	Primary	frdD	EG10333
chr	-	4380629	4380641	4380634	0.544613	2.94085e-05	0.573069	0.00358598	Internal	frdA	EG10330
chr	+	4385376	4385383	4385380	0.974359	0	2.71088e-09	0	Primary	yjeM	EG12475
chr	-	4389167	4389174	4389167	0.622222	1	0	5.87749e-13	Alternative primary in TU	psd	EG10775
chr	-	4390385	4390394	4390387	0.607792	1	0.00025126	7.26622e-06	Primary	rsgA	G7841
chr	-	4392467	4392475	4392467	1	0	0	0	IGR	glyX.glyV.IGR	EG30040.EG30038.IGR
chr	+	4398991	4398999	4398996	0.898148	9.24401e-07	0	5.58948e-15	Internal	mutL	EG11281
chr	+	4400646	4400657	4400651	0.906811	1.55506e-85	2.48845e-63	1.73038e-67	Alternative primary in TU	hfq	EG10438
chr	+	4400715	4400726	4400721	0.563636	3.35582e-05	0.349115	0.00312978	Alternative primary in TU	hfq	EG10438
chr	+	4403276	4403286	4403280	0.540404	0.00912358	0.0541201	0.000679725	Internal	hflK	EG10436
chr	+	4404362	4404372	4404367	0.997917	6.11569e-226	0	3.14135e-145	Primary	hflC	EG10435
chr	+	4406074	4406087	4406079	0.958172	4.56287e-110	9.24293e-80	2.03905e-100	Primary	purA	EG10790
chr	+	4409233	4409241	4409237	0.893557	1.27048e-12	1.15422e-11	0	Alternative primary in TU	rnr	EG11259
chr	+	4410047	4410056	4410054	1	0	0	0	Alternative primary in TU	rlmB	G7845
chr	-	4415951	4415961	4415953	0.73321	7.23731e-07	4.55853e-12	2.81797e-15	Primary	yjfN	G7851
chr	-	4416372	4416384	4416379	0.655291	4.96106e-05	1.84473e-12	1.64419e-07	Primary	bsmA	G7852
chr	+	4424476	4424484	4424478	0.979167	0	0	3.88031e-12	Primary	ulaF	G7860
chr	+	4425114	4425125	4425119	0.929102	7.08458e-96	5.6266e-61	5.08192e-85	Internal	rpsF	EG10905
chr	+	4425163	4425176	4425169	0.569986	1	3.1072e-06	0.00240307	Internal	rpsF	EG10905
chr	+	4426603	4426613	4426609	0.998875	0	0	0	Primary	rplI	EG10870
chr	-	4428011	4428020	4428012	0.825926	1.65384e-19	8.30179e-08	1.11111e-15	Primary	ytfB	G7864
chr	+	4429591	4429600	4429597	0.987421	4.96056e-72	1.0391e-70	8.9506e-53	Primary	fklB	G7865
chr	+	4429855	4429866	4429859	0.646156	7.03005e-18	0.0107157	0.007826	5' UTR	cycA	EG12504
chr	-	4434555	4434564	4434557	0.916364	0	7.26171e-18	3.69955e-22	Primary	cpdB	EG10160
chr	+	4437537	4437545	4437541	0.990991	2.01357e-46	0	0	Primary	cysQ	EG10043
chr	+	4439856	4439866	4439862	0.992177	1.78046e-183	9.2227e-121	4.03875e-154	Primary	ytfK	G7872
chr	-	4444817	4444826	4444823	0.984188	0	5.33258e-32	2.47147e-43	Antisense	tamB	G7875
chr	+	4447864	4447872	4447868	0.602778	3.39676e-10	0.0286418	0.007826	Internal	tamB	G7875
chr	+	4448265	4448274	4448270	0.949123	5.58948e-15	1.91204e-06	0	Primary	ytfP	G7876
chr	+	4448804	4448812	4448807	0.954678	0	5.58948e-15	8.03355e-25	Alternative primary in TU	chpS	EG11250
chr	-	4449062	4449073	4449065	1	0	0	0	Primary	ppa	EG10755
chr	-	4454571	4454581	4454574	0.975833	1.45654e-141	2.31549e-70	2.98331e-129	Primary	fbp	EG10283
chr	+	4455953	4455963	4455958	0.787626	1.01195e-13	3.54372e-07	6.25015e-15	Internal	mpl	EG12440
chr	+	4457265	4457274	4457270	0.548611	8.64846e-05	1	0.000100249	Distant primary	mpl	EG12440
chr	+	4459461	4459476	4459472	0.819048	0.0045384	1.15422e-11	2.10265e-10	5' UTR	cybC	EG50008
chr	-	4460460	4460468	4460461	0.795238	0.00312978	2.2282e-10	7.1477e-17	Alternative primary in TU	nrdD	EG11417
chr	-	4462384	4462393	4462386	0.653704	2.73139e-08	0.00312978	0.000607574	Internal	nrdD	EG11417
chr	-	4463003	4463014	4463010	0.953684	1.83954e-137	6.10172e-136	6.86713e-72	Primary	treC	EG11402
chr	-	4464717	4464732	4464726	0.973305	6.67501e-211	1.34334e-150	8.92715e-180	Alternative primary in TU	treB	EG12127
chr	+	4467572	4467580	4467573	0.630432	1.31811e-07	1.69186e-06	1.77682e-07	Alternative primary in TU	mgtL	G0-10689
chr	+	4467584	4467596	4467589	0.57496	0.018262	0.00305792	0.00240307	Alternative primary in TU	mgtL	G0-10689
chr	-	4470371	4470380	4470374	0.994311	7.75492e-256	1.60788e-173	8.0347e-276	Alternative primary	ridA	G7877
chr	-	4470484	4470494	4470488	0.962936	3.37318e-149	1.28198e-138	4.00685e-181	Primary	ridA	G7877
chr	-	4472415	4472424	4472416	1	0	0	0	Internal	pyrL	EG11279
chr	+	4475350	4475361	4475354	0.941274	3.7072e-112	1.48684e-80	5.76454e-119	Primary	tabA	G7883
chr	+	4477291	4477299	4477293	0.6	0	1	0	Primary	yjgL	G7884
chr	+	4479030	4479039	4479036	0.996667	3.14737e-158	1.70698e-57	1.29358e-105	Distant primary	rraB	G7885
chr	-	4480928	4480936	4480928	1	0	0	0	Primary	valS	EG11067
chr	+	4488436	4488444	4488441	0.666667	0	1	0	Primary	lptG	G7889
chr	+	4497963	4497972	4497969	1	0	0	0	Primary	intB	EG12364
chr	-	4499359	4499370	4499363	0.547059	4.37969e-13	1	1.80396e-05	Antisense	insD6,insCD6	G7895,G0-10546
chr	-	4500341	4500349	4500342	0.6829	8.30179e-08	1.80396e-05	0.018262	Internal	yjgX	G7898
chr	+	4502122	4502131	4502124	0.902778	2.94811e-14	7.13531e-17	4.94638e-14	Antisense	insG	G7900
chr	-	4503427	4503435	4503427	1	0	0	0	Internal	insG	G7900
chr	+	4506439	4506446	4506443	1	0	0	0	Primary	nanY	G7901
chr	-	4506778	4506788	4506781	0.633333	0	1	1.91204e-06	Internal	yjhD	G7902
chr	+	4518539	4518548	4518542	0.925243	1.26618e-36	0	2.02495e-24	Primary	ykiE	G0-17047
chr	-	4519293	4519301	4519295	0.527451	0.00025126	1	1.45908e-15	Primary	yjhU	G7909
chr	+	4528108	4528121	4528114	0.983805	0	2.06033e-299	0	Antisense	sgcQ	G7915
chr	-	4534071	4534083	4534076	0.730009	1.39017e-14	2.80879e-23	5.28211e-11	5' UTR	topAI	G0-10473
chr	-	4534121	4534131	4534125	0.49973	3.87981e-07	0.32826	4.72326e-05	5' UTR	topAI	G0-10473
chr	+	4542368	4542376	4542374	0.666667	4.94638e-14	1	0	Internal	fimE	EG10312
chr	+	4543705	4543715	4543708	0.992227	0	0	0	Alternative primary in TU	fimA	EG10308
chr	+	4546079	4546087	4546083	0.642857	3.0525e-10	1	0	Internal	fimD	EG10311
chr	-	4549778	4549786	4549783	0.782913	1.45908e-15	1.27048e-12	5.60893e-05	IGR	gntP.fimH.IGR	EG12563.EG10315.IGR
chr	+	4554418	4554426	4554420	0.972222	0	0	0	Primary	uxuB	EG20248
chr	-	4564600	4564608	4564601	0.805556	7.26622e-06	4.21805e-09	1.15422e-11	Alternative primary in TU	yjiM	G7932
chr	-	4568634	4568642	4568636	0.667321	2.97174e-12	7.80612e-08	0.947883	Primary	ytiE	G0-17097
chr	+	4572305	4572314	4572310	0.713258	1.24466e-06	0.155009	2.09801e-11	5' UTR	yjiT	G7938
chr	+	4579908	4579918	4579915	1	0	0	0	Primary	symR	G0-10610
chr	-	4587862	4587870	4587862	0.666667	0	1	0	Primary	yjiA	EG10021
chr	-	4589092	4589101	4589093	0.988095	5.88097e-140	2.1983e-25	1.50007e-56	Primary	btsT	G7942
chr	-	4590787	4590795	4590788	0.59197	7.1477e-17	1	1.27048e-12	Internal	btsT	G7942
chr	-	4599644	4599652	4599647	0.958486	7.1477e-17	0	2.71088e-09	Primary	yjjA	EG11214
chr	+	4611039	4611047	4611044	0.981481	3.45199e-18	0	0	Primary	prfC	EG12114
chr	+	4612341	4612349	4612347	1	0	0	0	Primary	ytjA	G0-10475
chr	-	4614249	4614259	4614252	0.900871	1.15422e-11	0	8.77392e-17	Antisense	yjjV	G7952
chr	-	4614451	4614460	4614454	0.829365	2.94486e-07	2.41e-08	5.37813e-09	IGR	yjjW.yjjV.IGR	G7953.G7952.IGR
chr	+	4614642	4614653	4614647	0.525735	2.09801e-11	1	1.15753e-07	IGR	yjjV.yjjW.IGR	G7952.G7953.IGR
chr	+	4618189	4618200	4618196	0.903628	7.55913e-32	2.42302e-57	2.08384e-28	Alternative primary in TU	deoC	EG10221
chr	+	4620855	4620864	4620860	0.947676	1.765e-102	3.18166e-42	4.91865e-91	Alternative primary in TU	deoB	EG10220
chr	+	4621661	4621671	4621668	1	0	1.80617e-207	0	Primary	deoD	EG10222
chr	-	4628689	4628699	4628692	0.942479	4.82371e-68	0	8.23114e-44	Distant primary	ettA	EG12343
chr	+	4632741	4632748	4632745	0.522727	1.24466e-06	1	7.80612e-08	Primary	slt	EG10950
chr	-	4634380	4634391	4634384	0.798418	1.36487e-10	1.13593e-27	6.53346e-14	Primary	rob	EG11366
chr	+	4634529	4634537	4634530	0.625681	3.54982e-07	3.1072e-06	0.0371075	Primary	ytjC	EG12164
chr	-	4639535	4639544	4639535	1	0	3.68972e-262	0	Primary	arcA	EG10061
chr	-	4640119	4640128	4640121	0.638889	6.79068e-07	1.24466e-06	0.0167026	Internal	arcA	EG10061

## Sheet: Listeria - Avican (RNAtag-seq)
Chromosome	Strand	Start	End	Dominant	Signal	rep1	rep2	rep3	Genomic annotation	Related genes	Related IDs
NZ_CP023861.1	+	3054	3066	3060	0.981111	8.08529e-220	5.34732e-107	2.32322e-97	Primary	dnaN	CRH04_RS00010
NZ_CP023861.1	+	7256	7277	7260	0.451562	4.71801e-08	0.000154626	0.00742282	Internal	gyrB	CRH04_RS00030
NZ_CP023861.1	+	10642	10655	10649	0.991618	0	1.8789e-121	4.80784e-60	Primary	gyrA	CRH04_RS00035
NZ_CP023861.1	+	12810	12825	12815	0.72075	2.4405e-44	2.25093e-11	8.89707e-14	Primary	speG	CRH04_RS00045
NZ_CP023861.1	+	15908	15920	15914	0.988506	1.0699e-36	0	0	Primary	CRH04_RS00060	CRH04_RS00060
NZ_CP023861.1	+	20303	20314	20311	1	8.93776e-45	1.19517e-31	0	Primary	qoxD	CRH04_RS00080
NZ_CP023861.1	+	31045	31055	31052	1	6.40937e-23	0	0	Alternative primary in TU	CRH04_RS00135	CRH04_RS00135
NZ_CP023861.1	-	32533	32543	32535	1	0	2.53225e-15	0	Primary	CRH04_RS00150	CRH04_RS00150
NZ_CP023861.1	+	32565	32575	32573	1	1.17148e-25	0	0	Primary	CRH04_RS00145	CRH04_RS00145
NZ_CP023861.1	+	45264	45272	45268	0.847086	1.08077e-05	0.0183562	0.00352351	Primary	arcC	CRH04_RS00195
NZ_CP023861.1	+	47532	47543	47536	0.755751	6.74999e-11	0.000100916	9.31678e-07	Internal	CRH04_RS00210	CRH04_RS00210
NZ_CP023861.1	+	48006	48016	48014	1	0	1.1843e-86	7.98318e-81	Alternative primary in TU	CRH04_RS00210	CRH04_RS00210
NZ_CP023861.1	+	50627	50643	50636	0.35531	9.23291e-14	0.00925661	0.000203158	Alternative primary in TU	ssb	CRH04_RS00225
NZ_CP023861.1	+	50789	50801	50794	0.99251	1.90456e-220	3.204e-84	5.60175e-78	Primary	rpsR	CRH04_RS00230
NZ_CP023861.1	+	51560	51571	51569	1	4.94255e-55	1.36912e-36	0	Primary	CRH04_RS00235	CRH04_RS00235
NZ_CP023861.1	+	52580	52592	52584	0.446887	7.62871e-34	1.46526e-39	1.20006e-22	Primary	CRH04_RS00245	CRH04_RS00245
NZ_CP023861.1	+	52757	52770	52763	0.889326	6.16987e-213	6.69059e-105	9.5344e-85	IGR	CRH04_RS00245.CRH04_RS00255.IGR	CRH04_RS00245.CRH04_RS00255.IGR
NZ_CP023861.1	+	54692	54703	54696	0.982086	0	2.02768e-301	1.50996e-283	Primary	CRH04_RS00255	CRH04_RS00255
NZ_CP023861.1	+	58686	58696	58689	0.997604	0	0	0	Primary	dnaB	CRH04_RS00270
NZ_CP023861.1	+	60229	60239	60236	0.666667	2.49951e-10	0	1	Primary	CRH04_RS00275	CRH04_RS00275
NZ_CP023861.1	+	60876	60885	60883	1	0	0	0	Primary	CRH04_RS00280	CRH04_RS00280
NZ_CP023861.1	+	78924	78932	78926	0.566919	8.12327e-08	0.000270539	1	Distant primary	CRH04_RS00370	CRH04_RS00370
NZ_CP023861.1	-	80841	80849	80844	0.917996	1.39945e-18	7.38661e-10	9.31678e-07	Primary	CRH04_RS00385	CRH04_RS00385
NZ_CP023861.1	+	80877	80890	80888	1	1.05672e-48	7.35604e-38	1.06738e-49	Primary	CRH04_RS00380	CRH04_RS00380
NZ_CP023861.1	+	82658	82669	82663	0.676754	1.60285e-21	1.06515e-25	6.09499e-12	Alternative primary in TU	CRH04_RS00390	CRH04_RS00390
NZ_CP023861.1	+	82695	82705	82698	0.537726	4.61691e-05	0.0188561	0.000166594	Alternative primary in TU	CRH04_RS00390	CRH04_RS00390
NZ_CP023861.1	+	82771	82779	82775	0.995556	3.49267e-48	2.1549e-42	0	Primary	CRH04_RS00395	CRH04_RS00395
NZ_CP023861.1	+	86252	86260	86258	0.666667	0	1	0	Primary	CRH04_RS00415	CRH04_RS00415
NZ_CP023861.1	+	104365	104390	104374	0.275425	3.26864e-14	0.00510521	0.000875141	Internal	CRH04_RS00485	CRH04_RS00485
NZ_CP023861.1	+	105534	105544	105539	0.384321	3.44537e-49	1.28428e-20	0.00108733	Internal	CRH04_RS00490	CRH04_RS00490
NZ_CP023861.1	+	106908	106918	106912	0.833659	2.3526e-115	1.70191e-106	9.65452e-78	Primary	CRH04_RS00495	CRH04_RS00495
NZ_CP023861.1	+	107422	107434	107427	0.997213	0	1.0031e-229	3.57704e-244	Primary	CRH04_RS00500	CRH04_RS00500
NZ_CP023861.1	-	107843	107854	107843	1	1.46416e-34	0	0	Primary	CRH04_RS00510	CRH04_RS00510
NZ_CP023861.1	+	107878	107887	107885	1	0	0	0	Primary	CRH04_RS00505	CRH04_RS00505
NZ_CP023861.1	+	109755	109765	109759	0.983409	5.03918e-247	6.94232e-210	1.22447e-82	Primary	CRH04_RS00525	CRH04_RS00525
NZ_CP023861.1	+	118988	118998	118995	1	2.75317e-77	6.56964e-51	6.40937e-23	Primary	CRH04_RS00555	CRH04_RS00555
NZ_CP023861.1	-	120618	120627	120620	0.980392	2.53225e-15	6.69717e-09	0	Primary	CRH04_RS00570	CRH04_RS00570
NZ_CP023861.1	-	131372	131383	131373	1	7.23736e-68	0	3.54821e-33	Primary	CRH04_RS00655	CRH04_RS00655
NZ_CP023861.1	-	132739	132751	132745	0.823897	5.88426e-42	3.96548e-10	4.47223e-09	Internal	CRH04_RS00655	CRH04_RS00655
NZ_CP023861.1	-	134719	134728	134720	1	7.23919e-44	5.51325e-36	0	Primary	CRH04_RS00665	CRH04_RS00665
NZ_CP023861.1	+	134760	134768	134765	0.794944	1.68428e-13	5.85428e-19	5.58979e-15	Primary	CRH04_RS00660	CRH04_RS00660
NZ_CP023861.1	+	137019	137030	137023	0.971631	0	0	0	Primary	CRH04_RS00675	CRH04_RS00675
NZ_CP023861.1	+	138953	138968	138958	0.854615	3.11363e-38	1.1198e-30	2.13178e-16	Primary	CRH04_RS00680	CRH04_RS00680
NZ_CP023861.1	+	140884	140894	140891	1	0	0	0	Primary	CRH04_RS00690	CRH04_RS00690
NZ_CP023861.1	+	151321	151329	151326	0.981481	3.63381e-09	2.07394e-07	1.79084e-08	Alternative primary in TU	CRH04_RS00770	CRH04_RS00770
NZ_CP023861.1	+	156914	156922	156920	0.666667	1	0	0	Distant primary	yidA	CRH04_RS00795
NZ_CP023861.1	-	161373	161384	161373	1	0	7.28155e-21	0	Primary	CRH04_RS00810	CRH04_RS00810
NZ_CP023861.1	+	161412	161423	161419	0.666667	0	0	1	Primary	CRH04_RS00805	CRH04_RS00805
NZ_CP023861.1	+	164731	164741	164734	0.813024	3.85041e-63	2.75257e-42	7.31743e-31	Alternative primary in TU	yabA	CRH04_RS00825
NZ_CP023861.1	-	166635	166644	166637	1	0	0	0	Primary	CRH04_RS00845	CRH04_RS00845
NZ_CP023861.1	+	166679	166691	166686	0.997732	9.35402e-125	3.62444e-114	3.59509e-53	Primary	rsmI	CRH04_RS00840
NZ_CP023861.1	+	169314	169325	169320	0.974651	1.08838e-78	5.159e-26	3.371e-23	Primary	CRH04_RS00855	CRH04_RS00855
NZ_CP023861.1	+	177794	177804	177799	0.993506	1.07414e-167	2.40214e-82	5.13365e-68	Primary	metG	CRH04_RS00880
NZ_CP023861.1	+	182237	182246	182239	0.822003	2.65107e-31	6.06499e-12	0.000118406	Alternative primary in TU	CRH04_RS00900	CRH04_RS00900
NZ_CP023861.1	+	189556	189568	189561	0.895833	0	0	0	Alternative primary in TU	CRH04_RS00915	CRH04_RS00915
NZ_CP023861.1	+	191951	191964	191956	0.999412	0	1.3132e-251	0	Primary	CRH04_RS00925	CRH04_RS00925
NZ_CP023861.1	+	193888	193898	193895	1	1.28563e-196	7.32474e-73	1.92869e-61	Primary	CRH04_RS00940	CRH04_RS00940
NZ_CP023861.1	+	195663	195676	195669	0.998442	2.03649e-148	3.70831e-78	5.81759e-62	Primary	chbG	CRH04_RS00950
NZ_CP023861.1	+	196637	196650	196648	1	8.10971e-127	1.59365e-32	1.59283e-30	Primary	purR	CRH04_RS00955
NZ_CP023861.1	+	200862	200875	200868	0.999251	0	7.43391e-281	2.19623e-174	Primary	spoVG	CRH04_RS00980
NZ_CP023861.1	-	203596	203605	203597	1	0	0	0	Primary	prfA	CRH04_RS00995
NZ_CP023861.1	+	203630	203641	203635	0.998756	4.99013e-204	1.53212e-150	1.49735e-113	Primary	CRH04_RS00990	CRH04_RS00990
NZ_CP023861.1	-	204543	204558	204549	0.87923	1.69729e-102	1.68382e-38	2.54639e-36	Primary	plcA	CRH04_RS01000
NZ_CP023861.1	+	207516	207528	207521	0.999376	0	0	0	Distant primary	hly	CRH04_RS01005
NZ_CP023861.1	+	212333	212347	212339	0.92261	5.34454e-56	7.2274e-40	1.35324e-29	Alternative primary in TU	plcB	CRH04_RS01020
NZ_CP023861.1	-	213287	213297	213288	1	0	1.86761e-147	0	Primary	CRH04_RS01035	CRH04_RS01035
NZ_CP023861.1	-	214047	214056	214050	0.700548	1.44873e-14	0.00450383	0.00194032	Internal	CRH04_RS01040	CRH04_RS01040
NZ_CP023861.1	-	214436	214450	214439	0.962365	2.10608e-109	3.75941e-175	5.92536e-52	Alternative primary in TU	CRH04_RS01045	CRH04_RS01045
NZ_CP023861.1	+	216393	216404	216397	0.999348	0	0	0	Alternative primary in TU	CRH04_RS01050	CRH04_RS01050
NZ_CP023861.1	+	217098	217110	217104	0.751978	2.76402e-34	4.71107e-14	2.78101e-16	Primary	CRH04_RS01055	CRH04_RS01055
NZ_CP023861.1	+	217720	217731	217724	0.693	3.67176e-11	4.36585e-09	9.51003e-18	Primary	pth	CRH04_RS01060
NZ_CP023861.1	+	221426	221440	221432	0.569211	5.68261e-07	5.13798e-05	0.00012361	Alternative primary in TU	mfd	CRH04_RS01065
NZ_CP023861.1	+	223305	223316	223309	0.98813	4.29716e-185	1.21621e-147	4.91657e-169	Primary	CRH04_RS01075	CRH04_RS01075
NZ_CP023861.1	+	223773	223783	223777	0.644054	1.3052e-38	2.919e-22	2.87662e-17	Internal	CRH04_RS01080	CRH04_RS01080
NZ_CP023861.1	+	224510	224521	224514	0.857481	6.64323e-126	1.67109e-113	8.90729e-61	Primary	CRH04_RS01085	CRH04_RS01085
NZ_CP023861.1	+	224663	224672	224667	0.773049	5.20018e-10	6.20329e-06	6.71232e-14	Internal	CRH04_RS01090	CRH04_RS01090
NZ_CP023861.1	+	228955	228968	228965	0.991526	0	1.22257e-203	1.12566e-272	Primary	ftsH	CRH04_RS01095
NZ_CP023861.1	+	230754	230763	230758	0.991228	6.40937e-23	3.06649e-11	2.17177e-06	Primary	hslO	CRH04_RS01105
NZ_CP023861.1	+	231791	231803	231797	0.969139	7.38527e-37	1.54971e-40	6.78633e-38	Primary	cysK	CRH04_RS01110
NZ_CP023861.1	+	235433	235447	235441	0.918126	2.30131e-88	5.68037e-49	1.84206e-26	Primary	dusB	CRH04_RS01130
NZ_CP023861.1	+	237054	237065	237062	0.996897	0	0	0	Primary	lysS	CRH04_RS01135
NZ_CP023861.1	+	240842	240889	240859	0.488682	1.29257e-05	8.78664e-13	6.86057e-25	Internal	CRH04_RS01145	CRH04_RS01145
NZ_CP023861.1	+	240876	240888	240882	0.451646	3.70415e-10	0.00398671	0.00032245	Internal	CRH04_RS01145	CRH04_RS01145
NZ_CP023861.1	+	242188	242196	242194	1	0	0	0	Alternative primary in TU	CRH04_RS01145	CRH04_RS01145
NZ_CP023861.1	+	243480	243511	243494	0.496457	0.00138425	0.000523049	1	Internal	CRH04_RS01200	CRH04_RS01200
NZ_CP023861.1	+	243499	243506	243504	0.477778	0.00320258	0.000523049	1	Internal	CRH04_RS01200	CRH04_RS01200
NZ_CP023861.1	+	246863	246911	246880	0.493678	8.03985e-08	1.12282e-16	1.03206e-21	Internal	CRH04_RS01205	CRH04_RS01205
NZ_CP023861.1	+	246898	246909	246902	0.419461	4.63635e-08	0.00554493	0.00328732	Internal	CRH04_RS01205	CRH04_RS01205
NZ_CP023861.1	+	248207	248217	248212	0.944428	6.78633e-38	2.17177e-06	1.79084e-08	Alternative primary in TU	CRH04_RS01205	CRH04_RS01205
NZ_CP023861.1	+	253090	253099	253094	0.987417	7.36418e-34	4.77127e-42	1.70996e-32	Primary	CRH04_RS01230	CRH04_RS01230
NZ_CP023861.1	+	258493	258505	258499	0.990343	0	0	3.5998e-131	Primary	gltX	CRH04_RS01255
NZ_CP023861.1	+	258793	258806	258799	0.59348	1.47982e-16	2.07277e-07	1.23565e-11	5' UTR	cysE	CRH04_RS01260
NZ_CP023861.1	+	263777	263791	263784	0.953408	7.02933e-123	2.89608e-74	8.87869e-81	Primary	secE	CRH04_RS01295
NZ_CP023861.1	+	264408	264419	264412	0.996396	3.86474e-144	1.50062e-50	7.27255e-49	Alternative primary in TU	nusG	CRH04_RS01300
NZ_CP023861.1	+	266362	266370	266363	0.842796	1.56747e-67	1.70424e-74	5.35761e-77	5' UTR	rplJ	CRH04_RS01320
NZ_CP023861.1	+	267409	267420	267418	1	1.83013e-202	0	0	Primary	rplL	CRH04_RS01325
NZ_CP023861.1	+	268982	268992	268989	1	0	0	1.80636e-12	Primary	CRH04_RS01335	CRH04_RS01335
NZ_CP023861.1	+	271188	271201	271195	0.979853	3.4559e-60	9.43947e-14	0	IGR	CRH04_RS01350.CRH04_RS01355.IGR	CRH04_RS01350.CRH04_RS01355.IGR
NZ_CP023861.1	+	272536	272546	272542	0.99359	1.70996e-32	0	4.83244e-06	Primary	CRH04_RS01355	CRH04_RS01355
NZ_CP023861.1	+	274701	274710	274704	0.677116	2.353e-32	3.85395e-16	6.29687e-13	Internal	rpoB	CRH04_RS01360
NZ_CP023861.1	+	280368	280380	280376	1	2.70652e-141	0	1.23764e-53	Alternative primary in TU	rpoC	CRH04_RS01365
NZ_CP023861.1	+	282509	282521	282516	1	3.17408e-35	0	1.79084e-08	Primary	CRH04_RS01375	CRH04_RS01375
NZ_CP023861.1	+	286052	286060	286058	1	0	0	0	Primary	inlH	CRH04_RS01385
NZ_CP023861.1	+	289074	289087	289078	0.546933	0	0.000270539	1	Primary	CRH04_RS01395	CRH04_RS01395
NZ_CP023861.1	+	291265	291279	291271	0.931148	8.95394e-67	1.94599e-66	1.56295e-49	Alternative primary in TU	CRH04_RS01410	CRH04_RS01410
NZ_CP023861.1	-	293179	293190	293179	1	1.32449e-23	0	0	Primary	CRH04_RS01420	CRH04_RS01420
NZ_CP023861.1	-	295357	295366	295359	0.666667	1.79084e-08	0	1	Primary	yidA	CRH04_RS01430
NZ_CP023861.1	+	296880	296892	296889	1	3.76362e-70	0	0	Primary	CRH04_RS01435	CRH04_RS01435
NZ_CP023861.1	-	297744	297754	297748	0.916667	1.62476e-06	0	0	Primary	CRH04_RS01445	CRH04_RS01445
NZ_CP023861.1	+	299852	299862	299860	0.962963	1.70393e-46	6.87848e-16	3.23644e-17	Internal	CRH04_RS01455	CRH04_RS01455
NZ_CP023861.1	-	300571	300581	300573	1	0	0	0	Primary	ugpC	CRH04_RS01460
NZ_CP023861.1	+	304138	304146	304141	0.546944	3.02127e-38	2.70719e-14	4.51268e-14	Alternative primary in TU	nrdD	CRH04_RS01465
NZ_CP023861.1	+	304259	304272	304264	0.549352	2.63825e-13	5.15581e-08	1.02703e-09	Alternative primary in TU	nrdD	CRH04_RS01465
NZ_CP023861.1	+	304709	304719	304714	0.992253	0	1.53206e-285	4.65494e-218	Primary	nrdG	CRH04_RS01470
NZ_CP023861.1	-	304902	304914	304902	1	0	0	0	Primary	CRH04_RS01475	CRH04_RS01475
NZ_CP023861.1	-	305727	305735	305731	0.939139	1.88026e-36	3.06649e-11	8.8434e-08	Primary	CRH04_RS01480	CRH04_RS01480
NZ_CP023861.1	-	306577	306587	306582	0.90159	1.56123e-38	3.63304e-51	7.21488e-22	Alternative primary in TU	CRH04_RS01485	CRH04_RS01485
NZ_CP023861.1	-	308002	308010	308004	0.854365	1.60075e-33	8.12327e-08	2.49951e-10	Internal	CRH04_RS01490	CRH04_RS01490
NZ_CP023861.1	+	311688	311700	311692	0.99136	5.42091e-179	3.3166e-116	2.24893e-73	Primary	yycF	CRH04_RS01505
NZ_CP023861.1	+	315321	315330	315326	0.559437	1	7.82778e-18	1.33472e-53	Internal	CRH04_RS01520	CRH04_RS01520
NZ_CP023861.1	+	315862	315873	315867	0.868904	2.58186e-70	5.7521e-33	5.26281e-34	Primary	CRH04_RS01520	CRH04_RS01520
NZ_CP023861.1	+	316362	316373	316367	0.660049	1.21175e-09	2.55551e-05	0.00608156	Internal	CRH04_RS01525	CRH04_RS01525
NZ_CP023861.1	+	318409	318420	318418	1	1.15365e-46	0	0	Primary	htrA	CRH04_RS01530
NZ_CP023861.1	+	322142	322156	322149	0.94898	5.71072e-22	3.02611e-12	6.15487e-13	Primary	CRH04_RS01550	CRH04_RS01550
NZ_CP023861.1	+	328588	328598	328594	1	0	0	2.61899e-13	Primary	CRH04_RS01585	CRH04_RS01585
NZ_CP023861.1	-	331008	331017	331009	1	0	0	0	Primary	CRH04_RS01600	CRH04_RS01600
NZ_CP023861.1	+	331048	331057	331055	1	0	6.26079e-12	0	Primary	CRH04_RS01595	CRH04_RS01595
NZ_CP023861.1	+	332786	332795	332791	0.837879	3.58222e-20	0.000523049	0.000270539	Primary	CRH04_RS01605	CRH04_RS01605
NZ_CP023861.1	-	343166	343178	343170	0.936914	3.06649e-11	3.58756e-10	1.79084e-08	Primary	CRH04_RS01665	CRH04_RS01665
NZ_CP023861.1	+	360686	360695	360692	1	6.89585e-19	0	0	Distant primary	CRH04_RS01725	CRH04_RS01725
NZ_CP023861.1	+	367085	367093	367089	0.666667	0	0.000270539	1	Primary	CRH04_RS01735	CRH04_RS01735
NZ_CP023861.1	-	370670	370680	370670	1	0	1.67754e-47	0	Primary	CRH04_RS01770	CRH04_RS01770
NZ_CP023861.1	+	370712	370721	370717	0.666667	0	1	0	Primary	CRH04_RS01765	CRH04_RS01765
NZ_CP023861.1	+	379760	379780	379772	0.583779	4.19451e-09	4.96511e-06	1	Alternative primary in TU	CRH04_RS01825	CRH04_RS01825
NZ_CP023861.1	-	380200	380210	380201	1	1.10329e-40	0	0	Primary	CRH04_RS01835	CRH04_RS01835
NZ_CP023861.1	+	383450	383459	383453	0.559714	4.10253e-53	2.15913e-25	3.39711e-27	Internal	CRH04_RS01840	CRH04_RS01840
NZ_CP023861.1	+	383612	383625	383617	0.996454	1.21004e-302	1.31011e-264	3.71519e-229	Primary	CRH04_RS01840	CRH04_RS01840
NZ_CP023861.1	+	384759	384769	384764	0.998333	1.77294e-114	1.86e-45	3.97404e-31	Primary	CRH04_RS01845	CRH04_RS01845
NZ_CP023861.1	-	388385	388401	388395	0.697629	6.25524e-19	2.65061e-07	0.000213366	Primary	CRH04_RS01870	CRH04_RS01870
NZ_CP023861.1	-	388749	388761	388749	1	0	0	0	Primary	tatC	CRH04_RS01875
NZ_CP023861.1	-	389426	389441	389432	0.852592	1.30369e-119	1.09709e-44	3.67798e-50	Alternative primary in TU	tatA	CRH04_RS01880
NZ_CP023861.1	+	395548	395562	395555	0.985816	1.86113e-87	3.18368e-50	1.9165e-30	Alternative primary in TU	efeB	CRH04_RS01905
NZ_CP023861.1	-	397296	397304	397301	0.677885	0	1.08077e-05	1	Primary	CRH04_RS01925	CRH04_RS01925
NZ_CP023861.1	+	397333	397343	397340	1	4.02753e-120	0	1.15738e-140	Primary	CRH04_RS01920	CRH04_RS01920
NZ_CP023861.1	+	401613	401625	401618	0.926718	7.1189e-29	1.04698e-09	3.29181e-19	Primary	CRH04_RS01945	CRH04_RS01945
NZ_CP023861.1	-	402161	402172	402166	0.555556	0.00105305	0.355332	0.000463566	Internal	CRH04_RS01950	CRH04_RS01950
NZ_CP023861.1	+	411894	411902	411900	1	0	0	0	Primary	iolD	CRH04_RS02000
NZ_CP023861.1	+	412839	412850	412843	0.995671	5.15464e-105	0	0	Primary	CRH04_RS02010	CRH04_RS02010
NZ_CP023861.1	+	414810	414827	414821	0.974843	1.58935e-28	0	0	Primary	CRH04_RS02020	CRH04_RS02020
NZ_CP023861.1	+	416678	416691	416689	1	8.3752e-194	4.97495e-98	2.23987e-47	Primary	CRH04_RS02035	CRH04_RS02035
NZ_CP023861.1	+	417504	417519	417514	0.919321	8.79093e-54	0.000167541	1.79723e-07	Alternative primary in TU	CRH04_RS02040	CRH04_RS02040
NZ_CP023861.1	-	417790	417800	417794	0.900669	2.18564e-47	7.07865e-24	7.22954e-13	Distant primary	proC	CRH04_RS02050
NZ_CP023861.1	+	426089	426101	426095	0.666667	0	1.08077e-05	1	Primary	CRH04_RS02080	CRH04_RS02080
NZ_CP023861.1	+	427034	427045	427039	0.918542	1.41828e-12	4.83114e-11	6.26079e-12	Primary	CRH04_RS02090	CRH04_RS02090
NZ_CP023861.1	+	428544	428553	428545	0.740873	4.21692e-22	2.38341e-05	0.000397195	Alternative primary in TU	CRH04_RS02100	CRH04_RS02100
NZ_CP023861.1	+	429425	429437	429435	1	3.21992e-92	0	1.65885e-36	Primary	CRH04_RS02110	CRH04_RS02110
NZ_CP023861.1	-	434896	434908	434901	0.994129	2.86665e-221	8.79363e-119	2.94117e-150	Primary	CRH04_RS02125	CRH04_RS02125
NZ_CP023861.1	+	437344	437353	437351	1	0	1.79084e-08	0	Distant primary	CRH04_RS02135	CRH04_RS02135
NZ_CP023861.1	+	438920	438929	438927	1	0	0	8.97383e-276	Primary	pgdA	CRH04_RS02140
NZ_CP023861.1	-	439629	439645	439634	0.986111	1.41541e-29	1.46517e-06	0	Primary	CRH04_RS02155	CRH04_RS02155
NZ_CP023861.1	+	440048	440063	440053	0.408213	1.31153e-08	0.000677152	1	Antisense	CRH04_RS02160	CRH04_RS02160
NZ_CP023861.1	-	441542	441551	441543	1	0	0	0	Primary	CRH04_RS02170	CRH04_RS02170
NZ_CP023861.1	+	441578	441592	441583	0.725575	0.0156033	0.0080898	8.8434e-08	Primary	CRH04_RS02165	CRH04_RS02165
NZ_CP023861.1	-	451505	451516	451508	0.986667	5.36498e-14	0	4.83114e-11	Primary	CRH04_RS02215	CRH04_RS02215
NZ_CP023861.1	+	451545	451554	451552	1	0	0	0	Primary	CRH04_RS02210	CRH04_RS02210
NZ_CP023861.1	+	453893	453903	453900	0.666667	0	0	1	Primary	CRH04_RS02225	CRH04_RS02225
NZ_CP023861.1	+	455016	455024	455022	0.548213	3.30382e-17	0.000260362	0.0214248	Internal	inlA	CRH04_RS02230
NZ_CP023861.1	+	456980	456991	456984	0.937404	1.68816e-83	2.52102e-58	1.57534e-40	Alternative primary in TU	inlA	CRH04_RS02230
NZ_CP023861.1	+	458952	458962	458959	1	0	0	5.36498e-14	Primary	inlB	CRH04_RS02235
NZ_CP023861.1	-	465865	465876	465869	0.666667	0	0	1	Primary	CRH04_RS02245	CRH04_RS02245
NZ_CP023861.1	-	470074	470083	470076	1	0	0	0	Primary	CRH04_RS02270	CRH04_RS02270
NZ_CP023861.1	+	470116	470126	470120	0.91698	1.45882e-14	2.17177e-06	7.38661e-10	Primary	CRH04_RS02265	CRH04_RS02265
NZ_CP023861.1	+	473740	473753	473747	0.982209	1.2459e-82	8.36242e-50	2.50365e-33	Primary	CRH04_RS02280	CRH04_RS02280
NZ_CP023861.1	-	483886	483896	483887	1	9.86993e-10	0	0	Primary	CRH04_RS02320	CRH04_RS02320
NZ_CP023861.1	+	483927	483935	483933	0.666667	0	1	0	Primary	CRH04_RS02315	CRH04_RS02315
NZ_CP023861.1	-	485442	485450	485445	0.996732	1.43393e-66	0	0	Primary	CRH04_RS02330	CRH04_RS02330
NZ_CP023861.1	+	491541	491551	491545	1	0	0	0	Primary	CRH04_RS02345	CRH04_RS02345
NZ_CP023861.1	+	506628	506646	506632	0.744309	2.68145e-27	4.59555e-10	3.58633e-14	IGR	CRH04_RS02420.CRH04_RS02430.IGR	CRH04_RS02420.CRH04_RS02430.IGR
NZ_CP023861.1	-	507064	507074	507068	0.977444	8.3403e-62	1.03322e-31	0	IGR	CRH04_RS02430.CRH04_RS02420.IGR	CRH04_RS02430.CRH04_RS02420.IGR
NZ_CP023861.1	-	507418	507427	507422	0.864646	0.0661907	4.83244e-06	0	IGR	CRH04_RS02430.CRH04_RS02420.IGR	CRH04_RS02430.CRH04_RS02420.IGR
NZ_CP023861.1	+	508894	508904	508900	0.961551	8.77944e-104	2.04193e-45	1.88026e-36	Distant primary	CRH04_RS02430	CRH04_RS02430
NZ_CP023861.1	+	510513	510525	510517	0.48545	1.28064e-10	0.00356771	0.00356771	Alternative primary in TU	CRH04_RS02435	CRH04_RS02435
NZ_CP023861.1	+	512298	512312	512305	0.995098	2.06452e-43	2.55961e-05	6.26079e-12	Primary	CRH04_RS02450	CRH04_RS02450
NZ_CP023861.1	+	515161	515173	515164	0.574722	1.52833e-10	1.172e-07	0.140394	Distant primary	CRH04_RS02465	CRH04_RS02465
NZ_CP023861.1	+	515793	515804	515799	0.911111	1.41828e-12	0.0661907	4.37684e-07	Primary	CRH04_RS02470	CRH04_RS02470
NZ_CP023861.1	+	518483	518492	518490	1	1.50277e-21	0	0	Primary	CRH04_RS02480	CRH04_RS02480
NZ_CP023861.1	+	519737	519749	519742	0.918736	1.52633e-17	8.78452e-18	1.30828e-14	Alternative primary in TU	rlmN	CRH04_RS02485
NZ_CP023861.1	+	520305	520318	520311	0.975355	5.28104e-73	7.28517e-42	1.5607e-34	Primary	CRH04_RS02490	CRH04_RS02490
NZ_CP023861.1	+	520827	520840	520833	0.992138	1.36545e-172	7.25017e-96	8.54577e-71	Primary	isdG	CRH04_RS02495
NZ_CP023861.1	+	521799	521812	521805	0.997692	0	1.97192e-228	5.12367e-147	Alternative primary in TU	rpmF	CRH04_RS02505
NZ_CP023861.1	-	522587	522597	522591	0.951216	1.41917e-62	2.74555e-30	2.53225e-15	Primary	CRH04_RS02515	CRH04_RS02515
NZ_CP023861.1	+	522623	522634	522631	1	9.10665e-165	3.78398e-107	3.294e-65	Primary	CRH04_RS02510	CRH04_RS02510
NZ_CP023861.1	+	527559	527568	527566	1	0	0	0	Primary	aroD	CRH04_RS02530
NZ_CP023861.1	-	529370	529379	529374	0.889016	7.39337e-34	4.83114e-11	4.96511e-06	Internal	CRH04_RS02540	CRH04_RS02540
NZ_CP023861.1	+	531266	531276	531269	0.636364	0	1	0.000270539	5' UTR	CRH04_RS02550	CRH04_RS02550
NZ_CP023861.1	+	544177	544187	544180	0.997661	0	1.6683e-302	3.69477e-165	Primary	CRH04_RS02620	CRH04_RS02620
NZ_CP023861.1	+	545529	545543	545534	0.356061	0	1	0.00352351	Primary	CRH04_RS02625	CRH04_RS02625
NZ_CP023861.1	-	546269	546277	546269	1	7.42599e-98	2.94379e-84	1.26607e-130	Primary	CRH04_RS02635	CRH04_RS02635
NZ_CP023861.1	+	554527	554537	554535	1	0	0	0	Primary	CRH04_RS02670	CRH04_RS02670
NZ_CP023861.1	-	555621	555631	555622	1	0	4.27329e-76	0	Primary	CRH04_RS02680	CRH04_RS02680
NZ_CP023861.1	+	555651	555662	555656	1	0	0	0	Primary	CRH04_RS02675	CRH04_RS02675
NZ_CP023861.1	+	557961	557974	557967	0.894444	4.88111e-23	0	2.98787e-11	Primary	CRH04_RS02685	CRH04_RS02685
NZ_CP023861.1	-	558478	558488	558478	1	0	0	0	Primary	CRH04_RS02695	CRH04_RS02695
NZ_CP023861.1	-	559805	559816	559810	0.752032	4.71342e-37	0.0080898	0.0472661	Internal	CRH04_RS02695	CRH04_RS02695
NZ_CP023861.1	+	569984	569994	569987	0.996732	1.43393e-66	0	0	Alternative primary in TU	CRH04_RS02730	CRH04_RS02730
NZ_CP023861.1	+	571131	571142	571134	0.695197	9.18167e-17	0.000100916	0.0165163	Internal	CRH04_RS02740	CRH04_RS02740
NZ_CP023861.1	-	572556	572573	572558	1	0	4.47079e-05	0	Primary	CRH04_RS02750	CRH04_RS02750
NZ_CP023861.1	+	572593	572605	572602	1	1.01424e-41	0	2.66068e-25	Primary	CRH04_RS02745	CRH04_RS02745
NZ_CP023861.1	+	575092	575103	575098	1	1.36912e-36	7.18712e-46	0	Primary	CRH04_RS02755	CRH04_RS02755
NZ_CP023861.1	+	575677	575689	575681	0.833567	7.77671e-12	1.29359e-09	7.38661e-10	Internal	CRH04_RS02760	CRH04_RS02760
NZ_CP023861.1	-	577584	577593	577584	1	4.63658e-16	0	0	Primary	CRH04_RS02770	CRH04_RS02770
NZ_CP023861.1	+	577622	577631	577629	1	0	0	0	Primary	CRH04_RS02765	CRH04_RS02765
NZ_CP023861.1	-	580074	580084	580074	1	0	0	0	Primary	CRH04_RS02780	CRH04_RS02780
NZ_CP023861.1	+	580110	580121	580119	1	5.37468e-55	0	0	Primary	CRH04_RS02775	CRH04_RS02775
NZ_CP023861.1	-	584941	584954	584946	0.995984	1.23764e-53	0	0	Primary	CRH04_RS02810	CRH04_RS02810
NZ_CP023861.1	-	591356	591369	591360	0.989289	8.46153e-174	2.03088e-200	6.26686e-70	Primary	cbpA	CRH04_RS02840
NZ_CP023861.1	+	595044	595053	595048	0.993651	3.76362e-70	0	0	Primary	CRH04_RS02850	CRH04_RS02850
NZ_CP023861.1	-	596532	596543	596535	1	0	0	0	Primary	CRH04_RS02865	CRH04_RS02865
NZ_CP023861.1	-	600598	600609	600602	0.996732	1.16559e-218	2.8809e-71	9.13987e-109	IGR	hisE.gdhA.IGR	CRH04_RS14835.CRH04_RS02875.IGR
NZ_CP023861.1	+	609619	609631	609623	0.989534	4.41028e-59	0	1.9165e-30	Primary	CRH04_RS02935	CRH04_RS02935
NZ_CP023861.1	+	613451	613461	613456	1	0	0	1.08077e-05	Primary	CRH04_RS02950	CRH04_RS02950
NZ_CP023861.1	-	615316	615327	615316	1	2.73812e-24	5.90983e-38	1.22815e-38	Primary	CRH04_RS02960	CRH04_RS02960
NZ_CP023861.1	-	617624	617633	617624	1	0	0	0	Primary	CRH04_RS02980	CRH04_RS02980
NZ_CP023861.1	-	618872	618883	618876	0.97178	0	0	0	Alternative primary in TU	CRH04_RS02985	CRH04_RS02985
NZ_CP023861.1	+	624468	624479	624477	1	3.78398e-107	0	0	Primary	CRH04_RS02995	CRH04_RS02995
NZ_CP023861.1	+	630525	630533	630527	0.961905	1.49241e-16	0	0	Primary	CRH04_RS03015	CRH04_RS03015
NZ_CP023861.1	+	634285	634296	634294	1	1.08838e-78	4.66811e-91	3.87125e-46	Primary	CRH04_RS03035	CRH04_RS03035
NZ_CP023861.1	+	635309	635317	635315	0.666667	1	0	0	Primary	CRH04_RS03040	CRH04_RS03040
NZ_CP023861.1	+	638724	638733	638731	1	0	0	0	Primary	CRH04_RS03055	CRH04_RS03055
NZ_CP023861.1	-	642907	642916	642910	0.992593	9.97177e-59	5.37468e-55	3.49267e-48	Primary	CRH04_RS03090	CRH04_RS03090
NZ_CP023861.1	-	643847	643859	643851	1	0	0	0	Primary	CRH04_RS03100	CRH04_RS03100
NZ_CP023861.1	+	649438	649447	649445	1	0	0	0	Primary	CRH04_RS03115	CRH04_RS03115
NZ_CP023861.1	+	649854	649862	649860	0.666667	1	0	0	Primary	CRH04_RS03120	CRH04_RS03120
NZ_CP023861.1	+	654014	654025	654019	0.666667	0	0	1	Alternative primary in TU	CRH04_RS03140	CRH04_RS03140
NZ_CP023861.1	-	657290	657301	657291	1	0	1.80636e-12	9.34049e-12	Alternative primary in TU	CRH04_RS03165	CRH04_RS03165
NZ_CP023861.1	+	659499	659512	659506	0.993056	9.24469e-30	0	0	Alternative primary in TU	CRH04_RS03175	CRH04_RS03175
NZ_CP023861.1	-	660953	660961	660953	1	0	0	0	Primary	CRH04_RS03195	CRH04_RS03195
NZ_CP023861.1	-	662196	662210	662203	0.81979	1.44125e-13	2.26161e-38	1.242e-06	Alternative primary in TU	CRH04_RS03205	CRH04_RS03205
NZ_CP023861.1	+	676291	676299	676294	0.811966	1	4.83244e-06	0	Primary	CRH04_RS03250	CRH04_RS03250
NZ_CP023861.1	+	681309	681320	681318	1	7.15587e-264	1.04933e-110	7.53148e-95	Primary	CRH04_RS03280	CRH04_RS03280
NZ_CP023861.1	+	683470	683479	683472	0.978142	7.39337e-34	0	0	Alternative primary in TU	CRH04_RS03285	CRH04_RS03285
NZ_CP023861.1	+	683844	683855	683850	1	0	0	0	Internal	CRH04_RS03290	CRH04_RS03290
NZ_CP023861.1	+	684279	684287	684283	0.666667	0	0	1	Primary	CRH04_RS03290	CRH04_RS03290
NZ_CP023861.1	-	685040	685051	685041	1	0	0	9.53001e-17	Primary	ltaP	CRH04_RS03300
NZ_CP023861.1	+	688608	688620	688617	1	2.61365e-48	4.63658e-16	3.49416e-13	Alternative primary in TU	CRH04_RS03305	CRH04_RS03305
NZ_CP023861.1	-	689453	689467	689454	1	8.80188e-72	2.79016e-37	2.69165e-39	Primary	CRH04_RS03315	CRH04_RS03315
NZ_CP023861.1	+	689496	689504	689500	1	0	0	0	Primary	CRH04_RS03310	CRH04_RS03310
NZ_CP023861.1	-	694956	694967	694960	0.989899	5.01566e-21	0	0	Primary	CRH04_RS03340	CRH04_RS03340
NZ_CP023861.1	+	694989	694999	694994	1	0	0	0	Primary	CRH04_RS03335	CRH04_RS03335
NZ_CP023861.1	-	695446	695458	695451	0.986685	0	0	0	Alternative primary in TU	CRH04_RS03345	CRH04_RS03345
NZ_CP023861.1	+	696854	696865	696858	0.84916	2.05048e-38	3.80932e-21	5.71072e-22	Alternative primary in TU	CRH04_RS03350	CRH04_RS03350
NZ_CP023861.1	-	697577	697586	697577	1	0	0	0	Primary	CRH04_RS03360	CRH04_RS03360
NZ_CP023861.1	+	699520	699529	699525	0.989071	7.82093e-39	2.61899e-13	0.000130266	Distant primary	CRH04_RS03370	CRH04_RS03370
NZ_CP023861.1	-	701208	701220	701211	1	3.63381e-09	0	0	Alternative primary in TU	pdxK	CRH04_RS03390
NZ_CP023861.1	+	703399	703408	703401	0.835885	2.14483e-45	8.45083e-20	1.72511e-20	Internal	CRH04_RS03400	CRH04_RS03400
NZ_CP023861.1	+	704383	704392	704389	1	0	1.00039e-26	8.30858e-19	Primary	CRH04_RS03410	CRH04_RS03410
NZ_CP023861.1	+	706188	706196	706191	0.592593	0	1	0	Primary	CRH04_RS03420	CRH04_RS03420
NZ_CP023861.1	+	707540	707551	707545	0.995935	5.58156e-48	3.10601e-12	6.76047e-14	Primary	CRH04_RS03430	CRH04_RS03430
NZ_CP023861.1	-	709561	709570	709563	1	0	0	0	Primary	CRH04_RS03445	CRH04_RS03445
NZ_CP023861.1	+	725825	725835	725827	0.652778	0	0	1	Primary	CRH04_RS03530	CRH04_RS03530
NZ_CP023861.1	-	750632	750641	750632	1	0	0	1.86761e-147	Primary	CRH04_RS03685	CRH04_RS03685
NZ_CP023861.1	+	750671	750681	750678	1	0	0	1.36484e-33	Primary	CRH04_RS03680	CRH04_RS03680
NZ_CP023861.1	-	756028	756040	756034	0.999077	8.47514e-189	0	0	Primary	CRH04_RS03705	CRH04_RS03705
NZ_CP023861.1	+	758575	758589	758583	0.998138	1.46653e-298	3.88945e-185	5.95378e-175	Primary	glmS	CRH04_RS03710
NZ_CP023861.1	+	760903	760914	760906	0.930551	5.59836e-259	3.6668e-216	2.19807e-201	Primary	CRH04_RS03730	CRH04_RS03730
NZ_CP023861.1	+	760975	760987	760983	1	3.43284e-31	5.89999e-20	0	Alternative primary	CRH04_RS03730	CRH04_RS03730
NZ_CP023861.1	+	783794	783804	783800	1	0	0	0	Primary	CRH04_RS03860	CRH04_RS03860
NZ_CP023861.1	+	790540	790551	790546	1	0	0	1.83808e-17	Primary	lplA2	CRH04_RS03895
NZ_CP023861.1	-	798782	798791	798784	1	0	0	0	Primary	CRH04_RS03940	CRH04_RS03940
NZ_CP023861.1	+	801323	801339	801337	1	3.294e-65	0	0	Primary	CRH04_RS03950	CRH04_RS03950
NZ_CP023861.1	+	802786	802796	802790	0.989632	2.18329e-173	4.49889e-181	1.0459e-100	Primary	CRH04_RS03960	CRH04_RS03960
NZ_CP023861.1	-	804826	804835	804826	1	5.8077e-80	8.55511e-130	1.86e-45	Primary	CRH04_RS03980	CRH04_RS03980
NZ_CP023861.1	-	806383	806391	806384	0.524802	0.000445267	0.00132612	0.000340602	Internal	CRH04_RS03985	CRH04_RS03985
NZ_CP023861.1	-	806982	806990	806983	0.416498	3.76181e-20	0.00331289	0.00174294	Internal	CRH04_RS03990	CRH04_RS03990
NZ_CP023861.1	-	807929	807938	807929	0.977401	2.29475e-41	4.149e-53	1.7121e-19	Primary	CRH04_RS04000	CRH04_RS04000
NZ_CP023861.1	-	810375	810384	810381	0.792833	5.40985e-19	4.47223e-09	1.41828e-12	Internal	CRH04_RS04000	CRH04_RS04000
NZ_CP023861.1	+	811778	811788	811782	0.990271	7.32206e-280	1.92369e-141	2.81559e-154	5' UTR	CRH04_RS04010	CRH04_RS04010
NZ_CP023861.1	+	813235	813244	813241	1	1.2798e-12	0	0	Primary	CRH04_RS04010	CRH04_RS04010
NZ_CP023861.1	+	817907	817918	817916	1	0	5.26122e-142	9.38008e-43	Primary	CRH04_RS04015	CRH04_RS04015
NZ_CP023861.1	+	820082	820093	820086	0.988355	0	1.09668e-107	8.60421e-124	Primary	CRH04_RS04030	CRH04_RS04030
NZ_CP023861.1	-	821026	821035	821030	0.937011	4.90218e-16	1.48724e-11	0	Primary	CRH04_RS04040	CRH04_RS04040
NZ_CP023861.1	-	823592	823603	823596	0.993884	1.04358e-74	9.92425e-43	3.52992e-20	Primary	CRH04_RS04055	CRH04_RS04055
NZ_CP023861.1	+	824930	824941	824934	0.9886	1.30342e-98	1.27588e-48	1.9165e-30	Primary	CRH04_RS04060	CRH04_RS04060
NZ_CP023861.1	-	826425	826438	826431	0.961138	8.58598e-77	5.19857e-27	8.92757e-45	5' UTR	CRH04_RS04065	CRH04_RS04065
NZ_CP023861.1	+	828052	828064	828061	1	1.89807e-61	4.02968e-38	0	Primary	CRH04_RS04075	CRH04_RS04075
NZ_CP023861.1	+	830949	830961	830954	0.901276	6.69717e-09	4.83114e-11	0.000677152	Primary	CRH04_RS04085	CRH04_RS04085
NZ_CP023861.1	-	833067	833077	833071	0.914286	1.2514e-13	1.50393e-10	0.00136259	Primary	CRH04_RS04095	CRH04_RS04095
NZ_CP023861.1	+	833109	833119	833117	1	0	0	0	Primary	CRH04_RS04090	CRH04_RS04090
NZ_CP023861.1	+	839511	839523	839516	0.981356	2.5831e-99	4.29533e-44	2.05218e-23	Alternative primary in TU	CRH04_RS04130	CRH04_RS04130
NZ_CP023861.1	+	840407	840417	840409	0.519669	1.7225e-14	0.000337539	0.000337539	Internal	CRH04_RS04140	CRH04_RS04140
NZ_CP023861.1	+	841106	841115	841113	1	0	0	9.29868e-133	Alternative primary in TU	CRH04_RS04140	CRH04_RS04140
NZ_CP023861.1	+	842212	842226	842215	0.754806	8.23848e-36	1.4215e-19	1.76501e-17	5' UTR	CRH04_RS04150	CRH04_RS04150
NZ_CP023861.1	-	843281	843292	843285	0.864368	1.59318e-09	0	0.000115845	Primary	CRH04_RS04160	CRH04_RS04160
NZ_CP023861.1	+	843317	843327	843321	0.955556	4.83244e-06	0	0	Primary	CRH04_RS04155	CRH04_RS04155
NZ_CP023861.1	+	847484	847494	847488	0.944444	9.17984e-14	0	1.08077e-05	Primary	CRH04_RS04170	CRH04_RS04170
NZ_CP023861.1	-	848784	848798	848785	1	1.92944e-33	5.25764e-41	1.58237e-27	Primary	CRH04_RS04185	CRH04_RS04185
NZ_CP023861.1	+	848822	848830	848827	1	0	0	0	Primary	CRH04_RS04180	CRH04_RS04180
NZ_CP023861.1	+	850177	850187	850185	1	1.46416e-34	0	0	Alternative primary in TU	CRH04_RS04190	CRH04_RS04190
NZ_CP023861.1	+	850911	850923	850916	0.883019	1.60311e-20	4.37684e-07	4.83244e-06	Internal	CRH04_RS04195	CRH04_RS04195
NZ_CP023861.1	+	854437	854447	854440	0.997585	4.70264e-95	7.56876e-64	0	Primary	CRH04_RS04205	CRH04_RS04205
NZ_CP023861.1	+	859435	859445	859443	1	0	4.26078e-93	2.23384e-90	Primary	nifJ	CRH04_RS04215
NZ_CP023861.1	-	866534	866543	866536	1	0	0	0	Primary	psiE	CRH04_RS04250
NZ_CP023861.1	+	868883	868891	868886	0.666667	0	0	1	Primary	CRH04_RS04255	CRH04_RS04255
NZ_CP023861.1	+	875303	875314	875311	1	0	0	2.15279e-28	Primary	CRH04_RS04275	CRH04_RS04275
NZ_CP023861.1	+	882756	882765	882758	0.91746	2.66068e-25	0	0.000118406	Primary	CRH04_RS04290	CRH04_RS04290
NZ_CP023861.1	+	884104	884113	884107	0.993056	9.55483e-64	1.4878e-20	0	Primary	CRH04_RS04295	CRH04_RS04295
NZ_CP023861.1	+	887645	887656	887653	1	1.23974e-22	1.03162e-24	2.84427e-37	Primary	CRH04_RS04310	CRH04_RS04310
NZ_CP023861.1	+	890312	890321	890315	0.995935	1.51431e-111	0	0	Primary	CRH04_RS04320	CRH04_RS04320
NZ_CP023861.1	+	891230	891239	891233	0.988882	6.28368e-137	4.8171e-175	1.51431e-111	Alternative primary in TU	CRH04_RS04325	CRH04_RS04325
NZ_CP023861.1	+	893812	893823	893816	0.839181	2.52993e-60	5.10695e-45	1.44641e-44	Alternative primary in TU	CRH04_RS04345	CRH04_RS04345
NZ_CP023861.1	-	895986	895999	895991	1	0	9.31678e-07	1.50393e-10	Primary	CRH04_RS04360	CRH04_RS04360
NZ_CP023861.1	+	896025	896035	896031	1	0	0	0	Primary	CRH04_RS04355	CRH04_RS04355
NZ_CP023861.1	+	907592	907604	907602	1	2.01444e-88	3.54419e-80	1.46416e-34	Primary	cshA	CRH04_RS04400
NZ_CP023861.1	-	907823	907831	907825	0.666667	0	0	1	Antisense	CRH04_RS04405	CRH04_RS04405
NZ_CP023861.1	+	907853	907864	907860	0.892677	2.34257e-25	1.46517e-06	1.02286e-08	Primary	CRH04_RS04405	CRH04_RS04405
NZ_CP023861.1	+	908491	908504	908497	0.923473	2.80824e-16	9.9036e-34	4.83114e-11	Primary	CRH04_RS04410	CRH04_RS04410
NZ_CP023861.1	-	910480	910489	910481	1	0	0	0	Primary	CRH04_RS04430	CRH04_RS04430
NZ_CP023861.1	+	921799	921815	921808	0.789308	3.07893e-22	0.284909	0.000397195	Internal	CRH04_RS04490	CRH04_RS04490
NZ_CP023861.1	+	923076	923087	923081	0.992352	5.6363e-161	1.79146e-131	7.0241e-136	Primary	CRH04_RS04490	CRH04_RS04490
NZ_CP023861.1	+	926586	926597	926590	0.72804	5.9968e-67	1.92745e-32	1.63311e-31	Alternative primary in TU	CRH04_RS04510	CRH04_RS04510
NZ_CP023861.1	+	926915	926933	926926	0.995885	8.07757e-274	0	0	Primary	CRH04_RS04515	CRH04_RS04515
NZ_CP023861.1	+	932089	932099	932096	0.963542	1.05479e-76	5.32598e-31	4.61017e-21	Primary	CRH04_RS04555	CRH04_RS04555
NZ_CP023861.1	+	936181	936190	936185	0.856349	6.39093e-09	1.80636e-12	1.79723e-07	Alternative primary in TU	CRH04_RS04565	CRH04_RS04565
NZ_CP023861.1	+	936861	936869	936866	0.666667	0	0	1	IGR	CRH04_RS04580.CRH04_RS04590.IGR	CRH04_RS04580.CRH04_RS04590.IGR
NZ_CP023861.1	+	937626	937636	937629	0.996169	2.33483e-56	0	0	Primary	CRH04_RS04590	CRH04_RS04590
NZ_CP023861.1	+	939856	939871	939862	0.906082	4.02485e-51	3.97901e-53	2.78815e-38	Primary	CRH04_RS04600	CRH04_RS04600
NZ_CP023861.1	+	941505	941515	941509	0.958747	2.72804e-126	2.57692e-56	3.25795e-42	Primary	CRH04_RS04620	CRH04_RS04620
NZ_CP023861.1	-	944197	944206	944198	1	0	0	0	Primary	CRH04_RS04640	CRH04_RS04640
NZ_CP023861.1	+	944236	944246	944244	1	0	0	0	Primary	CRH04_RS04635	CRH04_RS04635
NZ_CP023861.1	+	947189	947202	947195	0.539891	1.10829e-11	1	2.38341e-05	Alternative primary in TU	CRH04_RS04650	CRH04_RS04650
NZ_CP023861.1	+	947633	947642	947638	1	0	0	0	Primary	CRH04_RS04655	CRH04_RS04655
NZ_CP023861.1	+	948565	948575	948573	1	8.34781e-86	2.40953e-163	0	Primary	CRH04_RS04660	CRH04_RS04660
NZ_CP023861.1	+	949942	949950	949943	0.920945	1.40886e-87	1.58292e-26	3.51603e-28	Internal	CRH04_RS04665	CRH04_RS04665
NZ_CP023861.1	+	957609	957619	957616	0.889674	9.86993e-10	2.25751e-15	1.79723e-07	Primary	lin	CRH04_RS04695
NZ_CP023861.1	+	960667	960680	960673	0.96936	0	1.73752e-31	1.82755e-20	Primary	coaA	CRH04_RS04710
NZ_CP023861.1	-	963256	963266	963256	1	0	0	0	Primary	ltaS	CRH04_RS04730
NZ_CP023861.1	+	963289	963298	963293	1	0	0	0	Primary	CRH04_RS04725	CRH04_RS04725
NZ_CP023861.1	+	966950	966960	966953	0.985589	3.56241e-132	4.10887e-118	5.15464e-105	Primary	CRH04_RS04740	CRH04_RS04740
NZ_CP023861.1	+	968810	968819	968817	1	2.66068e-25	0	0	Primary	lplA1	CRH04_RS04750
NZ_CP023861.1	-	969501	969510	969506	0.911082	1.09652e-21	2.69165e-39	3.65161e-23	Primary	CRH04_RS04760	CRH04_RS04760
NZ_CP023861.1	-	973457	973466	973457	1	0	0	1.37232e-24	Primary	CRH04_RS04785	CRH04_RS04785
NZ_CP023861.1	-	975021	975031	975021	1	1.71292e-149	0	3.49267e-48	Alternative primary in TU	CRH04_RS04800	CRH04_RS04800
NZ_CP023861.1	+	979569	979582	979574	0.991296	0	0	4.997e-285	Primary	fri	CRH04_RS04815
NZ_CP023861.1	+	980109	980119	980117	1	0	1.88389e-22	0	Primary	CRH04_RS04820	CRH04_RS04820
NZ_CP023861.1	-	981419	981430	981423	0.636111	2.73812e-24	4.37684e-07	1	Antisense	CRH04_RS04830	CRH04_RS04830
NZ_CP023861.1	+	981724	981733	981730	1	7.36418e-34	0	0	Distant primary	CRH04_RS04830	CRH04_RS04830
NZ_CP023861.1	-	984792	984807	984796	0.962607	2.27353e-66	1.41541e-29	1.41541e-29	Primary	CRH04_RS04850	CRH04_RS04850
NZ_CP023861.1	+	984832	984841	984839	1	0	3.03952e-19	0	Primary	CRH04_RS04845	CRH04_RS04845
NZ_CP023861.1	+	987212	987222	987216	0.998073	0	4.34079e-125	1.74756e-84	Alternative primary in TU	CRH04_RS04860	CRH04_RS04860
NZ_CP023861.1	+	987547	987557	987552	1	2.85052e-44	4.83114e-11	0	Primary	CRH04_RS04865	CRH04_RS04865
NZ_CP023861.1	+	987987	987997	987992	0.570533	0.00151133	0.000404766	0.0264633	Internal	CRH04_RS04870	CRH04_RS04870
NZ_CP023861.1	+	988937	988951	988947	1	7.32437e-40	5.6626e-25	0	Primary	CRH04_RS04875	CRH04_RS04875
NZ_CP023861.1	+	991725	991737	991732	0.934937	2.42645e-102	1.16667e-26	5.16916e-74	Primary	CRH04_RS04890	CRH04_RS04890
NZ_CP023861.1	+	992047	992065	992053	0.658653	6.67694e-14	4.74226e-14	3.22609e-10	Internal	CRH04_RS04895	CRH04_RS04895
NZ_CP023861.1	+	992888	992899	992893	0.998397	2.28457e-135	1.54009e-36	9.06791e-26	Primary	CRH04_RS04895	CRH04_RS04895
NZ_CP023861.1	-	996698	996709	996698	1	5.90523e-31	0	0	Primary	yjbH	CRH04_RS04920
NZ_CP023861.1	+	996733	996744	996742	1	0	0	0	Primary	htpX	CRH04_RS04915
NZ_CP023861.1	+	1001605	1001618	1001611	0.529468	3.40802e-10	0.0141253	0.00320258	Alternative primary in TU	CRH04_RS04945	CRH04_RS04945
NZ_CP023861.1	-	1002293	1002305	1002296	0.988095	1.17148e-25	0	2.49951e-10	Primary	dltD	CRH04_RS04955
NZ_CP023861.1	+	1002319	1002338	1002334	1	0.118542	0	0	Primary	fabI	CRH04_RS04950
NZ_CP023861.1	-	1007619	1007628	1007619	1	0	0	0	Primary	CRH04_RS04985	CRH04_RS04985
NZ_CP023861.1	+	1010141	1010154	1010151	1	1.54971e-40	0	0	Primary	CRH04_RS04995	CRH04_RS04995
NZ_CP023861.1	-	1011825	1011836	1011827	1	0	9.24469e-30	3.63381e-09	Primary	CRH04_RS05010	CRH04_RS05010
NZ_CP023861.1	+	1015054	1015064	1015061	1	1.51447e-49	0	0	Primary	CRH04_RS05020	CRH04_RS05020
NZ_CP023861.1	+	1019471	1019483	1019477	0.960873	1.523e-50	1.7121e-19	8.78452e-18	Primary	CRH04_RS05045	CRH04_RS05045
NZ_CP023861.1	-	1024718	1024728	1024718	1	2.44385e-98	5.09156e-24	2.91745e-30	Primary	CRH04_RS05075	CRH04_RS05075
NZ_CP023861.1	-	1026824	1026834	1026828	0.999206	1.10727e-297	1.08838e-78	2.36687e-82	Primary	CRH04_RS05090	CRH04_RS05090
NZ_CP023861.1	-	1029163	1029174	1029163	1	0	5.6626e-25	2.25751e-15	Primary	CRH04_RS05095	CRH04_RS05095
NZ_CP023861.1	-	1029585	1029604	1029592	0.782214	1.91951e-62	3.41878e-13	4.59555e-10	Internal	CRH04_RS05095	CRH04_RS05095
NZ_CP023861.1	+	1030767	1030779	1030773	0.994709	5.30652e-40	8.30858e-19	1.7121e-19	Primary	CRH04_RS05100	CRH04_RS05100
NZ_CP023861.1	-	1032254	1032264	1032257	0.97619	1.59283e-30	0	0	Primary	CRH04_RS05110	CRH04_RS05110
NZ_CP023861.1	+	1034586	1034594	1034588	0.497311	1.06342e-40	8.85111e-36	1.52993e-24	Internal	ptsP	CRH04_RS05120
NZ_CP023861.1	+	1034945	1034957	1034955	1	1.28082e-174	0	0	Primary	ptsP	CRH04_RS05120
NZ_CP023861.1	+	1038595	1038607	1038602	0.666667	4.83114e-11	1.03162e-24	1	Primary	CRH04_RS05140	CRH04_RS05140
NZ_CP023861.1	+	1039156	1039168	1039160	0.989281	2.32808e-229	2.71913e-69	2.47232e-71	Primary	CRH04_RS05145	CRH04_RS05145
NZ_CP023861.1	+	1040472	1040483	1040476	0.70542	2.50885e-19	1.27126e-07	8.38849e-09	Internal	CRH04_RS05155	CRH04_RS05155
NZ_CP023861.1	+	1041422	1041434	1041426	0.793892	2.17072e-56	1.70136e-54	1.06515e-25	Alternative primary in TU	dapD	CRH04_RS05160
NZ_CP023861.1	+	1041728	1041747	1041732	0.651517	2.25951e-26	5.7948e-06	1.12895e-05	Internal	CRH04_RS05165	CRH04_RS05165
NZ_CP023861.1	-	1042552	1042562	1042552	1	1.64944e-102	7.18415e-241	0	Primary	CRH04_RS05170	CRH04_RS05170
NZ_CP023861.1	+	1042597	1042611	1042605	1	1.39945e-18	0	0	Primary	CRH04_RS05165	CRH04_RS05165
NZ_CP023861.1	+	1046826	1046835	1046833	1	0	0	0	Primary	CRH04_RS05185	CRH04_RS05185
NZ_CP023861.1	+	1047418	1047429	1047427	1	8.3403e-62	3.89006e-95	0	Primary	CRH04_RS05190	CRH04_RS05190
NZ_CP023861.1	+	1051383	1051391	1051383	0.578324	8.00829e-17	1.70558e-06	0.000427891	Internal	CRH04_RS05215	CRH04_RS05215
NZ_CP023861.1	+	1052413	1052423	1052416	0.977723	3.21033e-114	3.25242e-121	9.47657e-54	Primary	CRH04_RS05220	CRH04_RS05220
NZ_CP023861.1	+	1053590	1053599	1053592	0.927907	1.5607e-34	6.15487e-13	3.52992e-20	Alternative primary in TU	CRH04_RS05225	CRH04_RS05225
NZ_CP023861.1	-	1054273	1054282	1054273	1	0	0	0	Primary	CRH04_RS05235	CRH04_RS05235
NZ_CP023861.1	+	1054313	1054321	1054319	1	0	0	0	Primary	CRH04_RS05230	CRH04_RS05230
NZ_CP023861.1	-	1055343	1055354	1055347	0.941055	6.73063e-107	3.04884e-45	3.59509e-53	Primary	rnjA	CRH04_RS05240
NZ_CP023861.1	-	1068521	1068530	1068522	1	0	0	0	Alternative primary in TU	CRH04_RS05295	CRH04_RS05295
NZ_CP023861.1	-	1075322	1075333	1075325	1	3.06649e-11	0	0	Primary	CRH04_RS05345	CRH04_RS05345
NZ_CP023861.1	-	1077541	1077553	1077541	1	5.20777e-41	2.51259e-23	6.87848e-16	Primary	def	CRH04_RS05360
NZ_CP023861.1	+	1077581	1077591	1077585	0.990476	7.28155e-21	0	0	Primary	CRH04_RS05355	CRH04_RS05355
NZ_CP023861.1	+	1084264	1084275	1084268	0.997333	2.33483e-56	4.49394e-90	6.40937e-23	Primary	lpdA	CRH04_RS05380
NZ_CP023861.1	+	1084769	1084778	1084775	1	0	0	0	Primary	CRH04_RS05385	CRH04_RS05385
NZ_CP023861.1	+	1086690	1086701	1086698	1	0	2.23938e-121	2.06452e-43	Primary	CRH04_RS05400	CRH04_RS05400
NZ_CP023861.1	-	1091045	1091056	1091045	1	0	0	4.34894e-48	Primary	CRH04_RS05425	CRH04_RS05425
NZ_CP023861.1	+	1093907	1093916	1093910	0.871303	1.49186e-49	1.02668e-18	3.16861e-15	5' UTR	typA	CRH04_RS05440
NZ_CP023861.1	+	1095848	1095866	1095861	1	6.87848e-16	0	0	Primary	typA	CRH04_RS05440
NZ_CP023861.1	-	1096830	1096840	1096831	1	0	1.03929e-27	1.32449e-23	Primary	CRH04_RS05450	CRH04_RS05450
NZ_CP023861.1	+	1096867	1096878	1096875	1	0	1.0994e-115	0	Primary	CRH04_RS05445	CRH04_RS05445
NZ_CP023861.1	+	1097644	1097654	1097647	0.990565	8.57797e-254	0	9.53783e-141	Primary	CRH04_RS05455	CRH04_RS05455
NZ_CP023861.1	+	1099018	1099029	1099024	0.967404	3.1581e-57	3.59509e-53	1.37232e-24	Primary	CRH04_RS05460	CRH04_RS05460
NZ_CP023861.1	+	1102828	1102842	1102834	0.953898	1.62891e-110	2.30737e-67	2.34663e-46	5' UTR	CRH04_RS05470	CRH04_RS05470
NZ_CP023861.1	+	1105905	1105914	1105909	0.990647	4.19126e-116	4.02968e-38	2.84112e-35	Primary	tagH	CRH04_RS05480
NZ_CP023861.1	+	1107793	1107805	1107799	1	0	0	6.76047e-14	Primary	aut	CRH04_RS05485
NZ_CP023861.1	+	1109699	1109707	1109705	0.666667	0	0	1	Primary	CRH04_RS05490	CRH04_RS05490
NZ_CP023861.1	+	1113671	1113680	1113678	1	0	2.36555e-95	0	Primary	CRH04_RS05500	CRH04_RS05500
NZ_CP023861.1	+	1118948	1118958	1118956	1	2.88261e-137	2.71049e-173	6.74595e-83	Alternative primary in TU	rfbD	CRH04_RS05525
NZ_CP023861.1	+	1122894	1122904	1122899	0.927851	6.38818e-117	1.3257e-142	2.20278e-97	Alternative primary in TU	CRH04_RS05540	CRH04_RS05540
NZ_CP023861.1	+	1123296	1123304	1123299	0.547638	1.10998e-13	0.0063096	0.00176823	Internal	CRH04_RS05545	CRH04_RS05545
NZ_CP023861.1	+	1124080	1124096	1124088	0.724263	1.43521e-27	0.0165163	0.000523049	Alternative primary in TU	CRH04_RS05545	CRH04_RS05545
NZ_CP023861.1	+	1126594	1126603	1126595	0.829528	1.45616e-23	1.80636e-12	1.19899e-07	Primary	CRH04_RS05560	CRH04_RS05560
NZ_CP023861.1	+	1127396	1127405	1127397	0.787452	6.29424e-52	2.21735e-29	7.20502e-15	Internal	CRH04_RS05565	CRH04_RS05565
NZ_CP023861.1	+	1129391	1129402	1129395	0.881474	6.85018e-62	3.59732e-44	5.43563e-39	Alternative primary in TU	CRH04_RS05575	CRH04_RS05575
NZ_CP023861.1	-	1129846	1129863	1129854	0.653003	1.37391e-22	0.000330185	0.0236318	IGR	guaA.CRH04_RS05580.IGR	CRH04_RS05585.CRH04_RS05580.IGR
NZ_CP023861.1	+	1129883	1129894	1129887	0.934149	5.15066e-49	7.35604e-38	8.57417e-27	Primary	CRH04_RS05580	CRH04_RS05580
NZ_CP023861.1	-	1130987	1130998	1130993	0.511049	8.17678e-10	8.89316e-07	1.94572e-06	Antisense	guaA	CRH04_RS05585
NZ_CP023861.1	+	1131544	1131556	1131554	1	2.13628e-102	0	5.6127e-40	Primary	guaA	CRH04_RS05585
NZ_CP023861.1	+	1152910	1152917	1152915	0.666667	0	0	1	5' UTR	CRH04_RS05690	CRH04_RS05690
NZ_CP023861.1	+	1154265	1154273	1154270	1	0	0	0	Primary	CRH04_RS05695	CRH04_RS05695
NZ_CP023861.1	-	1154618	1154627	1154620	0.672727	1.61616e-06	0.469019	0.00352351	IGR	CRH04_RS05700.CRH04_RS05695.IGR	CRH04_RS05700.CRH04_RS05695.IGR
NZ_CP023861.1	-	1155547	1155557	1155553	0.802051	6.95584e-24	4.08155e-07	0.000118406	Internal	CRH04_RS05700	CRH04_RS05700
NZ_CP023861.1	+	1161686	1161695	1161692	1	0	0	0	Primary	CRH04_RS05745	CRH04_RS05745
NZ_CP023861.1	+	1165237	1165249	1165241	0.645299	0.00151133	1.02309e-07	0.210411	Internal	CRH04_RS05765	CRH04_RS05765
NZ_CP023861.1	+	1167637	1167648	1167645	1	3.64507e-60	3.40473e-205	0	Primary	CRH04_RS05770	CRH04_RS05770
NZ_CP023861.1	-	1172030	1172042	1172030	1	3.08338e-61	0	5.89999e-20	Alternative primary in TU	CRH04_RS05800	CRH04_RS05800
NZ_CP023861.1	-	1173083	1173094	1173087	0.653333	5.36498e-14	4.83114e-11	1	Primary	CRH04_RS05810	CRH04_RS05810
NZ_CP023861.1	+	1198404	1198419	1198410	0.837695	7.40998e-73	5.6548e-42	6.57625e-31	IGR	CRH04_RS05960.CRH04_RS05965.IGR	CRH04_RS05960.CRH04_RS05965.IGR
NZ_CP023861.1	+	1198599	1198608	1198604	1	0	0	0	5' UTR	CRH04_RS05965	CRH04_RS05965
NZ_CP023861.1	-	1215082	1215092	1215086	0.967171	1.26576e-45	1.20045e-51	1.37232e-24	Primary	CRH04_RS06055	CRH04_RS06055
NZ_CP023861.1	+	1215121	1215131	1215129	1	0	0	0	Primary	CRH04_RS06050	CRH04_RS06050
NZ_CP023861.1	+	1232874	1232882	1232880	1	6.40937e-23	8.8434e-08	0	Primary	CRH04_RS06155	CRH04_RS06155
NZ_CP023861.1	+	1235370	1235378	1235376	1	0	0	0	Primary	CRH04_RS06180	CRH04_RS06180
NZ_CP023861.1	+	1236605	1236615	1236610	1	0	0	0	Primary	CRH04_RS06185	CRH04_RS06185
NZ_CP023861.1	+	1237862	1237870	1237867	1	0	0	0	Primary	CRH04_RS06190	CRH04_RS06190
NZ_CP023861.1	-	1239793	1239803	1239794	1	0	0	0	Primary	CRH04_RS06205	CRH04_RS06205
NZ_CP023861.1	+	1239835	1239846	1239843	1	2.29878e-123	1.36545e-172	1.22792e-109	Primary	CRH04_RS06200	CRH04_RS06200
NZ_CP023861.1	+	1240717	1240727	1240721	0.991342	3.18368e-50	3.49267e-48	0	Primary	CRH04_RS06210	CRH04_RS06210
NZ_CP023861.1	+	1244557	1244567	1244565	1	0	1.28455e-76	1.8963e-43	Primary	pheT	CRH04_RS06220
NZ_CP023861.1	+	1248829	1248838	1248836	1	3.17408e-35	0	0	Alternative primary in TU	CRH04_RS06230	CRH04_RS06230
NZ_CP023861.1	+	1252595	1252603	1252601	1	0	0	1.08077e-05	Primary	CRH04_RS06240	CRH04_RS06240
NZ_CP023861.1	-	1253337	1253347	1253338	0.666667	0	0	1	Primary	rnhC	CRH04_RS06250
NZ_CP023861.1	+	1253372	1253381	1253376	0.988889	1.96016e-17	0.00280935	0	Primary	CRH04_RS06245	CRH04_RS06245
NZ_CP023861.1	+	1255321	1255333	1255327	0.915456	2.37676e-33	1.23974e-22	3.371e-23	Alternative primary in TU	CRH04_RS06260	CRH04_RS06260
NZ_CP023861.1	+	1256531	1256546	1256540	0.690859	4.48511e-08	0.469019	0.00136259	Internal	polX	CRH04_RS06265
NZ_CP023861.1	+	1259886	1259898	1259891	0.991443	0	0	4.18611e-252	Alternative primary in TU	trxA	CRH04_RS06275
NZ_CP023861.1	+	1260725	1260734	1260730	0.717076	1.76831e-21	2.72879e-07	0.568707	Internal	uvrC	CRH04_RS06280
NZ_CP023861.1	+	1261772	1261783	1261780	1	1.57534e-40	1.41917e-62	6.76047e-14	Primary	uvrC	CRH04_RS06280
NZ_CP023861.1	-	1263124	1263135	1263125	1	0	0	0	Primary	CRH04_RS06290	CRH04_RS06290
NZ_CP023861.1	+	1263180	1263190	1263185	0.996212	6.71244e-61	5.63523e-32	2.66068e-25	Primary	CRH04_RS06285	CRH04_RS06285
NZ_CP023861.1	+	1266669	1266677	1266672	0.749377	3.51536e-38	6.22588e-24	3.07284e-37	Internal	CRH04_RS06315	CRH04_RS06315
NZ_CP023861.1	+	1266743	1266751	1266746	0.987456	9.40483e-162	1.42043e-71	0	Primary	CRH04_RS06315	CRH04_RS06315
NZ_CP023861.1	-	1268469	1268477	1268469	1	0	0	0	Primary	CRH04_RS06325	CRH04_RS06325
NZ_CP023861.1	+	1270457	1270466	1270460	0.996633	6.61519e-62	0	0	Primary	CRH04_RS06335	CRH04_RS06335
NZ_CP023861.1	-	1276708	1276717	1276713	0.955018	7.32704e-87	6.66472e-50	2.29475e-41	5' UTR	CRH04_RS06380	CRH04_RS06380
NZ_CP023861.1	-	1278014	1278027	1278014	1	0	0	0	Primary	treC	CRH04_RS06390
NZ_CP023861.1	+	1278046	1278056	1278051	0.791576	0.00798902	8.8434e-08	0.00352351	Primary	treR	CRH04_RS06385
NZ_CP023861.1	-	1281774	1281787	1281774	1	2.27057e-305	3.14518e-135	6.74595e-83	Primary	CRH04_RS06405	CRH04_RS06405
NZ_CP023861.1	-	1283371	1283382	1283374	0.666667	0	1.79084e-08	1	Primary	CRH04_RS06415	CRH04_RS06415
NZ_CP023861.1	+	1283405	1283414	1283408	0.966667	2.2942e-41	6.26079e-12	1.76071e-09	Primary	CRH04_RS06410	CRH04_RS06410
NZ_CP023861.1	-	1285562	1285574	1285563	1	1.18447e-70	1.12018e-55	0	Primary	CRH04_RS06425	CRH04_RS06425
NZ_CP023861.1	-	1286363	1286372	1286367	0.83306	3.83699e-40	2.98787e-11	1.90754e-08	Internal	CRH04_RS06425	CRH04_RS06425
NZ_CP023861.1	+	1289324	1289334	1289329	0.983333	7.07865e-24	0	0	Internal	CRH04_RS06450	CRH04_RS06450
NZ_CP023861.1	+	1291305	1291317	1291310	0.362592	1.61926e-14	2.31267e-06	2.51863e-09	Internal	tig	CRH04_RS06455
NZ_CP023861.1	+	1291585	1291594	1291588	0.925517	5.46443e-175	2.64932e-162	1.61423e-90	Primary	tig	CRH04_RS06455
NZ_CP023861.1	+	1292995	1293007	1293000	0.994155	1.7077e-220	4.34897e-237	4.02771e-161	Primary	clpX	CRH04_RS06460
NZ_CP023861.1	+	1294290	1294301	1294296	0.760643	2.67079e-19	8.25013e-11	8.12327e-08	Primary	sipY	CRH04_RS06470
NZ_CP023861.1	+	1296604	1296612	1296610	1	0	0	0	Primary	CRH04_RS06485	CRH04_RS06485
NZ_CP023861.1	+	1299936	1299949	1299942	0.684646	5.31647e-20	2.2141e-24	4.48511e-08	Alternative primary in TU	topA	CRH04_RS06495
NZ_CP023861.1	+	1301362	1301373	1301366	0.870072	7.9795e-45	3.16861e-15	3.10601e-12	Primary	trmFO	CRH04_RS06500
NZ_CP023861.1	+	1302759	1302767	1302760	0.616037	5.55076e-53	1.62939e-12	8.43609e-18	Internal	hslV	CRH04_RS06510
NZ_CP023861.1	+	1305276	1305288	1305281	0.998474	5.38797e-297	8.05563e-223	0	Primary	codY	CRH04_RS06520
NZ_CP023861.1	-	1306962	1306972	1306962	1	4.40134e-185	2.14216e-148	2.65499e-89	Primary	plsY	CRH04_RS06540
NZ_CP023861.1	+	1307002	1307013	1307011	1	0	0	0	Primary	CRH04_RS06535	CRH04_RS06535
NZ_CP023861.1	+	1308215	1308226	1308219	0.940333	3.4377e-105	5.03297e-56	1.56599e-78	Primary	CRH04_RS06545	CRH04_RS06545
NZ_CP023861.1	+	1312813	1312823	1312818	0.99953	0	0	0	Alternative primary in TU	parC	CRH04_RS06555
NZ_CP023861.1	+	1313358	1313370	1313367	1	0	0	1.36531e-24	Primary	CRH04_RS06560	CRH04_RS06560
NZ_CP023861.1	-	1317563	1317572	1317563	0.666667	0	1	0	Primary	oatA	CRH04_RS06575
NZ_CP023861.1	+	1322942	1322964	1322959	0.768849	8.45083e-20	3.45325e-07	0.00608156	Internal	miaA	CRH04_RS06590
NZ_CP023861.1	+	1323734	1323746	1323739	0.995044	0	1.15674e-145	9.35402e-125	Primary	hfq	CRH04_RS06595
NZ_CP023861.1	+	1328246	1328258	1328253	0.983871	7.93536e-29	1.3604e-66	1.96016e-17	Primary	glnA	CRH04_RS06615
NZ_CP023861.1	+	1331861	1331874	1331867	0.599902	1.41378e-08	0.00255668	0.000100352	Internal	tkt	CRH04_RS06645
NZ_CP023861.1	+	1333845	1333857	1333851	0.998198	4.18113e-220	7.65926e-125	3.30083e-74	Primary	tkt	CRH04_RS06645
NZ_CP023861.1	+	1334323	1334335	1334332	1	1.29326e-47	4.46055e-29	1.17148e-25	Primary	CRH04_RS06650	CRH04_RS06650
NZ_CP023861.1	+	1340969	1340981	1340974	0.966024	3.72018e-246	6.58564e-140	2.17253e-101	Primary	frr	CRH04_RS06690
NZ_CP023861.1	+	1343612	1343621	1343616	0.587543	2.26869e-12	0.0374412	1.82352e-11	Internal	CRH04_RS06705	CRH04_RS06705
NZ_CP023861.1	+	1343932	1343967	1343959	0.416619	0.454994	1.22328e-09	0.00173636	Alternative primary in TU	CRH04_RS06705	CRH04_RS06705
NZ_CP023861.1	+	1346913	1346927	1346920	0.821298	1.4264e-24	1.12361e-57	1.57568e-17	Primary	CRH04_RS06715	CRH04_RS06715
NZ_CP023861.1	+	1351380	1351388	1351383	0.97563	8.93776e-45	1.83808e-17	2.07394e-07	Primary	CRH04_RS06720	CRH04_RS06720
NZ_CP023861.1	+	1356741	1356754	1356747	0.973958	1.73515e-59	9.41147e-130	4.37414e-43	Alternative primary in TU	rbfA	CRH04_RS06755
NZ_CP023861.1	+	1359137	1359150	1359142	0.947739	1.43024e-199	9.61804e-153	5.32773e-97	Primary	rpsO	CRH04_RS06770
NZ_CP023861.1	+	1359208	1359217	1359211	0.614815	3.63381e-09	0.00136259	1	Alternative primary	rpsO	CRH04_RS06770
NZ_CP023861.1	-	1361519	1361530	1361519	1	2.84427e-37	0	0	Primary	rsgA	CRH04_RS06780
NZ_CP023861.1	+	1361553	1361564	1361561	1	0	8.17469e-102	1.12092e-36	Primary	pnp	CRH04_RS06775
NZ_CP023861.1	-	1362719	1362731	1362720	1	2.77792e-109	8.85995e-106	0	Primary	CRH04_RS06785	CRH04_RS06785
NZ_CP023861.1	+	1363996	1364010	1364002	0.983344	1.78648e-181	2.69049e-243	0	Alternative primary in TU	rpmG	CRH04_RS06795
NZ_CP023861.1	+	1364619	1364628	1364624	0.630952	1.2514e-13	0	1	Alternative primary in TU	CRH04_RS06800	CRH04_RS06800
NZ_CP023861.1	+	1367467	1367479	1367471	0.84658	1.4892e-45	1.39192e-33	3.37834e-21	Primary	CRH04_RS06815	CRH04_RS06815
NZ_CP023861.1	+	1368681	1368690	1368687	1	0	0	0	Primary	CRH04_RS06820	CRH04_RS06820
NZ_CP023861.1	+	1373336	1373344	1373339	0.886364	9.17984e-14	5.39666e-05	0.000270539	Internal	gcvT	CRH04_RS06860
NZ_CP023861.1	-	1376921	1376931	1376921	1	0	1.55944e-211	1.06111e-142	Primary	CRH04_RS06875	CRH04_RS06875
NZ_CP023861.1	+	1376963	1376972	1376969	1	0	0	0	Primary	gcvPB	CRH04_RS06870
NZ_CP023861.1	+	1380599	1380613	1380607	0.980091	3.40862e-231	3.99495e-56	4.20396e-48	Primary	efp	CRH04_RS06895
NZ_CP023861.1	+	1383426	1383453	1383432	0.489098	4.14627e-17	3.73942e-05	8.44167e-07	Alternative primary in TU	nusB	CRH04_RS06915
NZ_CP023861.1	+	1384762	1384781	1384774	0.578403	3.57661e-18	0.0371511	0.000470933	Internal	xseA	CRH04_RS06925
NZ_CP023861.1	+	1387260	1387271	1387264	0.999187	0	0	3.75643e-193	Primary	CRH04_RS06940	CRH04_RS06940
NZ_CP023861.1	+	1390061	1390071	1390065	0.989899	3.01683e-54	7.29733e-29	2.5884e-20	Primary	CRH04_RS06950	CRH04_RS06950
NZ_CP023861.1	+	1392488	1392498	1392491	0.938494	6.80738e-70	3.53287e-59	2.79847e-138	5' UTR	CRH04_RS06965	CRH04_RS06965
NZ_CP023861.1	+	1393766	1393774	1393766	0.851278	2.56817e-73	1.3179e-37	8.37986e-31	Internal	buk	CRH04_RS06970
NZ_CP023861.1	+	1398455	1398469	1398461	0.386138	3.81645e-09	1.17704e-06	4.41983e-11	Internal	CRH04_RS06990	CRH04_RS06990
NZ_CP023861.1	+	1399423	1399436	1399430	0.952791	4.02133e-68	1.03929e-27	1.6812e-13	Primary	CRH04_RS06990	CRH04_RS06990
NZ_CP023861.1	+	1402393	1402405	1402403	1	3.7662e-255	1.05363e-158	8.69256e-124	Primary	gndA	CRH04_RS07005
NZ_CP023861.1	-	1404671	1404683	1404675	0.993056	1.5709e-25	1.20045e-51	5.09156e-24	Primary	yidC	CRH04_RS07020
NZ_CP023861.1	+	1404707	1404717	1404715	1	1.20983e-56	0	0	Primary	CRH04_RS07015	CRH04_RS07015
NZ_CP023861.1	-	1407808	1407820	1407812	1	6.40937e-23	5.36498e-14	0	Primary	CRH04_RS07045	CRH04_RS07045
NZ_CP023861.1	+	1407844	1407860	1407855	1	0	0	2.55551e-05	Primary	fni	CRH04_RS07040
NZ_CP023861.1	+	1410457	1410470	1410462	0.652679	2.58704e-11	0.784548	0.00194032	Internal	CRH04_RS07055	CRH04_RS07055
NZ_CP023861.1	-	1412416	1412428	1412420	1	1.79723e-07	0	4.83244e-06	Primary	proG	CRH04_RS07060
NZ_CP023861.1	+	1412450	1412460	1412458	1	0	0	4.77127e-42	Primary	CRH04_RS07055	CRH04_RS07055
NZ_CP023861.1	+	1414197	1414229	1414219	0.280952	1.25129e-08	0.000817414	0.00285135	Internal	CRH04_RS07065	CRH04_RS07065
NZ_CP023861.1	+	1414795	1414810	1414801	0.954269	3.9278e-263	0	0	Primary	CRH04_RS07065	CRH04_RS07065
NZ_CP023861.1	+	1414944	1414961	1414953	0.728611	9.81766e-37	1.321e-07	0.000716966	IGR	CRH04_RS07065.CRH04_RS07070.IGR	CRH04_RS07065.CRH04_RS07070.IGR
NZ_CP023861.1	+	1418717	1418729	1418727	1	1.20774e-194	2.28139e-127	2.53708e-87	Primary	CRH04_RS07080	CRH04_RS07080
NZ_CP023861.1	+	1423202	1423221	1423214	0.992593	1.48498e-63	1.05419e-31	2.37748e-20	Alternative primary in TU	CRH04_RS07100	CRH04_RS07100
NZ_CP023861.1	+	1423864	1423874	1423867	0.958568	1.13956e-63	5.94203e-46	1.03322e-31	Alternative primary in TU	pgsA	CRH04_RS07105
NZ_CP023861.1	+	1424816	1424825	1424819	0.617424	1.49493e-06	0.00352351	1	Internal	CRH04_RS07110	CRH04_RS07110
NZ_CP023861.1	+	1426505	1426517	1426515	1	0	6.46544e-216	0	Primary	recA	CRH04_RS07115
NZ_CP023861.1	+	1428367	1428378	1428376	1	0	0	0	Primary	rny	CRH04_RS07120
NZ_CP023861.1	+	1428820	1428834	1428826	0.573032	3.29592e-18	0.000857436	5.13798e-05	Internal	CRH04_RS07125	CRH04_RS07125
NZ_CP023861.1	+	1430154	1430168	1430166	1	5.3799e-92	1.70731e-29	9.33237e-39	Primary	CRH04_RS07135	CRH04_RS07135
NZ_CP023861.1	+	1435245	1435257	1435250	0.975073	2.94138e-242	6.80776e-90	6.38689e-102	Primary	CRH04_RS07150	CRH04_RS07150
NZ_CP023861.1	+	1437914	1437924	1437917	0.622391	1.65692e-39	3.99174e-19	1.94305e-35	Alternative primary in TU	pflB	CRH04_RS07155
NZ_CP023861.1	-	1438683	1438695	1438685	0.666667	0	1	0	Primary	CRH04_RS07165	CRH04_RS07165
NZ_CP023861.1	+	1438715	1438726	1438722	1	0	0	0	Primary	pflA	CRH04_RS07160
NZ_CP023861.1	+	1442157	1442167	1442160	0.974321	7.54587e-34	5.36498e-14	0	Primary	CRH04_RS07185	CRH04_RS07185
NZ_CP023861.1	-	1442320	1442332	1442325	0.625253	1.96016e-17	0.000270539	1	Primary	lmiA	CRH04_RS07190
NZ_CP023861.1	-	1443800	1443811	1443803	0.987308	6.9693e-205	2.58826e-242	1.71651e-120	Primary	CRH04_RS07195	CRH04_RS07195
NZ_CP023861.1	+	1446392	1446404	1446402	1	0	2.29878e-123	1.5765e-44	Primary	CRH04_RS07200	CRH04_RS07200
NZ_CP023861.1	-	1449594	1449608	1449600	0.849018	1.10571e-26	2.00903e-68	4.47767e-21	Alternative primary in TU	CRH04_RS07220	CRH04_RS07220
NZ_CP023861.1	-	1454303	1454313	1454303	1	1.7329e-113	0	0	Primary	CRH04_RS07240	CRH04_RS07240
NZ_CP023861.1	-	1456716	1456725	1456721	0.907991	2.71629e-40	2.53225e-15	1.41828e-12	Primary	CRH04_RS07250	CRH04_RS07250
NZ_CP023861.1	-	1461089	1461104	1461093	0.962583	6.27404e-92	6.20527e-24	1.12394e-36	Internal	thiT	CRH04_RS07270
NZ_CP023861.1	-	1463467	1463478	1463467	1	0	0	3.294e-65	Primary	CRH04_RS07285	CRH04_RS07285
NZ_CP023861.1	+	1463500	1463511	1463509	1	9.92425e-43	1.40918e-83	0	Primary	CRH04_RS07280	CRH04_RS07280
NZ_CP023861.1	-	1465594	1465608	1465594	1	3.385e-93	8.40588e-24	2.02742e-29	Alternative primary in TU	CRH04_RS07295	CRH04_RS07295
NZ_CP023861.1	-	1470640	1470653	1470640	1	2.7786e-120	0	0	Primary	CRH04_RS07315	CRH04_RS07315
NZ_CP023861.1	-	1472940	1472953	1472940	1	0	3.3052e-240	3.51614e-235	Primary	CRH04_RS07320	CRH04_RS07320
NZ_CP023861.1	+	1474158	1474174	1474166	0.560666	3.89747e-20	2.80933e-07	1.04992e-05	Internal	CRH04_RS07325	CRH04_RS07325
NZ_CP023861.1	+	1474713	1474726	1474724	1	3.63576e-43	0	2.51259e-23	Primary	CRH04_RS07325	CRH04_RS07325
NZ_CP023861.1	-	1480197	1480210	1480198	1	9.39759e-133	3.03155e-220	5.60175e-78	Primary	CRH04_RS07365	CRH04_RS07365
NZ_CP023861.1	-	1481438	1481450	1481443	0.571747	7.66702e-31	1.8562e-06	4.4259e-06	Internal	CRH04_RS07370	CRH04_RS07370
NZ_CP023861.1	+	1484580	1484591	1484586	0.666667	0	0	1	Primary	CRH04_RS07380	CRH04_RS07380
NZ_CP023861.1	-	1486361	1486371	1486366	0.882143	1.28363e-14	1.2514e-13	2.53225e-15	Alternative primary in TU	rpoD	CRH04_RS07395
NZ_CP023861.1	-	1486430	1486440	1486436	0.789343	5.72779e-64	3.15674e-32	2.40065e-23	Alternative primary in TU	rpoD	CRH04_RS07395
NZ_CP023861.1	-	1490068	1490079	1490073	0.657813	2.2073e-22	1.04792e-13	1.82627e-10	5' UTR	CRH04_RS07405	CRH04_RS07405
NZ_CP023861.1	-	1495845	1495858	1495845	1	0	1.13492e-40	1.43393e-66	Primary	era	CRH04_RS07435
NZ_CP023861.1	+	1495891	1495902	1495897	1	0	1.81633e-52	0	Primary	CRH04_RS07430	CRH04_RS07430
NZ_CP023861.1	-	1496605	1496613	1496610	0.812305	4.35452e-29	7.08325e-15	2.26626e-14	Alternative primary in TU	CRH04_RS07440	CRH04_RS07440
NZ_CP023861.1	-	1501333	1501344	1501337	0.999224	0	0	0	Primary	CRH04_RS07465	CRH04_RS07465
NZ_CP023861.1	-	1501651	1501677	1501673	0.357329	1.05716e-19	1.14216e-12	3.53636e-08	Alternative primary in TU	rpsU	CRH04_RS07470
NZ_CP023861.1	-	1503979	1503990	1503984	0.957635	1.24238e-201	4.346e-184	3.59105e-50	Alternative primary in TU	dnaJ	CRH04_RS07485
NZ_CP023861.1	-	1505245	1505257	1505250	0.971764	0	1.01689e-277	6.58436e-206	Primary	dnaK	CRH04_RS07490
NZ_CP023861.1	-	1511807	1511816	1511807	1	0	3.3166e-116	4.52684e-53	Primary	lepA	CRH04_RS07520
NZ_CP023861.1	+	1514209	1514221	1514214	0.996753	0	0	0	Primary	rpsT	CRH04_RS07525
NZ_CP023861.1	-	1514214	1514227	1514219	0.977078	2.33553e-26	7.29733e-29	1.7121e-19	Primary	holA	CRH04_RS07530
NZ_CP023861.1	-	1517514	1517524	1517518	0.886102	2.53615e-69	7.21488e-22	7.97655e-19	Alternative primary in TU	CRH04_RS07540	CRH04_RS07540
NZ_CP023861.1	-	1519690	1519702	1519693	0.965533	4.24432e-83	7.37935e-36	1.56634e-45	Alternative primary in TU	rsfS	CRH04_RS07555
NZ_CP023861.1	+	1524873	1524881	1524873	0.462596	1.54381e-18	0.000143572	1.20379e-05	Internal	CRH04_RS07590	CRH04_RS07590
NZ_CP023861.1	-	1525954	1525965	1525958	1	0	0	0	Primary	CRH04_RS07595	CRH04_RS07595
NZ_CP023861.1	+	1525991	1526002	1525998	1	8.93776e-45	0	1.04358e-74	Primary	CRH04_RS07590	CRH04_RS07590
NZ_CP023861.1	-	1526698	1526716	1526704	0.807196	3.4954e-39	1.93049e-23	1.10383e-29	Alternative primary in TU	CRH04_RS07600	CRH04_RS07600
NZ_CP023861.1	-	1527934	1527942	1527938	0.697984	7.54764e-06	0.0080898	9.85608e-11	5' UTR	greA	CRH04_RS07605
NZ_CP023861.1	-	1529393	1529403	1529398	0.905091	7.93709e-87	6.59447e-253	2.96069e-82	Alternative primary in TU	mltG	CRH04_RS07620
NZ_CP023861.1	-	1531343	1531354	1531347	0.994494	3.81228e-141	3.57704e-244	9.51376e-111	Primary	CRH04_RS07630	CRH04_RS07630
NZ_CP023861.1	-	1532395	1532405	1532399	0.867977	2.11961e-79	1.44635e-101	6.7049e-57	Alternative primary in TU	alaS	CRH04_RS07645
NZ_CP023861.1	-	1535154	1535167	1535160	0.875915	3.70898e-60	3.95776e-32	2.92999e-18	5' UTR	alaS	CRH04_RS07645
NZ_CP023861.1	-	1539933	1539942	1539934	1	1.96016e-17	2.61899e-13	8.8434e-08	Primary	CRH04_RS07670	CRH04_RS07670
NZ_CP023861.1	-	1546322	1546336	1546327	0.99766	0	0	0	Primary	ssrS	CRH04_RS07695
NZ_CP023861.1	+	1548482	1548493	1548491	1	2.06452e-43	1.44122e-29	5.36498e-14	Primary	CRH04_RS07705	CRH04_RS07705
NZ_CP023861.1	-	1550812	1550822	1550812	1	0	0	0	Primary	aspS	CRH04_RS07725
NZ_CP023861.1	+	1550846	1550854	1550850	1	0	0	0	Primary	CRH04_RS07720	CRH04_RS07720
NZ_CP023861.1	-	1553937	1553947	1553942	0.819583	1.41444e-32	9.85608e-11	9.17984e-14	5' UTR	hisS	CRH04_RS07730
NZ_CP023861.1	-	1555638	1555649	1555638	1	5.30652e-40	0	6.59158e-36	Primary	dtd	CRH04_RS07740
NZ_CP023861.1	+	1555674	1555684	1555682	1	6.62095e-214	0	0	Primary	CRH04_RS07735	CRH04_RS07735
NZ_CP023861.1	-	1558524	1558535	1558524	1	1.26458e-78	1.73954e-62	0	Primary	CRH04_RS07750	CRH04_RS07750
NZ_CP023861.1	-	1561495	1561504	1561495	1	0	0	0	Primary	CRH04_RS07760	CRH04_RS07760
NZ_CP023861.1	-	1561927	1561939	1561932	0.939153	5.76599e-58	5.11233e-69	2.16431e-54	Alternative primary in TU	secDF	CRH04_RS07765
NZ_CP023861.1	-	1564308	1564316	1564309	0.614004	1.12478e-18	2.53611e-11	0.000300926	Primary	CRH04_RS07770	CRH04_RS07770
NZ_CP023861.1	-	1564716	1564727	1564721	0.998161	0	0	0	Primary	yajC	CRH04_RS07775
NZ_CP023861.1	-	1566029	1566039	1566034	0.70801	4.06192e-44	2.25951e-26	8.953e-21	Internal	tgt	CRH04_RS07780
NZ_CP023861.1	-	1570946	1570956	1570949	0.992593	2.15279e-28	0	0	Primary	pheA	CRH04_RS07810
NZ_CP023861.1	-	1571858	1571870	1571864	0.783144	5.7197e-25	5.48725e-11	2.44778e-10	Alternative primary in TU	obgE	CRH04_RS07815
NZ_CP023861.1	-	1573301	1573309	1573301	0.666667	0	0	1	Primary	glpK	CRH04_RS07820
NZ_CP023861.1	-	1576061	1576073	1576061	1	3.18621e-237	7.84583e-280	3.15972e-252	Primary	rpmA	CRH04_RS07830
NZ_CP023861.1	-	1578580	1578593	1578584	0.872365	7.88639e-15	3.55997e-18	0.000118406	Alternative primary in TU	minD	CRH04_RS07850
NZ_CP023861.1	-	1579477	1579486	1579482	0.95886	1.40818e-172	6.32188e-68	3.77966e-69	Internal	minC	CRH04_RS07855
NZ_CP023861.1	-	1580183	1580197	1580188	0.841047	9.17484e-58	2.71857e-35	8.26367e-34	Primary	mreD	CRH04_RS07860
NZ_CP023861.1	-	1584721	1584730	1584721	1	3.54419e-80	0	0	5' UTR	CRH04_RS07880	CRH04_RS07880
NZ_CP023861.1	-	1586000	1586008	1586001	0.701958	4.1946e-23	5.50354e-06	7.58863e-05	Alternative primary in TU	CRH04_RS07890	CRH04_RS07890
NZ_CP023861.1	-	1586146	1586157	1586152	0.758653	1.17774e-43	1.00406e-37	5.83145e-38	Alternative primary in TU	CRH04_RS07890	CRH04_RS07890
NZ_CP023861.1	-	1588864	1588892	1588876	0.835986	2.42241e-41	2.21647e-37	1.16572e-42	5' UTR	CRH04_RS07890	CRH04_RS07890
NZ_CP023861.1	-	1591369	1591382	1591375	0.830033	3.5119e-32	6.69717e-09	2.62013e-05	Alternative primary in TU	CRH04_RS07905	CRH04_RS07905
NZ_CP023861.1	-	1592858	1592866	1592863	0.768835	9.60133e-20	1.33311e-11	6.45225e-06	Alternative primary in TU	hemA	CRH04_RS07915
NZ_CP023861.1	-	1594490	1594499	1594496	0.984718	2.71246e-147	0	0	Primary	yihA	CRH04_RS07920
NZ_CP023861.1	-	1595180	1595189	1595185	0.997008	0	1.99571e-219	3.96158e-112	Primary	thrS	CRH04_RS07925
NZ_CP023861.1	-	1597187	1597199	1597193	0.821796	9.11874e-23	5.04349e-18	4.88111e-23	5' UTR	thrS	CRH04_RS07925
NZ_CP023861.1	-	1599347	1599357	1599348	0.8782	5.60961e-26	7.22954e-13	6.5123e-12	Internal	CRH04_RS07935	CRH04_RS07935
NZ_CP023861.1	-	1603879	1603888	1603884	0.660282	2.12037e-15	1.02929e-06	6.48767e-11	Internal	polA	CRH04_RS07955
NZ_CP023861.1	-	1604496	1604506	1604496	1	0	3.87125e-46	0	5' UTR	polA	CRH04_RS07955
NZ_CP023861.1	-	1607622	1607635	1607625	0.755276	1.2657e-24	8.88644e-05	0.000110375	Primary	fxsA	CRH04_RS07975
NZ_CP023861.1	-	1608116	1608128	1608116	1	0	5.34976e-118	1.38207e-66	Primary	pyk	CRH04_RS07980
NZ_CP023861.1	-	1608134	1608142	1608136	0.409959	3.39747e-21	6.54185e-05	0.000230505	Primary	pyk	CRH04_RS07980
NZ_CP023861.1	-	1610150	1610160	1610153	0.915818	1.33603e-234	1.3176e-142	2.00547e-135	Primary	pfkA	CRH04_RS07985
NZ_CP023861.1	-	1611394	1611403	1611398	0.995169	5.94203e-46	0	3.15414e-50	Primary	CRH04_RS07990	CRH04_RS07990
NZ_CP023861.1	-	1613387	1613398	1613391	0.83393	5.88593e-49	5.70209e-23	9.97916e-28	Primary	dnaE	CRH04_RS08000
NZ_CP023861.1	-	1616898	1616908	1616903	0.997396	1.43342e-177	0	0	Primary	CRH04_RS08005	CRH04_RS08005
NZ_CP023861.1	-	1621183	1621194	1621183	1	0	0	0	Primary	ald	CRH04_RS08025
NZ_CP023861.1	+	1621218	1621229	1621225	1	2.25751e-15	1.96016e-17	0	Primary	CRH04_RS08020	CRH04_RS08020
NZ_CP023861.1	-	1623046	1623057	1623047	1	0	0	0	Primary	CRH04_RS08035	CRH04_RS08035
NZ_CP023861.1	+	1623083	1623094	1623092	1	5.11584e-89	0	0	Primary	CRH04_RS08030	CRH04_RS08030
NZ_CP023861.1	-	1625460	1625472	1625460	1	0	0	0	Primary	tpx	CRH04_RS08045
NZ_CP023861.1	+	1628641	1628651	1628649	1	0	0	0	Primary	CRH04_RS08060	CRH04_RS08060
NZ_CP023861.1	-	1633886	1633895	1633886	1	0	0	6.26079e-12	Primary	thiI	CRH04_RS08090
NZ_CP023861.1	-	1636355	1636366	1636360	0.987024	3.32812e-103	7.56876e-64	1.38207e-66	Primary	ezrA	CRH04_RS08100
NZ_CP023861.1	-	1637265	1637280	1637271	0.465957	1.16534e-12	0.00604164	0.00061825	Internal	ezrA	CRH04_RS08100
NZ_CP023861.1	+	1639768	1639781	1639779	1	9.49887e-259	2.27811e-188	8.06737e-169	Primary	rpsD	CRH04_RS08110
NZ_CP023861.1	-	1639903	1639913	1639907	0.987616	1.5043e-144	7.02216e-103	6.74595e-83	Primary	CRH04_RS08115	CRH04_RS08115
NZ_CP023861.1	-	1640780	1640796	1640786	0.591555	3.69342e-37	1.38938e-17	1.93732e-13	Internal	CRH04_RS08120	CRH04_RS08120
NZ_CP023861.1	-	1641240	1641249	1641242	1	0	0	0	Primary	tyrS	CRH04_RS08125
NZ_CP023861.1	-	1642567	1642579	1642572	0.965584	3.33431e-122	1.10362e-77	4.72134e-47	5' UTR	tyrS	CRH04_RS08125
NZ_CP023861.1	-	1644064	1644074	1644064	1	0	0	0	Primary	CRH04_RS08135	CRH04_RS08135
NZ_CP023861.1	-	1645365	1645376	1645370	0.999444	0	0	0	Primary	CRH04_RS08140	CRH04_RS08140
NZ_CP023861.1	+	1646931	1646941	1646934	0.6551	1.25507e-32	1.29772e-08	3.49493e-07	Internal	CRH04_RS08150	CRH04_RS08150
NZ_CP023861.1	-	1647772	1647783	1647777	0.997185	0	0	1.02339e-236	Primary	CRH04_RS08155	CRH04_RS08155
NZ_CP023861.1	+	1647812	1647821	1647819	1	4.77127e-42	0	0	Primary	CRH04_RS08150	CRH04_RS08150
NZ_CP023861.1	-	1648461	1648473	1648466	0.995266	3.24925e-204	3.26716e-188	1.02156e-125	Primary	murC	CRH04_RS08160
NZ_CP023861.1	-	1652756	1652767	1652760	0.98929	9.77559e-90	1.40952e-37	3.36758e-43	Primary	CRH04_RS08170	CRH04_RS08170
NZ_CP023861.1	-	1654648	1654657	1654652	0.576778	5.44366e-15	8.91625e-35	3.92015e-08	Primary	CRH04_RS08185	CRH04_RS08185
NZ_CP023861.1	-	1656479	1656492	1656484	0.99187	7.95081e-23	2.53225e-15	1.30828e-14	Primary	CRH04_RS08200	CRH04_RS08200
NZ_CP023861.1	+	1656514	1656526	1656524	1	1.05361e-173	2.461e-131	8.92294e-77	Primary	CRH04_RS08195	CRH04_RS08195
NZ_CP023861.1	-	1656873	1656882	1656875	0.666667	0	1	0	Primary	CRH04_RS08205	CRH04_RS08205
NZ_CP023861.1	-	1657770	1657782	1657774	0.990196	3.52992e-20	1.29359e-09	1.79084e-08	Alternative primary in TU	trmB	CRH04_RS08210
NZ_CP023861.1	-	1661542	1661552	1661542	1	0	0	0	Primary	dat	CRH04_RS08230
NZ_CP023861.1	-	1662506	1662517	1662511	0.98536	0	0	2.13167e-145	Primary	pepV	CRH04_RS08235
NZ_CP023861.1	-	1665402	1665411	1665403	1	0	0	0	Primary	CRH04_RS08250	CRH04_RS08250
NZ_CP023861.1	+	1665437	1665447	1665445	1	0	0	0	Primary	CRH04_RS08245	CRH04_RS08245
NZ_CP023861.1	-	1667776	1667788	1667780	0.991968	1.7072e-54	7.29733e-29	0	Primary	CRH04_RS08260	CRH04_RS08260
NZ_CP023861.1	-	1669498	1669511	1669504	0.533069	5.57409e-11	0.000427891	0.00830288	Alternative primary in TU	CRH04_RS08265	CRH04_RS08265
NZ_CP023861.1	-	1676621	1676635	1676626	0.997639	0	1.47324e-101	2.31472e-64	IGR	lap.trpE.IGR	CRH04_RS08305.CRH04_RS08300.IGR
NZ_CP023861.1	+	1677694	1677717	1677710	0.276831	1.79753e-07	2.62313e-05	1.32459e-55	Internal	lap	CRH04_RS08305
NZ_CP023861.1	+	1677720	1677746	1677727	0.297406	3.27643e-12	1.84225e-07	5.70078e-08	Internal	lap	CRH04_RS08305
NZ_CP023861.1	+	1678007	1678023	1678011	0.241918	9.4398e-05	5.55621e-08	7.08302e-06	Internal	lap	CRH04_RS08305
NZ_CP023861.1	+	1680079	1680090	1680083	0.99921	0	0	0	Primary	lap	CRH04_RS08305
NZ_CP023861.1	+	1680719	1680728	1680722	0.716667	4.84812e-17	0.000397195	0.00450383	Alternative primary in TU	CRH04_RS08310	CRH04_RS08310
NZ_CP023861.1	+	1682656	1682666	1682663	1	0	0	0	Primary	CRH04_RS08320	CRH04_RS08320
NZ_CP023861.1	-	1684515	1684526	1684516	1	0	0	0	Primary	acnA	CRH04_RS08340
NZ_CP023861.1	-	1687377	1687390	1687380	0.96488	2.09207e-42	3.22751e-53	5.90187e-41	Primary	CRH04_RS08345	CRH04_RS08345
NZ_CP023861.1	+	1696952	1696959	1696957	0.627451	1.79723e-07	0	1	Primary	CRH04_RS08370	CRH04_RS08370
NZ_CP023861.1	-	1697346	1697359	1697352	0.973595	1.74941e-244	3.01155e-143	1.44349e-145	5' UTR	CRH04_RS08375	CRH04_RS08375
NZ_CP023861.1	-	1706129	1706139	1706129	1	0	0	0	Primary	tsf	CRH04_RS08420
NZ_CP023861.1	-	1707108	1707121	1707113	0.563278	4.83969e-22	2.06905e-18	1.23179e-23	Alternative primary in TU	rpsB	CRH04_RS08425
NZ_CP023861.1	+	1708544	1708552	1708545	0.988506	9.53001e-17	0	0	Primary	CRH04_RS08430	CRH04_RS08430
NZ_CP023861.1	-	1708813	1708826	1708819	0.984776	5.42282e-181	3.27945e-161	1.48396e-76	Primary	leuS	CRH04_RS08435
NZ_CP023861.1	-	1711304	1711317	1711309	0.529271	5.13468e-19	0.000263334	0.000263334	5' UTR	leuS	CRH04_RS08435
NZ_CP023861.1	-	1713180	1713190	1713184	0.993056	1.03929e-27	1.9165e-30	0	Primary	asnB	CRH04_RS08450
NZ_CP023861.1	-	1715189	1715201	1715190	1	6.59158e-36	6.27276e-10	0	Primary	metK	CRH04_RS08455
NZ_CP023861.1	-	1717150	1717161	1717153	0.986667	5.36498e-14	0	0	Primary	lapB	CRH04_RS08465
NZ_CP023861.1	+	1717186	1717196	1717191	1	0	0	0	Primary	CRH04_RS08460	CRH04_RS08460
NZ_CP023861.1	-	1722040	1722050	1722046	0.927787	3.43284e-31	4.83114e-11	3.63381e-09	Internal	lapB	CRH04_RS08465
NZ_CP023861.1	+	1724489	1724501	1724495	0.901099	3.371e-23	2.17177e-06	2.426e-05	Primary	yidD	CRH04_RS08485
NZ_CP023861.1	-	1725560	1725572	1725560	1	2.79079e-83	1.27887e-119	3.76277e-85	Primary	CRH04_RS08495	CRH04_RS08495
NZ_CP023861.1	+	1725598	1725606	1725604	0.666667	1	0	0	Primary	CRH04_RS08490	CRH04_RS08490
NZ_CP023861.1	-	1726920	1726935	1726925	0.812121	1.09558e-31	7.10298e-22	3.67551e-40	Alternative primary in TU	menB	CRH04_RS08500
NZ_CP023861.1	-	1727727	1727739	1727733	0.562324	1.52622e-17	2.61585e-05	0.00219596	Alternative primary in TU	menH	CRH04_RS08505
NZ_CP023861.1	+	1732265	1732281	1732276	0.642388	6.69797e-34	0.00465235	2.65061e-07	Internal	CRH04_RS08520	CRH04_RS08520
NZ_CP023861.1	+	1732920	1732931	1732928	1	2.7868e-178	3.01743e-154	3.1878e-59	Primary	CRH04_RS08520	CRH04_RS08520
NZ_CP023861.1	-	1741639	1741651	1741644	0.538571	0.00825554	3.78219e-08	1.61912e-06	Alternative primary in TU	CRH04_RS08595,CRH04_RS08590,CRH04_RS08600	CRH04_RS08595,CRH04_RS08590,CRH04_RS08600
NZ_CP023861.1	-	1743086	1743094	1743089	0.947995	7.27255e-49	2.17177e-06	8.8434e-08	Alternative primary in TU	CRH04_RS08660	CRH04_RS08660
NZ_CP023861.1	-	1744393	1744440	1744421	0.494771	3.34333e-09	1.9004e-16	1.49948e-25	Internal	CRH04_RS08660	CRH04_RS08660
NZ_CP023861.1	-	1748223	1748236	1748223	1	5.45411e-155	0	0	Primary	perR	CRH04_RS08670
NZ_CP023861.1	+	1751251	1751262	1751256	0.899485	1.85742e-65	1.4733e-72	4.89179e-47	Primary	CRH04_RS08680	CRH04_RS08680
NZ_CP023861.1	-	1752366	1752375	1752366	1	1.91624e-236	0	0	Primary	CRH04_RS08690	CRH04_RS08690
NZ_CP023861.1	+	1752406	1752417	1752415	1	1.18447e-70	1.18447e-70	4.89449e-33	Primary	CRH04_RS08685	CRH04_RS08685
NZ_CP023861.1	-	1756862	1756873	1756866	0.544218	3.58633e-14	2.50808e-05	1	Alternative primary in TU	recX	CRH04_RS08720
NZ_CP023861.1	-	1758669	1758681	1758670	1	0	0	1.7121e-19	Primary	mprF	CRH04_RS08730
NZ_CP023861.1	-	1763163	1763172	1763166	0.666667	0	0	1	Primary	CRH04_RS08745	CRH04_RS08745
NZ_CP023861.1	-	1765072	1765083	1765072	1	0	0	0	Primary	CRH04_RS08760	CRH04_RS08760
NZ_CP023861.1	-	1768471	1768483	1768473	0.666667	6.26079e-12	0	1	Primary	CRH04_RS08785	CRH04_RS08785
NZ_CP023861.1	+	1768508	1768522	1768516	0.970588	8.99186e-38	1.06738e-49	1.37248e-38	Primary	CRH04_RS08780	CRH04_RS08780
NZ_CP023861.1	+	1769723	1769736	1769729	0.741176	8.8434e-08	2.55961e-05	1	Primary	CRH04_RS08790	CRH04_RS08790
NZ_CP023861.1	-	1770538	1770550	1770544	0.963707	3.9052e-155	1.00653e-71	4.13071e-56	Primary	map	CRH04_RS08800
NZ_CP023861.1	+	1772068	1772081	1772079	0.986667	5.80165e-97	6.96954e-91	9.89969e-58	Primary	CRH04_RS08805	CRH04_RS08805
NZ_CP023861.1	+	1773471	1773481	1773477	0.957598	4.61644e-74	2.1421e-71	4.99108e-61	Primary	CRH04_RS08810	CRH04_RS08810
NZ_CP023861.1	+	1774804	1774812	1774806	1	0	0	0	Primary	CRH04_RS08815	CRH04_RS08815
NZ_CP023861.1	+	1776028	1776036	1776031	0.654762	4.63658e-16	0	1	Primary	mreBH	CRH04_RS08820
NZ_CP023861.1	-	1776181	1776188	1776181	0.666667	0	1	0	Primary	CRH04_RS08830	CRH04_RS08830
NZ_CP023861.1	-	1779656	1779667	1779659	1	1.0699e-36	7.29733e-29	1.10004e-14	Primary	CRH04_RS08850	CRH04_RS08850
NZ_CP023861.1	-	1781607	1781618	1781611	0.956577	8.35732e-110	3.63576e-43	8.79093e-54	Primary	CRH04_RS08865	CRH04_RS08865
NZ_CP023861.1	-	1784412	1784424	1784412	1	4.54886e-116	0	0	Primary	CRH04_RS08870	CRH04_RS08870
NZ_CP023861.1	-	1787715	1787725	1787716	1	0	0	0	Primary	CRH04_RS08890	CRH04_RS08890
NZ_CP023861.1	-	1787859	1787867	1787861	0.626991	1.53722e-15	1.02929e-06	0.00188792	Internal	CRH04_RS08890	CRH04_RS08890
NZ_CP023861.1	-	1805853	1805864	1805853	1	4.87526e-64	1.3685e-51	2.00375e-34	Primary	CRH04_RS08940	CRH04_RS08940
NZ_CP023861.1	+	1806125	1806133	1806128	0.65625	8.30858e-19	1	0	Distant primary	CRH04_RS08935	CRH04_RS08935
NZ_CP023861.1	-	1810107	1810118	1810112	0.962243	6.10226e-66	1.6396e-49	3.76245e-28	Primary	CRH04_RS08965	CRH04_RS08965
NZ_CP023861.1	-	1814344	1814354	1814349	0.904148	3.00841e-72	6.42536e-177	4.62312e-107	Alternative primary in TU	virR	CRH04_RS08985
NZ_CP023861.1	-	1817956	1817965	1817960	0.9	4.37684e-07	0	1.08077e-05	Primary	CRH04_RS09000	CRH04_RS09000
NZ_CP023861.1	+	1818972	1818989	1818982	0.744553	1.71445e-15	0.00194032	0.0136505	Internal	CRH04_RS09005	CRH04_RS09005
NZ_CP023861.1	-	1819204	1819215	1819208	0.982842	2.7931e-110	0	3.7628e-69	Primary	CRH04_RS09010	CRH04_RS09010
NZ_CP023861.1	+	1819238	1819247	1819245	1	0	4.77127e-42	0	Primary	CRH04_RS09005	CRH04_RS09005
NZ_CP023861.1	-	1820084	1820093	1820084	1	0	0	0	Primary	rlmD	CRH04_RS09015
NZ_CP023861.1	-	1822385	1822401	1822391	0.715038	3.01963e-16	8.38849e-09	1.11562e-06	Primary	CRH04_RS09025	CRH04_RS09025
NZ_CP023861.1	-	1823450	1823461	1823450	1	0	2.55927e-49	0	Primary	gatB	CRH04_RS09030
NZ_CP023861.1	-	1826758	1826770	1826764	0.571564	5.30708e-23	1.33287e-06	2.92293e-07	Primary	CRH04_RS09045	CRH04_RS09045
NZ_CP023861.1	-	1830490	1830510	1830494	0.474853	7.32546e-05	1.57482e-05	8.02503e-05	Internal	pcrA	CRH04_RS09055
NZ_CP023861.1	-	1834475	1834483	1834475	1	0	0	0	Primary	CRH04_RS09070	CRH04_RS09070
NZ_CP023861.1	+	1834518	1834527	1834523	1	0	0	0	Primary	CRH04_RS09065	CRH04_RS09065
NZ_CP023861.1	-	1835175	1835186	1835177	0.980647	2.77557e-39	3.74965e-42	6.59158e-36	Primary	purD	CRH04_RS09080
NZ_CP023861.1	-	1844978	1844988	1844981	0.926632	5.93766e-51	1.59365e-32	5.85428e-19	Alternative primary in TU	purB	CRH04_RS09125
NZ_CP023861.1	-	1848125	1848136	1848128	0.997475	4.40406e-92	6.74354e-17	7.36418e-34	Primary	CRH04_RS09140	CRH04_RS09140
NZ_CP023861.1	-	1849007	1849015	1849007	1	0	0	0	Alternative primary in TU	CRH04_RS09150	CRH04_RS09150
NZ_CP023861.1	-	1850314	1850361	1850342	0.502149	2.0896e-10	5.56222e-12	2.51015e-21	Internal	CRH04_RS09150	CRH04_RS09150
NZ_CP023861.1	-	1854932	1854942	1854935	0.526862	0.000135957	0.00239898	1	Antisense	CRH04_RS09165	CRH04_RS09165
NZ_CP023861.1	-	1855906	1855916	1855909	1	0	7.00322e-66	6.59158e-36	Primary	pepT	CRH04_RS09175
NZ_CP023861.1	+	1855941	1855950	1855947	1	0	0	0	Primary	CRH04_RS09170	CRH04_RS09170
NZ_CP023861.1	-	1858608	1858620	1858609	1	3.25978e-51	8.1611e-191	0	Primary	rplT	CRH04_RS09190
NZ_CP023861.1	+	1858642	1858652	1858645	0.989899	1.7121e-19	0	0	Primary	CRH04_RS09185	CRH04_RS09185
NZ_CP023861.1	-	1861856	1861866	1861856	1	0	4.48001e-246	3.21457e-245	Primary	rplS	CRH04_RS09210
NZ_CP023861.1	-	1861970	1861983	1861976	0.315619	1.69437e-09	6.14845e-08	1.04932e-05	Internal	rplS	CRH04_RS09210
NZ_CP023861.1	-	1864199	1864212	1864206	0.670707	0	9.53001e-17	1	Primary	CRH04_RS09230	CRH04_RS09230
NZ_CP023861.1	+	1864238	1864246	1864242	0.636364	1	0	0.000270539	Primary	CRH04_RS09225	CRH04_RS09225
NZ_CP023861.1	-	1867141	1867155	1867142	1	0	1.40906e-220	1.73236e-171	Primary	CRH04_RS09255	CRH04_RS09255
NZ_CP023861.1	-	1873723	1873737	1873725	0.820468	0.000677152	1.39945e-18	0.00235511	Primary	ffh	CRH04_RS09280
NZ_CP023861.1	-	1875524	1875533	1875527	0.976951	6.5356e-81	2.53305e-99	1.86e-45	Primary	ftsY	CRH04_RS09290
NZ_CP023861.1	-	1880878	1880886	1880882	0.881742	4.03619e-22	4.27147e-56	7.2274e-40	5' UTR	rnc	CRH04_RS09300
NZ_CP023861.1	-	1880927	1880945	1880932	0.841631	2.91668e-136	1.37795e-49	2.6972e-32	5' UTR	rnc	CRH04_RS09300
NZ_CP023861.1	-	1881055	1881067	1881061	0.505993	1.32115e-41	6.26034e-20	3.72642e-15	Internal	CRH04_RS09305	CRH04_RS09305
NZ_CP023861.1	-	1883907	1883919	1883912	0.732167	4.23301e-29	0.000270539	1	Alternative primary in TU	fapR	CRH04_RS09325
NZ_CP023861.1	-	1884719	1884730	1884723	0.713866	4.26498e-07	0.0136505	0.00194032	5' UTR	fapR	CRH04_RS09325
NZ_CP023861.1	-	1887822	1887836	1887827	0.842057	1.77123e-25	9.18402e-22	2.1735e-10	Primary	sdaAB	CRH04_RS09340
NZ_CP023861.1	+	1891181	1891192	1891186	0.999397	0	0	0	Primary	rpmB	CRH04_RS09355
NZ_CP023861.1	-	1891195	1891207	1891200	0.993827	7.36418e-34	5.01881e-27	0	Primary	CRH04_RS09360	CRH04_RS09360
NZ_CP023861.1	-	1891897	1891907	1891900	0.904175	1.37391e-22	2.5884e-20	3.52992e-20	Alternative primary in TU	rpe	CRH04_RS09365
NZ_CP023861.1	-	1892379	1892387	1892383	0.574175	1.35092e-20	3.34435e-07	8.02503e-05	Alternative primary in TU	rsgA	CRH04_RS09370
NZ_CP023861.1	-	1893860	1893868	1893861	0.407485	1.13509e-15	0.0010155	0.000447688	Internal	pknB	CRH04_RS09375
NZ_CP023861.1	-	1899578	1899590	1899583	0.882251	3.71491e-13	0.000270539	0.000270539	Internal	priA	CRH04_RS09395
NZ_CP023861.1	-	1900853	1900868	1900858	0.557805	2.34765e-07	2.62791e-05	0.00371852	Alternative primary in TU	coaBC	CRH04_RS09400
NZ_CP023861.1	-	1902239	1902251	1902244	0.997222	8.12566e-79	0	2.71981e-22	Primary	rpoZ	CRH04_RS09405
NZ_CP023861.1	+	1905879	1905893	1905889	0.666667	4.63658e-16	0	1	Alternative primary in TU	fbpA	CRH04_RS09420
NZ_CP023861.1	+	1906585	1906595	1906592	0.666667	0	0	1	Primary	CRH04_RS09425	CRH04_RS09425
NZ_CP023861.1	-	1917466	1917479	1917470	0.886471	8.54122e-60	5.66712e-13	3.0865e-13	5' UTR	CRH04_RS09470	CRH04_RS09470
NZ_CP023861.1	+	1918533	1918544	1918538	0.914141	4.37684e-07	0.000270539	0.00136259	Internal	CRH04_RS09480	CRH04_RS09480
NZ_CP023861.1	-	1919470	1919481	1919470	1	9.7201e-22	7.28155e-21	0	Primary	CRH04_RS09490	CRH04_RS09490
NZ_CP023861.1	-	1920926	1920936	1920929	0.938878	9.61038e-58	3.36758e-43	9.97177e-59	Alternative primary in TU	CRH04_RS09500	CRH04_RS09500
NZ_CP023861.1	-	1923776	1923786	1923780	0.997778	2.24532e-107	2.38426e-155	2.2646e-107	Primary	CRH04_RS09510	CRH04_RS09510
NZ_CP023861.1	+	1923813	1923822	1923816	0.955556	0	0	0	Primary	CRH04_RS09505	CRH04_RS09505
NZ_CP023861.1	-	1926431	1926442	1926431	1	2.02104e-97	0	1.86e-45	Primary	CRH04_RS09525	CRH04_RS09525
NZ_CP023861.1	-	1928528	1928539	1928532	0.997151	1.30442e-74	8.24251e-32	1.17148e-25	Primary	copZ	CRH04_RS09535
NZ_CP023861.1	-	1931393	1931405	1931397	0.985294	1.79636e-39	4.63658e-16	0	Primary	CRH04_RS09550	CRH04_RS09550
NZ_CP023861.1	-	1933012	1933023	1933017	0.602876	9.97522e-23	1.296e-06	6.07267e-10	Alternative primary in TU	CRH04_RS09560	CRH04_RS09560
NZ_CP023861.1	-	1934246	1934259	1934252	0.900422	2.88308e-100	5.25706e-119	8.24816e-121	Alternative primary in TU	msrB	CRH04_RS09570
NZ_CP023861.1	+	1938454	1938462	1938460	1	0	0	0	Primary	CRH04_RS09595	CRH04_RS09595
NZ_CP023861.1	-	1944858	1944868	1944858	1	0	0	0	Primary	CRH04_RS09630	CRH04_RS09630
NZ_CP023861.1	-	1947372	1947382	1947377	0.98729	1.18447e-70	1.0146e-57	1.36912e-36	Primary	CRH04_RS09640	CRH04_RS09640
NZ_CP023861.1	-	1950830	1950842	1950834	0.981467	1.51786e-50	3.371e-23	1.19517e-31	5' UTR	CRH04_RS09650	CRH04_RS09650
NZ_CP023861.1	-	1952578	1952588	1952583	0.899603	5.03297e-56	1.39945e-18	1.78261e-18	Distant primary	mntR	CRH04_RS09660
NZ_CP023861.1	+	1953758	1953771	1953769	1	7.52338e-104	2.07634e-37	2.66068e-25	Primary	cspD	CRH04_RS09665
NZ_CP023861.1	-	1954203	1954212	1954203	1	0	0	0	Primary	CRH04_RS09675	CRH04_RS09675
NZ_CP023861.1	+	1954240	1954256	1954244	0.735785	2.32859e-07	5.50354e-06	1.88026e-36	Primary	CRH04_RS09670	CRH04_RS09670
NZ_CP023861.1	-	1961667	1961680	1961673	0.977337	0	0	0	5' UTR	CRH04_RS09705	CRH04_RS09705
NZ_CP023861.1	-	1961781	1961794	1961787	0.925378	0	0	0	Primary	rnpB	CRH04_RS09710
NZ_CP023861.1	-	1966970	1966979	1966974	0.642857	1	0	0	Primary	CRH04_RS09740	CRH04_RS09740
NZ_CP023861.1	+	1967006	1967015	1967012	1	0	0	0	Primary	CRH04_RS09735	CRH04_RS09735
NZ_CP023861.1	-	1968991	1969004	1968991	1	2.34123e-227	5.27462e-99	1.216e-121	Primary	asnS	CRH04_RS09755
NZ_CP023861.1	-	1975002	1975016	1975007	0.89469	3.2277e-66	2.44921e-67	1.48302e-57	Alternative primary in TU	CRH04_RS09775	CRH04_RS09775
NZ_CP023861.1	-	1977816	1977828	1977821	0.89161	1.01812e-43	8.38849e-09	0	Primary	CRH04_RS09795	CRH04_RS09795
NZ_CP023861.1	+	1984811	1984823	1984816	0.666667	0	0	1	Internal	CRH04_RS09830	CRH04_RS09830
NZ_CP023861.1	+	1988082	1988093	1988086	0.998519	0	3.58563e-150	0	Primary	CRH04_RS09845	CRH04_RS09845
NZ_CP023861.1	+	1990826	1990837	1990831	0.952344	3.19356e-55	3.10284e-22	3.55997e-18	Primary	CRH04_RS09855	CRH04_RS09855
NZ_CP023861.1	+	1993364	1993375	1993373	1	0	0	0	Primary	pflB	CRH04_RS09860
NZ_CP023861.1	-	1994702	1994712	1994707	0.998904	8.1906e-204	2.91026e-114	0	Primary	CRH04_RS09870	CRH04_RS09870
NZ_CP023861.1	-	1996124	1996137	1996128	0.947795	2.02968e-147	1.27174e-92	9.69648e-55	Alternative primary in TU	CRH04_RS09880	CRH04_RS09880
NZ_CP023861.1	-	1998112	1998124	1998118	0.926416	2.30532e-54	3.15813e-26	2.59022e-24	Primary	aroA	CRH04_RS09890
NZ_CP023861.1	-	2001755	2001765	2001761	0.739253	7.39337e-34	0.000397195	0.0176669	Internal	aroH	CRH04_RS09905
NZ_CP023861.1	-	2004469	2004483	2004474	0.974664	2.77792e-109	4.03438e-18	7.01527e-18	Primary	ndk	CRH04_RS09920
NZ_CP023861.1	-	2006631	2006648	2006639	0.616898	8.55089e-18	0.0188561	6.3727e-06	Alternative primary in TU	CRH04_RS09935	CRH04_RS09935
NZ_CP023861.1	-	2007482	2007497	2007488	0.648737	7.65706e-16	0.00239898	6.32543e-05	Alternative primary in TU	folE	CRH04_RS09940
NZ_CP023861.1	-	2008241	2008254	2008245	0.999566	0	0	0	Primary	CRH04_RS09945	CRH04_RS09945
NZ_CP023861.1	-	2010036	2010047	2010037	1	2.07634e-37	5.01881e-27	0	Primary	CRH04_RS09955	CRH04_RS09955
NZ_CP023861.1	-	2012526	2012536	2012526	1	9.52589e-219	0	0	Primary	rpsA	CRH04_RS09965
NZ_CP023861.1	-	2014028	2014038	2014028	1	0	0	0	Primary	cmk	CRH04_RS09970
NZ_CP023861.1	-	2015757	2015771	2015764	0.789782	3.60282e-75	1.46749e-39	8.20446e-27	Alternative primary in TU	CRH04_RS09980	CRH04_RS09980
NZ_CP023861.1	-	2020358	2020370	2020363	0.910809	2.13668e-139	2.85006e-36	2.16235e-29	5' UTR	CRH04_RS10000	CRH04_RS10000
NZ_CP023861.1	-	2020696	2020704	2020697	0.993333	2.00452e-32	0	0	Primary	CRH04_RS10005	CRH04_RS10005
NZ_CP023861.1	-	2023078	2023089	2023081	0.950882	3.54203e-163	2.24547e-252	4.98363e-289	Primary	CRH04_RS10015	CRH04_RS10015
NZ_CP023861.1	-	2023835	2023843	2023841	0.578069	2.62277e-40	3.38313e-14	1.07339e-10	Internal	CRH04_RS10015	CRH04_RS10015
NZ_CP023861.1	-	2027562	2027574	2027566	0.999578	0	1.60801e-188	7.75267e-177	Primary	CRH04_RS10040	CRH04_RS10040
NZ_CP023861.1	-	2030699	2030713	2030699	1	7.96282e-181	2.42775e-171	2.60823e-79	Primary	fur	CRH04_RS10055
NZ_CP023861.1	-	2033921	2033929	2033926	0.656566	3.32514e-05	0.000118406	1	Internal	CRH04_RS10070	CRH04_RS10070
NZ_CP023861.1	-	2036497	2036509	2036501	0.938568	8.8434e-08	1.10004e-14	2.07394e-07	Primary	CRH04_RS10085	CRH04_RS10085
NZ_CP023861.1	+	2036535	2036544	2036539	1	0	0	0	Primary	CRH04_RS10080	CRH04_RS10080
NZ_CP023861.1	-	2039248	2039257	2039252	0.953621	4.93669e-58	1.36912e-36	3.83977e-28	Distant primary	CRH04_RS10100	CRH04_RS10100
NZ_CP023861.1	+	2039364	2039376	2039373	1	1.51995e-18	1.50393e-10	2.17177e-06	IGR	CRH04_RS10095.CRH04_RS10100.IGR	CRH04_RS10095.CRH04_RS10100.IGR
NZ_CP023861.1	-	2039631	2039642	2039636	0.892272	2.59031e-20	2.50808e-05	0	Internal	CRH04_RS10100	CRH04_RS10100
NZ_CP023861.1	+	2042139	2042150	2042145	1	6.45225e-06	0	3.63381e-09	Primary	CRH04_RS10110	CRH04_RS10110
NZ_CP023861.1	-	2046402	2046413	2046406	0.676214	1.69685e-06	6.06499e-12	0.0165163	Alternative primary in TU	CRH04_RS10145	CRH04_RS10145
NZ_CP023861.1	-	2047403	2047413	2047403	1	0	0	0	Primary	dinB	CRH04_RS10150
NZ_CP023861.1	-	2048575	2048584	2048579	0.99187	7.29733e-29	0	0	Primary	CRH04_RS10155	CRH04_RS10155
NZ_CP023861.1	-	2050003	2050011	2050006	0.931034	1.76501e-17	0	0	Internal	rnz	CRH04_RS10160
NZ_CP023861.1	+	2052152	2052164	2052162	1	7.82521e-143	3.4559e-60	3.54821e-33	Primary	zwf	CRH04_RS10165
NZ_CP023861.1	-	2052607	2052616	2052612	0.85303	0	0	0.00136259	Distant primary	CRH04_RS10180	CRH04_RS10180
NZ_CP023861.1	+	2052993	2053003	2052997	0.986938	6.74595e-83	0	1.49241e-16	Distant primary	CRH04_RS10175	CRH04_RS10175
NZ_CP023861.1	-	2066412	2066422	2066412	1	0	0	0	Primary	CRH04_RS10240	CRH04_RS10240
NZ_CP023861.1	-	2067792	2067800	2067798	0.879894	2.51214e-37	2.53225e-15	4.23363e-08	Primary	CRH04_RS10245	CRH04_RS10245
NZ_CP023861.1	-	2068504	2068519	2068510	0.642251	7.81036e-31	3.30104e-15	1.72157e-10	Internal	CRH04_RS10245	CRH04_RS10245
NZ_CP023861.1	-	2070717	2070727	2070717	0.666667	1.50393e-10	0	1	Alternative primary in TU	CRH04_RS10260	CRH04_RS10260
NZ_CP023861.1	-	2076965	2076975	2076970	0.666667	0	0	1	Primary	CRH04_RS10300	CRH04_RS10300
NZ_CP023861.1	-	2078088	2078097	2078088	1	0	6.76047e-14	0	Primary	alsS	CRH04_RS10305
NZ_CP023861.1	-	2078510	2078518	2078513	0.760537	3.94921e-46	3.40542e-09	4.21755e-08	Internal	alsS	CRH04_RS10305
NZ_CP023861.1	-	2094800	2094812	2094800	1	1.05107e-283	0	0	Primary	cspB	CRH04_RS10355
NZ_CP023861.1	-	2095313	2095322	2095313	1	4.46055e-29	0	0	Primary	CRH04_RS10360	CRH04_RS10360
NZ_CP023861.1	-	2097114	2097127	2097119	0.937336	5.72576e-39	4.89449e-33	1.70996e-32	Primary	ileS	CRH04_RS10370
NZ_CP023861.1	-	2099968	2099981	2099972	0.918966	3.75722e-276	4.88412e-83	6.61443e-83	5' UTR	ileS	CRH04_RS10370
NZ_CP023861.1	-	2100127	2100140	2100133	0.493614	1.81718e-25	3.04075e-12	1.06362e-13	Primary	divIVA	CRH04_RS10375
NZ_CP023861.1	-	2100724	2100732	2100726	0.79798	4.03166e-08	0	0.210411	Alternative primary in TU	CRH04_RS10380	CRH04_RS10380
NZ_CP023861.1	-	2109747	2109755	2109747	0.666667	0	0	1	IGR	CRH04_RS10415.CRH04_RS10410.IGR	CRH04_RS10415.CRH04_RS10410.IGR
NZ_CP023861.1	-	2110865	2110878	2110870	0.982583	3.18844e-148	4.1633e-83	5.3977e-68	Primary	CRH04_RS10420	CRH04_RS10420
NZ_CP023861.1	-	2112421	2112433	2112425	0.695242	3.61044e-44	8.09345e-16	4.26899e-29	Primary	ftsZ	CRH04_RS10435
NZ_CP023861.1	-	2112528	2112538	2112533	0.584875	1.58267e-36	3.66967e-14	3.16664e-14	Internal	ftsZ	CRH04_RS10435
NZ_CP023861.1	-	2114511	2114526	2114517	0.840311	3.51614e-64	1.76153e-15	3.6012e-16	Internal	ftsA	CRH04_RS10440
NZ_CP023861.1	-	2115212	2115224	2115217	0.679338	3.42737e-19	7.58863e-05	0.00329919	Distant primary	CRH04_RS10445	CRH04_RS10445
NZ_CP023861.1	-	2118717	2118734	2118727	0.775659	8.86836e-52	1.53925e-22	7.54009e-27	Primary	mraY	CRH04_RS10460
NZ_CP023861.1	-	2120358	2120367	2120361	0.598256	7.03722e-13	6.8125e-05	5.87243e-05	Internal	CRH04_RS10465	CRH04_RS10465
NZ_CP023861.1	-	2121417	2121432	2121423	0.937297	6.60964e-200	0	2.71282e-144	Primary	CRH04_RS10470	CRH04_RS10470
NZ_CP023861.1	-	2123710	2123746	2123732	0.447251	4.52093e-05	0.00182454	3.68083e-06	Alternative primary in TU	ftsL	CRH04_RS10475
NZ_CP023861.1	-	2124047	2124057	2124053	0.655626	1.83545e-51	4.24709e-32	3.94209e-23	Alternative primary in TU	rsmH	CRH04_RS10480
NZ_CP023861.1	-	2128611	2128624	2128614	0.939225	4.29533e-44	3.45325e-07	0.00235511	Distant primary	CRH04_RS10500	CRH04_RS10500
NZ_CP023861.1	+	2129093	2129102	2129098	0.994048	5.51325e-36	0	0	Antisense	CRH04_RS10500	CRH04_RS10500
NZ_CP023861.1	-	2129190	2129204	2129195	0.556111	7.34298e-07	6.8125e-05	0.109779	Internal	CRH04_RS10505	CRH04_RS10505
NZ_CP023861.1	-	2130143	2130153	2130143	1	0	0	2.6867e-140	Primary	rpmF	CRH04_RS10510
NZ_CP023861.1	-	2130231	2130242	2130234	0.409804	7.95584e-19	2.64052e-10	4.13174e-12	Internal	rpmF	CRH04_RS10510
NZ_CP023861.1	-	2134647	2134656	2134651	0.666667	1	0	0	Primary	CRH04_RS10530	CRH04_RS10530
NZ_CP023861.1	-	2136844	2136856	2136844	1	0	8.30694e-28	2.02541e-28	Alternative primary in TU	CRH04_RS10545	CRH04_RS10545
NZ_CP023861.1	-	2138837	2138847	2138837	1	0	0	0	Primary	cyoE	CRH04_RS10560
NZ_CP023861.1	+	2140992	2141002	2140996	0.966544	2.10679e-75	1.2798e-12	8.30858e-19	Primary	CRH04_RS10565	CRH04_RS10565
NZ_CP023861.1	-	2141785	2141796	2141786	1	0	0	0	Primary	CRH04_RS10575	CRH04_RS10575
NZ_CP023861.1	+	2141819	2141832	2141829	1	1.10329e-40	0	0	Primary	CRH04_RS10570	CRH04_RS10570
NZ_CP023861.1	+	2145540	2145553	2145551	1	4.91872e-285	0	0	Primary	mscL	CRH04_RS10595
NZ_CP023861.1	-	2145579	2145590	2145584	0.870833	6.88839e-11	9.31678e-07	1.01519e-06	Primary	CRH04_RS10600	CRH04_RS10600
NZ_CP023861.1	-	2146401	2146409	2146402	0.969697	0	0	0.000270539	Primary	bsh	CRH04_RS10610
NZ_CP023861.1	-	2147618	2147629	2147618	1	0	0	0	Primary	groL	CRH04_RS10615
NZ_CP023861.1	-	2150732	2150750	2150733	1	3.6282e-19	3.407e-08	3.23331e-16	Primary	CRH04_RS10635	CRH04_RS10635
NZ_CP023861.1	-	2154757	2154765	2154758	1	0	0	0	IGR	tsaD.CRH04_RS10645.IGR	CRH04_RS10650.CRH04_RS10645.IGR
NZ_CP023861.1	+	2154873	2154884	2154878	0.635185	2.68392e-22	3.06649e-11	1	Distant primary	CRH04_RS10645	CRH04_RS10645
NZ_CP023861.1	-	2155140	2155150	2155144	0.97037	1.57319e-24	0	0	Primary	tsaD	CRH04_RS10650
NZ_CP023861.1	-	2157900	2157911	2157900	1	0	0	0	Primary	CRH04_RS10670	CRH04_RS10670
NZ_CP023861.1	-	2159184	2159197	2159185	1	1.48765e-54	7.93536e-29	2.59022e-24	Primary	CRH04_RS10675	CRH04_RS10675
NZ_CP023861.1	-	2168009	2168022	2168010	1	0	0	0	Primary	CRH04_RS10725	CRH04_RS10725
NZ_CP023861.1	+	2173625	2173635	2173633	0.666667	0	0	1	Primary	betL	CRH04_RS10740
NZ_CP023861.1	+	2175237	2175248	2175242	0.988073	1.02787e-283	2.8553e-211	3.34506e-138	Antisense	CRH04_RS10755	CRH04_RS10755
NZ_CP023861.1	+	2182252	2182262	2182257	0.393923	1.00607e-07	1.49401e-06	0.00120563	Alternative primary in TU	pdxS	CRH04_RS10785
NZ_CP023861.1	-	2182776	2182787	2182776	1	3.9283e-85	2.85095e-52	4.46055e-29	Primary	pta	CRH04_RS10795
NZ_CP023861.1	+	2182812	2182823	2182815	0.995183	0	0	4.70077e-222	Primary	pdxT	CRH04_RS10790
NZ_CP023861.1	-	2186519	2186530	2186525	0.945157	3.371e-23	1.32449e-23	1.50393e-10	Primary	CRH04_RS10815	CRH04_RS10815
NZ_CP023861.1	+	2186551	2186562	2186554	0.996361	3.62444e-114	0	1.79011e-130	Primary	CRH04_RS10810	CRH04_RS10810
NZ_CP023861.1	-	2190413	2190426	2190418	0.99156	2.81609e-221	2.04661e-75	3.01389e-82	Primary	manA	CRH04_RS10835
NZ_CP023861.1	+	2190479	2190489	2190487	1	0	0	0	Primary	CRH04_RS10830	CRH04_RS10830
NZ_CP023861.1	+	2193504	2193516	2193509	0.998236	0	9.68245e-271	6.59416e-106	Primary	CRH04_RS10850	CRH04_RS10850
NZ_CP023861.1	-	2197707	2197720	2197712	0.983625	4.6092e-144	1.36472e-103	6.00181e-97	Primary	glmM	CRH04_RS10875
NZ_CP023861.1	-	2199301	2199328	2199319	0.872427	1.62881e-85	4.83358e-33	3.55481e-29	Primary	CRH04_RS10880	CRH04_RS10880
NZ_CP023861.1	-	2211237	2211247	2211238	1	0	0	0	Primary	CRH04_RS10925	CRH04_RS10925
NZ_CP023861.1	+	2211271	2211281	2211279	0.666667	0	0	1	Primary	CRH04_RS10920	CRH04_RS10920
NZ_CP023861.1	-	2212310	2212320	2212311	1	0	0	2.17177e-06	Primary	CRH04_RS10930	CRH04_RS10930
NZ_CP023861.1	-	2213153	2213164	2213157	0.996296	4.91901e-63	0	0	Primary	CRH04_RS10935	CRH04_RS10935
NZ_CP023861.1	+	2215670	2215678	2215672	0.574644	0.0513791	2.24944e-16	1.62585e-07	Alternative primary in TU	CRH04_RS10945	CRH04_RS10945
NZ_CP023861.1	+	2215767	2215780	2215774	0.553514	1.51095e-12	0.0110776	0.000335848	Alternative primary in TU	CRH04_RS10950,CRH04_RS10945	CRH04_RS10950,CRH04_RS10945
NZ_CP023861.1	+	2215846	2215857	2215850	0.655082	8.4246e-17	1.69685e-06	1.34676e-06	Alternative primary in TU	CRH04_RS10950,CRH04_RS10945,CRH04_RS10955	CRH04_RS10950,CRH04_RS10945,CRH04_RS10955
NZ_CP023861.1	+	2215928	2215936	2215933	0.582892	0.00151133	0.000540477	0.0114963	Primary	CRH04_RS10960	CRH04_RS10960
NZ_CP023861.1	-	2224456	2224464	2224458	0.648148	3.63381e-09	1	0	Antisense	CRH04_RS11010	CRH04_RS11010
NZ_CP023861.1	-	2226500	2226511	2226503	0.900259	1.09652e-21	9.49169e-17	1.76071e-09	Primary	CRH04_RS11020	CRH04_RS11020
NZ_CP023861.1	+	2226543	2226551	2226549	1	0	0	0	Antisense	CRH04_RS11020	CRH04_RS11020
NZ_CP023861.1	-	2229149	2229169	2229154	0.641026	0.00608156	0	0	Primary	CRH04_RS11030	CRH04_RS11030
NZ_CP023861.1	-	2233779	2233791	2233780	0.967593	6.27691e-40	2.76079e-64	7.54587e-34	Primary	CRH04_RS11055	CRH04_RS11055
NZ_CP023861.1	+	2233833	2233844	2233842	1	1.12462e-23	1.86e-45	0	Primary	CRH04_RS11050	CRH04_RS11050
NZ_CP023861.1	+	2234566	2234577	2234575	1	0	0	9.34049e-12	Primary	CRH04_RS11060	CRH04_RS11060
NZ_CP023861.1	-	2234920	2234935	2234923	0.950047	4.71783e-86	1.25014e-79	6.76063e-63	Primary	CRH04_RS11070	CRH04_RS11070
NZ_CP023861.1	+	2240055	2240064	2240061	1	0	0	0	IGR	CRH04_RS11085.CRH04_RS11095.IGR	CRH04_RS11085.CRH04_RS11095.IGR
NZ_CP023861.1	-	2240321	2240329	2240326	0.711274	7.06761e-31	0.0103788	6.20329e-06	Internal	CRH04_RS11095	CRH04_RS11095
NZ_CP023861.1	-	2242053	2242063	2242057	0.95	1.50277e-21	4.37684e-07	3.63381e-09	Primary	CRH04_RS11100	CRH04_RS11100
NZ_CP023861.1	-	2246971	2246985	2246976	0.988259	3.54419e-80	1.76501e-17	3.44058e-13	Alternative primary in TU	CRH04_RS11130	CRH04_RS11130
NZ_CP023861.1	-	2247956	2247968	2247958	0.99005	2.39566e-30	2.5884e-20	4.47767e-21	Alternative primary in TU	CRH04_RS11135	CRH04_RS11135
NZ_CP023861.1	-	2249637	2249647	2249641	0.823417	2.45125e-20	9.43947e-14	3.41567e-27	Alternative primary in TU	CRH04_RS11145	CRH04_RS11145
NZ_CP023861.1	+	2251038	2251048	2251045	1	3.55997e-18	0	7.28155e-21	Primary	CRH04_RS11155	CRH04_RS11155
NZ_CP023861.1	-	2254987	2254998	2254987	1	0	0	7.00025e-52	Primary	CRH04_RS11175	CRH04_RS11175
NZ_CP023861.1	-	2268368	2268378	2268368	1	0	0	0	Primary	CRH04_RS11210	CRH04_RS11210
NZ_CP023861.1	-	2268913	2268925	2268918	0.702476	3.57202e-16	9.92639e-12	2.19556e-13	Alternative primary in TU	srtB	CRH04_RS11215
NZ_CP023861.1	-	2272337	2272348	2272343	0.954086	3.35378e-164	1.71422e-131	3.29739e-94	Alternative primary in TU	hbp2	CRH04_RS11235
NZ_CP023861.1	-	2275255	2275263	2275255	1	0	3.06649e-11	0	5' UTR	CRH04_RS11245	CRH04_RS11245
NZ_CP023861.1	-	2275452	2275462	2275452	1	0	8.46037e-123	3.28686e-112	Primary	pepF	CRH04_RS11250
NZ_CP023861.1	-	2278578	2278589	2278578	1	0	0	0	Primary	mecA	CRH04_RS11260
NZ_CP023861.1	-	2279461	2279472	2279466	0.848457	1.04047e-78	3.72968e-53	2.9467e-37	Primary	spxA	CRH04_RS11265
NZ_CP023861.1	-	2280187	2280199	2280192	0.965287	3.92537e-223	5.29728e-164	4.26622e-100	Primary	CRH04_RS11270	CRH04_RS11270
NZ_CP023861.1	-	2284290	2284301	2284295	0.382655	0.00180886	9.95827e-06	3.42864e-07	5' UTR	CRH04_RS11285	CRH04_RS11285
NZ_CP023861.1	-	2284464	2284475	2284468	0.91239	2.16334e-246	2.00559e-185	5.7497e-234	Primary	CRH04_RS11290	CRH04_RS11290
NZ_CP023861.1	-	2284595	2284605	2284601	0.273356	7.23521e-07	7.15083e-05	4.33992e-05	Internal	CRH04_RS11290	CRH04_RS11290
NZ_CP023861.1	+	2287471	2287485	2287477	0.878819	4.47159e-26	5.65776e-19	6.03114e-25	5' UTR	trpS	CRH04_RS11300
NZ_CP023861.1	-	2288510	2288522	2288510	1	0	0	5.159e-26	Primary	CRH04_RS11305	CRH04_RS11305
NZ_CP023861.1	+	2288556	2288565	2288558	0.996032	0	0	2.57903e-54	Primary	trpS	CRH04_RS11300
NZ_CP023861.1	-	2289491	2289504	2289496	0.994911	1.56599e-78	2.13526e-74	4.77127e-42	Primary	fabF	CRH04_RS11315
NZ_CP023861.1	-	2290917	2290936	2290922	0.848746	1.05939e-32	5.54792e-17	1.88912e-07	Primary	fabH	CRH04_RS11320
NZ_CP023861.1	-	2293729	2293737	2293729	1	0	0	0	Primary	gpmA	CRH04_RS11335
NZ_CP023861.1	+	2293766	2293776	2293773	1	0	0	0	Primary	CRH04_RS11330	CRH04_RS11330
NZ_CP023861.1	-	2297252	2297262	2297256	0.95071	3.55449e-79	2.6601e-19	3.01679e-21	Primary	CRH04_RS11345	CRH04_RS11345
NZ_CP023861.1	-	2298060	2298072	2298065	0.994152	0	6.59158e-36	0	Primary	CRH04_RS11350	CRH04_RS11350
NZ_CP023861.1	-	2300286	2300297	2300286	1	4.86696e-57	0	0	Primary	hemH	CRH04_RS11365
NZ_CP023861.1	-	2302023	2302032	2302027	0.730373	1.80542e-29	1.12526e-12	6.02705e-06	Internal	hemE	CRH04_RS11370
NZ_CP023861.1	-	2303013	2303023	2303019	0.98645	4.45883e-71	0	0	Primary	CRH04_RS11380	CRH04_RS11380
NZ_CP023861.1	+	2303053	2303063	2303059	1	0.000118406	0	0.000130266	Primary	CRH04_RS11375	CRH04_RS11375
NZ_CP023861.1	+	2306020	2306030	2306028	1	4.34691e-157	1.96419e-186	7.49265e-86	Primary	CRH04_RS11395	CRH04_RS11395
NZ_CP023861.1	-	2307716	2307728	2307718	1	0	4.89449e-33	0	Primary	yhaM	CRH04_RS11410
NZ_CP023861.1	+	2307748	2307759	2307757	1	9.16107e-59	8.46037e-123	3.49267e-48	Primary	prsA2	CRH04_RS11405
NZ_CP023861.1	-	2311331	2311341	2311337	0.832283	1.96599e-24	9.31678e-07	0.000115845	Alternative primary in TU	CRH04_RS11420	CRH04_RS11420
NZ_CP023861.1	-	2312768	2312780	2312772	0.999489	0	6.68984e-193	1.27295e-91	Primary	CRH04_RS11425	CRH04_RS11425
NZ_CP023861.1	-	2314449	2314459	2314453	0.983122	7.18712e-46	0	0	Primary	fumC	CRH04_RS11435
NZ_CP023861.1	-	2317895	2317907	2317895	1	2.2646e-107	5.52817e-125	0	Primary	CRH04_RS11455	CRH04_RS11455
NZ_CP023861.1	+	2320867	2320880	2320875	0.879776	6.9715e-36	6.06499e-12	3.96548e-10	Alternative primary in TU	CRH04_RS11460	CRH04_RS11460
NZ_CP023861.1	+	2323366	2323378	2323374	1	2.33483e-56	3.17408e-35	4.59555e-10	Primary	CRH04_RS11470	CRH04_RS11470
NZ_CP023861.1	-	2332943	2332953	2332948	0.810798	1.56123e-38	1.31448e-09	1.45882e-14	Internal	CRH04_RS11515	CRH04_RS11515
NZ_CP023861.1	-	2333349	2333364	2333351	1	0	4.96501e-12	1.57568e-17	Alternative primary in TU	CRH04_RS11520	CRH04_RS11520
NZ_CP023861.1	-	2335445	2335455	2335450	0.997151	8.92294e-77	0	0	Primary	CRH04_RS11535	CRH04_RS11535
NZ_CP023861.1	+	2335588	2335601	2335594	0.646465	6.89585e-19	1	0	Distant primary	CRH04_RS11530	CRH04_RS11530
NZ_CP023861.1	+	2339444	2339458	2339456	1	0	3.68955e-145	1.12696e-117	Primary	CRH04_RS11555	CRH04_RS11555
NZ_CP023861.1	+	2341825	2341834	2341830	0.889855	3.58756e-10	0.0136505	0	Alternative primary in TU	CRH04_RS11565	CRH04_RS11565
NZ_CP023861.1	-	2343008	2343016	2343008	1	0	0	0	Primary	CRH04_RS11575	CRH04_RS11575
NZ_CP023861.1	-	2345524	2345533	2345524	1	0	0	0	Primary	CRH04_RS11590	CRH04_RS11590
NZ_CP023861.1	+	2345559	2345570	2345568	1	0	1.22815e-38	0	Primary	CRH04_RS11585	CRH04_RS11585
NZ_CP023861.1	-	2346160	2346170	2346165	0.991978	0	5.4534e-168	5.26122e-142	Primary	CRH04_RS11595	CRH04_RS11595
NZ_CP023861.1	-	2346561	2346572	2346565	0.933918	3.01679e-21	1.79084e-08	8.8434e-08	Alternative primary in TU	CRH04_RS11600	CRH04_RS11600
NZ_CP023861.1	+	2347692	2347705	2347698	0.545455	5.98642e-08	1	2.17177e-06	Antisense	CRH04_RS11610	CRH04_RS11610
NZ_CP023861.1	-	2348168	2348184	2348174	0.959357	3.63213e-159	9.13975e-132	2.79142e-82	Alternative primary in TU	CRH04_RS11615	CRH04_RS11615
NZ_CP023861.1	-	2350313	2350323	2350318	0.92657	7.28335e-24	7.07865e-24	1.80636e-12	Primary	CRH04_RS11630	CRH04_RS11630
NZ_CP023861.1	+	2350392	2350403	2350396	0.895801	9.85608e-11	2.66068e-25	2.53225e-15	Primary	CRH04_RS11625	CRH04_RS11625
NZ_CP023861.1	-	2359898	2359908	2359902	0.966089	3.61663e-19	2.17177e-06	0	Primary	CRH04_RS11655	CRH04_RS11655
NZ_CP023861.1	-	2360639	2360648	2360643	0.948775	3.83977e-28	5.6626e-25	5.36498e-14	Primary	CRH04_RS14845	CRH04_RS14845
NZ_CP023861.1	+	2363659	2363673	2363666	0.944444	0	0.0398396	2.55551e-05	Primary	CRH04_RS11690	CRH04_RS11690
NZ_CP023861.1	-	2364014	2364022	2364019	0.879638	3.43284e-31	0.0183562	0.000270539	Internal	CRH04_RS11695	CRH04_RS11695
NZ_CP023861.1	-	2364279	2364294	2364284	0.984996	0	3.88895e-244	4.04599e-218	5' UTR	CRH04_RS11695	CRH04_RS11695
NZ_CP023861.1	-	2386121	2386131	2386123	0.666667	0	0	1	Alternative primary in TU	CRH04_RS11820	CRH04_RS11820
NZ_CP023861.1	+	2397554	2397564	2397557	0.820015	7.20129e-26	1.16759e-09	5.85428e-19	Primary	CRH04_RS14805	CRH04_RS14805
NZ_CP023861.1	+	2400963	2400972	2400966	0.901761	5.61114e-70	3.17084e-59	1.11127e-53	Alternative primary in TU	CRH04_RS11975	CRH04_RS11975
NZ_CP023861.1	+	2402371	2402382	2402379	0.976744	5.49789e-72	1.36912e-36	6.59158e-36	Alternative primary in TU	CRH04_RS11980	CRH04_RS11980
NZ_CP023861.1	-	2402841	2402850	2402844	0.641026	4.83244e-06	0	1	Primary	CRH04_RS11990	CRH04_RS11990
NZ_CP023861.1	-	2403290	2403301	2403296	0.996205	0	0	0	Primary	CRH04_RS11995	CRH04_RS11995
NZ_CP023861.1	-	2408491	2408500	2408494	0.668942	0.000470525	0.000110375	0.00194032	Internal	CRH04_RS12015	CRH04_RS12015
NZ_CP023861.1	+	2408554	2408567	2408562	0.846055	2.75529e-19	7.86029e-10	4.61017e-21	Distant primary	pepC	CRH04_RS12010
NZ_CP023861.1	-	2408918	2408931	2408924	0.993537	0	4.72453e-86	8.45795e-97	Alternative primary in TU	CRH04_RS12020	CRH04_RS12020
NZ_CP023861.1	-	2411071	2411082	2411076	0.95335	1.37248e-38	3.06649e-11	6.26079e-12	Primary	CRH04_RS12030	CRH04_RS12030
NZ_CP023861.1	-	2419744	2419754	2419745	1	0	0	0	Primary	CRH04_RS12085	CRH04_RS12085
NZ_CP023861.1	-	2425581	2425591	2425582	1	0	0	0	5' UTR	CRH04_RS12100	CRH04_RS12100
NZ_CP023861.1	-	2427960	2427968	2427960	1	1.2798e-12	0	0	Primary	CRH04_RS12120	CRH04_RS12120
NZ_CP023861.1	-	2434611	2434623	2434612	1	0	0	1.91762e-60	Antisense	CRH04_RS12135	CRH04_RS12135
NZ_CP023861.1	-	2436707	2436717	2436710	0.673077	0.0102225	1.02309e-07	0.00280935	Alternative primary in TU	CRH04_RS12160,CRH04_RS12155,CRH04_RS12165	CRH04_RS12160,CRH04_RS12155,CRH04_RS12165
NZ_CP023861.1	-	2437546	2437554	2437547	1	0	0	0	Alternative primary in TU	CRH04_RS12200,CRH04_RS12210,CRH04_RS12205	CRH04_RS12200,CRH04_RS12210,CRH04_RS12205
NZ_CP023861.1	-	2438027	2438035	2438031	0.988701	2.07634e-37	0	0	Alternative primary in TU	CRH04_RS12220	CRH04_RS12220
NZ_CP023861.1	-	2439332	2439381	2439362	0.471289	7.11507e-07	2.13021e-16	1.63596e-16	Internal	CRH04_RS12220	CRH04_RS12220
NZ_CP023861.1	-	2444179	2444192	2444184	0.993534	0	5.0069e-266	2.72193e-231	Primary	CRH04_RS12245	CRH04_RS12245
NZ_CP023861.1	-	2446180	2446188	2446183	0.83764	4.02378e-73	1.78358e-132	9.92506e-175	Primary	yugI	CRH04_RS12255
NZ_CP023861.1	+	2447948	2447959	2447951	0.824232	4.11155e-30	3.45325e-07	5.71568e-11	Primary	CRH04_RS12260	CRH04_RS12260
NZ_CP023861.1	-	2449825	2449836	2449830	0.996171	8.96161e-182	1.93396e-295	0	Primary	CRH04_RS12275	CRH04_RS12275
NZ_CP023861.1	+	2449864	2449876	2449872	0.991667	5.71894e-41	2.33112e-52	6.59158e-36	Primary	CRH04_RS12270	CRH04_RS12270
NZ_CP023861.1	+	2451836	2451845	2451842	1	0	0	0	Primary	CRH04_RS12280	CRH04_RS12280
NZ_CP023861.1	-	2452272	2452282	2452272	1	3.84078e-78	0	3.06061e-45	Alternative primary in TU	CRH04_RS12290	CRH04_RS12290
NZ_CP023861.1	+	2454379	2454389	2454386	1	0	2.426e-05	0	Primary	CRH04_RS12295	CRH04_RS12295
NZ_CP023861.1	-	2460675	2460688	2460675	1	2.96497e-101	3.15414e-50	1.13492e-40	Primary	menI	CRH04_RS12335
NZ_CP023861.1	+	2460714	2460725	2460718	0.988792	1.51431e-111	1.93861e-33	0	Primary	mnhG	CRH04_RS12330
NZ_CP023861.1	+	2461718	2461729	2461725	0.996212	9.97273e-69	2.55268e-39	3.52992e-20	Primary	CRH04_RS12340	CRH04_RS12340
NZ_CP023861.1	-	2463021	2463037	2463022	0.666667	0	0	1.242e-06	Primary	CRH04_RS12350	CRH04_RS12350
NZ_CP023861.1	-	2464688	2464696	2464693	0.687028	3.11967e-26	1.18489e-09	6.06013e-11	Internal	CRH04_RS12355	CRH04_RS12355
NZ_CP023861.1	-	2464875	2464885	2464877	0.520968	7.88258e-10	0.00024059	0.000240715	Internal	CRH04_RS12355	CRH04_RS12355
NZ_CP023861.1	+	2466650	2466661	2466654	0.997268	4.91657e-169	9.95517e-47	0	Alternative primary in TU	CRH04_RS12360	CRH04_RS12360
NZ_CP023861.1	-	2467337	2467346	2467339	0.666667	0	0	1	Primary	CRH04_RS12370	CRH04_RS12370
NZ_CP023861.1	+	2467373	2467384	2467379	1	0	0	0	Primary	CRH04_RS12365	CRH04_RS12365
NZ_CP023861.1	+	2472357	2472368	2472363	0.927555	3.75195e-99	3.42733e-29	3.95995e-18	Primary	CRH04_RS12400	CRH04_RS12400
NZ_CP023861.1	-	2472931	2472941	2472931	1	3.294e-65	0	0	Primary	CRH04_RS12410	CRH04_RS12410
NZ_CP023861.1	+	2472981	2472992	2472987	1	0	0	0	Primary	CRH04_RS12405	CRH04_RS12405
NZ_CP023861.1	-	2474765	2474776	2474767	0.987805	1.49391e-273	4.66761e-65	5.8833e-57	Alternative primary in TU	CRH04_RS12420	CRH04_RS12420
NZ_CP023861.1	+	2477991	2478002	2477995	0.671207	1.69685e-06	1	0.000577177	Internal	CRH04_RS12435	CRH04_RS12435
NZ_CP023861.1	-	2478580	2478590	2478581	1	9.92425e-43	0	0	Primary	CRH04_RS12445	CRH04_RS12445
NZ_CP023861.1	+	2478614	2478625	2478622	1	0	0	0	Primary	CRH04_RS12440	CRH04_RS12440
NZ_CP023861.1	-	2479556	2479565	2479556	1	0	5.8561e-83	0	Primary	CRH04_RS12450	CRH04_RS12450
NZ_CP023861.1	+	2480666	2480676	2480672	0.967213	4.93685e-29	0	0	Alternative primary in TU	CRH04_RS12455	CRH04_RS12455
NZ_CP023861.1	-	2481686	2481699	2481689	0.999399	0	1.87407e-135	2.44749e-92	Primary	sufB	CRH04_RS12470
NZ_CP023861.1	-	2488329	2488341	2488331	1	0	0	0	Primary	CRH04_RS12500	CRH04_RS12500
NZ_CP023861.1	+	2488366	2488376	2488369	0.976354	3.18368e-50	1.22815e-38	7.28155e-21	Primary	CRH04_RS12495	CRH04_RS12495
NZ_CP023861.1	-	2490991	2491005	2490996	0.968742	2.77557e-39	0	8.25013e-11	5' UTR	CRH04_RS12510	CRH04_RS12510
NZ_CP023861.1	-	2494501	2494513	2494506	0.892692	3.52992e-20	6.26079e-12	0.00136259	Primary	CRH04_RS12535	CRH04_RS12535
NZ_CP023861.1	-	2494840	2494851	2494844	0.946934	1.97593e-108	2.28139e-127	1.29812e-42	Alternative primary in TU	gcvH	CRH04_RS12540
NZ_CP023861.1	-	2495770	2495780	2495773	0.982759	2.00375e-34	0	0	Primary	rodA	CRH04_RS12550
NZ_CP023861.1	-	2497048	2497060	2497053	0.569737	6.92155e-13	0.00258303	8.79547e-07	Alternative primary in TU	rodA	CRH04_RS12555
NZ_CP023861.1	-	2498264	2498276	2498269	0.993939	0	1.03162e-24	0	5' UTR	rodA	CRH04_RS12555
NZ_CP023861.1	-	2500055	2500065	2500056	0.769353	6.45225e-06	0.000130266	0.210411	Alternative primary in TU	CRH04_RS12570	CRH04_RS12570
NZ_CP023861.1	+	2501488	2501502	2501494	0.625	0	2.55961e-05	0.320151	Primary	CRH04_RS12575	CRH04_RS12575
NZ_CP023861.1	+	2502393	2502403	2502401	0.948718	2.13178e-16	4.63658e-16	8.78452e-18	Primary	CRH04_RS12580	CRH04_RS12580
NZ_CP023861.1	-	2504229	2504238	2504230	1	0	0	0	Primary	CRH04_RS12595	CRH04_RS12595
NZ_CP023861.1	-	2505833	2505848	2505841	0.732639	7.86029e-10	4.56573e-10	1.62476e-06	Primary	CRH04_RS12605	CRH04_RS12605
NZ_CP023861.1	+	2505875	2505884	2505877	0.996732	9.97273e-69	0	0	Primary	CRH04_RS12600	CRH04_RS12600
NZ_CP023861.1	+	2506862	2506871	2506868	0.666667	0	0	1	Primary	CRH04_RS12610	CRH04_RS12610
NZ_CP023861.1	-	2509781	2509791	2509783	0.975553	3.09808e-195	2.02352e-74	5.28192e-49	Primary	ssrA	CRH04_RS12635
NZ_CP023861.1	-	2509845	2509856	2509850	0.965502	0	0	0	Primary	ssrA	CRH04_RS12635
NZ_CP023861.1	-	2519874	2519884	2519876	1	5.85428e-19	1.41541e-29	0	Primary	smpB	CRH04_RS12660
NZ_CP023861.1	-	2520372	2520383	2520377	0.43497	9.36733e-19	4.92966e-06	8.42688e-05	Alternative primary in TU	rnr	CRH04_RS12665
NZ_CP023861.1	-	2523785	2523799	2523790	0.933461	8.64693e-78	5.08986e-70	1.26695e-41	Primary	secG	CRH04_RS12675
NZ_CP023861.1	-	2525895	2525905	2525899	0.938561	2.70871e-61	8.57417e-27	3.55997e-18	Primary	CRH04_RS12690	CRH04_RS12690
NZ_CP023861.1	-	2526156	2526170	2526162	0.995454	0	0	0	Primary	eno	CRH04_RS12695
NZ_CP023861.1	-	2527933	2527964	2527942	0.265814	4.7422e-09	7.20587e-05	1.87176e-05	Internal	gpmI	CRH04_RS12700
NZ_CP023861.1	-	2529381	2529394	2529388	0.271114	2.83407e-07	1.72843e-05	2.97e-06	Internal	tpiA	CRH04_RS14850
NZ_CP023861.1	-	2529456	2529473	2529466	0.25977	3.24568e-06	7.15887e-08	0.000124197	Internal	tpiA	CRH04_RS14850
NZ_CP023861.1	-	2531219	2531230	2531224	0.81197	6.69699e-107	4.29658e-110	7.98866e-75	Primary	gap	CRH04_RS12715
NZ_CP023861.1	-	2531262	2531277	2531270	0.27213	0.000689407	1.6113e-13	0.000367999	Primary	gap	CRH04_RS12715
NZ_CP023861.1	-	2532540	2532549	2532544	0.682696	2.01346e-103	2.12e-37	2.13113e-50	Internal	CRH04_RS12720	CRH04_RS12720
NZ_CP023861.1	-	2533781	2533795	2533785	0.991228	1.52969e-26	3.07893e-22	1.5422e-20	Primary	CRH04_RS12725	CRH04_RS12725
NZ_CP023861.1	-	2535294	2535306	2535298	0.959115	8.51466e-52	6.40937e-23	3.54821e-33	Primary	CRH04_RS12730	CRH04_RS12730
NZ_CP023861.1	-	2538561	2538570	2538561	1	0	0	0	Alternative primary in TU	CRH04_RS12740	CRH04_RS12740
NZ_CP023861.1	-	2539036	2539047	2539042	0.572082	8.28139e-14	0.00122999	0.000224397	Alternative primary in TU	CRH04_RS12745	CRH04_RS12745
NZ_CP023861.1	+	2540219	2540227	2540225	0.666667	0	4.47223e-09	1	Primary	CRH04_RS12750	CRH04_RS12750
NZ_CP023861.1	-	2542606	2542615	2542606	1	0	1.33593e-19	0	Primary	CRH04_RS12770	CRH04_RS12770
NZ_CP023861.1	+	2542644	2542653	2542651	1	0	0	0	Primary	clpP	CRH04_RS12765
NZ_CP023861.1	-	2545437	2545449	2545438	1	0	2.5884e-20	0	Primary	namA	CRH04_RS12780
NZ_CP023861.1	-	2549405	2549414	2549410	0.992904	7.25385e-168	5.52999e-140	1.86761e-147	Primary	CRH04_RS12800	CRH04_RS12800
NZ_CP023861.1	-	2550660	2550670	2550665	0.642875	4.05734e-22	7.78396e-07	4.00584e-11	Internal	CRH04_RS12800	CRH04_RS12800
NZ_CP023861.1	-	2553353	2553361	2553357	0.992308	1.94629e-84	0	2.15279e-28	Primary	trxB	CRH04_RS12815
NZ_CP023861.1	-	2555984	2555993	2555989	0.990061	5.53853e-211	3.69475e-240	2.14165e-81	Alternative primary in TU	CRH04_RS12825	CRH04_RS12825
NZ_CP023861.1	-	2558054	2558064	2558057	0.678908	4.28734e-27	1.51635e-27	9.73793e-20	Alternative primary in TU	hprK	CRH04_RS12840
NZ_CP023861.1	-	2559191	2559200	2559195	0.743423	8.36242e-50	2.73812e-24	1	Primary	CRH04_RS12845	CRH04_RS12845
NZ_CP023861.1	-	2562543	2562553	2562544	1	0	2.77792e-109	0	Primary	uvrA	CRH04_RS12865
NZ_CP023861.1	-	2567611	2567621	2567614	0.98374	1.37232e-24	0	0	Primary	CRH04_RS12875	CRH04_RS12875
NZ_CP023861.1	-	2575006	2575017	2575006	1	2.02352e-74	0	1.52872e-34	Primary	CRH04_RS12925	CRH04_RS12925
NZ_CP023861.1	-	2576693	2576701	2576696	0.76361	4.47159e-26	1.04698e-09	0.00608156	Alternative primary in TU	CRH04_RS12930	CRH04_RS12930
NZ_CP023861.1	-	2577565	2577574	2577571	0.722344	8.89707e-14	1.46517e-06	0.0264633	5' UTR	CRH04_RS12930	CRH04_RS12930
NZ_CP023861.1	-	2577642	2577653	2577648	0.842654	1.26482e-30	6.41763e-47	7.55563e-33	Primary	CRH04_RS12935	CRH04_RS12935
NZ_CP023861.1	-	2580427	2580438	2580428	0.666667	0	0	1	Primary	CRH04_RS12945	CRH04_RS12945
NZ_CP023861.1	-	2581837	2581848	2581837	1	1.37232e-24	0	0	Primary	CRH04_RS12950	CRH04_RS12950
NZ_CP023861.1	-	2587247	2587258	2587252	0.93323	8.23463e-175	9.48145e-88	1.25978e-90	Alternative primary in TU	secA	CRH04_RS12975
NZ_CP023861.1	-	2589987	2589998	2589991	0.998386	0	0	0	Primary	raiA	CRH04_RS12980
NZ_CP023861.1	-	2592925	2592934	2592930	0.986111	0	0	2.61899e-13	Primary	CRH04_RS12995	CRH04_RS12995
NZ_CP023861.1	-	2593670	2593678	2593670	0.668704	8.14575e-47	3.98891e-17	4.69582e-19	Alternative primary in TU	degU	CRH04_RS13000
NZ_CP023861.1	+	2597352	2597365	2597358	0.666667	0	0	1	Primary	CRH04_RS13015	CRH04_RS13015
NZ_CP023861.1	-	2602199	2602211	2602199	1	2.71009e-79	1.25479e-37	3.10284e-22	Primary	fabZ	CRH04_RS13045
NZ_CP023861.1	-	2603812	2603825	2603812	1	1.30444e-111	1.6565e-131	1.89807e-61	Primary	murA	CRH04_RS13055
NZ_CP023861.1	-	2605648	2605662	2605651	0.999373	0	0	0	Primary	CRH04_RS13065	CRH04_RS13065
NZ_CP023861.1	-	2612267	2612281	2612276	0.492127	1.86074e-27	8.59666e-10	1.40083e-08	Internal	CRH04_RS13105	CRH04_RS13105
NZ_CP023861.1	-	2612499	2612510	2612505	0.467827	2.87602e-19	6.04923e-17	3.06307e-18	Internal	CRH04_RS13105	CRH04_RS13105
NZ_CP023861.1	-	2613380	2613394	2613386	0.953504	1.64388e-58	6.85519e-56	1.27588e-48	Primary	wecB	CRH04_RS13115
NZ_CP023861.1	-	2614584	2614596	2614590	0.835514	4.40844e-75	1.88562e-53	1.68192e-40	Primary	upp	CRH04_RS13120
NZ_CP023861.1	-	2615403	2615417	2615404	1	1.66276e-45	4.9974e-42	3.80932e-21	Primary	CRH04_RS13125	CRH04_RS13125
NZ_CP023861.1	-	2616793	2616807	2616797	0.911184	3.73652e-57	4.88111e-23	1.4878e-20	Primary	CRH04_RS13130	CRH04_RS13130
NZ_CP023861.1	-	2618538	2618549	2618543	0.996116	1.4115e-246	2.24893e-73	0	Primary	prmC	CRH04_RS13140
NZ_CP023861.1	-	2621156	2621169	2621160	0.997835	6.1988e-102	2.35447e-23	0	Primary	thrB	CRH04_RS13155
NZ_CP023861.1	-	2624567	2624580	2624567	1	0	0	0	Primary	CRH04_RS13170	CRH04_RS13170
NZ_CP023861.1	-	2627712	2627720	2627717	0.690957	2.79746e-12	0.00329919	0.0105705	Primary	CRH04_RS13190	CRH04_RS13190
NZ_CP023861.1	-	2627765	2627774	2627767	0.710469	3.51697e-35	1.06258e-13	9.78517e-13	Primary	CRH04_RS13190	CRH04_RS13190
NZ_CP023861.1	-	2629162	2629174	2629167	0.774495	7.02725e-16	8.12327e-08	8.12327e-08	Primary	CRH04_RS13195	CRH04_RS13195
NZ_CP023861.1	-	2631120	2631131	2631124	0.618896	1.64852e-22	7.30667e-12	4.39287e-13	Alternative primary in TU	CRH04_RS13205	CRH04_RS13205
NZ_CP023861.1	-	2632832	2632844	2632836	0.999795	0	0	0	Primary	fba	CRH04_RS13210
NZ_CP023861.1	-	2637914	2637926	2637917	1	0	0	0	Primary	CRH04_RS13225	CRH04_RS13225
NZ_CP023861.1	+	2637947	2637958	2637954	1	0	0	0	Primary	ami	CRH04_RS13220
NZ_CP023861.1	-	2639860	2639872	2639865	0.996164	0	2.20184e-206	1.79146e-131	Primary	rpoE	CRH04_RS13230
NZ_CP023861.1	-	2640022	2640036	2640032	0.399564	4.04648e-14	1.92029e-06	7.41774e-05	Internal	rpoE	CRH04_RS13230
NZ_CP023861.1	-	2643512	2643520	2643514	0.860906	9.92099e-55	3.39717e-25	1.09213e-15	Internal	CRH04_RS13245	CRH04_RS13245
NZ_CP023861.1	-	2643935	2643949	2643942	0.516117	0.00044752	0.0054408	0.0871309	Primary	CRH04_RS13255	CRH04_RS13255
NZ_CP023861.1	+	2643966	2643976	2643974	1	4.35908e-112	3.294e-65	1.79636e-39	Primary	CRH04_RS13250	CRH04_RS13250
NZ_CP023861.1	-	2647119	2647128	2647119	0.666667	0	0	1	Primary	CRH04_RS13275	CRH04_RS13275
NZ_CP023861.1	-	2648723	2648735	2648729	0.471139	0.000460978	0.000675455	0.00024059	Internal	CRH04_RS13275	CRH04_RS13275
NZ_CP023861.1	-	2648858	2648867	2648861	0.996212	4.86696e-57	0	0	Primary	CRH04_RS13280	CRH04_RS13280
NZ_CP023861.1	-	2651806	2651818	2651807	1	0	0	4.47223e-09	Alternative primary in TU	CRH04_RS13300	CRH04_RS13300
NZ_CP023861.1	-	2657969	2657979	2657970	1	0	0	0	Primary	CRH04_RS13315	CRH04_RS13315
NZ_CP023861.1	-	2658564	2658572	2658567	0.72291	2.55418e-30	4.21755e-08	1.34741e-07	Internal	CRH04_RS13315	CRH04_RS13315
NZ_CP023861.1	+	2660401	2660411	2660408	0.666667	0	1	0	Antisense	CRH04_RS13335	CRH04_RS13335
NZ_CP023861.1	-	2662147	2662156	2662149	0.989899	0	1.7121e-19	0	Alternative primary in TU	CRH04_RS13345	CRH04_RS13345
NZ_CP023861.1	-	2663712	2663723	2663715	0.880808	3.03952e-19	0.000130266	4.96511e-06	Internal	CRH04_RS13350	CRH04_RS13350
NZ_CP023861.1	-	2665141	2665151	2665144	0.96191	8.8853e-44	1.7121e-19	8.30858e-19	Alternative primary in TU	CRH04_RS13360	CRH04_RS13360
NZ_CP023861.1	-	2667114	2667122	2667119	0.645082	3.44426e-29	4.59547e-07	2.85618e-07	Internal	fdhF	CRH04_RS13365
NZ_CP023861.1	+	2669107	2669118	2669109	0.769803	1.65447e-11	0.00352351	0.000677152	5' UTR	CRH04_RS13370	CRH04_RS13370
NZ_CP023861.1	+	2670029	2670044	2670033	0.751554	2.52456e-06	1.76071e-09	0.000523049	Primary	CRH04_RS13370	CRH04_RS13370
NZ_CP023861.1	-	2671569	2671580	2671570	1	0	6.45225e-06	1.01519e-06	Primary	brtA	CRH04_RS13380
NZ_CP023861.1	-	2673036	2673043	2673041	0.983871	3.35533e-37	0	0	Alternative primary in TU	CRH04_RS13400	CRH04_RS13400
NZ_CP023861.1	-	2674341	2674389	2674370	0.474822	0.0262575	2.53146e-18	1.87164e-16	Internal	CRH04_RS13400	CRH04_RS13400
NZ_CP023861.1	-	2677998	2678021	2678003	0.668831	3.66673e-07	0.000330185	0.469019	Internal	CRH04_RS13415	CRH04_RS13415
NZ_CP023861.1	-	2681122	2681130	2681122	1	0	0	0	Primary	CRH04_RS13430	CRH04_RS13430
NZ_CP023861.1	-	2682547	2682560	2682551	0.863866	4.19451e-09	1.62476e-06	3.61663e-19	Primary	CRH04_RS13440	CRH04_RS13440
NZ_CP023861.1	-	2684201	2684215	2684205	0.999344	0	6.13751e-150	1.95205e-214	Primary	rpsI	CRH04_RS13450
NZ_CP023861.1	+	2690365	2690373	2690371	0.666667	0	0	1	Primary	CRH04_RS13485	CRH04_RS13485
NZ_CP023861.1	-	2691517	2691529	2691517	1	7.52276e-136	2.74329e-74	2.16431e-54	5' UTR	CRH04_RS13490	CRH04_RS13490
NZ_CP023861.1	-	2691551	2691565	2691557	0.470313	1.39222e-24	4.64346e-09	5.17133e-18	5' UTR	CRH04_RS13490	CRH04_RS13490
NZ_CP023861.1	-	2693185	2693228	2693199	0.324904	8.5823e-13	0.000404146	0.0018151	Internal	rpsK	CRH04_RS13505
NZ_CP023861.1	-	2695423	2695434	2695427	0.758404	1.29919e-81	3.60034e-75	1.49203e-60	Alternative primary in TU	secY	CRH04_RS13530
NZ_CP023861.1	-	2701710	2701718	2701715	0.457987	1.8154e-21	2.84849e-13	3.5392e-11	Alternative primary in TU	rpsC	CRH04_RS13600
NZ_CP023861.1	-	2703195	2703210	2703200	0.471074	1.43584e-18	1.80146e-41	5.94695e-16	Alternative primary in TU	rplB	CRH04_RS13615
NZ_CP023861.1	-	2709455	2709468	2709460	0.997663	0	0	0	Primary	CRH04_RS13655	CRH04_RS13655
NZ_CP023861.1	-	2709692	2709713	2709703	0.236214	2.33872e-07	0.000257799	2.15017e-05	Internal	CRH04_RS13655	CRH04_RS13655
NZ_CP023861.1	+	2712828	2712840	2712833	0.965372	0	0	4.35656e-257	Primary	CRH04_RS13660	CRH04_RS13660
NZ_CP023861.1	-	2716359	2716370	2716359	1	1.296e-102	0	0	Primary	CRH04_RS13685	CRH04_RS13685
NZ_CP023861.1	+	2716398	2716408	2716403	0.990196	0	0	3.52992e-20	Primary	CRH04_RS13680	CRH04_RS13680
NZ_CP023861.1	-	2718267	2718276	2718272	0.853968	0	0	1	Alternative primary in TU	CRH04_RS13695	CRH04_RS13695
NZ_CP023861.1	-	2723734	2723745	2723738	0.991718	1.34196e-88	0	1.87189e-68	Primary	CRH04_RS13730	CRH04_RS13730
NZ_CP023861.1	-	2725950	2725963	2725950	1	0	0	2.30931e-197	Primary	tuf	CRH04_RS13735
NZ_CP023861.1	-	2730498	2730513	2730501	0.792638	5.51665e-31	1.296e-06	4.55531e-12	Primary	CRH04_RS13755	CRH04_RS13755
NZ_CP023861.1	-	2743270	2743282	2743273	1	1.58273e-38	5.32598e-31	3.49416e-13	Primary	CRH04_RS13815	CRH04_RS13815
NZ_CP023861.1	-	2744183	2744196	2744187	0.851235	4.67107e-18	2.44645e-11	3.95995e-18	Alternative primary in TU	CRH04_RS13820	CRH04_RS13820
NZ_CP023861.1	+	2746911	2746919	2746917	0.666667	0	0	1	Primary	rpiB	CRH04_RS13840
NZ_CP023861.1	-	2748344	2748355	2748349	0.993827	1.56361e-137	0	0	Antisense	CRH04_RS13850	CRH04_RS13850
NZ_CP023861.1	-	2748435	2748448	2748443	0.548309	2.53463e-05	6.55732e-16	7.55982e-07	Antisense	CRH04_RS13850	CRH04_RS13850
NZ_CP023861.1	+	2759724	2759734	2759731	1	0	0	0	Primary	CRH04_RS13900	CRH04_RS13900
NZ_CP023861.1	-	2759952	2759960	2759957	0.955406	3.65161e-23	3.97404e-31	8.8434e-08	Distant primary	CRH04_RS13905	CRH04_RS13905
NZ_CP023861.1	-	2765873	2765885	2765878	0.901786	1.2514e-13	0	0.000330185	IGR	CRH04_RS13930.mgtA.IGR	CRH04_RS13930.CRH04_RS13920.IGR
NZ_CP023861.1	+	2767327	2767336	2767329	0.507022	2.96586e-25	1.18372e-06	4.91448e-11	Internal	CRH04_RS13935	CRH04_RS13935
NZ_CP023861.1	+	2768777	2768788	2768786	1	2.00783e-100	0	2.15279e-28	Primary	CRH04_RS13935	CRH04_RS13935
NZ_CP023861.1	-	2768879	2768895	2768888	0.983464	0	7.69413e-243	0	Primary	CRH04_RS13940	CRH04_RS13940
NZ_CP023861.1	+	2773646	2773655	2773649	0.995215	1.20036e-127	0	0	Primary	CRH04_RS13965	CRH04_RS13965
NZ_CP023861.1	+	2775544	2775554	2775552	1	2.42436e-26	5.90983e-38	0	Primary	CRH04_RS13975	CRH04_RS13975
NZ_CP023861.1	-	2776484	2776495	2776485	1	8.55511e-130	2.83901e-146	1.80834e-234	Primary	CRH04_RS13985	CRH04_RS13985
NZ_CP023861.1	+	2776523	2776535	2776532	1	0	0	0	Primary	CRH04_RS13980	CRH04_RS13980
NZ_CP023861.1	-	2777439	2777449	2777444	0.876995	1.43613e-161	5.13386e-90	4.07044e-80	Primary	CRH04_RS13995	CRH04_RS13995
NZ_CP023861.1	-	2779860	2779870	2779864	0.907688	1.32288e-123	4.32276e-36	6.19754e-50	Primary	CRH04_RS14005	CRH04_RS14005
NZ_CP023861.1	-	2780872	2780882	2780876	0.941176	2.13178e-16	0	0	Primary	CRH04_RS14020	CRH04_RS14020
NZ_CP023861.1	-	2782951	2782964	2782952	1	7.40241e-81	0	0	IGR	CRH04_RS14030.CRH04_RS14025.IGR	CRH04_RS14030.CRH04_RS14025.IGR
NZ_CP023861.1	+	2783080	2783091	2783089	1	3.20587e-142	4.63713e-124	1.8963e-43	Distant primary	CRH04_RS14025	CRH04_RS14025
NZ_CP023861.1	-	2783427	2783436	2783427	1	0	0	0	Primary	CRH04_RS14030	CRH04_RS14030
NZ_CP023861.1	-	2784196	2784209	2784201	0.992269	3.75285e-236	0	0	Primary	ffs	CRH04_RS14035
NZ_CP023861.1	-	2784249	2784258	2784253	0.85762	0	0	0	Primary	ffs	CRH04_RS14035
NZ_CP023861.1	-	2786400	2786411	2786400	1	0	2.00712e-49	0	Primary	CRH04_RS14045	CRH04_RS14045
NZ_CP023861.1	-	2788457	2788467	2788461	0.97231	1.7072e-54	1.32449e-23	1.96016e-17	Primary	cydC	CRH04_RS14055
NZ_CP023861.1	-	2791764	2791776	2791769	0.854957	3.15209e-90	9.87496e-58	3.13404e-63	Alternative primary in TU	cydB	CRH04_RS14065
NZ_CP023861.1	-	2794506	2794518	2794510	0.762469	3.06049e-26	5.37055e-15	1.97229e-12	IGR	tadA.CRH04_RS14070.IGR	CRH04_RS14075.CRH04_RS14070.IGR
NZ_CP023861.1	+	2797030	2797039	2797033	0.995305	1.12437e-92	0	0	Primary	CRH04_RS14080	CRH04_RS14080
NZ_CP023861.1	-	2799058	2799067	2799060	1	0	0	5.39666e-05	Primary	CRH04_RS14100	CRH04_RS14100
NZ_CP023861.1	+	2799092	2799104	2799101	1	1.36301e-68	0	1.44122e-29	Primary	CRH04_RS14095	CRH04_RS14095
NZ_CP023861.1	+	2802464	2802481	2802473	0.646935	6.45611e-18	2.47689e-11	1.172e-07	Alternative primary in TU	CRH04_RS14115	CRH04_RS14115
NZ_CP023861.1	-	2803394	2803406	2803395	1	5.51325e-36	2.73812e-24	0	Primary	CRH04_RS14130	CRH04_RS14130
NZ_CP023861.1	+	2809080	2809088	2809086	1	0	0	0	Internal	CRH04_RS14150	CRH04_RS14150
NZ_CP023861.1	-	2817605	2817613	2817606	0.977561	1.2681e-91	3.89096e-78	1.65885e-36	Primary	CRH04_RS14190	CRH04_RS14190
NZ_CP023861.1	-	2818784	2818792	2818784	1	0	0	0	Primary	CRH04_RS14200	CRH04_RS14200
NZ_CP023861.1	-	2821594	2821605	2821599	0.998366	8.69454e-293	1.11665e-211	0	Primary	CRH04_RS14210	CRH04_RS14210
NZ_CP023861.1	+	2821632	2821642	2821636	0.984193	2.03944e-111	2.29475e-41	1.03322e-31	Primary	CRH04_RS14205	CRH04_RS14205
NZ_CP023861.1	-	2823213	2823227	2823219	0.963904	1.203e-175	4.93147e-98	2.69926e-81	5' UTR	serS	CRH04_RS14215
NZ_CP023861.1	+	2830067	2830077	2830073	1	0	9.24469e-30	0	Primary	CRH04_RS14240	CRH04_RS14240
NZ_CP023861.1	-	2830491	2830501	2830491	1	0	0	0	Primary	pbpD1	CRH04_RS14250
NZ_CP023861.1	+	2830526	2830537	2830534	1	7.93477e-21	1.88389e-22	1.37232e-24	Primary	CRH04_RS14245	CRH04_RS14245
NZ_CP023861.1	-	2833783	2833792	2833784	1	0	0	0	Primary	CRH04_RS14260	CRH04_RS14260
NZ_CP023861.1	-	2837888	2837900	2837889	1	5.66546e-104	1.07284e-147	4.27329e-76	Primary	guaB	CRH04_RS14270
NZ_CP023861.1	-	2839664	2839679	2839669	0.983294	1.94493e-23	1.17963e-34	6.19217e-84	Primary	CRH04_RS14275	CRH04_RS14275
NZ_CP023861.1	-	2846791	2846802	2846796	0.988304	1.23974e-22	4.05381e-35	0	Primary	CRH04_RS14315	CRH04_RS14315
NZ_CP023861.1	+	2846830	2846837	2846835	0.666667	0	0	1	Primary	CRH04_RS14310	CRH04_RS14310
NZ_CP023861.1	-	2847605	2847615	2847610	0.879176	1.37183e-69	1.62974e-32	6.30125e-30	Alternative primary in TU	CRH04_RS14320	CRH04_RS14320
NZ_CP023861.1	-	2848422	2848435	2848427	0.525682	1.49583e-13	0.000154626	7.55982e-07	Internal	CRH04_RS14325	CRH04_RS14325
NZ_CP023861.1	-	2850187	2850197	2850191	0.924747	1.5607e-34	4.23363e-08	0	IGR	gshAB.CRH04_RS14325.IGR	CRH04_RS14335.CRH04_RS14325.IGR
NZ_CP023861.1	+	2852977	2852986	2852984	1	1.47439e-75	2.76079e-64	0	Primary	gshAB	CRH04_RS14335
NZ_CP023861.1	-	2856295	2856303	2856298	0.993333	3.97404e-31	0	0	Alternative primary in TU	CRH04_RS14350	CRH04_RS14350
NZ_CP023861.1	+	2862646	2862653	2862651	1	0	0	0	Primary	CRH04_RS14375	CRH04_RS14375
NZ_CP023861.1	-	2863494	2863506	2863497	0.9835	1.40111e-85	1.7793e-59	2.23987e-47	Primary	ychF	CRH04_RS14385
NZ_CP023861.1	-	2871269	2871282	2871270	1	0	7.04592e-63	0	Primary	CRH04_RS14415	CRH04_RS14415
NZ_CP023861.1	-	2875859	2875879	2875865	0.987952	0	0	8.80645e-52	Primary	CRH04_RS14430	CRH04_RS14430
NZ_CP023861.1	-	2876894	2876903	2876898	0.997531	5.11584e-89	0	0	Primary	CRH04_RS14435	CRH04_RS14435
NZ_CP023861.1	-	2878938	2878950	2878941	0.997222	1.95439e-245	6.35926e-150	1.97537e-123	Primary	CRH04_RS14450	CRH04_RS14450
NZ_CP023861.1	-	2879863	2879874	2879863	1	4.52684e-53	0	0	Primary	CRH04_RS14455	CRH04_RS14455
NZ_CP023861.1	-	2881186	2881197	2881190	0.948718	0	0	1.36966e-10	Primary	CRH04_RS14465	CRH04_RS14465
NZ_CP023861.1	-	2887453	2887465	2887453	1	0	1.02667e-181	8.43872e-149	Primary	rsmG	CRH04_RS14500
NZ_CP023861.1	-	2892489	2892501	2892489	1	0	0	0	Primary	mnmG	CRH04_RS14545
NZ_CP023861.1	-	2904555	2904567	2904561	0.996491	8.3403e-62	0	0	Primary	CRH04_RS14595	CRH04_RS14595
NZ_CP023861.1	-	2909703	2909712	2909704	0.666667	0	0	1	Primary	CRH04_RS14605	CRH04_RS14605
NZ_CP023861.1	-	2911185	2911198	2911191	0.722797	4.63658e-16	1	5.39666e-05	Alternative primary in TU	CRH04_RS14615	CRH04_RS14615
NZ_CP023861.1	-	2915704	2915715	2915709	0.952944	5.12989e-133	4.39236e-40	3.36758e-43	Primary	CRH04_RS14635	CRH04_RS14635
NZ_CP023861.1	-	2916897	2916908	2916897	1	2.33118e-160	0	0	Primary	CRH04_RS14645	CRH04_RS14645
NZ_CP023861.1	+	2916939	2916948	2916946	1	2.71913e-69	1.33593e-19	0	Primary	CRH04_RS14640	CRH04_RS14640
NZ_CP023861.1	-	2930429	2930438	2930430	1	0	0	0	Primary	CRH04_RS14715	CRH04_RS14715
NZ_CP023861.1	+	2934746	2934753	2934749	0.666667	0	0	1	Primary	CRH04_RS14725	CRH04_RS14725
NZ_CP023861.1	+	2941052	2941065	2941059	0.944048	3.17408e-35	2.44645e-11	1.02309e-07	Primary	CRH04_RS14755	CRH04_RS14755
NZ_CP023861.1	-	2941550	2941563	2941551	1	1.84401e-109	6.87246e-66	4.22916e-32	Alternative primary in TU	CRH04_RS14765	CRH04_RS14765
NZ_CP023861.1	-	2943529	2943543	2943535	0.986168	2.22943e-163	5.51252e-151	1.50969e-121	Alternative primary in TU	rpmH	CRH04_RS14780

## Sheet: Listeria - Dar (term-seq)
Chromosome	Strand	Start	End	Dominant	Signal	rep1	rep2	rep3	Genomic annotation	Related genes	Related IDs
NZ_CP023861.1	+	3055	3065	3059	0.984238		0	1.45608e-109	Primary	dnaN	CRH04_RS00010
NZ_CP023861.1	+	10645	10655	10650	0.99712	2.72835e-141	5.43219e-274	9.22589e-146	Primary	gyrA	CRH04_RS00035
NZ_CP023861.1	+	12811	12821	12816	0.953418	2.53761e-16	9.74706e-16	0	Primary	speG	CRH04_RS00045
NZ_CP023861.1	+	15912	15921	15919	1	6.33033e-27	2.62805e-36	0	Primary	CRH04_RS00060	CRH04_RS00060
NZ_CP023861.1	+	20306	20314	20310	0.990991	1.01238e-35	0	1.85973e-20	Primary	qoxD	CRH04_RS00080
NZ_CP023861.1	+	32567	32576	32572	0.997792	1.96686e-184	8.43284e-152	0	Primary	CRH04_RS00145	CRH04_RS00145
NZ_CP023861.1	+	48007	48016	48014	1	4.42021e-53	0	0	Alternative primary in TU	CRH04_RS00210	CRH04_RS00210
NZ_CP023861.1	+	49864	49887	49881	0.496734	0.00172671	0.000514292	3.38632e-05	Alternative primary in TU	rpsF	CRH04_RS00220
NZ_CP023861.1	+	50170	50180	50174	0.777695	2.75105e-22	1.32355e-26	4.65769e-35	Internal	ssb	CRH04_RS00225
NZ_CP023861.1	+	50635	50644	50639	0.541228	1.80461e-06	0.000244819	2.19766e-09	Alternative primary in TU	ssb	CRH04_RS00225
NZ_CP023861.1	+	50792	50802	50800	1	0		0	Primary	rpsR	CRH04_RS00230
NZ_CP023861.1	+	51563	51572	51569	1	0	0	0	Primary	CRH04_RS00235	CRH04_RS00235
NZ_CP023861.1	+	52759	52773	52765	0.946802	2.20283e-111	6.67969e-151	1.39065e-78	IGR	CRH04_RS00245.CRH04_RS00255.IGR	CRH04_RS00245.CRH04_RS00255.IGR
NZ_CP023861.1	+	52912	52922	52917	0.792781	3.29852e-17	1.98839e-25		IGR	CRH04_RS00245.CRH04_RS00255.IGR	CRH04_RS00245.CRH04_RS00255.IGR
NZ_CP023861.1	+	54240	54248	54244	0.585185	1.18176e-05	0.00486392		Internal	CRH04_RS00255	CRH04_RS00255
NZ_CP023861.1	+	54693	54703	54701	1		0	8.79019e-78	Primary	CRH04_RS00255	CRH04_RS00255
NZ_CP023861.1	+	58686	58696	58694	1	1.93942e-96	3.36702e-77	1.35988e-48	Primary	dnaB	CRH04_RS00270
NZ_CP023861.1	+	60234	60244	60241	1	2.8136e-84	4.94202e-31	3.80276e-15	Primary	CRH04_RS00275	CRH04_RS00275
NZ_CP023861.1	+	60877	60885	60883	1	0	0	3.28966e-09	Primary	CRH04_RS00280	CRH04_RS00280
NZ_CP023861.1	-	80841	80849	80843	0.977778	0	0	8.16005e-07	Primary	CRH04_RS00385	CRH04_RS00385
NZ_CP023861.1	+	80881	80890	80888	0.666667	0	0	1	Primary	CRH04_RS00380	CRH04_RS00380
NZ_CP023861.1	+	82659	82668	82661	0.594203	0.00945482	0.0002495	1	Alternative primary in TU	CRH04_RS00390	CRH04_RS00390
NZ_CP023861.1	+	82774	82782	82776	0.979064	0	0	1.2704e-305	Primary	CRH04_RS00395	CRH04_RS00395
NZ_CP023861.1	+	82817	82825	82823	1	0	0	0	IGR	CRH04_RS00395.CRH04_RS00400.IGR	CRH04_RS00395.CRH04_RS00400.IGR
NZ_CP023861.1	+	106909	106921	106914	0.976814	1.41194e-190	0	1.79422e-179	Primary	CRH04_RS00495	CRH04_RS00495
NZ_CP023861.1	+	107425	107435	107432	1	0	7.05456e-239	8.43284e-152	Primary	CRH04_RS00500	CRH04_RS00500
NZ_CP023861.1	-	107843	107852	107844	1	0	0	0	Primary	CRH04_RS00510	CRH04_RS00510
NZ_CP023861.1	+	107881	107889	107887	1	0	0	0	Primary	CRH04_RS00505	CRH04_RS00505
NZ_CP023861.1	+	109671	109688	109675	0.543107	7.48238e-07	1.37836e-07	0.00053584	Internal	CRH04_RS00525	CRH04_RS00525
NZ_CP023861.1	+	109756	109764	109759	0.600529	1.30113e-08	1.57572e-10	1	Primary	CRH04_RS00525	CRH04_RS00525
NZ_CP023861.1	-	120617	120624	120617	0.666667	0	0	1	Primary	CRH04_RS00570	CRH04_RS00570
NZ_CP023861.1	-	131373	131381	131374	1	0	0	0	Primary	CRH04_RS00655	CRH04_RS00655
NZ_CP023861.1	+	131409	131417	131414	1	0	0	0	Primary	CRH04_RS00650	CRH04_RS00650
NZ_CP023861.1	-	134717	134726	134717	1	0	0	0	Primary	CRH04_RS00665	CRH04_RS00665
NZ_CP023861.1	+	138954	138970	138964	0.954265	2.48997e-100	5.07219e-08	1.86218e-10	Primary	CRH04_RS00680	CRH04_RS00680
NZ_CP023861.1	+	140142	140152	140146	0.711485	1.56889e-05		8.16005e-07	Alternative primary in TU	CRH04_RS00685	CRH04_RS00685
NZ_CP023861.1	+	140886	140896	140894	1	1.71921e-121	1.12804e-162		Primary	CRH04_RS00690	CRH04_RS00690
NZ_CP023861.1	+	156915	156923	156917	0.986111	2.34404e-23	0	0	Distant primary	yidA	CRH04_RS00795
NZ_CP023861.1	-	161372	161380	161372	0.666667	0	0	1	Primary	CRH04_RS00810	CRH04_RS00810
NZ_CP023861.1	+	161414	161423	161420	0.666667	0	5.15695e-08	1	Primary	CRH04_RS00805	CRH04_RS00805
NZ_CP023861.1	+	164732	164741	164735	0.983333	0		0	Alternative primary in TU	yabA	CRH04_RS00825
NZ_CP023861.1	+	166680	166692	166689	1	1.28094e-31	0	1.85973e-20	Primary	rsmI	CRH04_RS00840
NZ_CP023861.1	+	169317	169324	169322	1	0	0	0	Primary	CRH04_RS00855	CRH04_RS00855
NZ_CP023861.1	+	172300	172309	172307	1		0	1.6267e-51	IGR	CRH04_RS00860.CRH04_RS00870.IGR	CRH04_RS00860.CRH04_RS00870.IGR
NZ_CP023861.1	+	177795	177804	177802	1	1.06859e-66	0	1.09749e-28	Primary	metG	CRH04_RS00880
NZ_CP023861.1	+	191342	191350	191342	0.546032	3.0199e-06	3.94758e-11	0.617098	Internal	CRH04_RS00925	CRH04_RS00925
NZ_CP023861.1	+	193889	193898	193895	0.996602	0	4.85018e-214		Primary	CRH04_RS00940	CRH04_RS00940
NZ_CP023861.1	+	195666	195676	195671	0.993599		7.4854e-54	2.92849e-72	Primary	chbG	CRH04_RS00950
NZ_CP023861.1	+	196642	196650	196648	1	0	0	0	Primary	purR	CRH04_RS00955
NZ_CP023861.1	+	199444	199452	199450	1	3.25988e-06	0	0	Primary	CRH04_RS00970	CRH04_RS00970
NZ_CP023861.1	+	200865	200876	200871	0.999149	0	0	6.73139e-239	Primary	spoVG	CRH04_RS00980
NZ_CP023861.1	+	203632	203641	203639	1		2.29492e-78	1.10329e-52	Primary	CRH04_RS00990	CRH04_RS00990
NZ_CP023861.1	+	207516	207527	207525	1	1.13146e-214		0	Distant primary	hly	CRH04_RS01005
NZ_CP023861.1	+	207705	207714	207711	0.972222	0	6.53696e-68	0	5' UTR	mpl	CRH04_RS01010
NZ_CP023861.1	+	212338	212345	212343	0.666667	0	0	1	Alternative primary in TU	plcB	CRH04_RS01020
NZ_CP023861.1	-	213287	213296	213288	1	0	0	0	Primary	CRH04_RS01035	CRH04_RS01035
NZ_CP023861.1	-	214435	214446	214439	0.999285		0	1.21356e-303	Alternative primary in TU	CRH04_RS01045	CRH04_RS01045
NZ_CP023861.1	+	216394	216404	216401	1	4.33954e-89	3.32085e-32	2.23333e-33	Alternative primary in TU	CRH04_RS01050	CRH04_RS01050
NZ_CP023861.1	+	217101	217110	217104	0.921456	4.45438e-28		0	Primary	CRH04_RS01055	CRH04_RS01055
NZ_CP023861.1	+	217722	217731	217726	0.837132	1.78125e-21	6.77537e-27	6.85758e-19	Primary	pth	CRH04_RS01060
NZ_CP023861.1	+	223307	223316	223310	0.997585	5.99175e-79	0	4.08483e-80	Primary	CRH04_RS01075	CRH04_RS01075
NZ_CP023861.1	+	223582	223594	223587	0.719928	1.02654e-26	2.42931e-13	2.98199e-09	Internal	CRH04_RS01080	CRH04_RS01080
NZ_CP023861.1	+	223968	223991	223974	0.544919	3.77597e-07	2.30102e-12	0.04974	Primary	CRH04_RS01080	CRH04_RS01080
NZ_CP023861.1	+	224373	224381	224374	0.523291	0.0185033	0.0002495	1.18176e-05	Internal	CRH04_RS01085	CRH04_RS01085
NZ_CP023861.1	+	224511	224522	224516	0.952102	0	4.32576e-93		Primary	CRH04_RS01085	CRH04_RS01085
NZ_CP023861.1	+	224663	224671	224668	0.970551		0	2.4762e-42	Internal	CRH04_RS01090	CRH04_RS01090
NZ_CP023861.1	+	228959	228969	228964	0.999269	0	0	0	Primary	ftsH	CRH04_RS01095
NZ_CP023861.1	+	230755	230764	230760	0.994536	8.98678e-57	0	8.06857e-40	Primary	hslO	CRH04_RS01105
NZ_CP023861.1	+	231795	231805	231800	0.997151		9.22589e-146	0	Primary	cysK	CRH04_RS01110
NZ_CP023861.1	+	231987	231997	231992	0.995215	1.67935e-114		4.1337e-161	IGR	cysK.folP.IGR	CRH04_RS01110.CRH04_RS01115.IGR
NZ_CP023861.1	+	232598	232608	232604	1	0	0	1.85973e-20	5' UTR	folP	CRH04_RS01115
NZ_CP023861.1	+	237056	237066	237061	0.995257	0		0	Primary	lysS	CRH04_RS01135
NZ_CP023861.1	+	237284	237292	237286	0.539974	9.42408e-06	7.07376e-06	3.30691e-05	IGR	lysS.CRH04_RS01140.IGR	CRH04_RS01135.CRH04_RS01140.IGR
NZ_CP023861.1	+	237450	237476	237464	0.78915	5.87791e-10	1.35779e-20	8.15473e-31	Internal	CRH04_RS01140	CRH04_RS01140
NZ_CP023861.1	+	239061	239071	239065	0.969922	1.97459e-269	9.47989e-266	0	IGR	CRH04_RS01140.CRH04_RS01145.IGR	CRH04_RS01140.CRH04_RS01145.IGR
NZ_CP023861.1	+	239260	239274	239266	0.733394	4.54436e-19	4.34735e-17	4.34735e-17	Internal	CRH04_RS01145	CRH04_RS01145
NZ_CP023861.1	+	239541	239549	239544	0.723664	1.10854e-17	9.73674e-14	1.11595e-28	Internal	CRH04_RS01145	CRH04_RS01145
NZ_CP023861.1	+	240477	240485	240481	0.547326	1.23157e-09	0.0026116	2.26401e-09	Internal	CRH04_RS01145	CRH04_RS01145
NZ_CP023861.1	+	240843	240857	240849	0.578861	8.82841e-06	6.14321e-05	0.000242208	Internal	CRH04_RS01145	CRH04_RS01145
NZ_CP023861.1	+	240959	240977	240963	0.600015	0.000119777	4.29377e-15	7.33146e-10	Internal	CRH04_RS01145	CRH04_RS01145
NZ_CP023861.1	+	241529	241541	241535	0.631898	0.270001	5.63541e-06	1.22195e-12	Internal	CRH04_RS01145	CRH04_RS01145
NZ_CP023861.1	+	242188	242196	242191	0.811757	2.95467e-11	1.9263e-14	4.00721e-19	Alternative primary in TU	CRH04_RS01145	CRH04_RS01145
NZ_CP023861.1	+	242234	242244	242238	0.980488	0	0	0	Alternative primary in TU	CRH04_RS01145	CRH04_RS01145
NZ_CP023861.1	+	242464	242473	242468	0.588695	1.74322e-14	4.62799e-07	0.167938	Alternative primary in TU	rrf,CRH04_RS01155	CRH04_RS01155,CRH04_RS01150
NZ_CP023861.1	+	242549	242560	242553	0.987432	0	0	0	Alternative primary in TU	rrf,CRH04_RS01155,CRH04_RS01160	CRH04_RS01155,CRH04_RS01160,CRH04_RS01150
NZ_CP023861.1	+	242666	242674	242668	0.927795	6.31688e-85	1.95053e-129	4.34545e-07	Alternative primary in TU	CRH04_RS01155,CRH04_RS01160,CRH04_RS01165	CRH04_RS01155,CRH04_RS01160,CRH04_RS01165
NZ_CP023861.1	+	242753	242762	242757	0.93989	6.83519e-86	4.05166e-137	1.47556e-37	Alternative primary in TU	CRH04_RS01160,CRH04_RS01165,CRH04_RS01170	CRH04_RS01160,CRH04_RS01165,CRH04_RS01170
NZ_CP023861.1	+	242835	242864	242841	0.712281	5.12035e-07	5.35771e-06	4.54891e-16	Alternative primary in TU	CRH04_RS01175,CRH04_RS01165,CRH04_RS01170	CRH04_RS01175,CRH04_RS01165,CRH04_RS01170
NZ_CP023861.1	+	242946	242962	242952	0.956566	9.54282e-51	7.74598e-188	1.88247e-47	Alternative primary in TU	CRH04_RS01180,CRH04_RS01175,CRH04_RS01170	CRH04_RS01180,CRH04_RS01175,CRH04_RS01170
NZ_CP023861.1	+	243030	243046	243033	0.883458	3.35885e-72	1.06572e-58	4.02267e-25	Alternative primary in TU	CRH04_RS01180,CRH04_RS01185,CRH04_RS01175	CRH04_RS01180,CRH04_RS01185,CRH04_RS01175
NZ_CP023861.1	+	243208	243224	243213	0.992493	2.23749e-222	0	0	Primary	CRH04_RS01195	CRH04_RS01195
NZ_CP023861.1	+	243304	243314	243307	0.53994	2.47848e-05	1.56668e-09	0.000165217	IGR	CRH04_RS01195.CRH04_RS01200.IGR	CRH04_RS01195.CRH04_RS01200.IGR
NZ_CP023861.1	+	243472	243492	243486	0.838345	1.29711e-15	1.45327e-30	0.0064615	Internal	CRH04_RS01200	CRH04_RS01200
NZ_CP023861.1	+	245083	245092	245086	0.969206	0	5.79329e-233	1.89762e-288	IGR	CRH04_RS01200.CRH04_RS01205.IGR	CRH04_RS01200.CRH04_RS01205.IGR
NZ_CP023861.1	+	245281	245293	245287	0.654945	1.34296e-15	1.38027e-08	4.82845e-13	Internal	CRH04_RS01205	CRH04_RS01205
NZ_CP023861.1	+	245562	245570	245567	0.669129	2.06482e-08	5.35646e-11	1.36389e-25	Internal	CRH04_RS01205	CRH04_RS01205
NZ_CP023861.1	+	246387	246395	246391	0.529357	8.51703e-07	1.56889e-05	0.0145252	Internal	CRH04_RS01205	CRH04_RS01205
NZ_CP023861.1	+	246498	246506	246500	0.640882	3.56758e-16	0.0016947	2.11131e-24	Internal	CRH04_RS01205	CRH04_RS01205
NZ_CP023861.1	+	246864	246877	246870	0.575295	1.75578e-06	0.00153593	8.5771e-06	Internal	CRH04_RS01205	CRH04_RS01205
NZ_CP023861.1	+	246980	246991	246985	0.614898	2.43276e-08	2.32324e-06	9.09304e-18	Internal	CRH04_RS01205	CRH04_RS01205
NZ_CP023861.1	+	248209	248217	248212	0.801781	6.79775e-09	1.38763e-13	1.51445e-19	Alternative primary in TU	CRH04_RS01205	CRH04_RS01205
NZ_CP023861.1	+	248255	248264	248259	0.977428	0	0	0	Alternative primary in TU	CRH04_RS01205	CRH04_RS01205
NZ_CP023861.1	+	253091	253100	253097	0.992424	1.08902e-50	2.12336e-23	0	Primary	CRH04_RS01230	CRH04_RS01230
NZ_CP023861.1	+	258639	258648	258641	0.674713	2.30102e-12	3.46552e-10	4.04163e-16	Distant primary	gltX	CRH04_RS01255
NZ_CP023861.1	+	264409	264419	264413	0.99842	8.97471e-250	0	0	Alternative primary in TU	nusG	CRH04_RS01300
NZ_CP023861.1	+	266174	266188	266180	0.498024	5.49659e-05	5.37455e-05	0.000369065	Primary	rplA	CRH04_RS01315
NZ_CP023861.1	+	266362	266371	266365	0.941174	2.63706e-144	2.87665e-145	1.83852e-125	5' UTR	rplJ	CRH04_RS01320
NZ_CP023861.1	+	267411	267421	267419	1	0	0	0	Primary	rplL	CRH04_RS01325
NZ_CP023861.1	+	268985	268993	268990	0.666667	0	1	0	Primary	CRH04_RS01335	CRH04_RS01335
NZ_CP023861.1	+	272539	272547	272544	0.666667	1	0	0	Primary	CRH04_RS01355	CRH04_RS01355
NZ_CP023861.1	+	272968	272981	272974	0.606283	1.18176e-05		0.00012825	5' UTR	rpoB	CRH04_RS01360
NZ_CP023861.1	+	273897	273906	273899	0.642391	5.46395e-08	1.08576e-09	6.25979e-35	Internal	rpoB	CRH04_RS01360
NZ_CP023861.1	+	277813	277822	277817	0.57963	1.49685e-05	6.29508e-05	4.49794e-09	Internal	rpoC	CRH04_RS01365
NZ_CP023861.1	+	291267	291279	291273	0.918351	1.93298e-46	1.57515e-40	3.42872e-35	Alternative primary in TU	CRH04_RS01410	CRH04_RS01410
NZ_CP023861.1	-	293179	293187	293180	0.666667	0	0	1	Primary	CRH04_RS01420	CRH04_RS01420
NZ_CP023861.1	-	295355	295363	295355	1	0	0	0	Primary	yidA	CRH04_RS01430
NZ_CP023861.1	+	296883	296893	296890	1	2.8136e-84	0	0	Primary	CRH04_RS01435	CRH04_RS01435
NZ_CP023861.1	-	297744	297752	297746	0.97619	0	0	3.25988e-06	Primary	CRH04_RS01445	CRH04_RS01445
NZ_CP023861.1	+	304711	304719	304716	0.995305	6.0217e-65	1.94997e-54	6.92835e-88	Primary	nrdG	CRH04_RS01470
NZ_CP023861.1	-	304901	304910	304902	0.666667	0	1	0	Primary	CRH04_RS01475	CRH04_RS01475
NZ_CP023861.1	-	305727	305735	305727	1	4.23723e-18	0	0	Primary	CRH04_RS01480	CRH04_RS01480
NZ_CP023861.1	-	306579	306586	306580	0.642857	3.25988e-06	0	1	Alternative primary in TU	CRH04_RS01485	CRH04_RS01485
NZ_CP023861.1	-	309204	309213	309208	0.986241	2.84e-95		3.6824e-42	5' UTR	CRH04_RS01495	CRH04_RS01495
NZ_CP023861.1	+	311690	311699	311694	0.994276	8.83601e-85	3.44876e-56	7.27196e-68	Primary	yycF	CRH04_RS01505
NZ_CP023861.1	+	315863	315873	315869	0.986111	9.46377e-26	0	1.02779e-25	Primary	CRH04_RS01520	CRH04_RS01520
NZ_CP023861.1	+	318411	318420	318418	1	7.71443e-47	0	1.50311e-34	Primary	htrA	CRH04_RS01530
NZ_CP023861.1	+	328590	328598	328592	1	0	0	0	Primary	CRH04_RS01585	CRH04_RS01585
NZ_CP023861.1	+	331049	331057	331054	0.666667	0	0	1	Primary	CRH04_RS01595	CRH04_RS01595
NZ_CP023861.1	+	340247	340256	340254	1	0	0	3.70936e-15	5' UTR	tenA	CRH04_RS01645
NZ_CP023861.1	-	357464	357474	357468	0.993846	1.23411e-175	0	3.10534e-39	Antisense	CRH04_RS01715	CRH04_RS01715
NZ_CP023861.1	-	380200	380208	380200	1	0	0	0	Primary	CRH04_RS01835	CRH04_RS01835
NZ_CP023861.1	+	383615	383625	383623	1	3.36702e-77	0	0	Primary	CRH04_RS01840	CRH04_RS01840
NZ_CP023861.1	+	384761	384770	384768	1	0	0	3.66087e-25	Primary	CRH04_RS01845	CRH04_RS01845
NZ_CP023861.1	-	388390	388398	388391	0.61553	0.000212596	2.04868e-07	1	Primary	CRH04_RS01870	CRH04_RS01870
NZ_CP023861.1	-	388748	388757	388748	1		2.39921e-50	4.64505e-65	Primary	tatC	CRH04_RS01875
NZ_CP023861.1	-	389144	389163	389149	0.546898	8.70096e-05	0.0005369		Internal	tatC	CRH04_RS01875
NZ_CP023861.1	-	389420	389439	389431	0.80394	3.4049e-36	1.50493e-38	1.15736e-27	Alternative primary in TU	tatA	CRH04_RS01880
NZ_CP023861.1	+	395554	395563	395557	0.997199		9.85429e-127	0	Alternative primary in TU	efeB	CRH04_RS01905
NZ_CP023861.1	+	397334	397343	397341	0.993464		0	1.30194e-62	Primary	CRH04_RS01920	CRH04_RS01920
NZ_CP023861.1	+	401617	401625	401623	1	0	4.94202e-31	0	Primary	CRH04_RS01945	CRH04_RS01945
NZ_CP023861.1	+	403093	403101	403098	0.666667	0	0	1	Primary	CRH04_RS01955	CRH04_RS01955
NZ_CP023861.1	+	412842	412851	412849	1	1.77184e-37	0	3.85101e-41	Primary	CRH04_RS02010	CRH04_RS02010
NZ_CP023861.1	+	416683	416691	416689	1	1.50311e-34	0	0	Primary	CRH04_RS02035	CRH04_RS02035
NZ_CP023861.1	+	417510	417517	417515	0.666667	0	0	1	Alternative primary in TU	CRH04_RS02040	CRH04_RS02040
NZ_CP023861.1	+	419424	419432	419430	0.666667	0	0	1	Primary	CRH04_RS02055	CRH04_RS02055
NZ_CP023861.1	+	427037	427046	427043	0.982456		0	0	Primary	CRH04_RS02090	CRH04_RS02090
NZ_CP023861.1	+	429427	429437	429435	1	0	1.28094e-31	2.673e-48	Primary	CRH04_RS02110	CRH04_RS02110
NZ_CP023861.1	-	434897	434904	434897	0.666667	0	0	1	Primary	CRH04_RS02125	CRH04_RS02125
NZ_CP023861.1	+	434941	434949	434946	0.666667	0	0	1	Antisense	CRH04_RS02125	CRH04_RS02125
NZ_CP023861.1	+	437345	437353	437350	1	0	0	0	Distant primary	CRH04_RS02135	CRH04_RS02135
NZ_CP023861.1	+	438920	438930	438927	1		0	5.50555e-125	Primary	pgdA	CRH04_RS02140
NZ_CP023861.1	-	439631	439640	439633	0.666667	0	0	1	Primary	CRH04_RS02155	CRH04_RS02155
NZ_CP023861.1	-	441543	441551	441543	0.666667	0	0	1	Primary	CRH04_RS02170	CRH04_RS02170
NZ_CP023861.1	+	456981	456990	456987	1	0	0	1.72605e-17	Alternative primary in TU	inlA	CRH04_RS02230
NZ_CP023861.1	-	470074	470083	470076	1	0	0	0	Primary	CRH04_RS02270	CRH04_RS02270
NZ_CP023861.1	+	473745	473755	473750	0.988889	0	0	5.28351e-34	Primary	CRH04_RS02280	CRH04_RS02280
NZ_CP023861.1	+	483930	483937	483934	1	0	0	0	Primary	CRH04_RS02315	CRH04_RS02315
NZ_CP023861.1	-	485442	485450	485443	0.986111	1.02779e-25	0	0	Primary	CRH04_RS02330	CRH04_RS02330
NZ_CP023861.1	+	506627	506637	506632	0.651857	1.65123e-06	1.22367e-06		IGR	CRH04_RS02420.CRH04_RS02430.IGR	CRH04_RS02420.CRH04_RS02430.IGR
NZ_CP023861.1	-	507063	507072	507063	1	0	0	0	IGR	CRH04_RS02430.CRH04_RS02420.IGR	CRH04_RS02430.CRH04_RS02420.IGR
NZ_CP023861.1	-	507166	507178	507172	0.640294	2.94763e-15	1.59439e-06	8.38295e-14	IGR	CRH04_RS02430.CRH04_RS02420.IGR	CRH04_RS02430.CRH04_RS02420.IGR
NZ_CP023861.1	+	507193	507205	507199	0.99835	0	0		IGR	CRH04_RS02420.CRH04_RS02430.IGR	CRH04_RS02420.CRH04_RS02430.IGR
NZ_CP023861.1	-	507415	507425	507417	0.984183	1.12171e-253		1.76256e-211	IGR	CRH04_RS02430.CRH04_RS02420.IGR	CRH04_RS02430.CRH04_RS02420.IGR
NZ_CP023861.1	+	512303	512311	512309	1	0	2.26986e-13	0	Primary	CRH04_RS02450	CRH04_RS02450
NZ_CP023861.1	+	515798	515807	515805	1	0	0	0	Primary	CRH04_RS02470	CRH04_RS02470
NZ_CP023861.1	+	519740	519750	519744	0.993464	9.21524e-50	1.13571e-56	0	Alternative primary in TU	rlmN	CRH04_RS02485
NZ_CP023861.1	+	520309	520317	520315	0.666667	0	0	1	Primary	CRH04_RS02490	CRH04_RS02490
NZ_CP023861.1	+	520831	520841	520839	1	2.75924e-292		3.91127e-171	Primary	isdG	CRH04_RS02495
NZ_CP023861.1	+	522625	522633	522631	0.666667	0	1	0	Primary	CRH04_RS02510	CRH04_RS02510
NZ_CP023861.1	+	531268	531278	531275	1	0		0	5' UTR	CRH04_RS02550	CRH04_RS02550
NZ_CP023861.1	-	540648	540661	540653	0.994314	0	0	0	Antisense	CRH04_RS02605	CRH04_RS02605
NZ_CP023861.1	+	544177	544187	544184	1	1.58559e-196	1.06435e-73	0	Primary	CRH04_RS02620	CRH04_RS02620
NZ_CP023861.1	-	546269	546277	546269	1	0	0	5.80276e-14	Primary	CRH04_RS02635	CRH04_RS02635
NZ_CP023861.1	+	554529	554538	554536	1	7.42147e-96	7.4854e-54	0	Primary	CRH04_RS02670	CRH04_RS02670
NZ_CP023861.1	-	555621	555630	555624	0.666667	0	0	1	Primary	CRH04_RS02680	CRH04_RS02680
NZ_CP023861.1	-	558478	558487	558478	0.984127	2.81239e-54	3.80276e-15	0	Primary	CRH04_RS02695	CRH04_RS02695
NZ_CP023861.1	+	569984	569993	569987	0.941343	1.91107e-30	5.15695e-08	3.28966e-09	Alternative primary in TU	CRH04_RS02730	CRH04_RS02730
NZ_CP023861.1	-	572555	572563	572559	0.654321	0	1	0	Primary	CRH04_RS02750	CRH04_RS02750
NZ_CP023861.1	+	572597	572606	572603	1	0	0	0	Primary	CRH04_RS02745	CRH04_RS02745
NZ_CP023861.1	-	577582	577590	577584	1	0	0	0	Primary	CRH04_RS02770	CRH04_RS02770
NZ_CP023861.1	+	577623	577632	577628	0.992908	9.46377e-26	0	0	Primary	CRH04_RS02765	CRH04_RS02765
NZ_CP023861.1	-	580073	580082	580073	1	1.03051e-211	3.68743e-292		Primary	CRH04_RS02780	CRH04_RS02780
NZ_CP023861.1	+	580113	580122	580115	0.994444	0	2.23333e-33	0	Primary	CRH04_RS02775	CRH04_RS02775
NZ_CP023861.1	-	584941	584949	584946	0.666667	0	0	1	Primary	CRH04_RS02810	CRH04_RS02810
NZ_CP023861.1	-	591356	591365	591356	1	0	0	0	Primary	cbpA	CRH04_RS02840
NZ_CP023861.1	+	595044	595053	595051	0.666667	0	0	1	Primary	CRH04_RS02850	CRH04_RS02850
NZ_CP023861.1	-	596531	596541	596533	1	0	0	0	Primary	CRH04_RS02865	CRH04_RS02865
NZ_CP023861.1	+	597943	597954	597948	0.919085	3.17712e-81	6.43696e-96	9.75047e-122	5' UTR	CRH04_RS02870	CRH04_RS02870
NZ_CP023861.1	+	597985	597995	597993	1	0	5.22469e-48	0	5' UTR	CRH04_RS02870	CRH04_RS02870
NZ_CP023861.1	-	598921	598929	598921	0.666667	0	0	1	Primary	gdhA	CRH04_RS02875
NZ_CP023861.1	-	600595	600608	600598	0.99938	0	0	0	IGR	hisE.gdhA.IGR	CRH04_RS14835.CRH04_RS02875.IGR
NZ_CP023861.1	+	609622	609629	609627	0.666667	0	0	1	Primary	CRH04_RS02935	CRH04_RS02935
NZ_CP023861.1	-	610921	610929	610922	0.638889	1.30673e-05	8.16005e-07	1	Internal	CRH04_RS02940	CRH04_RS02940
NZ_CP023861.1	-	611023	611034	611027	0.954476	1.99151e-109		1.63794e-27	5' UTR	CRH04_RS02940	CRH04_RS02940
NZ_CP023861.1	+	613453	613462	613460	1	0	0	0	Primary	CRH04_RS02950	CRH04_RS02950
NZ_CP023861.1	-	615315	615323	615315	0.97619	3.28966e-09	0	0	Primary	CRH04_RS02960	CRH04_RS02960
NZ_CP023861.1	-	617622	617630	617622	1	0	0	0	Primary	CRH04_RS02980	CRH04_RS02980
NZ_CP023861.1	+	617657	617665	617663	1	0	0	0	Primary	CRH04_RS02975	CRH04_RS02975
NZ_CP023861.1	-	618872	618881	618874	0.995215		1.51846e-178	7.85393e-117	Alternative primary in TU	CRH04_RS02985	CRH04_RS02985
NZ_CP023861.1	+	624471	624479	624476	0.987179	0	2.26986e-13	0	Primary	CRH04_RS02995	CRH04_RS02995
NZ_CP023861.1	+	634288	634297	634294	1	0	0	0	Primary	CRH04_RS03035	CRH04_RS03035
NZ_CP023861.1	+	635311	635320	635318	1	0	0	7.21967e-20	Primary	CRH04_RS03040	CRH04_RS03040
NZ_CP023861.1	-	637755	637765	637759	0.994152	5.00363e-90	0		5' UTR	CRH04_RS03050	CRH04_RS03050
NZ_CP023861.1	-	638688	638696	638690	0.988506	3.80276e-15	0	0	Primary	CRH04_RS03060	CRH04_RS03060
NZ_CP023861.1	+	638725	638733	638731	1	0	0	0	Primary	CRH04_RS03055	CRH04_RS03055
NZ_CP023861.1	-	642907	642915	642908	0.979167	0	2.04868e-07	0	Primary	CRH04_RS03090	CRH04_RS03090
NZ_CP023861.1	-	643847	643854	643851	0.981481	8.16005e-07	0	0	Primary	CRH04_RS03100	CRH04_RS03100
NZ_CP023861.1	+	649440	649450	649448	1		0	0	Primary	CRH04_RS03115	CRH04_RS03115
NZ_CP023861.1	+	649855	649865	649862	1	0	0	0	Primary	CRH04_RS03120	CRH04_RS03120
NZ_CP023861.1	-	651746	651755	651746	1	0	1.13571e-56	0	Primary	CRH04_RS03130	CRH04_RS03130
NZ_CP023861.1	-	660953	660960	660954	0.666667	0	0	1	Primary	CRH04_RS03195	CRH04_RS03195
NZ_CP023861.1	-	677392	677401	677392	1	0	4.94968e-69	0	Antisense	CRH04_RS03260	CRH04_RS03260
NZ_CP023861.1	-	677457	677466	677461	0.854838	1.02604e-53	1.32447e-42	1.11415e-41	Primary	CRH04_RS03265	CRH04_RS03265
NZ_CP023861.1	+	681311	681319	681317	0.666667	0	0	1	Primary	CRH04_RS03280	CRH04_RS03280
NZ_CP023861.1	-	685039	685048	685039	1	0	0	0	Primary	ltaP	CRH04_RS03300
NZ_CP023861.1	+	688612	688620	688613	0.5	8.16005e-07	1	0.000864165	Alternative primary in TU	CRH04_RS03305	CRH04_RS03305
NZ_CP023861.1	-	689454	689463	689457	1	0	0	1.30673e-05	Primary	CRH04_RS03315	CRH04_RS03315
NZ_CP023861.1	+	694991	695000	694998	1	0	2.26986e-13	0	Primary	CRH04_RS03335	CRH04_RS03335
NZ_CP023861.1	-	695449	695458	695451	0.997312	0		0	Alternative primary in TU	CRH04_RS03345	CRH04_RS03345
NZ_CP023861.1	+	696855	696863	696861	1	0	0	1.72605e-17	Alternative primary in TU	CRH04_RS03350	CRH04_RS03350
NZ_CP023861.1	-	697577	697586	697579	0.988304	1.1617e-62	0	0	Primary	CRH04_RS03360	CRH04_RS03360
NZ_CP023861.1	-	701206	701215	701207	1	0	0	0	Alternative primary in TU	pdxK	CRH04_RS03390
NZ_CP023861.1	+	704385	704395	704392	1	5.48349e-24	1.64855e-17	0	Primary	CRH04_RS03410	CRH04_RS03410
NZ_CP023861.1	+	706190	706198	706193	0.986111	3.484e-12	0	0	Primary	CRH04_RS03420	CRH04_RS03420
NZ_CP023861.1	+	708423	708432	708426	0.893651	2.22118e-36	1.72605e-17		IGR	CRH04_RS03435.CRH04_RS03440.IGR	CRH04_RS03435.CRH04_RS03440.IGR
NZ_CP023861.1	-	709560	709568	709562	0.638889	5.25864e-05	0	1	Primary	CRH04_RS03445	CRH04_RS03445
NZ_CP023861.1	+	725826	725833	725830	0.666667	0	0	1	Primary	CRH04_RS03530	CRH04_RS03530
NZ_CP023861.1	-	750632	750641	750635	0.995098	4.60173e-38	0	0	Primary	CRH04_RS03685	CRH04_RS03685
NZ_CP023861.1	+	750672	750680	750678	0.666667	0	3.25988e-06	1	Primary	CRH04_RS03680	CRH04_RS03680
NZ_CP023861.1	-	756029	756038	756029	1	0	0	0	Primary	CRH04_RS03705	CRH04_RS03705
NZ_CP023861.1	+	756700	756708	756706	0.672254	8.38295e-14	3.23202e-12	9.87802e-13	5' UTR	glmS	CRH04_RS03710
NZ_CP023861.1	+	758579	758589	758587	1	3.36966e-70	0	2.22118e-36	Primary	glmS	CRH04_RS03710
NZ_CP023861.1	+	759407	759415	759413	1	0	0	0	Alternative primary in TU	CRH04_RS03715	CRH04_RS03715
NZ_CP023861.1	+	760331	760339	760334	1	0	0	0	Primary	CRH04_RS03725	CRH04_RS03725
NZ_CP023861.1	+	760905	760914	760907	0.927951	3.24421e-170	5.80567e-145	3.20772e-77	Primary	CRH04_RS03730	CRH04_RS03730
NZ_CP023861.1	+	760978	760987	760985	1	0	0	2.11432e-10	Alternative primary	CRH04_RS03730	CRH04_RS03730
NZ_CP023861.1	+	783796	783804	783802	0.666667	0	0	1	Primary	CRH04_RS03860	CRH04_RS03860
NZ_CP023861.1	+	790543	790552	790549	1	5.15695e-08	1.16793e-18	0	Primary	lplA2	CRH04_RS03895
NZ_CP023861.1	-	798780	798789	798780	0.666667	0	0	1	Primary	CRH04_RS03940	CRH04_RS03940
NZ_CP023861.1	+	798821	798829	798826	0.666667	0	8.16005e-07	1	Primary	CRH04_RS03935	CRH04_RS03935
NZ_CP023861.1	+	801331	801340	801336	0.990991	5.98108e-40	0	3.28966e-09	Primary	CRH04_RS03950	CRH04_RS03950
NZ_CP023861.1	+	802787	802797	802794	1		6.47446e-44	7.14831e-82	Primary	CRH04_RS03960	CRH04_RS03960
NZ_CP023861.1	-	803686	803695	803686	1	0	0	0	Primary	CRH04_RS03970	CRH04_RS03970
NZ_CP023861.1	+	803743	803752	803747	0.979798	0	8.12661e-33	0	Distant primary	CRH04_RS03965	CRH04_RS03965
NZ_CP023861.1	-	804827	804835	804827	1	0	0	0	Primary	CRH04_RS03980	CRH04_RS03980
NZ_CP023861.1	-	807929	807937	807929	1	0	0	0	Primary	CRH04_RS04000	CRH04_RS04000
NZ_CP023861.1	+	811779	811788	811783	0.993127	1.45608e-109	0	0	5' UTR	CRH04_RS04010	CRH04_RS04010
NZ_CP023861.1	+	813237	813246	813243	0.974359	1.91107e-30		8.16005e-07	Primary	CRH04_RS04010	CRH04_RS04010
NZ_CP023861.1	-	817874	817882	817874	0.666667	3.28966e-09	1	0	Primary	CRH04_RS04020	CRH04_RS04020
NZ_CP023861.1	+	817908	817918	817916	1		0	5.80276e-14	Primary	CRH04_RS04015	CRH04_RS04015
NZ_CP023861.1	+	820084	820093	820090	1	4.33954e-89	0	0	Primary	CRH04_RS04030	CRH04_RS04030
NZ_CP023861.1	-	821026	821035	821028	1	0	0	0	Primary	CRH04_RS04040	CRH04_RS04040
NZ_CP023861.1	-	822523	822531	822524	1	0	0	5.25864e-05	Alternative primary in TU	rarD	CRH04_RS04050
NZ_CP023861.1	-	823592	823600	823593	1	0	0	0	Primary	CRH04_RS04055	CRH04_RS04055
NZ_CP023861.1	+	824933	824940	824938	1	0	0	0	Primary	CRH04_RS04060	CRH04_RS04060
NZ_CP023861.1	-	826424	826434	826427	0.998122		4.38948e-161	5.89092e-229	5' UTR	CRH04_RS04065	CRH04_RS04065
NZ_CP023861.1	+	828056	828064	828062	1	1.59017e-43	0	3.80276e-15	Primary	CRH04_RS04075	CRH04_RS04075
NZ_CP023861.1	+	833111	833119	833117	1	0	3.28966e-09	0	Primary	CRH04_RS04090	CRH04_RS04090
NZ_CP023861.1	+	838824	838839	838834	0.781805	1.40991e-20	6.85758e-19	5.98634e-24	Internal	CRH04_RS04130	CRH04_RS04130
NZ_CP023861.1	+	839432	839449	839445	0.502352	0.00526822	0.000782649	0.000215988	Internal	CRH04_RS04130	CRH04_RS04130
NZ_CP023861.1	+	839515	839524	839518	0.987003		3.53293e-177	2.81753e-60	Alternative primary in TU	CRH04_RS04130	CRH04_RS04130
NZ_CP023861.1	+	848822	848831	848828	1	5.80276e-14	0	0	Primary	CRH04_RS04180	CRH04_RS04180
NZ_CP023861.1	+	850178	850187	850185	1	0	1.4166e-24	0	Alternative primary in TU	CRH04_RS04190	CRH04_RS04190
NZ_CP023861.1	+	854439	854446	854442	1	0	0	0	Primary	CRH04_RS04205	CRH04_RS04205
NZ_CP023861.1	-	855340	855350	855342	0.998693	0	5.00363e-90	0	Antisense	CRH04_RS04210	CRH04_RS04210
NZ_CP023861.1	-	859402	859410	859402	1	5.48349e-24	3.66087e-25	0	Antisense	nifJ	CRH04_RS04215
NZ_CP023861.1	+	859436	859445	859441	0.992754	0	2.44726e-26	0	Primary	nifJ	CRH04_RS04215
NZ_CP023861.1	-	861701	861709	861702	0.666667	0	0	1	Primary	CRH04_RS04225	CRH04_RS04225
NZ_CP023861.1	-	866534	866542	866534	0.666667	0	0	1	Primary	psiE	CRH04_RS04250
NZ_CP023861.1	+	868885	868893	868890	1	0	0	0	Primary	CRH04_RS04255	CRH04_RS04255
NZ_CP023861.1	+	875305	875313	875311	1	0	0	0	Primary	CRH04_RS04275	CRH04_RS04275
NZ_CP023861.1	+	882920	882930	882927	1	1.01238e-35	1.90711e-30		5' UTR	CRH04_RS04295	CRH04_RS04295
NZ_CP023861.1	+	887649	887659	887656	1	0	0	0	Primary	CRH04_RS04310	CRH04_RS04310
NZ_CP023861.1	+	890313	890321	890319	1	1.64855e-17	0	0	Primary	CRH04_RS04320	CRH04_RS04320
NZ_CP023861.1	+	891229	891239	891237	1	0	0	0	Alternative primary in TU	CRH04_RS04325	CRH04_RS04325
NZ_CP023861.1	+	896027	896036	896034	1	0	0	0	Primary	CRH04_RS04355	CRH04_RS04355
NZ_CP023861.1	+	905814	905823	905816	0.768804	1.11807e-30	7.47413e-46	2.04692e-12	IGR	CRH04_RS04395.cshA.IGR	CRH04_RS04395.CRH04_RS04400.IGR
NZ_CP023861.1	+	907596	907606	907599	0.999469	0	0	0	Primary	cshA	CRH04_RS04400
NZ_CP023861.1	+	907859	907867	907865	0.666667	0	7.76953e-13	1	Primary	CRH04_RS04405	CRH04_RS04405
NZ_CP023861.1	+	908495	908506	908503	1	2.81239e-54	0	1.85973e-20	Primary	CRH04_RS04410	CRH04_RS04410
NZ_CP023861.1	+	923077	923086	923083	1	0	0	0	Primary	CRH04_RS04490	CRH04_RS04490
NZ_CP023861.1	+	926587	926600	926593	0.918375	1.74393e-70		6.203e-63	Alternative primary in TU	CRH04_RS04510	CRH04_RS04510
NZ_CP023861.1	+	932091	932100	932095	0.980988		2.39921e-50	7.36113e-30	Primary	CRH04_RS04555	CRH04_RS04555
NZ_CP023861.1	+	932215	932223	932219	0.958647	0	3.28966e-09	3.25988e-06	5' UTR	CRH04_RS04560	CRH04_RS04560
NZ_CP023861.1	+	936182	936193	936188	0.968254	0		0	Alternative primary in TU	CRH04_RS04565	CRH04_RS04565
NZ_CP023861.1	+	936722	936734	936727	0.917164	4.31291e-224	9.3336e-145	1.93811e-45	Alternative primary in TU	CRH04_RS04570,CRH04_RS04575	CRH04_RS04570,CRH04_RS04575
NZ_CP023861.1	+	936814	936823	936819	0.837433	5.66448e-49	2.16588e-27	3.77692e-51	Primary	CRH04_RS04580	CRH04_RS04580
NZ_CP023861.1	+	936863	936872	936869	1	0		0	IGR	CRH04_RS04580.CRH04_RS04590.IGR	CRH04_RS04580.CRH04_RS04590.IGR
NZ_CP023861.1	+	937627	937635	937629	0.638889	0	1	2.21077e-09	Primary	CRH04_RS04590	CRH04_RS04590
NZ_CP023861.1	+	940086	940094	940089	0.948237	1.28085e-213	2.58184e-52	3.10518e-43	Alternative primary in TU	CRH04_RS04605	CRH04_RS04605
NZ_CP023861.1	+	940184	940194	940188	0.948919	6.00268e-63	3.96161e-82	5.43822e-139	Primary	CRH04_RS04610	CRH04_RS04610
NZ_CP023861.1	+	940220	940232	940229	1	0		5.26316e-297	5' UTR	CRH04_RS04615	CRH04_RS04615
NZ_CP023861.1	+	940727	940736	940734	1	1.30113e-08	0		Primary	CRH04_RS04615	CRH04_RS04615
NZ_CP023861.1	-	944194	944204	944196	1	1.09749e-28	0	0	Primary	CRH04_RS04640	CRH04_RS04640
NZ_CP023861.1	+	944239	944247	944245	1	0	0	0	Primary	CRH04_RS04635	CRH04_RS04635
NZ_CP023861.1	+	947634	947643	947638	0.97619	0	8.16005e-07	0	Primary	CRH04_RS04655	CRH04_RS04655
NZ_CP023861.1	+	948566	948575	948573	0.666667	0	0	1	Primary	CRH04_RS04660	CRH04_RS04660
NZ_CP023861.1	+	955937	955945	955938	0.569104	3.73489e-07	1.08576e-09	0.00224452	5' UTR	lin	CRH04_RS04695
NZ_CP023861.1	+	956023	956033	956027	0.969048		1.48483e-14	0	Internal	lin	CRH04_RS04695
NZ_CP023861.1	+	960672	960680	960678	1	3.53984e-49	0	3.80276e-15	Primary	coaA	CRH04_RS04710
NZ_CP023861.1	-	963255	963264	963256	1	0	0	0	Primary	ltaS	CRH04_RS04730
NZ_CP023861.1	+	966951	966959	966957	1	0	0	0	Primary	CRH04_RS04740	CRH04_RS04740
NZ_CP023861.1	+	970935	970944	970939	0.998193	0	0	0	Alternative primary in TU	CRH04_RS04765	CRH04_RS04765
NZ_CP023861.1	+	971001	971011	971005	0.993464		1.09749e-28	0	Alternative primary in TU	CRH04_RS04765	CRH04_RS04765
NZ_CP023861.1	-	973458	973465	973461	0.934609	0	0	0.000212596	Primary	CRH04_RS04785	CRH04_RS04785
NZ_CP023861.1	+	973495	973503	973500	0.666667	0	0	1	Primary	nfsA	CRH04_RS04780
NZ_CP023861.1	-	975021	975030	975024	0.980079	5.48349e-24	6.41793e-17	5.80276e-14	Alternative primary in TU	CRH04_RS04800	CRH04_RS04800
NZ_CP023861.1	+	979571	979580	979577	0.995179	3.46167e-98	5.71552e-176	0	Primary	fri	CRH04_RS04815
NZ_CP023861.1	+	980110	980119	980117	1	0	0	6.10347e-58	Primary	CRH04_RS04820	CRH04_RS04820
NZ_CP023861.1	+	981724	981736	981732	1	0	0	0	Distant primary	CRH04_RS04830	CRH04_RS04830
NZ_CP023861.1	-	984793	984801	984793	1	0	3.484e-12	0	Primary	CRH04_RS04850	CRH04_RS04850
NZ_CP023861.1	+	984833	984841	984839	1	0	0	0	Primary	CRH04_RS04845	CRH04_RS04845
NZ_CP023861.1	+	987213	987221	987219	1	0	4.23927e-28	9.74706e-16	Alternative primary in TU	CRH04_RS04860	CRH04_RS04860
NZ_CP023861.1	+	988942	988952	988945	0.97595	7.30202e-76	4.57217e-59	6.33033e-27	Primary	CRH04_RS04875	CRH04_RS04875
NZ_CP023861.1	+	991728	991737	991734	1	0	0	0	Primary	CRH04_RS04890	CRH04_RS04890
NZ_CP023861.1	+	992052	992057	992052	0.502646	0.00812978	0.000241387	4.6188e-06	Internal	CRH04_RS04895	CRH04_RS04895
NZ_CP023861.1	+	992047	992070	992063	0.570175	0.00812978	0.000241387	4.6188e-06	Internal	CRH04_RS04895	CRH04_RS04895
NZ_CP023861.1	+	992890	992899	992897	1	0	0	4.7928e-21	Primary	CRH04_RS04895	CRH04_RS04895
NZ_CP023861.1	-	996697	996706	996698	1	0	8.06857e-40	0	Primary	yjbH	CRH04_RS04920
NZ_CP023861.1	+	996735	996745	996739	0.997312		5.98756e-72	0	Primary	htpX	CRH04_RS04915
NZ_CP023861.1	-	1002289	1002299	1002289	1		0	0	Primary	dltD	CRH04_RS04955
NZ_CP023861.1	+	1002330	1002340	1002337	1	0	0	0	Primary	fabI	CRH04_RS04950
NZ_CP023861.1	-	1003521	1003536	1003529	0.617827	4.6568e-08	5.91877e-11		Alternative primary in TU	dltC	CRH04_RS04960
NZ_CP023861.1	-	1004744	1004756	1004749	0.815284	3.81506e-34	4.5705e-50	2.54051e-20	Internal	dltB	CRH04_RS04965
NZ_CP023861.1	-	1007618	1007627	1007622	0.989899	1.64855e-17	0	0	Primary	CRH04_RS04985	CRH04_RS04985
NZ_CP023861.1	+	1010145	1010155	1010147	0.969395		8.61108e-33	4.23723e-18	Primary	CRH04_RS04995	CRH04_RS04995
NZ_CP023861.1	-	1011823	1011831	1011827	0.989583	0	6.41793e-17	0	Primary	CRH04_RS05010	CRH04_RS05010
NZ_CP023861.1	+	1015056	1015064	1015058	0.981982	1.43654e-37	0	0	Primary	CRH04_RS05020	CRH04_RS05020
NZ_CP023861.1	+	1019474	1019484	1019478	0.995238	0	1.13872e-80	0	Primary	CRH04_RS05045	CRH04_RS05045
NZ_CP023861.1	+	1024713	1024721	1024718	0.951178	3.28966e-09	8.16005e-07	0.000212596	Primary	CRH04_RS05070	CRH04_RS05070
NZ_CP023861.1	-	1024718	1024726	1024719	1	0	0	0	Primary	CRH04_RS05075	CRH04_RS05075
NZ_CP023861.1	-	1026825	1026834	1026827	1	0	0	0	Primary	CRH04_RS05090	CRH04_RS05090
NZ_CP023861.1	-	1029162	1029171	1029167	0.990991	0	7.21967e-20	0	Primary	CRH04_RS05095	CRH04_RS05095
NZ_CP023861.1	+	1030770	1030779	1030777	0.666667	0	0	1	Primary	CRH04_RS05100	CRH04_RS05100
NZ_CP023861.1	-	1032255	1032266	1032257	0.638889	0	8.16005e-07	1	Primary	CRH04_RS05110	CRH04_RS05110
NZ_CP023861.1	+	1034586	1034594	1034592	0.863154	5.3606e-52	8.64619e-43	2.33184e-47	Internal	ptsP	CRH04_RS05120
NZ_CP023861.1	+	1034810	1034818	1034811	0.542882	0.00136005	0.00674341	0.00224452	Internal	ptsP	CRH04_RS05120
NZ_CP023861.1	-	1036926	1036934	1036926	0.666667	0	0	1	Primary	CRH04_RS05135	CRH04_RS05135
NZ_CP023861.1	+	1038599	1038608	1038606	1	4.23927e-28	1.4166e-24	8.88795e-13	Primary	CRH04_RS05140	CRH04_RS05140
NZ_CP023861.1	+	1041424	1041434	1041429	0.95016		3.47186e-60	2.93454e-66	Alternative primary in TU	dapD	CRH04_RS05160
[truncated: 752 more rows]

## Sheet: Shigella - Avican
Chromosome	Strand	Start	End	Dominant	Signal	rep1	rep2	rep3	Genomic annotation	Related genes	Related IDs
[truncated: 1,675 more rows]

[truncated: 11 more sheets: Salmonella - Avican, Klebsiella - Avican, ETEC - Avican, EPEC - LB - Mizrahi, EPEC - DMEM - Mizrahi, E. coli - Kavita, E. coli - Melamed, E. coli - Goldberger, E. coli - Bar, E. coli - Adams (RNAtag-seq), E. coli - Adams (Term-seq)]
