# Supplementary material for: TRS: a method for determining transcript termini from RNAtag-seq sequencing data
Source: Nat Commun. 2023 Nov 29;14:7843. doi: 10.1038/s41467-023-43534-2 (PMC10687069; doi:10.1038/s41467-023-43534-2)
Supplement: Supplementary file 6 — Supplementary Data 3 [file 41467_2023_43534_MOESM6_ESM.xlsx]

## Sheet: Legend
Supplementary Data 3 - 3’ termini identified by applying TRS to RNAtag-seq and term-seq data of the same RNA samples
This file contains the list of 3' termini identified by applying TRS to RNAtag-seq and term-seq data of the same RNA samples (sheets: LB RNAtag-seq, LB term-seq, EG RNAtag-seq, EG term-seq). In addition, a summary sheet is provided (Summary) listing all the 3' termini and in how many datasets they were identified. For the summary sheet, 3' termini that are at most 10 nucleotides apart were groupe…
Header	Description
Chromosome	The chromosome in which the 3' terminus is located.
Strand	The strand in which the 3' terminus is located.
Start	The peak boundary leftmost position.
End	The peak boundary rightmost position.
Dominant	The position with the highest statistic value within the peak. Note that this position is not necessarily the position with the highest number of read starts.
Signal	The mean statistic value (R_i) computed for the peak containing the 3' termini.
Rank	The rank of the mean statistic value (R_i) out of all tested positions.
p-adj X	The adjusted p-value after applying Bonferroni correction for multiple hypothesiis testing (library X).
Related IDs	The list of gene IDs associated with the 3' terminus.
Related genes	The list of gene names associated with the 3' terminus.
Genomic annotation	The genomic annotation of the 3' terminus, either: (i) Primary. (ii) Alternative primary. (iii) Distant primary. (iv) Alternative primary in TU. (v) Premature in 5' UTR. (vi) Internal. (vii) Antisense. (viii) IGR (Intergenic region).
Fold sequence	The sequence considered for secondary stucture predicition around the 3' terminus (40-nt upstream up to 10-nt downstream).
Fold	The secondary structure predicted by RNAfold 1 around the 3' terminus (see Fold sequence).
Free energy	The free energy of the predicted secondary structure around the 3' terminus.
U-tract seq	The sequence considered for estimating the U-tract length around the 3' terminus (20-nt upstream to 10-nt downstream).
Max U-tract	The length of the longest consecutive U strech in the sequence.
Max U-tract non-consecutive	The number of U in the longest non-consecutive U strech in the sequence (up to 1 unmatched U at the middle of the strech).
Number of datasets	The number of datasets (LB RNAtag-seq, LB term-seq, EG RNAtag-seq, or EG term-seq) in which the 3' terminus was identified.
Identified in [dataset]	Whether the 3' termini was identified (1) or not (0) in the specified dataset (LB RNAtag-seq, LB term-seq, EG RNAtag-seq, or EG term-seq).
Annotated in EcoCyc	Indicated are 3' termini annotated in EcoCyc2 (excluding predicted 3' terminators).
References:
1 - Lorenz, R. et al. Viennarna Package 2.0. Algorithms for Molecular Biology 6, (2011).
2 - Keseler, I.M. et al. The EcoCyc Database in 2021. Frontiers in microbiology 12, 711077 (2021).

## Sheet: LB RNAtag-seq
Chromosome	Strand	Start	End	Dominant	Signal	Rank	LB_1	LB_2	LB_3	Related IDs	Related genes	Genomic annotation	Fold seq	Fold	Free energy	U-tract seq	Max U-tract	Max nonconsecutive U-tract
chr	+	255	281	268	0.476576	1967	1.63565e-19	9.01659e-26	1.2315e-15	EG11277	thrL	Alternative primary in TU	CCACCAUCACCAUUACCACAGGUAACGGUGCGGGCUGACGCGUACAGGAAAC	.((((..((((.(((((...))))).))))..)).))...............	-13.2	CGUACAGGAAACACAGAAAAAAGCCCGCACC	1	1
chr	+	290	315	307	0.766383	1092	2.47417e-24	9.17154e-30	2.1294e-07	EG11277	thrL	Alternative primary in TU	GCGUACAGGAAACACAGAAAAAAGCCCGCACCUGACAGUGCGGGCUUUUUUU	................(((((((((((((((......)))))))))))))))	-23.4	CGGGCUUUUUUUUUCGACCAAAGGUAACGAG	9	9
chr	+	5071	5081	5076	0.931418	623	2.74766e-64	2.94819e-61	9.27643e-38	EG11000	thrC	Primary	AUUCAUUAUCUCAAUCAGGCCGGGUUUGCUUUUAUGCAGCCCGGCUUUUUUA	................((((((((((.((......)))))))))))).....	-20	CCGGCUUUUUUAUGAAGAAAUUAUGGAGAAA	6	7
chr	+	9227	9237	9231	0.940133	574	0	0	0	EG11556	talB	Primary	AUCUGCUGUAAUCAUUCUUAGCGUGACCGGGAAGUCGGUCACGCUACCUCUU	..................((((((((((((....))))))))))))......	-21	ACGCUACCUCUUCUGAAGCCUGUCUGUCACU	2	3
chr	-	9888	9897	9892	0.969697	381	1.3017e-11	0	6.52108e-27	EG11512	satP	Primary	GGUGAAUCCCACUAAUUGUUUUGAGAUCCCCCCGCUCGGGGGGAUUUUUUUA	((((.....)))).........(((((((((((....)))))))))))....	-21.5	GGGAUUUUUUUAUUCGCUAACGUCGCGUCUU	7	9
chr	+	9917	9929	9922	0.837336	923	4.08156e-48	1.05926e-46	2.97384e-39	EG11511	mog	Primary	AAGACGCGACGUUAGCGAAUAAAAAAAUCCCCCCGAGCGGGGGGAUCUCAAA	....(((.......))).........((((((((....))))))))......	-19.3	GGGGAUCUCAAAACAAUUAGUGGGAUUCACC	2	2
chr	+	14141	14152	14146	0.88731	786	3.39673e-225	4.51145e-280	1.8115e-172	EG10241	dnaK	Alternative primary in TU	UAAUUAUACUGACACGGGCGAAGGGGAAUUUCCUCUCCGCCCGUGCAUUCAU	.........((.((((((((.((((((...)))))).)))))))))).....	-25.4	CCGUGCAUUCAUCUAGGGGCAAUUUAAAAAA	3	3
chr	+	15327	15343	15332	0.441957	2153	9.22589e-11	3.40927e-11	3.35547e-07	EG10240	dnaJ	Primary	ACGACCUGACCCGCUAACCUCCCCAAAAGCCUGCCCGUGGGCAGGCCUGGGU	.....................((((...(((((((....))))))).)))).	-19.7	GCAGGCCUGGGUAAAAAUAGGGUGCGUUGAA	2	2
chr	+	15603	15625	15609	0.509695	1831	5.28354e-05	3.28192e-08	2.06897e-06	G6083	insL1	Internal	GAUGCUGCAACUCUGCUACGUCUGGGGCUGGCUUACGGCCCCGGGGGGAUGU	......(((....)))..(.((((((((((.....)))))))))).).....	-23.2	CCGGGGGGAUGUCAUUACGUGAAGUCACUGC	2	2
chr	-	16145	16153	16145	0.974359	338	0.00860152	0	0	G6083	insL1	Antisense	GUGAUACGGCAAUGAGACGUGCCGGAAAGGGAGCUCCGGCUUUUUUAUUACC	.......((.(((((((...((((((........))))))..))))))).))	-15.4	UUUUUUAUUACCUGAAUUGCCUAUCAUUACA	6	8
chr	+	16857	16867	16863	0.559299	1654	0.856649	0.00097316	4.32842e-08	EG10373,G0-9563	hokC,mokC	Antisense	CACAGAGGUCUUUUCUCGUUACCAGCGCCGCCACUACGGCGGUGAUACAGAU	....((((.....))))........(((((((.....)))))))........	-16.1	GGUGAUACAGAUGACGAUCAGGGCGACAAUC	1	1
chr	+	17004	17016	17009	0.986262	225	0	0	0	G0-9581	sokC	Primary	AUAUAGGAGGCCUCGGGUUGAUGGUAAAAUAUCACUCGGGGCUUUUCUCUAU	.....(((((((((((((.((((......)))))))))))))))))......	-21.6	GCUUUUCUCUAUCUGCCGUUCAGCUAAUGCC	4	5
chr	+	17134	17143	17139	0.579832	1588	1	1.57494e-05	3.93892e-07	G0-9581.EG10652.IGR	sokC.nhaA.IGR	IGR	UUUAUCGAUUCUAAUCCUGAAGACGCCUCGCAUUUUUGUGGCGUAAUUUUUU	......................(((((..(((....))))))))........	-8.8	GCGUAAUUUUUUAAUGAUUUAAUUAUUUAAC	6	6
chr	+	18692	18704	18697	0.825738	946	1.88786e-54	4.74845e-52	2.92968e-60	EG10652	nhaA	Alternative primary in TU	UCAGUUUGACAGGACGGUUUACCGGGGAGCCAUAAACGGCUCCCUUUUCAUU	..............(((....)))(((((((......)))))))........	-17.7	UCCCUUUUCAUUGUUAUCAGGGAGAGAAAUG	4	4
chr	+	19910	19919	19915	0.668392	1314	0.00252296	1.74472e-08	1.88036e-11	G6085,G0-10535	insAB1,insB1	Antisense	CACCGAUUUUGAGAACGACAGCGACUUCCGUCCCAGCCGUGCCAGGUGCUGC	..................(((((((....)))...(((......))))))).	-7.8	GCCAGGUGCUGCCUCAGAUUCAGGUUAUGCC	2	3
chr	-	20755	20767	20760	0.997144	81	0	0	0	EG10919.G0-10535.IGR	rpsT.insAB1.IGR	IGR	CAAUUUGCUGAAGCUUUGUGAAAAAGCCCGCGCAAGCGGGUUUUUUUAUGCC	............((...((((((((((((((....)))))))))))))))).	-20.2	UUUUUUUAUGCCUGCUGCUUUUGUGAUGCGU	7	8
chr	+	25322	25335	25328	0.463822	2034	4.17761e-09	1.68706e-13	2.0143e-13	EG10492	ileS	Alternative primary in TU	GGGCAGCAAAUACCUGAUCCUCCAGAACUUUGCUCUGGGGGAUACGGUCCCG	(((........(((..((((((((((.......))))))))))..)))))).	-21.7	GAUACGGUCCCGCUGUUCCCGUCGCUUAAUC	2	3
chr	+	25797	25807	25801	0.695629	1251	3.66287e-48	1.28171e-60	9.25428e-51	EG10548	lspA	Alternative primary in TU	GCUGCGAAAUCGUAGGCCGGAUAAGGCGUUUACGCCGCAUCCGGCAAAAAUC	.(((((....)))))(((((((..((((....))))..))))))).......	-26.2	CCGGCAAAAAUCCUUAAAUAUAAGAGCAAAC	2	2
chr	+	27279	27288	27282	0.987489	214	0	1.24193e-39	6.27876e-48	EG11081	ispH	Primary	UUAGCAGCCUAAGUUAUGCGAAAAUGCCGGUCUUGUUACCGGCAUUUUUUAU	...(((..........)))((((((((((((......))))))))))))...	-18.1	GGCAUUUUUUAUGGAGAAAACAUGCGUUUAC	6	7
chr	+	29272	29281	29276	0.984848	240	0	0	3.45157e-29	EG10206	dapB	Primary	ACACAUUUAAUUUAUUGAUUAUAAAGGGCUUUAAUUUUUGGCCCUUUUAUUU	.......(((((....))))).((((((((.........)))))))).....	-10.7	GCCCUUUUAUUUUUGGUGUUAUGUUUUUAAA	5	9
chr	+	34114	34123	34119	0.990741	175	0	1.10689e-12	0	EG10135	carB	Primary	CUAAUUUGAUCGAAUAACUAAUACGGUUCUCUGAUGAGGACCGUUUUUUUUU	......................(((((((((....)))))))))........	-13.9	CCGUUUUUUUUUGCCCAUUAAGUAAAUCUUU	9	9
chr	+	50361	50372	50366	0.411735	2339	3.79507e-06	4.81938e-11	1.68743e-06	EG10326	folA	Primary	UUACGGCUAGCGCCGGAUGCGACGCCGGUCGCGUCUUAUCCGGCCUUCCUAU	....((..((.((((((((.(((((.....))))).)))))))))).))...	-25.8	CGGCCUUCCUAUAUCAGGCUGUGUUUAAGAC	3	3
chr	-	51320	51329	51324	0.495261	1902	3.33639e-11	6.6911e-08	0.000136569	EG10047	apaG	Internal	AAGAGUACCAGUACACCAGCGGUGCAAUCAUUGAAACCCCGCUGGGCACCAU	...............(((((((................))))))).......	-12.2	GCUGGGCACCAUGCAGGGUCACUACGAAAUG	1	1
chr	-	51364	51376	51370	0.430459	2244	0.000146486	1.28812e-06	3.49799e-11	EG10523	rsmA	Alternative primary in TU	CAGGGCGAAGGAGUGGUUGGCGUCCAGCCACUUAUCGCGCCUGGCGAAGAGU	((((((((..((((((((((...)))))))))).)))).)))).........	-28	CUGGCGAAGAGUACCAGUACACCAGCGGUGC	1	1
chr	-	53252	53263	53255	0.845338	909	6.35181e-62	3.92384e-99	5.79296e-95	EG10985	surA	Alternative primary in TU	GCCGAUGCCACUCUCCUUACCAACCGGGCAGCGAUGCUCGGUUUGCCGCUCA	.....................(((((((((....))))))))).........	-13.6	GUUUGCCGCUCACCCUCCGCCCUUAUUCCCC	3	4
chr	-	53352	53366	53358	0.424844	2266	4.44202e-10	1.02866e-08	1.43011e-08	EG10985	surA	Alternative primary in TU	AACCCAACGUGUUGUGAUCACUCCCGGCGAGCCCGCCGGGAUUGGCCCGGAC	..........(((..(.(((.((((((((....)))))))).))).)..)))	-19.6	AUUGGCCCGGACUUAGUUGUCCAGCUUGCAC	2	3
chr	-	54360	54369	54364	0.434455	2215	1.82397e-07	3.24337e-22	1.53991e-11	EG10985	surA	Internal	GAUCAGGCGAUUGCUAACAUCGCGAAACAGAACAACAUGACGCUGGAUCAGA	((((.((((.((((.......))))..((........)).)))).))))...	-9.5	CGCUGGAUCAGAUGCGCAGCCGUCUGGCUUA	2	2
chr	+	57334	57349	57342	0.62924	1441	0.000261355	0	1	EG11570	djlA	5' UTR	CCGGAAAACGGUAAAAGCACCUUUAUAUUGUGGGAGAUAGCCCUGAUAUCCG	.((((..((((((((((...)))).))))))(((......))).....))))	-8.8	CCCUGAUAUCCGUGUGUCGAUUUGGGGAAUA	3	3
chr	+	58239	58250	58244	0.803463	1012	8.21141e-23	1.35573e-32	4.03763e-24	EG11570	djlA	Primary	CUGAGUAACUGCCCACGAUUAAAGGUGGCCGCCCUGGCGGUCACUUCUUUGA	..................((((((((((((((....))))))))..))))))	-16	UCACUUCUUUGAGAAAAGGCGUUUACUCAGA	3	5
chr	+	59309	59319	59315	0.776984	1068	0.000306339	8.51894e-08	0.023806	EG12611	yabQ	Primary	AAUGAGCCAGAAUAAGCUAAGGUUGAAGGGGCUGGAACGCCCCUUCAACCUU	....(((........)))((((((((((((((......))))))))))))))	-27.5	CCCUUCAACCUUAGCAGUAGCGUGGGAUGAU	2	2
chr	-	59606	59616	59610	0.991646	159	4.83587e-32	0	2.01673e-57	EG12609	rluA	Primary	CCUAAGGGCUGCCUCUUGUACAUAAAUCCCCGAGUCCGGGGAUUUUUUGUUU	..((((((....)))))).(((.(((((((((....)))))))))..)))..	-17.8	GAUUUUUUGUUUCUGCCAAACUGCUUUCAGU	6	9
chr	-	60017	60028	60021	0.472084	1992	6.66001e-08	8.83022e-16	0.000319189	EG12609	rluA	Internal	GAAAAAGCAGUAUGUGGCCCGCGUCUGGGGGCAUCCAUCCCCCGCAGAAGGU	......((........))((...((((((((........)))).)))).)).	-12.8	CCCGCAGAAGGUCUGGUGGAUCUGCCGCUGA	1	2
chr	-	74417	74430	74422	0.564877	1640	1.23467e-07	6.24524e-12	0.0348417	EG11574	thiB	Alternative primary in TU	UAAGCGCCACCACGCUGGUGGUAGCGGUUGCGCUGGCGGCGUUUCUCGCCCU	..(((((.(((..((((....))))))).)))))((.((((.....))))))	-21.7	GUUUCUCGCCCUGUGGUGGAACGCGCCGCAG	3	4
chr	-	75509	75521	75514	0.972964	348	0	0	0	G0-9381,EG12094	sgrR,sroA	Alternative primary in TU	CCGUCGAACCUGAUCCGGAUAACGCCGGCGAAGGGAUUUGAGGCUCCUUCUC	.(.((((((((...((((......))))....))).))))).).........	-14.4	AGGCUCCUUCUCAAGUCCUUUGCCACUCUUU	3	4
chr	+	77589	77598	77593	0.644444	1389	1	0.00113766	0	G0-9941,G0-10617	sgrS,sgrT	Alternative primary in TU	AGUAUUGGUGUAAAAUCACCCGCCAGCAGAUUAUACCUGCUGGUUUUUUUUA	......((((......)))).((((((((.......))))))))........	-17.8	UGGUUUUUUUUAUUCUCGCCGCGCUAAAAAG	8	10
chr	-	83599	83614	83605	0.51729	1805	0.00148941	0.0079268	8.81228e-06	EG11280	leuL	Alternative primary in TU	GCGCGGUAGACGAGUGAGCGGCAUCCAGCAUUAAGCCAGCACGCAGUCAAAC	........(((..(((.(((((............))).)).))).)))....	-11.5	ACGCAGUCAAACAAAAAACCCGCGCCAUUGC	2	2
chr	+	89078	89087	89081	0.800606	1021	1.88036e-11	5.2058e-11	9.23618e-21	EG10338	cra	Primary	AAGCCGCGAACAAAAAUACGCGCCAGGUGAAUUUCCCUCUGGCGCGUAGAGU	................(((((((((((.(......).)))))))))))....	-19.3	GGCGCGUAGAGUACGGGACUGGACAUCAAUA	1	1
chr	+	89476	89487	89480	0.417491	2313	0.00021113	1.65393e-13	7.31109e-07	EG10338.EG11084.IGR	cra.mraZ.IGR	IGR	GAGGGAUUUUUUCUUACAGCUAUUCAUAACGUUAAUUUGCUUCGCACGUUGG	.(((((....)))))...........((((((.............)))))).	-3.8	UUCGCACGUUGGACGUAAAAUAAACAACGCU	2	2
chr	+	89782	89814	89787	0.588122	1564	6.98056e-20	1.92347e-31	1.72778e-25	EG11084	mraZ	Internal	UUUGCACCAUUGACAUUUAUCACCCGUGCCUGCUGCUUUACCCCCUGCCUGA	...((((...(((......)))...)))).......................	-5	CCCCCUGCCUGAAUGGGAAAUUAUCGAGCAA	2	3
chr	+	91159	91176	91165	0.755961	1110	8.95039e-37	9.06539e-63	4.9244e-44	EG11085	rsmH	Alternative primary in TU	CGGUGACGAUCUUUUGCGAUUUGGGAAGCUGCCACUCUGCCUGUUCAUUUGC	.((((.((..(((((........))))).)).))))................	-4.8	CUGUUCAUUUGCAUUAUUUUGACGGCGGUGA	4	6
chr	+	91481	91496	91486	0.490391	1923	9.85484e-10	2.05781e-09	7.18524e-10	EG11086	ftsL	Alternative primary in TU	GAAACCAAAACGUCAGGAAGAACAUGCCAACUUUAUCAGUUGGCGUUUUGCG	..........((.((((......(((((((((.....)))))))))))))))	-11.5	UGGCGUUUUGCGUUGUUAUGCGGCUGUAUUC	4	4
chr	+	92210	92224	92214	0.490476	1921	0.00298927	2.36568e-08	1.05476e-07	EG10341	ftsI	Internal	CGGUGGCCUUUAACAAGGCUGAAUCUGGUAGCGCCGUGCUGGUGGAUGUCAA	....((((((....))))))(((((((.((((.....)))).))))).))..	-15.9	GGUGGAUGUCAACACCGGUGAAGUGCUGGCG	1	2
chr	+	92655	92665	92658	0.981296	280	0	0	0	G0-17085	ftsO	Primary	GCUUAUAUCCUCAAAAACAACGGUGGUCUGACAUAGAGAGGGCCACCUUCUC	.....................((((((((..(.....).)))))))).....	-13	GGCCACCUUCUCUUUCGGCUACGGGCUAAUG	3	3
chr	+	92751	92763	92754	0.519937	1795	1.62299e-08	2.1851e-07	4.33671e-08	EG10341	ftsI	Internal	UCUACGCAACUAUCGGCAGCUACGGCAUUUAUCGCCCACUGUCGAUUACCAA	...........((((((((....(((.......)))..))))))))......	-13.1	GUCGAUUACCAAAGUUGACCCCCCGGUUCCC	2	2
chr	+	93938	93968	93943	0.400902	2419	0.00012427	2.03929e-12	0.00023263	EG10621	murE	Internal	AUGAAGUGGGCCGCCGCUGGCUGGCAAAACUGCCGGACGCGGUUGCGGUAUC	.........(((((.(((((((((((....)))))).).)))).)))))...	-23.3	GGUUGCGGUAUCAAUGGAAGAUCAUAUUAAU	2	3
chr	+	99345	99358	99351	0.53275	1756	1.33968e-09	3.64918e-16	4.32871e-09	EG10344	ftsW	Internal	UCGCCAUUAUCGGCGAAGAACUGGGGUAUGUCGGUGUGGUGCUGGCACUUUU	(((((......)))))............(((((((.....))))))).....	-14.7	GCUGGCACUUUUAAUGGUAUUCUUCGUCGCU	4	4
chr	+	102853	102871	102859	0.497991	1890	7.39732e-07	4.3329e-12	1.96583e-12	EG10214	ddlB	Internal	CUCGGUGAAGAAAUUUUACCGUCAAUACGUAUUCAACCGUCCGGAACCUUCU	..(((((((.....)))))))((...(((........)))...)).......	-7.5	CCGGAACCUUCUAUGAUUAUGAGGCGAAGUA	2	3
chr	+	104639	104648	104643	0.497911	1891	6.66001e-08	4.40557e-11	2.68558e-12	EG10339	ftsA	Internal	GGGUGUCUGCGUCGUCGAUAUCGGUGGUGGUACAAUGGAUAUCGCCGUUUAU	.((((((.((...)).))))))...((((((((....).)))))))......	-12.3	AUCGCCGUUUAUACCGGUGGGGCAUUGCGCC	3	4
chr	+	106669	106695	106673	0.3569	2851	1.52365e-09	4.02734e-16	5.8687e-10	EG10347	ftsZ	Alternative primary in TU	AAAGUCACCCUGACGUUACGCCCUGCGCCGGCCAACACCGGGGUCAUCUAUC	......((((((..(((..(((.......))).)))..))))))........	-13.8	GGGUCAUCUAUCGUCGCACCGACUUGAAUCC	2	2
chr	+	107548	107561	107554	0.90254	736	6.75459e-135	6.74207e-206	2.09304e-269	EG10265	lpxC	Primary	CUGGCAAAUCUGGCACUCUCUCCGGCCAGGUGAACCAGUCGUUUUUUUUUGA	((((...(((((((..........)))))))...))))..............	-15.1	GUUUUUUUUUGAAUUUUAUAAGAGCUAUAAA	9	9
chr	+	108270	108283	108275	0.466828	2012	1.79444e-10	1.91385e-17	1.00946e-12	EG11087	secM	Alternative primary in TU	AAACCUUUACUUCAUUUUAUUAACUCCGCAACGCGGGGCGUUUGAGAUUUUA	.............((((((....((((((...))))))....))))))....	-8.9	UUUGAGAUUUUAUUAUGCUAAUCAAAUUGUU	4	6
chr	+	109184	109195	109188	0.533922	1745	2.4155e-15	2.56662e-14	2.02618e-20	EG10936	secA	Internal	UGAAAGAGGGCAUCAUGGAUGAAGGGGAGUCUCUGUACUCUCCGGCCAACAU	.....(..(((.(((....))).(((((((......))))))).)))..)..	-11.9	UCCGGCCAACAUCAUGCUGAUGCACCACGUA	1	1
chr	+	111025	111036	111030	0.94563	546	2.6901e-77	5.77447e-108	2.58111e-108	EG10936	secA	Alternative primary in TU	AAUAAAAGCUAACUGUUGAAGUAAAAGGCGCAGGAUUCUGCGCCUUUUUUAU	...........(((.....)))(((((((((((....)))))))))))....	-18	CGCCUUUUUUAUAGGUUUAAGACAAUGAAAA	6	7
chr	-	111466	111476	111469	0.766138	1093	2.25291e-22	1.02676e-27	1.7607e-32	EG12314	yacG	Distant primary	AAUCCCUUUAGGCCUGAUAAGACGCGCCAGCGUCGCAUCAGGCAUCGUGUGC	...........(((((((..(((((....)))))..))))))).........	-21.9	GGCAUCGUGUGCGAAUGUCGGAUGCGGCGAA	1	2
chr	+	114523	114535	114529	0.914156	690	7.04186e-63	1.24314e-91	5.29293e-78	EG10422	guaC	Primary	AACCUGUAAUCUCCCAACGCUGGCGUGGAGCAACACGCCAGCGUUAUCCCAU	...............((((((((((((......)))))))))))).......	-23.9	GCGUUAUCCCAUCCCACUCAUCGCAUCGCCU	2	3
chr	-	117702	117712	117705	0.954545	486	0	8.51618e-12	1.10689e-12	EG11546	nadC	Primary	CUAAUAGUUGACAGAUUUAUCCGCUCCAUCGCGGGCGGAUAAUCUCCCCUUC	............(((((.((((((((......))))))))))))).......	-16	AAUCUCCCCUUCCCCAACUUUCUUCGUAACG	3	5
chr	-	120134	120143	120137	0.818799	967	1.66896e-15	1.3017e-11	1.66896e-15	EG10084	aroP	Primary	AGCGCAUUAAUCUCUCUACGCCCUCACCCGUACAGGGUGAGGGCAAUAAUCU	...................((((((((((.....))))))))))........	-23.5	GGGCAAUAAUCUUUACACCAACGCCCCGUAA	3	4
chr	+	122303	122320	122312	0.329581	3355	2.69864e-09	3.63474e-07	1.46608e-06	EG11088	pdhR	Internal	UCUCGAAGCGAAGGGCUUGUUGCUUCGUCGCCAGGGUGGCGGCACUUUUGUC	....(((((((........)))))))(((((((...))))))).........	-18.6	GGCACUUUUGUCCAGAGCAGCCUAUGGCAAA	4	5
chr	+	122937	122946	122940	0.741371	1145	3.46668e-120	5.54802e-194	1.97277e-168	EG11088	pdhR	Alternative primary in TU	UGUAAAUCAAGCGCAUAUAAAAGCGCGGCAACUAAACGUAGAACCUGUCUUA	..........((((........))))((((...............))))...	-7.7	GAACCUGUCUUAUUGAGCUUUCCGGCGAGAG	3	4
chr	+	122965	122973	122965	0.702596	1230	5.56087e-76	2.51254e-102	2.4497e-118	EG11088	pdhR	Alternative primary in TU	CGGCAACUAAACGUAGAACCUGUCUUAUUGAGCUUUCCGGCGAGAGUUCAAU	.((((...............))))..(((((((((((....)))))))))))	-12.3	CGAGAGUUCAAUGGGACAGGUUCCAGAAAAC	2	2
chr	+	127617	127629	127622	0.584554	1572	2.48781e-44	2.15162e-24	1.10306e-72	EG10025	aceF	Alternative primary in TU	CCGUCUGGUGAUGUAAGUAAAAGAGCCGGCCCAACGGCCGGCUUUUUUCUGG	.((((....))))..((.(((((((((((((....)))))))))))))))..	-25.3	GCUUUUUUCUGGUAAUCUCAUGAAUGUAUUG	6	7
chr	+	127890	127935	127895	0.328533	3375	3.47084e-09	7.53486e-16	0.000144917	EG10025	aceF	Alternative primary in TU	AGCUAACGCCGCUGCGGCCUGAAAGACGACGGGUAUGACCGCCGGAGAUAAA	........(((..((((((((........)))).....))))))).......	-11.7	GCCGGAGAUAAAUAUAUAGAGGUCAUGAUGA	1	2
chr	+	129393	129403	129396	0.982512	264	0	0	0	EG10543	lpd	Primary	UGCCGGAACAUCCGGCAAUUAAAAAAGCGGCUAACCACGCCGCUUUUUUUAC	(((((((...)))))))...(((((((((((.......)))))))))))...	-25.8	CGCUUUUUUUACGUCUGCAAUUUACCUUUCC	7	7
chr	+	129526	129538	129531	0.685619	1280	1.86363e-12	4.01299e-12	0.000197398	EG12315	yacH	Antisense	UGACAGUAUGGUUACUGUCGUUUAGACGUUGUGGGCGGCUCUCCUGAACUUU	.(((((((....)))))))((((((..((((....))))....))))))...	-15	CUCCUGAACUUUCUCCCGAAAAACCUGACGU	3	4
chr	+	131584	131597	131589	0.462894	2039	4.19882e-08	5.13259e-23	1.0658e-07	EG12316	acnB	5' UTR	CUACAAACUGCUGUCUCACAGGAGCGUGAAGAGAAUCGCCUGCCGCACUAUG	.......((.((((...)))).)).((((......)))).............	-7.4	UGCCGCACUAUGACAAUGAGAGCGAGGAGAA	1	2
chr	+	134275	134285	134280	0.996234	91	3.4213e-59	0	1.17204e-165	EG12316	acnB	Primary	UGCGCAUAAACGACACAAUGCCCGGUGAAUGAGAUUCCCGGGCAUUUUUUUA	................(((((((((.((((...)))))))))))))......	-17.9	GGCAUUUUUUUAUUUCUAAACCAUCGCCGUU	7	10
chr	-	134743	134755	134748	0.967521	396	2.84366e-221	2.68212e-234	7.33328e-233	EG10962	speD	Primary	CAGCUGUUUAACGGCUCUGGCGGAGCUCCCAGGCUCCGCCAGAUUUAUUUAC	.((((((...))))))(((((((((((....)))))))))))..........	-28.1	AGAUUUAUUUACUUCUGCUGCACGAAAUUGC	3	6
chr	+	134783	134793	134787	0.800897	1018	2.47417e-24	2.58873e-22	1.02676e-27	EG12605	yacL	Primary	UGCAGCAGAAGUAAAUAAAUCUGGCGGAGCCUGGGAGCUCCGCCAGAGCCGU	...................(((((((((((......))))))))))).....	-22.8	CGCCAGAGCCGUUAAACAGCUGGCAUAUUGC	2	3
chr	-	138643	138653	138648	0.970377	375	1.95674e-50	4.32407e-84	1.32428e-87	EG10369.EG12318.IGR	gcd.cueO.IGR	IGR	AGAUUUGCGUUUGUCAUCAGUUUAAUGCCCGGAGAGAUCCGGGCAUAUUUCC	.(((........))).........(((((((((....)))))))))......	-18.1	GGGCAUAUUUCCGAAUACGGUCUUUUUAUAC	5	6
chr	-	141899	141918	141903	0.568056	1633	3.46499e-08	2.42248e-05	3.62275e-10	EG12319	can	Alternative primary	GAAUCACUUUGCCGAUAUACGGCAGAUGACGGUAACGCUGUGCGUAAUCAAU	...(((.(((((((.....)))))))))).(((.((((...)))).)))...	-15.5	UGCGUAAUCAAUGCCGUAACCCACCACAAAC	1	1
chr	-	141965	141977	141970	0.900493	744	2.54936e-186	2.05353e-271	2.61482e-228	EG12319	can	Primary	CAACCACAAAUAAAAAUGCCAUGCCGGAUGCAACACAUCCGGCAACUUCACA	.....................(((((((((.....)))))))))........	-15.8	GGCAACUUCACACUUACUCGUCCAGCAGAAU	2	2
chr	+	142000	142012	142004	0.933154	613	2.94065e-206	1.13461e-199	1.17364e-203	EG20098	hpt	Primary	UGCUGGACGAGUAAGUGUGAAGUUGCCGGAUGUGUUGCAUCCGGCAUGGCAU	((((.....)))).((((.(...((((((((((...))))))))))).))))	-20.7	CCGGCAUGGCAUUUUUAUUUGUGGUUGGCGU	5	8
chr	+	144508	144518	144514	0.729354	1172	6.73499e-08	4.32377e-08	2.20872e-19	EG12321	yadH	Primary	CGUAGCUAAGGCUAUUUCCUCUCCUCUGGAUUUGGGGGAGAGGAGUUUUGAC	.(((((....)))))((((((((((((......)))))))))))).......	-24	AGGAGUUUUGACGGCUAUCACCCUUUAUCAA	4	4
chr	-	146269	146279	146272	0.850161	897	2.87941e-186	1.54466e-101	5.53821e-47	EG11747	panD	Primary	GUUGCUUGAUUGUUAUCCCUGCGGCUGGUUACUCACCAGCCGCGACAUCGUC	...................((((((((((.....))))))))))........	-18.5	CGCGACAUCGUCUCCAGCGAAUCCGUUCUUA	2	4
chr	-	147766	147776	147769	0.592214	1548	0.00097316	0.000492883	1.63577e-07	EG11746	panC	Alternative primary	CUCUGCAACGUCUUCCCGAGACAUUCCUUUACUCAGAAGACGCUGGGCGAAU	.(((.((.(((((((..(((...........))).))))))).)).).))..	-12.6	CGCUGGGCGAAUUCCUGACUUACUUCCUGUC	2	2
chr	-	147897	147909	147902	0.885505	789	3.9112e-64	1.4869e-53	8.7554e-61	EG11746	panC	Primary	CUGGCGUAAUACUUAACUGGCGCUACGGCUGAUGGCGCCAGUUAUUAAUUUA	.............(((((((((((((....).))))))))))))........	-18.8	GUUAUUAAUUUACCCCACGUCAUCUGUCAUA	3	4
chr	-	157653	157665	157658	0.658257	1357	5.05415e-19	1.49229e-34	1.35947e-30	EG10690	pcnB	Alternative primary in TU	GGCAGCAAUCUGGCCUCUCCGCUGGAGCAGGUCAAUGCUGCCCUGAAAGCAU	(((((((...((((((((((...)))).)))))).)))))))..........	-26	CCCUGAAAGCAUUAGGCGAUAUCCCUGAAAG	2	2
chr	-	160088	160100	160092	0.991098	169	0	0	0	EG10230	dksA	Alternative primary in TU	CCGUUCCAUCACGUUUACCACAGGCGGGAAAUGCUCCCGCCUUAUUUUUUGU	.(((......)))........((((((((.....))))))))..........	-15.4	CUUAUUUUUUGUUCAAAGAGAUGACAGACAC	6	8
chr	+	164633	164654	164638	0.494199	1907	3.19374e-11	1.69126e-07	0.000236661	EG12329	hrpB	Primary	CGCACGUUCACCCUCACCCUAACCCUCUCCCUCAAGGGAGAGGGGACCGAUC	......................(((((((((....)))))))))........	-19.2	AGGGGACCGAUCGAGCACAAAUUUUGAGAGA	4	4
chr	+	167306	167315	167312	0.972113	356	0	4.39472e-41	3.72303e-33	EG10605	mrcB	Primary	UAACAUCUAAGCGUGAAAUACCGGAUGGCGAGUUGCCAUCCGGUAAAAUAAC	..................(((((((((((.....))))))))))).......	-20.9	CGGUAAAAUAACAUCCCAUCUAAGAUAUUAA	2	3
chr	+	169760	169772	169765	0.85107	892	2.18576e-61	3.88071e-75	2.68468e-67	EG10302	fhuA	Alternative primary in TU	CUUCCGUUUCUAAUUUCUCUUUUGGGGCACGGAUUUCCGUGCCCAUUUCACA	........................((((((((....))))))))........	-17.3	GCCCAUUUCACAAGUUGGCUGUUAUGCAGGA	3	3
chr	-	173366	173376	173369	0.603113	1518	6.83143e-06	3.10776e-06	7.76696e-05	EG10303	fhuB	Antisense	UAGAUAAAAUAUGGCGCGCCGAUAAAGGUUGACAGCAGCCCCGCCGGGAUCU	.((((......(((((.(........(((((....)))))))))))..))))	-10.5	CCGCCGGGAUCUGGAAUGGAAACAGCACCAU	1	2
chr	-	173419	173432	173425	0.67233	1303	1.48344e-24	4.74254e-31	1.50251e-30	EG10432	hemL	Distant primary	UCCAGGCGUACAGGGCCGUUAUAUGGAAAAAUUAACGGCUCUGCUUUCUCAA	..........(((((((((((...........))))))))))).........	-17	CUGCUUUCUCAACAAAUAGAUAAAAUAUGGC	3	4
chr	+	173537	173546	173542	0.622222	1467	0.0609478	6.73499e-08	0.000115968	EG10303	fhuB	Primary	GCGACAACGGAUGCCCGAUGCGACGCUGGCGCGUCUUAUCGGGCCUACAAAC	............((((((((.(((((....))))).))))))))........	-22.9	GGGCCUACAAACGGCCCCGAAUCGUAGGUCG	1	1
chr	-	176956	176964	176958	0.729422	1171	0.0235772	2.06844e-05	7.76113e-07	EG12333	yadS	Primary	GGCGUUGAAGAGAGAAGAUGUGCCGGAUAGUUUAUCCGGCACAUGAACAACA	...((((..........((((((((((((...))))))))))))...)))).	-20	ACAUGAACAACAGAUUAGAUACUAAAGGAAG	2	2
chr	+	176991	177004	176997	0.961562	439	2.52817e-238	0	0	EG12332	erpA	Primary	GUAUCUAAUCUGUUGUUCAUGUGCCGGAUAAACUAUCCGGCACAUCUUCUCU	..................((((((((((((...)))))))))))).......	-18.9	CACAUCUUCUCUCUUCAACGCCCAUUCUCAU	2	3
chr	-	178414	178426	178419	0.960385	449	3.82719e-149	1.55738e-214	5.80023e-187	EG11090	mtn	Alternative primary in TU	CUUGCACAUGGCUAAGUCACUGUUCAGGGCGCUGGUCGCCCUGUCUUUUCUU	.....(((((((...)))).))).(((((((.....))))))).........	-14.5	CUGUCUUUUCUUGCGCCACUGUGGCUCAACG	4	6
chr	-	178789	178800	178793	0.456014	2080	8.91275e-08	2.59425e-14	2.67474e-05	EG11090	mtn	Internal	CAUUUGGUUAUGAAUACGGUCAGUUACCAGGCUGUCCGGCAGGCUUUAAAGC	................(((.(((((....))))).)))....(((....)))	-10.1	AGGCUUUAAAGCUGACGAUAAACUGAUCGCU	3	3
chr	+	182344	182354	182349	0.948001	524	2.94819e-61	1.9792e-37	9.61994e-35	EG10463	degP	Primary	AAUGCAGUAAUCUCCCUCAACCCCUUCCUGAAAACGGGAAGGGGUUCUCCUU	..................((((((((((((....))))))))))))......	-20.8	GGGGUUCUCCUUACAAUCUGUGAACUUCACC	2	3
chr	-	183643	183651	183645	0.734188	1162	0.0609478	8.24475e-23	2.05837e-08	EG12336	yaeH	Primary	GUUAAUUCGGGCAUUCCCCUCUACCCUUCGGGCUGAGGGGAAUGAGCCAGCG	........((.((((((((((..(((...)))..))))))))))..))....	-25.5	AAUGAGCCAGCGCCGCCUCAACCUUAACGCA	2	2
chr	-	185080	185090	185083	0.989448	194	0	0	0	EG10207	dapD	Primary	CCAUCGACUAAAAGUAUGCACACGGGCAGCACGACGCUGCCCGAUUUUUUUG	......................((((((((.....)))))))).........	-16.9	CCGAUUUUUUUGCAGGGAUGAGCGAUGAUUU	7	7
chr	-	188677	188687	188683	0.970764	371	0	0	0	EG10570	map	Alternative primary in TU	GAUAAUCUCGCACGACGAAUAAGAUGAAGCCGGCGAAUGCCGGCUUUUUUAA	.......(((.....)))....((.(((((((((....))))))))).))..	-16.9	CGGCUUUUUUAAUGCGAUAAUUUAAUCUUAU	6	6
chr	+	190797	190806	190800	0.759155	1104	2.89489e-153	1.59264e-179	1.97625e-188	EG10901	rpsB	Alternative primary in TU	GACCAGGUAGUACACGUUUGGUUAGGGGGCCUGCAUAUGGCCCCCUUUUUCA	(((((((.........)))))))((((((((.......))))))))......	-22	CCCCCUUUUUCACUUUUAUAUCUGUGCGGUU	5	5
chr	+	191742	191754	191747	0.917541	681	8.22009e-237	0	0	EG11033	tsf	Primary	AAGCAGUCUUAAUUAUCAAAAAGGAGCCGCCUGAGGGCGGCUUCUUUUUGUG	................(((((((((((((((....)))))))))))))))..	-24.6	CUUCUUUUUGUGCCCAUCUUGUAAAUUCAGC	5	7
chr	+	193487	193497	193492	0.963877	427	0	0	0	EG10335	frr	Primary	CAAAAACGCCGCUCAGUAGAUCCUUGCGGAUCGGCUGGCGGCGUUUUGCUUU	..((((((((((.((((.(((((....))))).)))))))))))))).....	-30.4	GCGUUUUGCUUUUUAUUCUGUCUCAACUCUG	5	7
chr	+	194840	194853	194846	0.881915	801	1.72417e-158	7.69865e-240	1.94826e-187	G0-17084,EG12715	dxr,ispZ	Alternative primary in TU	GUAGUUGGCUUUAUAAGGUCAGAUAUGCCGUGGUUUUACACGGCUUUUUUUU	(((.(((((((....))))))).)))((((((......))))))........	-16.7	CGGCUUUUUUUUGUAUAGGCUUCAGUAUUCC	8	9
chr	+	195466	195490	195475	0.381267	2585	0.000388912	0.000281426	0.00217488	G6092	ispU	Internal	GAGAUGCUAAACCAGCAUGUCUGUAUGCAUGAACUGGCCCCUGUAGAUUUAG	((..(((....(((((((((......)))))..)))).....)))..))...	-8.8	CUGUAGAUUUAGUAAUUAGGACUGGGGGGGA	3	3
chr	+	195569	195587	195573	0.539027	1723	4.45142e-13	2.08752e-30	8.98195e-11	G6092	ispU	Internal	GCAAAUUGCCUAUGCCGAACUUUACUUUACAGAUGUUCUCUGGCCCGAUUUC	..((((((.....(((((((.((........)).))))...))).)))))).	-5.8	UGGCCCGAUUUCGAUGAACAAGACUUUGAAG	3	3
chr	+	197743	197753	197748	0.370296	2704	0.00902143	7.00646e-08	7.00475e-06	EG12436	rseP	Internal	CUUAUUAGCGUGAACUUAGGGAUAAUUAACCUGUUUCCGUUGCCCGUACUUG	.....(((((.(((..((((.........)))).))))))))..........	-9	UGCCCGUACUUGACGGGGGGCAUCUGCUGUU	2	3
chr	+	201050	201061	201055	0.663253	1343	2.32587e-50	1.07535e-63	5.66547e-55	EG10455	skp	Alternative primary in TU	AGUUGGAUGCAGAACUACACGGUGAUGGCGAUAUCGUCAUCACCGGCGUUGC	((((........))))...(((((((((((....))))))))))).......	-20.9	CACCGGCGUUGCGUCCAUGCAAUCUGCACAA	2	2
chr	+	202060	202070	202064	0.686449	1278	9.86123e-76	4.4848e-69	6.01474e-84	EG10316	lpxD	Alternative primary in TU	GCCAAACUUUACGGCCUGUCUCAUUCUUACGAUUGCGGCAGGCCGUGUUAUU	.........(((((((((((.((.((....)).)).))))))))))).....	-23	GGCCGUGUUAUUAUUGUCGUUUCUUAUAUUU	3	5
chr	+	203405	203415	203409	0.794592	1029	2.95885e-86	6.84991e-126	5.60442e-127	EG10545	lpxA	Alternative primary in TU	GCGUCCAUUAACGAUUGCCCUGGUCGCCGGAGAAACCUCCGGCGAUAUCCUG	.(((......))).........((((((((((....))))))))))......	-20.3	GGCGAUAUCCUGGGGGCCGGUUUAAUCCGCG	3	3
chr	+	203784	203801	203794	0.425739	2261	0.00108622	1.50599e-10	7.31891e-07	EG10546	lpxB	Internal	GUUUUCAAAAUAGGCAGAGCCACCGAUCUGGUGCUCGCAUUUCUGCCUUUCG	...........(((((((((((((.....))))...))...)))))))....	-15.3	UUCUGCCUUUCGAAAAAGCGUUUUAUGACAA	4	5
chr	+	209620	209630	209623	0.970407	374	0	8.09195e-22	1.50622e-27	EG11647	accA	Primary	ACGCGUAAUUCGCAAAAGUUCUGAAAAAGGGUCACUUCGGUGGCCCUUUUUU	..(((.....))).........(((((((((((((....)))))))))))))	-21.1	UGGCCCUUUUUUAUCGCCACGGUUUGAGCAG	6	7
chr	-	213623	213634	213628	0.79594	1027	3.26944e-22	1.38802e-38	2.41347e-35	G6097	rof	Primary	AUUGACUUUCGCCGGAUGCGACGUUUGAUGCGUCUUAUCCGGCUUUCACUUA	..........((((((((.(((((.....))))).)))))))).........	-22	GGCUUUCACUUAACUAAGCGUUUUCUGCCAG	4	5
chr	-	217012	217023	217017	0.971493	362	5.72678e-196	2.08458e-207	5.99209e-257	EG10770	proS	Primary	UUAAAGGCUGAUGCCAGAAAGGGUCCUGAAUUUCAGGGCCCUUUUUUUACAU	.....(((....)))((((((((((((((...))))))))))))))......	-25.2	CUUUUUUUACAUGGAUUGUAUAAAAUGGAUA	7	7
chr	-	218793	218804	218797	0.375108	2653	0.000102779	0.00733394	1.99061e-07	EG11503	trmO	Primary	AAACUAAAUCACUUUUUUUUGUCCCAGGCUCGCCUUGAGCCUGUUCUACCUU	........................(((((((.....))))))).........	-12.2	CUGUUCUACCUUCCAACUGGAACCGUAACAA	2	3
chr	-	220047	220056	220050	0.699322	1237	1.79624e-38	2.10746e-39	2.10151e-55	EG11504	metQ	Primary	UUCCACAAUUUGUAAUAUCAUUCAGGACGGGCGCUUGCCCGUCUUGUCAUUU	......................((((((((((....))))))))))......	-18.4	GUCUUGUCAUUUUUACAAGCUCCUGAUUCAA	5	5
chr	-	228923	228931	228923	0.922222	661	0.00113766	0	0.00284169	EG30024.EG30076.IGR	aspU.rrfH.IGR	IGR	CCCCUGCGUGACAGGCAGGUAUUCUAACCGACUGAACUACCGCUCCACCGAA	....((.(((...(((.(((((((.........))).))))))).)))))..	-9.9	CGCUCCACCGAAUUCUUUUACAACCACCGGU	4	6
chr	+	229171	229184	229177	0.502315	1868	0.000622329	0.00479012	0.0078679	EG11648	dkgB	Internal	UCACCUCAGUUAACGAAAAUAGCAUUAAAAGAGGCAUAUUAUGGCUAUCCCU	...((((..((((.(.......).))))..))))..................	-4.7	AUGGCUAUCCCUGCAUUUGGUUUAGGUACUU	3	3
chr	+	230001	230009	230006	0.983333	254	7.64181e-06	0	0	EG11648	dkgB	Primary	CCUGAAUGGGAUUAAGCCUCUCUGACAGCUCCUCCGGGAGCUGUUUUUACAU	...((..((.......))..)).(((((((((....))))))))).......	-18.3	CUGUUUUUACAUGCUCGCUAAGGAAAUCGAU	5	6
chr	-	232546	232555	232548	1	15	0	0	0	EG10246	mltD	Primary	GACAAACCAGAUAAUAAAAAGGCACCGAUUCCCCCGGUGCCUUUUUUAUUUA	........((((((..(((((((((((.......))))))))))))))))).	-18.7	CUUUUUUAUUUAUGCCGCUUUAUGUGCAUCU	6	9
chr	-	233578	233591	233584	0.444364	2142	3.76975e-09	2.32407e-08	0.000171041	EG10246	mltD	Internal	CAAGUUAAAAAACGUAACAUGCCUAUGGAACUGGUACUACUACCCAUAGUGG	...((((.......))))....((((((...((((...)))).))))))...	-7.5	UACCCAUAGUGGAGAGCGCUUUUGAUCCUCA	4	4
chr	-	233773	233789	233781	0.530896	1760	1.53179e-26	1.13884e-24	4.69404e-15	EG10246	mltD	Internal	GUCAGGCACGAUGGAUGGACGAUGGGACGUCUAUCGCGCCAGAUGGUGACUU	(((.(((.(((((((((..(....)..))))))))).))).)))........	-23.8	AGAUGGUGACUUGUGGGCUUUCAUUGGCGAC	3	3
chr	-	235482	235490	235485	0.768269	1088	2.21171e-17	9.7031e-20	1.04851e-17	EG10860	rnhA	Primary	AGCCUGUGGUUUACGACAUUGCCGGGUGGCUCCAACCGCCUGGCGAAUUCGU	.(((...)))..((((..(((((((((((......)))))))))))..))))	-23.8	UGGCGAAUUCGUGGCUUGUUUUUACUCUGUU	5	7
chr	-	236926	236934	236926	0.666667	1329	0	0	1	EG30025.EG10243.IGR	aspV.dnaQ.IGR	IGR	CCCCUGCGUGACAGGCAGGUAUUCUAACCGACUGAACUACCGCUCCGCGUUG	.....(((((...(((.(((((((.........))).))))))).)))))..	-13	CGCUCCGCGUUGUGUUCCGUUGGGAACGAGG	2	3
chr	-	240822	240830	240825	0.979167	295	0	0	3.93892e-07	G6105	fadE	Primary	AAGUUGAAGCCGCGUAAAUGAAUAACGGAGCCGAAAGGCUCCGUUUCUUUAU	.............(((((.(((..((((((((....))))))))))))))))	-17.9	CCGUUUCUUUAUCCGCUAAUUAUUUAAAAUU	3	6
chr	+	240852	240861	240856	0.989247	197	3.89655e-07	0	1.0165e-16	G6104	ivy	Primary	AUUUUAAAUAAUUAGCGGAUAAAGAAACGGAGCCUUUCGGCUCCGUUAUUCA	................(((((.....((((((((....))))))))))))).	-16.6	CUCCGUUAUUCAUUUACGCGGCUUCAACUUU	3	4
chr	+	244310	244322	244315	0.659123	1352	1.8482e-16	5.4652e-32	3.67641e-33	G6107	yafJ	5' UTR	UGAAAAUUCUUAAAUCAAUCUUCGCCGGGGGCCAUGCGCUCCCGCUGUUGUG	...................(..((.(((((((.....))))))).))..)..	-12.9	CCCGCUGUUGUGGAGGUUACCCAUGUGCGAA	2	3
chr	-	244893	244904	244898	0.618357	1476	0.000492883	6.83143e-06	7.70911e-07	G6108	dpaA	Alternative primary	CCUGAUCCAGCAACGUUGCCACGCCAAACGGCGCGCGGCGGGUGAUCCAGUG	.((((((..((..((((((..((((....)))).)))))).))))).)))..	-18.3	GGUGAUCCAGUGUAAAUUAGUCGAGCAAUAC	2	2
chr	-	244964	244973	244969	0.695674	1250	2.16406e-22	2.05115e-22	6.51206e-24	G6108	dpaA	Primary	CAGCGGCUGUGUUGCAAUCACCGUGACCACAUCAUUCGGUGUGGUCUGCGAG	..(((((...)))))......((((((((((((....))))))))).)))..	-21	GUGGUCUGCGAGCUGAAGUCGAUUUCCACAU	3	3
chr	-	254204	254214	254208	0.967318	399	4.08857e-161	2.19827e-172	5.15099e-211	EG10695	pepD	Primary	UUAUUUGAUUUGCUGCCGGAUGGCGUUUAAUCGCCUUCCGGCAGUUUCAUCC	.....(((...(((((((((.((((......)))).))))))))).)))...	-27.1	GCAGUUUCAUCCUUCAUUAUCCUUCGAUAAA	3	3
chr	+	256466	256479	256472	0.940596	572	2.67157e-204	6.16286e-245	1.23221e-284	EG10414	gpt	Primary	UCUCCGGUCGCUAAUCUUUUCAACGCCUGGCACUGCCGGGCGUUGUUCUUUU	....................(((((((((((...))))))))))).......	-19.8	CGUUGUUCUUUUUAACUUCAGGCGGGUUACA	5	5
chr	+	258022	258031	258025	0.691838	1260	7.70911e-07	1.03471e-10	4.32842e-08	G0-16637	insB9	Antisense	UCCACCGAUUUUGAGAACGACAGCGACUUCCGUCCCAGCCGUGCCAGGUGCU	..((((.....((.(.(((.(.(.(((....))).).).))).)))))))..	-7.3	GUGCCAGGUGCUGCCUCAGAUUCAGGUUAUG	2	3
chr	+	263074	263092	263082	0.643991	1391	4.34714e-21	4.15585e-18	7.28233e-26	EG30104.G0-16715.IGR	thrW.ykfN.IGR	IGR	CAACGAAGAUCAAUCUUAUCUACUGACCAAAAAGGCCUGAUAGGGCUUCGCU	...(((((.....(((((((..((........))....))))))))))))..	-9.9	UAGGGCUUCGCUCACUAUACAUCCUUGGCUG	2	2
chr	+	263264	263275	263269	0.636972	1411	0.00443361	3.50233e-20	4.32842e-08	G0-16715.G6120.IGR	ykfN.ykfI.IGR	IGR	UUGUCCGUAAAAAGAUAACGCGCCUGCCGGGUAGUAGCAGGCGCAUUACGCA	(((((........))))).((((((((.........))))))))........	-17.4	GCGCAUUACGCAAUAGGUAAACAAGGGAGGA	2	2
chr	-	265556	265566	265557	1	16	0	0	0	G6125	ykfB	Alternative primary in TU	CCCCAGCAAAUUCACCCCGACAGCUAGCAGGCUGCCGGGGUUUUCUUUUAUC	.............((((((.(((((....))))).))))))...........	-18.7	UUUUCUUUUAUCAGGAGCCCGAAAAUGACCC	4	8
chr	-	271895	271904	271898	0.893162	765	0.00284169	0	0.000643824	G0-10696.G6131.IGR	eyeA.insI1.IGR	IGR	UGCAGUUCAAGUACCUGACUGCGUAAUACAGCCCGUCUGCCGUCUGGCUUUU	.(((((.((......))))))).......((((.(.(....).).))))...	-11.9	CGUCUGGCUUUUCAGGACGGUUUUUCCAGUA	5	5
chr	-	274901	274921	274906	0.475422	1976	5.72911e-07	0.00374135	1	G6134	insH1	Internal	GCCGUUUUACCCCAAGGCUGGUAAUGGCCGGCGACCUUAUCCGCUGGAAACC	(((((..((((........)))))))))(((((........)))))......	-15.4	CCGCUGGAAACCAUGCUACGCAUUCACUGCA	2	2
chr	+	280878	280886	280883	0.589744	1557	0	1	0.000565205	EG12338	yagA	Antisense	CAUCCUUUACCCAUGGUGAUCGACUUUUUCUUCAGGUCGAUCACCCCCACUU	..............((((((((((((.......)))))))))))).......	-18.1	UCACCCCCACUUUCGUGCUGUACCACCACAC	3	3
chr	+	292314	292323	292316	0.820468	962	0.000306339	2.06844e-05	0.185462	G6147	yagJ	Primary	GUAAUUUUUUGAAACAAUACAAAUAAGGCCUUCUCACUGAGAAGGCCAUUAC	..........................(((((((((...))))))))).....	-16	GAAGGCCAUUACCGACUUACAGUUCGAUUUG	3	3
chr	-	295237	295264	295243	0.463889	2033	1	0.000622329	6.70716e-05	G6151	yagN	Internal	CAGCUAAAAGUGCCUUAUCAUCAGAUUCAGGUGAUGGUAGUGACCCCGACCC	..((.......)).(((((((((........)))))))))............	-8.9	UGACCCCGACCCCGAGCCCGAAACGUUUCCU	3	3
chr	+	296551	296559	296554	0.859725	863	1.81501e-09	1.74865e-17	1.72557e-06	G6152	intF	Antisense	UUGAGCAAACUAGCCAAUGGUCCAGCCGAAGUCGGGCCUUGGCCUCUUUUUU	..(((.......(((((.(((((.((....)).)))))))))))))......	-16.3	GGCCUCUUUUUUUACUUUCGCCUCCACGACU	7	8
chr	+	297251	297264	297257	0.998833	56	0	0	0	G0-10738	nc1	Antisense	GCAUUCGUAAUGCGAAGGUCGUAGGUUCGACUCCUAUUAUCGGCACCAUUAA	(((((...)))))(..(((.(((((.......))))).)))..)........	-10	CGGCACCAUUAAAAUCAAAGAGUUACCCCAU	2	2
chr	+	303646	303654	303649	0.965397	416	1.44951e-07	1.20119e-15	0	G6158	yagU	Primary	CAGAUAAUGCAUUGAAUGAUAAAAAUGGCGCAAAUACAGCGCCAUUUUUAUA	..................(((((((((((((.......))))))))))))).	-17.8	GCCAUUUUUAUAGGUUAAAAACAUUGCUUUU	5	6
chr	-	304206	304215	304208	0.903698	727	2.51944e-28	1.38802e-38	3.9408e-10	G6159	ykgJ	5' UTR	CCCAGCCAACCGCGGUACGUUCUUACAUACGAUGUACCGCUGUUCUCUUUAC	...((..(((.((((((((((.........)))))))))).)))..))....	-15.5	UGUUCUCUUUACGAUUUUUAGCUGUACUGGU	5	5
chr	+	312321	312329	312327	0.627451	1448	1	0.000643824	1.37723e-08	G6166	ykgL	Internal	AUCCCCAGGAAAAUUAAUGUUGGUGUUAUAAACACACCAACAUUAAUCCGAU	.......(((...(((((((((((((.......))))))))))))))))...	-18.3	CAUUAAUCCGAUCUGAUUAUUAAUCAGACAA	2	4
chr	-	324598	324607	324600	0.861376	860	1.01518e-10	6.02295e-15	0.000415989	G6180	ykgH	Primary	AAUGACCGGGAAGGGAACCCGUUUUCAGGAAUGGAUGCCUGUCUUUUUCACU	..(((..((((.(((...((((((....))))))...))).))))..)))..	-12.2	GUCUUUUUCACUGUAAAUAUCCUGGCAUUGG	5	6
chr	-	334311	334320	334313	0.775253	1071	1.01518e-10	1.1441e-19	0.0125716	G6181	yahB	Internal	AAGCCGCAGAAGAGUUGGGUUUAACCACUUCCGCCAUUAGCUACACCAUUAA	.(((.((.((((...(((......))))))).)).....)))..........	-8.7	CUACACCAUUAAGCGUAUGGAGACGGGGCUG	2	2
chr	+	345383	345397	345388	0.281297	4792	0.0043971	0.00122649	0.00105869	G6192	yahM	5' UTR	CAUUAGCUCAUCAGGAAGAGCAGACGACAACCAGGAUUGUUGUAUGGUACGG	.....((((........))))..(((((((......))))))).........	-10.8	UGUAUGGUACGGGGUUCGAGGCCUCGAUGGC	2	2
chr	+	345412	345425	345417	0.902117	738	6.40459e-105	1.39561e-153	1.18118e-140	G6192	yahM	Internal	ACCAGGAUUGUUGUAUGGUACGGGGUUCGAGGCCUCGAUGGCGGUCCAACUU	....((((((((((......(((((((...))))))))))))))))).....	-16.1	GCGGUCCAACUUUUCAAAACUCUUCUGAAUC	4	4
chr	+	357592	357601	357597	0.808347	987	9.00027e-08	7.70911e-07	5.2058e-11	EG11326	codA	Distant primary	GCGUAGCGCAUCAGGCAAUUCCAGCCGCUGAUCUGUGUCAGCGGCUACCGUG	(((...))).............((((((((((....))))))))))......	-19.4	GCGGCUACCGUGAUUCAUUCCCGCCAACAAC	2	2
chr	+	375366	375375	375371	0.761111	1101	3.95441e-05	1.07173e-11	7.56795e-06	G6205.G6206.IGR	mhpE.mhpT.IGR	IGR	UCUGCACACGACUGCCGGAUGCGAUAAACGUCUUGUCCGGCCUACAUUUCGC	.............((((((((.(((....))).))))))))...........	-14.2	CCUACAUUUCGCCCGUAGGCAGUCAUUAAAU	3	3
chr	-	377321	377333	377326	0.845399	908	3.40118e-21	3.5685e-50	1.88965e-38	G6208.G6207.IGR	frmB.yaiL.IGR	IGR	AAACCGUAGGCCUGAUAAGACGCGCAUAGCGUCGCAUCAGGCAUCUGCGCAC	....((((((((((((..(((((.....)))))..)))))))..)))))...	-26.3	GCAUCUGCGCACGACUUAUCUAUGUUUACCA	3	3
chr	-	378378	378391	378383	0.729609	1170	3.62056e-25	9.63643e-35	2.19928e-25	EG50010	frmA	Alternative primary in TU	AGGCGGGGGUUCUUAAUACUCUCCCCGGGCAGCCGUCCGGGGGAUUAACCCU	.....(((((...((((....(((((((((....))))))))))))))))))	-22.3	GGGAUUAACCCUGAGAUAAUGACUGAUGGAA	2	2
chr	-	388646	388663	388647	0.765873	1094	2.11176e-22	3.85045e-21	8.13349e-41	EG10428	hemB	Alternative primary	CCUCACCCUAACCCUCUCCCCAAGGGGGCGAGGGGACCGUCCACUCUCGUAU	...........(((((.((((...)))).)))))..................	-17.2	CCACUCUCGUAUUACCCCGCCCGAUAAAACG	2	3
chr	-	388683	388694	388687	0.414898	2327	2.85158e-10	8.05613e-10	4.19113e-06	EG10428	hemB	Primary	GAAAGGGGGAGUUAACCUGUUGAAAGUACGGUGAACGCCCCCUCACCCUAAC	...((((((.(((.(((.((.......))))).))).)))))).........	-18	CCUCACCCUAACCCUCUCCCCAAGGGGGCGA	1	2
chr	-	395076	395085	395079	0.809483	982	4.80058e-06	2.37726e-10	2.47342e-10	EG12867	ampH	Primary	UUAAUACUCUGAAGGCAAACGGUUGAUAGCGACCAGUUUGCCUUUAUUCAUU	.........((((((((((((((((....))))).)))))))))))......	-20.9	CCUUUAUUCAUUUCGAUAUAGCCGCCUUUAC	3	5
chr	-	395127	395135	395130	0.500357	1874	9.92862e-11	2.8307e-15	1	EG12867	ampH	Primary	CUGGUGACCGAGCUAAGCGGGAAUAAACCGUUGGUUAUCCCCGCGUCCUGAU	.((((......)))).(((((.((((.((...)))))).)))))........	-13.8	CCGCGUCCUGAUUAAUACUCUGAAGGCAAAC	2	2
chr	-	399785	399794	399789	0.973254	346	1.56011e-69	8.70442e-57	1.26866e-31	EG10213	ddlA	Primary	CCACAAUGUAAUAUUUUAACGCCCGAUAAUAUUCUUAUUGGGCGUUUUCAGU	.................((((((((((((.....))))))))))))......	-16.1	GGCGUUUUCAGUUUCUUCAUCGCGACGACGA	4	5
chr	-	403606	403615	403609	0.630952	1436	1	1.59179e-16	0	EG11257.EG11401.IGR	dgcC.psiF.IGR	IGR	GAAGUAUGAUAUUUCGGGUGAGCCAUUUUCGUAGCUCACCCGUUAGCACUAU	((((((...))))))((((((((.((....)).))))))))...........	-17.4	CGUUAGCACUAUCAGGUAUCAGGCGGCUUUC	3	3
chr	-	404775	404784	404777	0.967328	398	1.86676e-22	5.04667e-19	1.10689e-12	EG10769	proC	Primary	CGCCGGACGUCAGGCCGCCACUUCGGUGCGGUUACGUCCGGCUUUCUUUGCU	.(((((((((..((((((.((....)))))))))))))))))..........	-28.1	GCUUUCUUUGCUUUGUAAAGCGCCAAAUCUG	3	6
chr	+	408492	408503	408496	0.945266	548	5.90038e-74	8.03588e-121	7.11235e-90	EG12159	ppnP	Primary	GUGCCGCUAUCUGUAAUUCCUCGCCUUCCCCUUGAACGGGAGGGCAUUUUUC	......................((((((((.......)))))))).......	-15	AGGGCAUUUUUCUGAAAUAUCCUUUCUUUAG	5	6
chr	-	409043	409054	409047	0.885366	791	1.23238e-84	8.60115e-80	2.93986e-104	EG12158	rdgC	Primary	UCCUUUAAUGCCGGAUGCGACGCCUGCCGCGUCUUAUCCGGCGUACGAAGCC	..((((.((((((((((.(((((.....))))).))))))))))..))))..	-25.8	GCGUACGAAGCCACACCAGGCAUAUAAUUAU	2	3
chr	-	411124	411133	411126	0.59211	1549	1	2.51928e-05	0.000115968	EG10060	araJ	Distant primary	GGAGCACUUAUUGCCGGAUGCGGCGUGAACGCCUUAUCCGGCCUACGGUUCU	(((((.......((((((((.((((....)))).)))))))).....)))))	-24.5	GCCUACGGUUCUGGCACCUUUUGUAGGCCUG	4	5
chr	+	411345	411353	411350	0.954751	485	0	0.00860152	0.000152571	EG10060	araJ	Antisense	CCCCAGUGGUUUCGCCAGCACCGGAGUAUCCGCCGCUUGCUGGCGCUUAUAG	............((((((((.(((........)))..)))))))).......	-17.8	UGGCGCUUAUAGCGACCAUACAGCAGCAACG	2	3
chr	-	412530	412539	412533	0.787173	1046	4.32842e-08	2.61501e-06	1.72557e-06	EG10927	sbcC	Primary	AGAGGGGCGAAUUAUCUCUUGGCCUUGCUGGUCGUUAUCCUGCAAGCUAUCA	(((((.........)))))((((.((((.((.......)).))))))))...	-12.3	UGCAAGCUAUCACUUUAUUGGCUACGGUGAU	3	5
chr	+	419956	419966	419960	0.697052	1246	5.96248e-28	2.03556e-41	6.49669e-29	EG12168	brnQ	Internal	UUGAAGUGGGGAUUGCGCCGCUGACGGGUGAUUCCGCGCUGCCGCUGUUUAU	....((((((((((((.(((....))))))))))).))))............	-17.5	GCCGCUGUUUAUCUACAGCCUGGUCUAUUUC	3	4
chr	+	420956	420968	420961	0.896037	756	1.78198e-48	5.32358e-64	1.20162e-46	EG12168	brnQ	Alternative primary in TU	AUCACUGAACAUUUGUUUUAACCACGGGGCUGCGAUGCCCCGUGGUUUUUUA	......((((....)))).(((((((((((......))))))))))).....	-23.4	CGUGGUUUUUUAUUGUGUUGAUGGGUUAGGA	6	8
chr	+	422406	422417	422412	0.945891	539	2.1714e-87	3.02566e-41	2.19257e-83	G6233	proY	Primary	CUUGCGUUCUGUAAGCCGGUUCAGGAGGAAAUCCUGAUCCGGCUAUUCCGAA	.............((((((.((((((.....)))))).))))))........	-22	GGCUAUUCCGAAAGUUAUCCGCCCCCGUCCU	2	3
chr	+	427786	427798	427790	0.728909	1173	8.61671e-70	7.91313e-147	1.67864e-88	EG11096	yajC	Alternative primary in TU	GAUCCGGCUGUUCAGAUCACUGGUGCGCGCGGAGUCGCCGCCAGUGAGCAAA	................(((((((((.(((......)))))))))))).....	-18.8	CCAGUGAGCAAACGCUGAUCCAGGUCCAGAA	1	1
chr	+	430523	430533	430527	0.976508	321	1.90848e-192	4.0249e-184	2.45879e-210	EG10940	secF	Primary	UCAAGUUCCCGUUGAUGUUGAAAAUCCCGGUCAGAAGAUCGGGAUUUUUUUU	((((.......))))....(((((((((((((....)))))))))))))...	-18.3	GGGAUUUUUUUUGAUGUAUGGAGAUUGCGAA	8	8
chr	-	430955	430966	430958	0.957853	463	2.27333e-71	8.45426e-102	1.09116e-92	EG11035.EG11097.IGR	tsx.yajD.IGR	IGR	UGCUGAAAUAACGUAGGCCUGAUAAGCGUAGCGCAUCAGGCAAUUUUACGUU	.........((((((((((((((..(((...))))))))))....)))))))	-16.7	CAAUUUUACGUUUUAAUCACUUCUUCUUGUU	4	4
chr	-	431027	431035	431032	0.457663	2063	0.000221403	1.42436e-08	9.60201e-07	EG11035.EG11097.IGR	tsx.yajD.IGR	IGR	ACGUGUGCUUUGUUCAUGCCGGAUGCGGCGUAAACGCUUUGUCCGGCCAACA	..........((((...((((((((.((((....)))).)))))))).))))	-19.3	GUCCGGCCAACAAAAGCACGUAAAUUCAAUA	2	2
chr	-	431088	431097	431091	0.433693	2220	1.23809e-11	2.13331e-12	7.63683e-15	EG11035	tsx	Primary	UUACAACUUCUGAUUAUGAAAAUGCCGGGAUUUAUUCCCGGCAUUUCUGAUU	...........(((((.((((.((((((((.....)))))))))))))))))	-19.9	GCAUUUCUGAUUGUUAACAACGUGUGCUUUG	3	4
chr	+	431123	431132	431129	0.969634	383	3.98811e-37	8.73475e-31	3.07459e-50	EG11097	yajD	Distant primary	ACGUUGUUAACAAUCAGAAAUGCCGGGAAUAAAUCCCGGCAUUUUCAUAAUC	................((((((((((((.....)))))))))))).......	-19.2	AUUUUCAUAAUCAGAAGUUGUAACCUACUAC	4	4
chr	+	435605	435614	435607	0.898567	750	9.03269e-199	4.05154e-236	2.4267e-192	EG10666	nusB	Alternative primary in TU	UAUCCAGGCCGGUAGAUUCACGGAAGACCGUUCCAUGAUCGCCGGCCUUUUC	.....((((((((.(((.((.((((.....)))).)))))))))))))....	-23	GCCGGCCUUUUCUUUUUUACCUGCUGAGGCA	6	10
chr	+	437400	437409	437405	0.801865	1015	1.63577e-07	8.51192e-15	5.75316e-06	G6236	yajO	Antisense	GUUCUUCACUGACGCCUGUUAACCGCUCUGCGAUCUGCGCGUCAUUUUCAUC	.........((((((..((....(((...)))....))))))))........	-10.5	GUCAUUUUCAUCGCUUUCUUUAUAGAGAUUU	4	6
chr	-	438127	438139	438131	0.767112	1090	2.48361e-28	3.65971e-35	2.13596e-17	G6237	dxs	Alternative primary in TU	CAGCACAUGCAACUUGAAGUAUGACGAGUAUAGCAGGAGUGGCAGCAUGCAA	..(((..(((..((((..((((.....))))..))))....)))...)))..	-10.9	GGCAGCAUGCAAUACAACCCCUUAGGAAAAA	2	2
chr	+	438231	438240	438235	0.634972	1420	0.298799	5.31939e-25	1.10839e-14	G6236.G6237.IGR	yajO.dxs.IGR	IGR	CUGCAUUCGUUCACCCCAGUCACUUACUUAUGUAAGCUCCUGGGGCUUCACU	.............((((((...(((((....)))))...)))))).......	-16.2	UGGGGCUUCACUCGUUUGCCGCCUUCCUGCA	3	3
chr	+	438370	438380	438376	0.752558	1118	0.0320946	1.72557e-06	3.98351e-07	G6237	dxs	Antisense	AGGCCUUGAUUUUGGCUUCCAUACCAGCGGCAUCGAGGCCGAGUUCGGCGCG	..((.((((.(((((((((.((.((...)).)).))))))))).)))).)).	-18.6	GAGUUCGGCGCGCAUUUCUUCCUGAGUUCCU	3	5
chr	-	441404	441413	441408	0.662619	1345	1.88036e-11	5.20389e-16	2.79561e-12	G6238.EG11098.IGR	thiI.xseB.IGR	IGR	AUACCACUAACAUCGCUUUGCUGUGCACAUCACCUUACCAUUGCGCGUUAUU	.......((((..(((..((..(((.....))).....))..))).))))..	-5.4	UUGCGCGUUAUUUGCUAUUUGCCCUGAGUCC	3	5
chr	-	443000	443009	443003	0.850427	895	5.17709e-13	9.79592e-16	6.65103e-14	G198	yajL	Primary	UAGUGUCGGAUGCGGCAAACGUCGCAUCUGACCAGAUGCGACGUAAAAACCA	...(((((....))))).(((((((((((....)))))))))))........	-23.3	ACGUAAAAACCACAAAUUACGGGCGAUAUAC	2	2
chr	+	443036	443050	443042	0.865838	843	1.44106e-56	9.07539e-63	1.20879e-67	G6238	thiI	Primary	CCGUAAUUUGUGGUUUUUACGUCGCAUCUGGUCAGAUGCGACGUUUGCCGCA	........((((((....(((((((((((....)))))))))))..))))))	-25.5	ACGUUUGCCGCAUCCGACACUACUCGUAAUA	3	3
chr	-	445216	445225	445218	0.533452	1749	0.856649	0.00097316	2.51928e-05	G6241	yajR	Primary	AUCAGGCCUACAAAGUUUCUGAAUUACAAACCUUUGUAGGCCGAAUCAGGCG	....(((((((((((.((.((.....)))).)))))))))))..........	-17.3	CCGAAUCAGGCGUUCAUGCCGCAUCUGACAU	2	2
chr	+	445324	445334	445328	0.784442	1054	6.92811e-53	4.87303e-112	6.35156e-70	G6240	yajQ	Distant primary	GCAGCAGGCAAUUCGCCGCGUUUUUUAUGCCUGACGAAUUGCCUGUUCUAUC	..((((((((((((((.((((.....))))..).))))))))))))).....	-22.6	GCCUGUUCUAUCUCAAAGCGAUUCGUCACUU	2	3
chr	+	445346	445355	445348	0.720899	1190	7.344e-13	2.70734e-23	1.17494e-15	G6240	yajQ	Distant primary	UUUUUUAUGCCUGACGAAUUGCCUGUUCUAUCUCAAAGCGAUUCGUCACUUU	...........(((((((((((.((........))..)))))))))))....	-15	AUUCGUCACUUUGCUGUCGAUUUUCACAUAA	4	4
chr	-	446766	446777	446769	0.99362	134	0	0	0	EG10182	cyoE	Primary	GGUAACAAAACCUCUCUAUUAAAAAGGUGCUACGGCACCUUUUUUCUUAGCA	(((......)))...(((..((((((((((....))))))))))...)))..	-16.2	UUUUUCUUAGCAUUAGAAACAUAUCCCUCUC	5	7
chr	-	447360	447417	447410	0.466103	2020	1.23296e-07	2.27511e-20	6.59583e-17	EG10182	cyoE	Internal	UCCUGCUGUCUCGCUGGUGUACGCCACGUUGCUGGGUAUUGCUGGCUUUAUG	............((((((((((.(((......)))))).)))))))......	-11.7	GCUGGCUUUAUGCUGCUGUGGUUUGGCGCGA	3	4
chr	-	452002	452014	452007	0.788653	1042	1.36884e-32	2.16985e-35	1.38802e-38	EG12183	ampG	Primary	AUUUAGCUGUAGUAAUCACUCGCCGUAAUUAUUACGGCUAAAUAAACAUCAG	((((((((((((((((.((.....)).)))))))))))))))).........	-18.2	AAUAAACAUCAGUAUCGCUUAUUAAUAUUUG	3	4
chr	-	452385	452396	452390	0.850529	894	3.96248e-90	5.71176e-100	3.02851e-74	EG12183	ampG	Internal	GCCCCGUGGCGGGUUGGUUUGUUGAAGCACACGGCUGGUCGACAUUCUAUCU	..((((...)))).(((..(((((((((.....)))..))))))..)))...	-14.8	GACAUUCUAUCUAUUCUCCGUCGCCGCUGCC	2	3
chr	-	453180	453194	453186	0.537908	1725	1.93993e-10	4.91899e-08	0.00033812	EG12183	ampG	Internal	GGCACCCAACUCCGCUGGAUGGCGGCGCUGGCAGUGGUGAUCGCUUUUUGCU	(.((((((.(.(((((....))))).).)))..))).)....((.....)).	-14.4	UCGCUUUUUGCUCUGCUUCCCAGGAUAUAGU	5	5
chr	-	453545	453555	453550	0.719416	1193	1.14034e-31	1.63211e-61	4.29953e-62	EG12182	yajG	Alternative primary in TU	AACGCGCGUUAAUUUCUGCCCUCUGGCCCGGUGCAAGCCGGGCCUGUAGACG	..............(((((.....((((((((....)))))))).)))))..	-20.6	GGCCUGUAGACGCCCAUGUCCAGUCAAUAUU	2	3
chr	+	454865	454874	454868	0.777737	1065	1.5431e-33	4.21308e-85	7.99005e-67	EG10125	bolA	Primary	CCAGUAUGUUGCUAAAGAUUUUAUGAAAAACGGCCUGCGGGCCGUUUUGUUU	..........................(((((((((....)))))))))....	-15.1	GCCGUUUUGUUUUGUCUGGAUUUUGCGCUUU	4	8
chr	+	455578	455600	455591	0.274997	5095	0.00222357	0.000226836	1.00535e-07	EG11003	tig	Internal	GUUGACGGCAUGCUGGAUACUCUGCGUAAACAGCAGGCGACCUGGAAAGAAA	.....((.(.(((((..(((.....)))..)))))).)).............	-12.9	CCUGGAAAGAAAAAGACGGCGCUGUUGAAGC	2	3
chr	+	456491	456503	456495	0.988256	207	0	0	0	EG11003	tig	Primary	ACGCGCUAAAUUCGCACAAAGGCCCGUCACCGCCAGGUGGUGGGCUUUUUUU	..(((.......)))..((((((((((((((....))))))))))))))...	-22.3	UGGGCUUUUUUUUGUCAUGAAUUUUGCAUGG	8	9
chr	+	458755	458766	458760	0.956038	477	0	0	1.2341e-190	EG10159	clpX	Alternative primary in TU	CCCAUACAAUUAGUUAACCAAAAAGGGGGGAUUUUAUCUCCCCUUUAAUUUU	.....................(((((((((((...)))))))))))......	-15.5	CCCUUUAAUUUUUCCUCUAUUCUCGGCGUUG	5	5
chr	+	461306	461316	461310	0.929528	634	7.95037e-132	1.99592e-171	1.79657e-138	EG10542	lon	Primary	CACUAAUAAAAACAGGGCUGGCAGGCUAAUUCGGGCUUGCCAGCCUUUUUUU	........((((.((((((((((((((......)))))))))))))).))))	-26.4	CAGCCUUUUUUUGUCUCGCUAAGUUAGAUGG	7	8
chr	+	461781	461791	461784	0.991877	153	0	0	0	EG10467	hupB	Primary	CAGUGGGGAUGUGACGAAGUUCAAGGGCGCAUCUACUGAUGUGCCUUUUUUA	......((((........))))(((((((((((....)))))))))))....	-17.4	GUGCCUUUUUUAUUUGUAUUCGGUGACUUUC	6	9
chr	+	463855	463864	463859	0.982952	261	3.07033e-94	3.13432e-127	7.88667e-149	G6242	ppiD	Primary	AAUGCGUUGCAGCUGUAACAAGAAAAGGUCGCUUUCGCGGCCUUUUCCAUUU	.....(((((....)))))..(((((((((((....))))))))))).....	-21.1	CCUUUUCCAUUUCUGAACAUUGCCAUUUGUU	4	5
chr	+	468266	468276	468274	1	1	0	0	8.73475e-31	G6246	cof	Primary	CGAAUAACGAGAUCCCUUCCAGCACCGGGCAAUUGCCCGGUUUUUUUUGCGU	.......................(((((((....)))))))...........	-13.9	UUUUUUUUGCGUUGAAUUUGUCAUUUUGUGC	8	8
chr	+	469352	469360	469354	0.803657	1009	7.13536e-25	1.34853e-17	7.13536e-25	G6248	mdlA	Internal	GCUGCGCUGUGUUGAUUAUGAUGUCUACGCAAAUUAGCUGGCAGUUGACCUU	((((((((((((.(((......))).)))).....)))..))))).......	-12.1	GCAGUUGACCUUAUUUUCCCUGUUGCCGAUG	4	6
chr	+	470395	470405	470398	0.609668	1505	3.56951e-06	1.63577e-07	9.35202e-06	G6248	mdlA	Internal	UCCUCAUCCUUGAUGAUGCGCUUUCGGCGGUGGACGGACGCACUGAGCACCA	...(((((...))))).((.......))((((..(((.....)))..)))).	-12.4	CACUGAGCACCAGAUCCUGCAUAACCUGCGU	1	1
chr	+	472481	472491	472487	0.880808	804	4.22233e-05	3.93892e-07	2.47342e-10	EG11622	mdlB	Primary	UUGGUGCAAAAAUGUAACGCACUGUGCACUGUCAUAGUGCGUUUUCAUUUUC	........((((((.(((((((((((......)))))))))))..)))))).	-18.8	GUUUUCAUUUUCAAACUUCUUAACUUCCUGC	4	4
chr	-	474257	474265	474259	0.809717	981	0.000565205	2.98856e-12	6.73499e-08	EG10995	tesB	Primary	CACAAUUAAAAAAAUAGCCGGAGGUGAAAACCGUCCGGCUGUUUUUUGCAGU	........(((((((((((((((((....))).)))))))))))))).....	-24.1	GUUUUUUGCAGUGCUUGUUACGCGUUAUAGG	6	6
chr	+	476558	476572	476564	0.999614	44	0	0	0	EG30027	ffs	Primary	AAGGCAGAUGACGCGUGUGCCGGGAUGUAGCUGGCAGGGCCCCCACCCAUUU	..((((.(((...))).))))(((.((..(((.....)))...)))))....	-15.2	CCCCACCCAUUUCUGCCUCCCACCGUUUCGU	3	4
chr	-	478729	478741	478734	0.812529	976	9.19389e-36	1.47783e-46	3.44079e-52	G6253	ylaC	Primary	UUAAGUUAGGGUUACAUACCAGGCGUAAAGCUCUGCGCCUGGUCAAAUGACA	..........((((...((((((((((......))))))))))....)))).	-19.2	GGUCAAAUGACAAUGAUCGUUUCCACCCAUC	3	3
chr	-	479761	479776	479769	0.439555	2171	1.42872e-08	1.56576e-06	1.04531e-08	G58	maa	Internal	CGAUACAAUCAUUCCCUGGCGGAAGAGCACACAUUACGCCAGCAAAUUCUCG	...............((((((...............))))))..........	-9.6	AGCAAAUUCUCGCUGAUCUAUUCGGUCAGGU	2	3
chr	-	479816	479826	479820	0.529771	1763	2.39449e-13	6.60494e-28	6.84254e-26	G58	maa	Internal	GCAGAUGAGACGUUAUCUCGCGAUCGCCUGCGCGCUCGUCAGCUUAUUCACC	((.((((((.(((...(..((....))..).))))))))).)).........	-13.6	AGCUUAUUCACCGAUACAAUCAUUCCCUGGC	2	4
chr	-	481206	481216	481209	1	17	0	0	1.31003e-59	EG11704	acrB	Primary	CAUUGAUACAACGUGUAAUCACUAAGGCCGCGUAAGCGGCCUUUUUUAUGCA	............((((((.....((((((((....))))))))..)))))).	-18.7	CUUUUUUAUGCAUAACCUACGAACAUUAAGG	6	7
chr	+	489502	489514	489506	0.537391	1727	0.357176	4.59074e-09	0.00407014	G6255	mscK	Internal	UCGAUCGCAAAGAAGUGAUCAUCCCGAACAAAGCGUUUGUUACCGAGCGUCU	..((((((......))))))............(((((((....)))))))..	-13.7	UACCGAGCGUCUGAUCAACUGGUCGUUGACU	2	2
chr	-	489898	489906	489901	0.952532	495	3.89655e-07	1.47741e-10	1.91871e-15	G6255	mscK	Antisense	ACGCGCACUUUGUUAGCAAUCUCGGGGCAACUAAAUGUUGCCCCCUUUCGUU	..((...........))......((((((((.....))))))))........	-16.6	CCCCCUUUCGUUUUUACCCUACCGCUGGCGU	5	5
chr	+	492040	492051	492045	0.864466	848	5.66843e-124	2.37392e-144	1.37248e-101	EG10051	apt	Primary	GACAGCACAAGAUGUGCAUUCAGCCUCGCCGUUCUGACGGGGCUGUGUUAGC	....(((((...)))))((.((((((((.(.....).)))))))).))....	-18.4	GGCUGUGUUAGCAUUACCCCUUCGUGAAUCC	2	2
chr	+	494014	494023	494016	0.497808	1892	1.05477e-14	3.05906e-34	2.28252e-08	EG10245	dnaX	Internal	GACCCUGCGUCGGUUCUUCGAUGCGGAGCUGGAUGAAGAAAGUAUCCGCCCC	....(((((((((....))))))))).((.(((((.......)))))))...	-18	AGUAUCCGCCCCAUUUGAUCGUAAGCACAGC	3	3
chr	+	495039	495052	495045	0.951248	505	1.21718e-216	5.0419e-232	1.11742e-127	EG10834	recR	Primary	UAAGAUUCGUUUUUAAGCAAACGAGAGCAGGAUCACCUGCUCUCGCUUGAAA	..........((((((((....(((((((((....)))))))))))))))))	-22	UCUCGCUUGAAAUUAUUCUCCCUUGUCCCCA	2	4
chr	+	497029	497039	497035	0.963307	430	5.21287e-236	5.5853e-208	3.84502e-198	EG10461	htpG	Primary	GGUUUCCUGAUGUAAUGCCGGAUGACCUUCGUGUCAUCCGGCAUUUUUCUUU	........((...(((((((((((((......)))))))))))))..))...	-22.3	GCAUUUUUCUUUUCAUCAUCUGCACUUUCCG	5	9
chr	+	497936	497948	497941	0.975029	332	0	0	0	EG10032	adk	Distant primary	CAAGCAAACUUAUCAGCAAUCUCAGGCCGGAUAUUCAUUCGGCCUUUUACAA	.......................(((((((((....))))))))).......	-13.2	GGCCUUUUACAAAAACCUCAAUCUGCGCUAU	4	4
chr	+	499223	499232	499229	0.918954	674	1.03787e-07	0	0.00113766	EG11101	aes	Antisense	CAGCAGCGGAUCGAACUCCGCCCCGGCAAUAAAACAGGGCGGAACUUCGCGA	.....(((((......(((((((.(.........).)))))))..)))))..	-17.6	GGAACUUCGCGAGUGAGAUCAUUAUUAAACA	2	4
chr	-	501432	501443	501435	0.711302	1209	1.31961e-14	2.78258e-49	7.97838e-20	EG12623	ybaL	Distant primary	AGCCAAAUGCCAGAUGCGGCGUGAACGCCUUAUCUGGCCUACGAACCGACGA	........((((((((.((((....)))).))))))))..............	-19.8	ACGAACCGACGAUAACUUAACGAUCCCAGUA	2	2
chr	+	501527	501539	501532	0.704702	1224	7.12348e-34	4.31984e-39	2.19928e-25	EG11102	gsk	Primary	GGCUCUCGAUGCCUGAUGCGACGCUGGCGCGUCUUAUCAUGCCUACAUAUUU	(((.......)))(((((.(((((....))))).))))).............	-16.1	GCCUACAUAUUUUUCAUAUUUUACAUCCGGC	5	6
chr	+	501639	501647	501644	0.77094	1082	0.0557708	0.000643824	4.22233e-05	EG12623	ybaL	Antisense	UUUCCAGCAGUUCCAGCAUGGUACGGGCGAUUUCACGCUCGCCCAUCACUAC	...(((((.......)).)))...((((((........))))))........	-14.4	GCCCAUCACUACCUGAUUCGCACCACGUUCG	2	2
chr	-	503434	503442	503436	0.582251	1583	1	3.09645e-11	0.00312204	G6256	fsr	Primary	AUAAAGACUGAUUUCAUUGCAGCCAAAGGCAAACUUUGGCUGCAUCGUUUUA	...(((((.((......(((((((((((.....)))))))))))))))))).	-20.3	UGCAUCGUUUUACAGUCGCCAUAAGCCUUUC	4	4
chr	-	506563	506572	506565	0.813257	975	4.80058e-06	1.96583e-24	7.83069e-24	EG12454	ybaK	Primary	CCGCCGCGAUUAAGCAUUGUGCCGGAUGCAAACAUCCGGCACUUUCGGAUUA	(((..((......))...((((((((((....))))))))))...)))....	-21.5	ACUUUCGGAUUACUGCCAGCUCACCUCACCU	3	3
chr	+	506667	506675	506672	0.569697	1629	0.00336377	0.000643824	1	EG11060	ushA	Distant primary	UCAGCAAAUUUGGCAUCGAGGAUCUUUGCCAGAUCGCCUGCCGCCAGUUCGA	.(((...((((((((..((...))..))))))))...)))............	-11.4	CCGCCAGUUCGAUAUCCAGUCCGCGCUUGCC	2	2
chr	+	507284	507293	507287	0.99949	46	0	0	0	G0-9382	chiX	Primary	AAAAAUGAAAUUCCUCUUUGACGGGCCAAUAGCGAUAUUGGCCAUUUUUUUA	.......................((((((((....)))))))).........	-12.4	GCCAUUUUUUUAGCGCAACAUUUGCGGCAAA	7	7
chr	+	508767	508777	508770	0.722949	1184	2.02766e-41	2.52054e-45	7.42718e-38	G6259.G6260.IGR	ybaQ.copA.IGR	IGR	CGAGCACCAUUGCCUGAUGCGACGCUUACGCGUCUUAUCAGGCCUACAAACC	...........((((((((.(((((....))))).)))))))).........	-21.4	GGCCUACAAACCUGUGCCUGAACCGUAGGCC	1	2
chr	+	508819	508828	508824	0.744949	1140	4.32917e-07	3.47639e-18	1.03471e-10	G6259.G6260.IGR	ybaQ.copA.IGR	IGR	UGCCUGAACCGUAGGCCGGAUAAGGCGUUUACGCCGCAUCCGGCAGUCAUGC	.((.(((.......(((((((..((((....))))..)))))))..))).))	-21.7	CGGCAGUCAUGCGUCGAUGCCAAAUGCGCCA	1	1
chr	-	510931	510939	510932	0.619048	1475	3.17744e-10	1	0	G6260	copA	Internal	ACCUGGCGGAGCGUACUGCGCUGGUGAUGGGCAGUGCCUCCCCACAAGAUUU	...(((.((((.(((((((.(.......).))))))))))))))........	-24	CCCACAAGAUUUAGUGCAGGCGGUGGAAAAA	3	3
chr	-	517312	517321	517313	0.945115	550	7.18798e-51	4.29379e-63	7.96237e-55	G6268	cnoX	Distant primary	AUCAUUUCUUCUUCAAUUGCGUCACCACCAACUGGUGGCGCGAAUUAUAAAA	................(((((((((((.....))))))))))).........	-17	CGAAUUAUAAAACUUACGAUAGGUUAAAUAG	2	3
chr	+	533858	533867	533865	1	2	0	4.59015e-37	3.58219e-26	G0-17106,G6276	allR,allZ	Primary	GCACAUCCAUAAUGUCUGUCGCAUCCCGCUCUGCGGAGCGGGUUUUUUUGAC	(((((..((...))..))).))..(((((((....)))))))..........	-17	GGUUUUUUUGACAAAAUUUGAAAGUUGGAAA	7	7
chr	-	553862	553876	553870	0.866367	842	7.82256e-157	1.83048e-224	2.06842e-159	EG10758	ppiB	Alternative primary in TU	AGAUCUUCAUCUCUGCGUGGAAGAACCGGCGAUCACCGCCGGUUUUCUGCGU	..............((((((((((.((((((.....))))))))))))))))	-23.1	GGUUUUCUGCGUUUUUUAGCGGGGGAAGCCC	6	6
chr	+	554698	554719	554703	0.464215	2029	9.3042e-06	3.10955e-16	1.63887e-08	EG10196	cysS	Internal	UUUAAGCCUAUUCACGCCGGGGAAGUCGGCAUGUACGUGUGUGGAAUCACCG	.......((((.((((((((.....)))))......))).))))........	-11.2	GUGGAAUCACCGUUUACGAUCUCUGUCAUAU	3	3
chr	+	556033	556045	556039	0.912502	696	1.97116e-95	1.56703e-100	5.81456e-129	EG10196	cysS	Primary	GUAAGUAAUUGCGCUAUUGCCGGAUGCGAGUUUUCGCAUCCGGUUAUCGUCU	((((....))))((.((.(((((((((((....))))))))))).)).))..	-22.5	CGGUUAUCGUCUGCGCCACCACAACAUUCCC	2	3
chr	-	556620	556630	556623	0.982994	260	1.12301e-46	3.01036e-133	3.99593e-116	EG12708	ybcI	5' UTR	GGUUGUUGCCUGAUCCCUUUCCCGGCCUGUAUCAACAGGCCGGUUCUCUUUU	(((....)))...........(((((((((....))))))))).........	-20.3	CGGUUCUCUUUUCAGACUUUUGCCCUCUACG	4	4
chr	+	565021	565031	565023	0.576863	1600	4.44344e-09	2.44001e-18	1.06207e-12	EG10507	intD	Antisense	CCUGAAGCACUGAUAAUGGGACGCCUGACUGAAUCAGCCAGCUUGCCCAGGU	((((((((.(((((...((....)).......)))))...))))...)))).	-11.1	GCUUGCCCAGGUGUGUCUGAGGUCAUGGAAA	2	2
chr	+	568705	568714	568710	0.93329	612	2.41898e-38	1.21188e-58	1.95184e-51	EG10629	emrE	Primary	CUAAACGACUAAAAUAUGGAGGCUCUUAUAUUUAUAUGAGCCUCGUUUUAUG	.........((((((...(((((((.(((....))).)))))))))))))..	-14	CCUCGUUUUAUGCUUUUUGUUAAUGUCUUUA	5	7
chr	+	572346	572354	572351	0.5	1875	0.00336377	0.000565205	1	G6302	ybcM	Primary	ACACGGCAUAAUUAUGUCACCGGAGCCUGAACAACUCCGGUGACUUCUGCGC	.....(((.......((((((((((.........))))))))))...)))..	-19.2	UGACUUCUGCGCUAAACGGGGACGUUUAUGC	3	4
chr	-	574360	574370	574361	1	18	0	0	0	G0-17079.G6307.IGR	ipeX.quuD.IGR	IGR	AUAUAUUACCCUUUAUUUUUGGGGGCGUCUCAACGCCCCAUUUUUAAUAAUU	............(((((....(((((((....)))))))......)))))..	-14	UUUUUAAUAAUUUUUAGUAAACAAUUGGCAU	5	5
chr	-	574467	574479	574473	0.559327	1653	1.91372e-15	1.02611e-10	5.15346e-06	G0-17079	ipeX	Internal	UUACGAAAAAGAUAUGUUGCGGGAGGCGUUGCCUCCCCAACAUAUAAGUGGC	...........((((((((.(((((((...))))))))))))))).......	-23.3	CAUAUAAGUGGCUCCCUCAAGCCACUUCCUU	2	2
chr	+	577275	577283	577277	0.827778	942	0	4.22233e-05	0.00336377	G6309	essD	5' UTR	AGAGUGGUUACUUCGUCACACAGCUUAAACCCGCCGUCGAGCGGGUUUUUCC	...((((........)))).......((((((((......))))))))....	-13.9	GCGGGUUUUUCCAUUUUUUGAGUCUCGAUAU	6	6
chr	-	578385	578397	578390	0.659047	1353	4.16784e-06	4.40998e-24	2.50656e-21	G0-10436	rzoD	Antisense	CCACGCCGGAGGCCGUGGUGGCUUCACGCACUGACUGACAGACUGCUUUGAU	........((((((.....))))))..((((((.....)))..)))......	-12.2	GACUGCUUUGAUGUGCAACCGACGACGACCA	3	3
chr	-	578434	578447	578439	0.759264	1103	9.28354e-83	2.32489e-92	2.26606e-56	G6312	borD	Distant primary	AAAUAAUCCCGUUCAGCGGUGUCUGCCAGUCGGGGGGAGGCUGCAUUAUCCA	...............(((((.(((.((.....)).))).)))))........	-16.5	CUGCAUUAUCCACGCCGGAGGCCGUGGUGGC	2	3
chr	-	584624	584635	584628	0.994893	111	0	0	0	EG10673	ompT	Primary	AACGCCAACUAAAAUUUCCCCGAGGUGAAAAUCGCCCCGGGGAAUAACUAGC	........(((....(((((((.(((((...))))).)))))))....))).	-20.4	GGAAUAACUAGCCAUUUCAAUGUAACAAUUA	3	3
chr	+	584665	584673	584670	0.948864	518	0.000152571	0.0662378	0	EG10050.EG10673.IGR	appY.ompT.IGR	IGR	UGAAAUGGCUAGUUAUUCCCCGGGGCGAUUUUCACCUCGGGGAAAUUUUAGU	.......(((((...((((((((((.((...)).))))))))))...)))))	-23	GGAAAUUUUAGUUGGCGUUCUUAAAAUGUGU	4	4
chr	+	586098	586110	586102	0.999408	47	0	0	0	EG10673.EG10268.IGR	ompT.envY.IGR	IGR	AGGAACUUCUAAGUCGUGGGCCGCAGGUUCGAAUCCUGCAGGGCGCGCCAUU	...............(((.((((((((.......)))))..))).)))....	-17.6	GGGCGCGCCAUUUCUUCCUCAUUUAUGCCCG	3	5
chr	-	596979	596993	596980	1	19	2.25241e-10	0	0.000146153	G6321.G6320.IGR	cusF.cusC.IGR	IGR	GGGUGAGCGAACGCAGACGCAGCACAUGCAACUUGAAGUAUGACGAGUAUAU	(.((..((....))..)).).((....)).(((((........)))))....	-8.9	UGACGAGUAUAUUGCUGUCAACCGCCACCAA	2	2
chr	+	602155	602168	602159	0.633469	1422	3.01701e-07	2.37153e-23	3.17212e-14	EG10708	pheP	Internal	AUGGCGGGUCCGGCUGUAUUGCUGGGCUACGGCGUCGCCGGGAUCAUCGCUU	..((((((((((((......)))))))).((((...)))).......)))).	-21.7	GGAUCAUCGCUUUCCUGAUUAUGCGCCAGCU	3	3
chr	-	603369	603377	603371	0.842192	914	1.07913e-09	1.46068e-17	5.75316e-06	G6323	ybdG	Primary	CAGUAAUUAAAAAAACCGCUCUCAUCGAAUGGAUGAGAGCGGUUUCGGAUGG	............((((((((((((((.....)))))))))))))).......	-24.6	GGUUUCGGAUGGUUGACAUCGUUUUGUCGGA	4	5
chr	-	604731	604742	604735	0.970257	376	5.54634e-245	2.57222e-286	7.33722e-233	EG50005	nfsB	Primary	UUAACCGAAGUGUAAUUCUCUCUUGCCGGGCAUCUGCCCGGCUAUUUCCUCU	......((((((............(((((((....)))))))))))))....	-16.8	GCUAUUUCCUCUCAGAUUCUCCUGAUUUGCA	3	4
chr	-	605784	605794	605788	0.78912	1040	9.85218e-10	1.94147e-17	2.61501e-06	G6324	ybdF	Internal	UUACCCUUUGUCGAGCUUUGCUGGCCUUUUGGCCCGGAGUUCGAUGUUUUUA	.........(((((((((((..((((....))))))))))))))).......	-21	UCGAUGUUUUUAAAAUUGGCGGCAAGAUUUU	5	6
chr	-	607728	607739	607732	0.821253	958	1.37769e-69	4.47359e-80	5.5709e-112	G0-16677	sokE	Antisense	GGAGUGGCAGCCCCAGGGUUGAUAGAAAUAUCUCCUGGGGCUUCAUCUUUCC	(((((((.((((((((((..((((....))))))))))))))))))...)))	-25.5	CUUCAUCUUUCCAGACCUCAGAGUAAACCUG	3	4
chr	+	608223	608238	608230	0.466695	2013	0.000859016	0.000425051	4.91899e-08	G6327	insL2	Internal	AUGCUGCAACUCUGCUACGUCUGGGGCUGGCUUACGGCCCCGGGGGGAUGUC	.....(((....)))..(.((((((((((.....)))))))))).)......	-23.2	CGGGGGGAUGUCAUUACGUGAAGUCACUGCA	2	2
chr	-	608765	608773	608768	0.931602	622	0.0662378	0.00113766	1.04903e-06	G6327	insL2	Antisense	GAAGUGAUACGGCAAUGAGACGUGCCGGAAAGGGAGCUCCGGCUUUUUUAUU	.........(((((........)))))..((((((((....))))))))...	-14.7	GGCUUUUUUAUUACCUGAAUUGCCUAUCAUU	6	8
chr	-	622147	622156	622152	0.692402	1257	3.10141e-09	3.14942e-19	1.51241e-15	EG10296	fepD	Internal	CAUGGAAGUUCGUAUGUCUGGUUCUGUUGCCGUGACACGCGCCAUUGCCGUG	(((((((...(((.((((((((......)))).)))).)))...)).)))))	-16.7	GCCAUUGCCGUGCCCGGAUUGCUGUUAUUAC	2	3
chr	-	637769	637777	637769	1	20	0	0	0	G6333	dsbG	Primary	UUCAUGGAUGGUUGAACUAUAUCCCUGCUUUUCAACCAUCCUAAAAAAGCAU	.....(((((((((((..............)))))))))))...........	-15.2	CUAAAAAAGCAUGAAUUGCUCGCUCUGCCCU	2	2
chr	+	639665	639678	639671	0.989742	191	0	0	0	EG11384	ahpC	Alternative primary in TU	AUACUUCGGAAAUUCACCUAAUUCUUCGGGUGCUGCGGCACCCGAUUUUCUU	.........................((((((((....)))))))).......	-16.6	CCCGAUUUUCUUCCCCGCACCAUGAUGCAAG	4	6
chr	+	641374	641384	641378	0.996532	89	2.11451e-195	1.03773e-224	7.45956e-81	EG11385	ahpF	Primary	AGAUUCACCUGCAAUUGCUUAGCCGCCGGGGUCAAACCUGGCGGCUUUUUUA	..........((....))..((((((((((......))))))))))......	-22.3	GCGGCUUUUUUAUGGCAUUAAAAAGCCCCGC	6	7
chr	-	641382	641390	641385	0.867761	836	3.50233e-20	1.10813e-13	3.93892e-07	G6334	uspG	Primary	CCAGAAUAAGUAUCCCGCCCUGCCCGGAGCCAUCCCGGCGGGGCUUUUUAAU	................((((((((.(((....))).))))))))........	-22.4	GGGCUUUUUAAUGCCAUAAAAAAGCCGCCAG	5	5
chr	-	643492	643501	643493	0.959631	450	1.9792e-37	4.14766e-77	5.30004e-32	G6337	rnk	Primary	AGCGAUAACUCGCUUUGCCCAGAGGAUGCACUCGCAUCCUCUUUACGCAAAA	.((((....))))(((((..(((((((((....)))))))))....))))).	-22.6	CUUUACGCAAAAUCAGCAAUUUUUCCUGGUU	5	5
chr	-	644011	644021	644016	0.735697	1158	1.74403e-30	4.83525e-42	1.28375e-40	G6337	rnk	5' UTR	UAUCAUCAUGUGAGUUAAACCCUCGCCGCCUGACGGUGAGGGUUUUCUUUUG	...........(((..((((((((((((.....)))))))))))).)))...	-21.3	GGUUUUCUUUUGGGUAUGUUUAUCUGCGACA	4	8
chr	-	657514	657522	657516	0.972039	357	2.06844e-05	5.54346e-11	0	EG12209	crcB	Primary	ACCGCACACUAAAGACCAAAAAAAACCCGCUGAUUAAGCGGGUUUUGAAUUC	.....................((((((((((.....))))))))))......	-15.8	GGUUUUGAAUUCUUGCUGACGUAUCUUACAG	4	4
chr	+	657543	657554	657548	0.999522	45	0	0	0	EG12179	cspE	Primary	GUAAGAUACGUCAGCAAGAAUUCAAAACCCGCUUAAUCAGCGGGUUUUUUUU	.......................((((((((((.....))))))))))....	-13.9	CGGGUUUUUUUUGGUCUUUAGUGUGCGGUUG	8	8
chr	-	659182	659192	659187	0.977447	314	3.43224e-60	9.66852e-96	6.91459e-220	EG11306	lipA	Primary	ACUUACAUCUGUCUGAUAAAAAACCCGCUUUUUGAAGCGGGUUUUUUGUAUC	...............(((((((((((((((....)))))))))))))))...	-19.7	GUUUUUUGUAUCGAACAAGAUAUUGAGGGAG	6	7
chr	+	659216	659226	659220	0.984127	244	0	1.04903e-06	0	EG11305	tatE	Primary	CCUCAAUAUCUUGUUCGAUACAAAAAACCCGCUUCAAAAAGCGGGUUUUUUA	......((((......)))).(((((((((((((....))))))))))))).	-17.9	GCGGGUUUUUUAUCAGACAGAUGUAAGUAAU	6	7
chr	-	659634	659645	659638	0.387667	2531	1.56836e-05	7.52985e-05	0.000701578	EG11306	lipA	Internal	GAUCGUGCUCUGGAUAUUCUGACUGCAACGCCACCAGAUGUGUUCAACCAUA	..........(((((((((((.............)))).)))))))......	-7.3	UGUUCAACCAUAACCUGGAAAACGUACCGCG	2	3
chr	-	661591	661600	661592	0.898646	749	3.37922e-30	1.22281e-25	2.32521e-32	EG11591	lipB	Primary	GCUUAAUUCCAUACAUCAAUGGCCCAAUUUACACUGGGUCAUUACUCAUAAU	.................(((((((((........))))))))).........	-12.1	AUUACUCAUAAUAUCUGCUAAUGCUUUACAU	3	3
chr	-	662332	662342	662335	0.938755	580	6.27339e-140	1.07417e-189	4.814e-148	EG11592	ybeD	Alternative primary in TU	UCUGUAACUCGCUUCUCCGUUACCCGGCUCCUGGUCGGGUAACUCCCCUCUC	..................(((((((((((...))))))))))).........	-17.2	AACUCCCCUCUCCUCGCUGUGAUAUACUUUU	4	4
chr	-	662661	662673	662667	0.887793	784	6.15578e-128	6.44787e-155	1.31248e-110	EG10201	dacA	Primary	AUAUACUAAGCAUCAGUAAAAAACUCCCGCCUUCUGGCGGGAGUUGCUAUUU	........((((..........(((((((((....)))))))))))))....	-21.1	GAGUUGCUAUUUAAUUACGUUACGCCGGAGC	3	4
chr	-	663990	664000	663995	0.494808	1904	0.000157599	3.59475e-12	3.55365e-13	EG10201	dacA	5' UTR	GGAAAGUCAGAUGCCUGCCGGUAGUGCAUUUGCUAUAGUAGGGCACUUUUUU	.((((((......(((((..(((((......))))).)))))..))))))..	-12.4	GGGCACUUUUUUAAUUCCAUCACGGAUGUCG	6	6
chr	-	664008	664022	664014	0.522853	1784	1.20554e-14	1.06879e-22	3.54226e-15	EG10854	rlpA	Primary	GACGUUAACAAAGUCACGCGGAAAGUCAGAUGCCUGCCGGUAGUGCAUUUGC	(((.........)))...........((((((((((....))).))))))).	-10.4	UAGUGCAUUUGCUAUAGUAGGGCACUUUUUU	6	6
chr	-	665627	665637	665630	0.548106	1687	1.05476e-07	1.44879e-13	5.65918e-10	EG10607	mrdB	Internal	AUGAUGCUCCUGGACCCGGAAUCAGACCCACUCGGCGCGGGCUAUCACAUUA	.(((((..((((..((.((........))....))..)))).))))).....	-9.7	GCUAUCACAUUAUUCAGUCUAAAAUUGCUAU	2	4
chr	-	665645	665655	665649	0.433583	2222	5.93558e-05	1.54213e-11	1.0385e-05	EG10607	mrdB	Internal	UUACCAGCGCCAGCGCGUAAUGAUGCUCCUGGACCCGGAAUCAGACCCACUC	...((.(..((((.((((....))))..))))..).))..............	-10.1	UCAGACCCACUCGGCGCGGGCUAUCACAUUA	2	2
chr	-	668486	668499	668492	0.4311	2242	0.000308933	3.49799e-11	2.32407e-08	EG11255	rsfS	Alternative primary in TU	GCAGAUGUUGGCGGCCGCAGGCAAAAACCGCAUUGUCACCCUCGAUAUUCCA	...((((((((.((..((((((.......)).))))..)).))))))))...	-11.8	CUCGAUAUUCCAGGCAAGCCCUGGGAUACGC	2	3
chr	-	671535	671545	671540	0.800783	1020	4.84614e-62	7.54466e-84	1.08788e-84	EG10855	lptE	Alternative primary in TU	CCGGAACAACUCCGCGCGCAGCUCAAUGAAGGGCUGCGCGCGGCGUAUCUUU	..(((...((.(((((((((((((......))))))))))))).)).)))..	-31.1	CGGCGUAUCUUUUACUUGGUAACGAUCCUCU	4	4
chr	-	671613	671625	671620	0.418711	2304	6.16132e-09	1.73461e-09	1.02995e-08	EG10855	lptE	Internal	CAGACGUCGACCACAACGGAUACUCCGGCAACGCCUGCACGCGUCUCCACCA	.(((((.((.......((((...))))(((.....))).)))))))......	-11.2	GCGUCUCCACCACGCUGGGUAACUGAUGAUU	2	2
chr	-	684489	684497	684490	0.882353	798	7.76113e-07	0	9.00027e-08	EG12663	gltL	Primary	UCCUGCAUUAAUCACUCUGGCGCGCAUACCCAAUUGCGCGCCAUCUCACGCU	.................(((((((((........))))))))).........	-18.5	CCAUCUCACGCUUUAUCGUUUCGCCCCUCGU	3	4
chr	-	686676	686686	686681	0.980813	286	4.59973e-279	0	0	G6359,G0-9383	gltI,sroC	Alternative primary in TU	UGGGUAACAAUCUUCGAGGGUAGCAGUUAACGCUGCUACCCUCUUUUUUCUG	...............((((((((((((....)))))))))))).........	-22.7	CUCUUUUUUCUGGAGUAGAUUUAUGUCUAUA	6	7
chr	-	689291	689300	689296	0.83921	920	1.53439e-14	1.10108e-19	1.94147e-17	EG10168	lnt	Primary	AUAAUCCCUUCUUAUCGUGCCGGAAUACAUCCCAUAUUUCGGCACGCUCACC	...............((((((((((((.......))))))))))))......	-16.5	GGCACGCUCACCGGAUGCGGCAUCAGUGCAU	1	1
chr	-	690573	690583	690577	0.733333	1164	2.74137e-25	1.24939e-18	6.66936e-14	EG10168	lnt	Internal	GCCUGGCCCGGUUAACAUCUUCCUGGUGGUGCUGCUGGCGGCGUAUUUGUCG	(((..(((((((...((((.....))))..))))..))))))..........	-15.1	GCGUAUUUGUCGCUGUAUACCGGACUGUUUG	3	4
chr	-	690818	690828	690824	0.713493	1207	6.17488e-24	4.32151e-41	5.4652e-32	G6361	ybeX	Alternative primary in TU	UUGCCUCAUUAAUUGAACGCCAGCGCAUUCGCCUGCUGCUGGCGUUAUUAUU	...............((((((((((((......))).)))))))))......	-19.4	GGCGUUAUUAUUCGGUGCCUGCGGAACGCUG	2	4
chr	-	693491	693502	693496	0.945868	541	2.96685e-129	7.88715e-142	8.07509e-126	G6364	miaB	Primary	UUAUUAUCAGCCGUAAUUCUCAGGCCUGCCGUUCCGGUGGGCCUUGUUUUUU	.....................((((((((((...))))))))))........	-16.8	GCCUUGUUUUUUCUCUCUUUAUCCCCAUCUU	6	8
chr	+	696343	696351	696346	0.88345	796	0.00860152	0	0.000565205	G6365	ubiF	Primary	GCGUGCCAACCGUAGGUCGGAUAAGACGCGGCAGCGUCGCAUCCGACAUUGA	(((.......)))..(((((((..(((((....)))))..))))))).....	-21.4	AUCCGACAUUGAAGGAUAAGACGUGUCAACA	2	2
chr	-	699414	699424	699418	0.792596	1034	9.28852e-22	5.9872e-26	1.11042e-20	EG10634	umpH	Alternative primary	UCAUGCUUUUGUAGGCCGGAUAAGGCGUUCACGCCGCAUCCGGCAUGAACAA	........((((..(((((((..((((....))))..)))))))....))))	-21.3	CGGCAUGAACAAAUCGCACUUUGUCAGCAAU	3	4
chr	-	699534	699546	699539	0.465397	2023	1.06905e-05	1.29756e-07	6.71741e-09	EG10634	umpH	Primary	AAUCGACGUUAUCUGAAUAGCAACCACGUCUGCGGACGUGGUUGGCUCUGAU	..........(((.((....((((((((((....))))))))))..)).)))	-19.3	GUUGGCUCUGAUGACAAACGCCAAACUGCCU	2	2
chr	+	705965	705974	705969	0.987654	213	1.59179e-16	9.94e-24	3.5684e-33	EG10635	nagE	Primary	GCGUCGCAUCCAACAAUGACAAGCGGUGGAGAUCUUCUCUGCCGCUUUUUUU	..((((..........))))((((((((((((...)))))))))))).....	-18.6	GCCGCUUUUUUUUUCAUCAAUCAUCCCCAUA	9	9
chr	+	707977	707987	707984	1	3	1.98633e-102	2.3217e-63	4.12686e-136	EG10390	glnS	Primary	CAAGAAACAGCAAACAAUCCAAAACGCCGCGUUCAGCGGCGUUUUUUCUGCU	........((((...((...((((((((((.....)))))))))))).))))	-16.8	GUUUUUUCUGCUUUUCUUCGCGAAUUAAUUC	6	7
chr	+	708329	708337	708333	0.58547	1571	1	0.00284169	0.00860152	G0-17083	chiZ	Alternative primary in TU	UUCGCUGUUCACCUUUGGUGCAGCAAUUUAUACGUCAAAGAGGAUUAACCCA	...((((..((((...)))))))).................((......)).	-9.4	AGGAUUAACCCAUGCGUACGUUUAGUGGCAA	3	3
chr	-	710149	710160	710152	0.910282	705	3.43883e-107	3.92384e-99	1.54696e-106	EG10359	fur	Primary	UAAGCCAGCCUGAACGAGAAAAGCCAACCUGCGGGUUGGCUUUUUUAUGCAA	..........((....(((((((((((((....)))))))))))))...)).	-19.9	UUUUUUAUGCAAGGGAAAUAAGAAAAGCGAG	6	7
chr	+	710184	710193	710191	1	4	0	1.57548e-48	0	G6371	chiQ	Primary	CUUAUUUCCCUUGCAUAAAAAAGCCAACCCGCAGGUUGGCUUUUCUCGUUCA	..................(((((((((((....)))))))))))........	-15.6	UUUUCUCGUUCAGGCUGGCUUAUUUGCCUUC	4	5
chr	-	710521	710535	710529	0.334953	3201	5.92695e-05	3.87045e-13	3.13151e-07	G0-10580	uof	Alternative primary in TU	UGGAAGUUCUUCAGGAGCCGGACAACCAUCACGUCAGUGCGGAAGAUUUAUA	.......(((((....((..(((.........))).))...)))))......	-7.6	GGAAGAUUUAUACAAACGUCUGAUCGAUAUG	3	4
chr	-	710889	710901	710894	0.722311	1187	3.01721e-56	2.21387e-84	1.52439e-76	EG10318	fldA	Alternative primary in TU	CAAUGCCUGAUGUGAUGCGGCGUAGACUCAUGUCUACGCCGUAUUAAUAGAU	......(((...(((((((((((((((....))))))))))))))).)))..	-26	GUAUUAAUAGAUAAUGCCAAUCAAAAUAAUU	2	3
chr	+	713925	713935	713927	0.629165	1442	5.59271e-17	5.46254e-37	4.34714e-21	EG12144	pgm	Internal	UUGAUGUCAUUGUGCAGGAAAACAAUGGCUUCACCCCGACGCCUGCCGUUUC	.(((.((((((((........)))))))).)))....((((.....))))..	-13.3	GCCUGCCGUUUCCAAUGCCAUCCUGGUUCAC	3	3
chr	+	715937	715945	715941	0.564103	1641	1	0.00252296	0	G6374	ybfP	Primary	GAUAAAUACACAUUAAAAUAGUGAGUCCGGGAAUGAAACCCGGACCUGAACA	..........(((((...))))).(((((((.......))))))).......	-13.6	CGGACCUGAACAUGUCUUAUUGCGUGAAUGU	2	4
chr	-	716897	716905	716897	0.666667	1330	1	0	0	EG10753	potE	Primary	AAUAAAACAAAGUAAAAAAGGGCGAUUGAAUGAUCGCCCUUUCUGUUUGUUG	.....((((((.....(((((((((((....)))))))))))...)))))).	-19.5	UUCUGUUUGUUGGCAAAUAGUUCGUUAUUUA	3	5
chr	+	735462	735470	735467	1	5	0	0	0	G6376	ybfO	Internal	ACUUGUACGCCACAGGAUGAUUCCCAGUAUCCAGGGAUGGAUACAAAGACAG	.(((((.....)))))..........(((((((....)))))))........	-12.2	AUACAAAGACAGCAAGUGAUUACCUGCCACA	2	2
chr	-	753123	753132	753124	1	21	0	0	0	EG10402	gltA	Primary	CUAAGUUGUAAAUAUUUUAACCCGCCGUUCAUAUGGCGGGUUGAUUUUUAUA	......((((((....((((((((((((....))))))))))))..))))))	-21	UUGAUUUUUAUAUGCCUAAACACAAAAAAUU	5	6
chr	+	758484	758495	758488	0.520797	1792	0.000301951	7.57938e-17	1.03881e-15	EG10932	sdhB	Alternative primary in TU	AUCAGGCAACCAGUGCCGGAUGCGGCGUGAACGCCUUAUCCGGCCUACAAGU	...........((.((((((((.((((....)))).))))))))))......	-22.4	CGGCCUACAAGUCAUUACCCGUAGGCCUGAU	2	2
chr	+	758528	758536	758532	0.748807	1129	7.76113e-07	4.58064e-14	3.14942e-19	EG10932	sdhB	Alternative primary in TU	CUACAAGUCAUUACCCGUAGGCCUGAUAAGCGCAGCGCAUCAGGCGUAACAA	((((..((....))..))))(((((((..(((...)))))))))).......	-15.1	CAGGCGUAACAAAGAAAUGCAGGAAAUCUUU	3	4
chr	+	762976	762989	762979	0.519604	1797	1.68376e-16	2.25624e-13	1.95893e-10	EG10980	sucB	Alternative primary in TU	GGGUGACCGACAAUGCCCGGAAGCGAUACGAAAUAUUCGGUCUACGGUUUAA	..((((((((..((...((.........))..))..)))))).)).......	-9.6	UCUACGGUUUAAAAGAUAACGAUUACUGAAG	3	3
chr	-	765059	765067	765062	0.884444	794	5.75316e-06	1.3017e-11	0	G0-17009	sdhX	Antisense	ACCGACAGCCCUUCGCCAUUCCUGUAGAGGGAAGCGGCGAGGGCUAUUUCUU	......((((((.((((.(((((.....)))))..)))))))))).......	-24.2	GGGCUAUUUCUUAUUACAGAUAUUUAUUUCA	3	4
chr	+	765145	765154	765149	0.997416	77	7.12996e-89	9.77811e-111	1.61126e-52	EG10982	sucD	Alternative primary in TU	GAAGGGCUGUCGGUUUCGACAUGGUUGGCCAUCGUAUGAUGGCCUUUUUUGU	.......(((((....))))).....(((((((....)))))))........	-18	GGCCUUUUUUGUGCUUAUCGCGAUGAUUUUC	6	7
chr	+	774371	774382	774376	0.867692	837	9.09467e-149	4.5137e-194	9.26982e-163	G0-10441	cydX	Alternative primary in TU	GACUUUGUAUGCGGUAAUGGACAAGCGCCCCCUGCGGGCGCUUUCCUUCGUG	..........((((....(((.((((((((.....))))))))))).)))).	-19.2	CUUUCCUUCGUGAUGGCGCUUCUGUUAGCAG	3	3
chr	+	774647	774658	774652	0.980952	283	2.55377e-207	5.03262e-212	3.15686e-171	EG12395	ybgE	Primary	AAUCAGAAUUCUCUUUAAAAAAUUAUGGGCCGCUCCAGGCCCAUAAAUUUUU	................(((((.(((((((((......))))))))).)))))	-17	CCAUAAAUUUUUACGCUCCCUUAACUUGCCC	5	5
chr	+	779670	779679	779672	0.890627	772	2.16093e-259	0	6.91649e-290	EG10684	pal	Alternative primary in TU	CUAUUGAGUCUGUCGUUACUGGUUGGUAUAGCGGCCCCCUGGGCCGCUUUUG	(((.(.(((........))).).)))...((((((((...))))))))....	-17.8	GGGCCGCUUUUGCUCAGGCACCAAUCAGUAG	4	4
chr	+	780431	780440	780433	0.88478	793	4.96093e-165	2.43724e-200	3.02773e-191	EG12854	cpoB	Primary	GAUGUAAUGCAUAACACACGACCAGAAGUCGCAUUAUUUCUGGUCGUGUCGU	.((((...)))).((((((((((((((((......)))))))))))))).))	-21.6	UGGUCGUGUCGUGCGAAUCAUAAGCAGUUGA	2	2
chr	+	781794	781804	781797	0.440182	2166	2.62165e-11	1.86825e-14	5.39195e-10	G6392.EG10630.IGR	lysQ.nadA.IGR	IGR	GGAGCCGCUCGCGGCGACGGCCCGAAGGGCGAGCGAAGCGAGUCAUCCUGCA	(((...((((((..((...((((...))))...))..))))))..)))....	-24.1	AGUCAUCCUGCACGACCCACCAAUGUAAAAA	1	2
chr	+	781839	781847	781844	0.978711	298	8.09195e-22	1.17155e-45	1.33212e-18	G6392.EG10630.IGR	lysQ.nadA.IGR	IGR	CUGCACGACCCACCAAUGUAAAAAAGCGCCCUAAAGGCGCUUUUUUGCUAUU	.................(((((((((((((.....)))))))))))))....	-19.1	UUUUUUGCUAUUCAGGCAUCCUCAAUUUCAC	6	6
chr	-	786688	786696	786691	0.816102	974	0.0662378	4.80058e-06	1.72557e-06	EG11699	gpmA	Alternative primary	GGCCUGUGGUGAUUCAUCGGAUACGCCACUCUGACGGCGCAUCCGACAAUUA	.(((...)))......((((((.((((........)))).))))))......	-16.3	AUCCGACAAUUAAACCUUACCCGCGACGCGC	2	2
chr	-	786785	786795	786788	0.920168	670	8.60429e-204	1.09002e-133	6.66517e-162	EG11699	gpmA	Primary	CAUUCGUUUAAAAUGAGAAAGCCGACUGCAAGUGAGUCGGCUUUUUUGUUGC	...........((((((((((((((((.......))))))))))))))))..	-21	CUUUUUUGUUGCUAACAAUGGAGCACAUUGC	6	8
chr	+	786821	786829	786825	1	6	0	0	0	EG10079	aroG	Primary	GCUCCAUUGUUAGCAACAAAAAAGCCGACUCACUUGCAGUCGGCUUUCUCAU	(((........)))......(((((((((((....).)))))))))).....	-16.1	CGGCUUUCUCAUUUUAAACGAAUGACGUUUA	4	4
chr	-	787763	787773	787767	0.944657	554	8.25189e-27	1.61797e-36	3.31896e-55	EG11698	galM	Primary	UAUCAGUUUAUUGCUGAGUAAUGUUACGCCCUCGUCAUGAGGGCUUUAUCUC	..(((((.....)))))..........((((((.....))))))........	-16.3	GGGCUUUAUCUCAUAUUGUUCAAAUCACCAG	3	4
chr	+	794951	794962	794957	0.978996	297	5.56062e-263	0	0	G6396	acrZ	Primary	CGGACAAAAUCAUUGAUUCCCUGAAUGCCCGCUUAGUCGGGCAUUUUCUUUU	.((((((.....)))..)))..(((((((((......)))))))))......	-14	GCAUUUUCUUUUUCUCAACUUCCUGCUUUUC	5	9
chr	-	797510	797519	797513	0.915307	687	2.51944e-28	5.55731e-30	4.66383e-22	EG11239	ybhA	Primary	GGUUUGAUCGCCAGUUCAUCCCUGGCCCACGGGCUGAUACGCGCCCACAGCG	.........(((((.......)))))....((((........))))......	-14.4	GCGCCCACAGCGUUUUACCGCCGACUUCCAG	4	4
chr	+	799620	799631	799624	0.888288	779	3.50833e-21	5.5671e-28	6.07538e-27	G6397	pgl	Primary	CACACUAACCGCUGAUUUACCCGGCGCAGUCUCUCCUGCGCCGGUGUAUUAA	.................((((((((((((......))))))))).)))....	-21.3	CCGGUGUAUUAACCUAUCUCCUGUAACGCGU	2	2
chr	-	803324	803335	803327	0.955556	481	3.32336e-05	0	1.44951e-07	G6401.G6400.IGR	ybhJ.ybhI.IGR	IGR	GACUGGGGUGAGCGAACGCAGACGCAGCACAUGCAACUUGAAGUAUGACGAG	(.(((..((..((....))..)).)))).(((((........))))).....	-9.3	AAGUAUGACGAGAAUAUUUACAGCAUGUUCC	3	4
chr	-	805791	805803	805796	0.788605	1043	1.46351e-20	1.59755e-44	1.73015e-30	EG12875	ybhC	Distant primary	GCGAUUCGUAGGUCGGAUAAGAUGCGCAAGCAUCGCAUCCGACAAUAAGUGC	(((........(((((((..(((((....)))))..)))))))......)))	-20.1	GACAAUAAGUGCCGAAUGCGACCUACAUUCA	2	2
chr	-	805815	805826	805820	0.442949	2148	1.27113e-07	1.02866e-08	3.76329e-12	EG12875	ybhC	Distant primary	CCUUAUCUGGCCUACAGAUUCGAUGCGAUUCGUAGGUCGGAUAAGAUGCGCA	.((((((((((((((.((.(((...))).)))))))))))))))).......	-24.9	AUAAGAUGCGCAAGCAUCGCAUCCGACAAUA	1	1
chr	-	807391	807400	807392	0.971014	366	0	0	1.59179e-16	EG11238	ybhB	Primary	GUUUAGUUAAUCACUCUGCCAGAUGGCGCAAUGCCAUCUGGUAUCACUUAAA	................(((((((((((.....))))))))))).........	-19.4	GUAUCACUUAAAGGUAUUAAAAACAACUUUU	4	4
chr	-	815574	815583	815576	0.804825	1004	7.76113e-07	8.95359e-10	1.39126e-12	G6402	ybhK	Distant primary	UUGCGGAGAAAAUGUAGGCCUGAUAAGCGUAGCGCAUCAGGCUGUUUUCCGU	..((((((((......((((((((..(((...))))))))))).))))))))	-20.2	GCUGUUUUCCGUUUGUCAUCAGUCUUCUUCG	4	5
chr	+	815824	815833	815829	0.852992	889	0.00407014	1.0165e-16	7.64181e-06	G6402	ybhK	Antisense	AACAACUGGCGGUCAUGACGAUACGGAAUAUCGCUGGCCUCCAGUACCUCCU	....(((((.(((((.(.(((((.....))))))))))).))))).......	-19.1	CCAGUACCUCCUGGAUCACAAUCCGCUCUUU	3	4
chr	+	817026	817035	817028	0.34099	3085	5.92698e-10	1.29086e-08	1.86024e-08	EG11595	moaA	5' UTR	CUCGUAAAGAUUGCCACCAGGGCGAAGGAAGAAAUGACUUCGCCUCCCGUAU	...................((((((((..(....)..)))))))).......	-13.3	CGCCUCCCGUAUCUGGAAAGGUGUACAUGGC	1	2
chr	+	817043	817060	817049	0.427181	2253	6.32761e-10	4.98631e-18	8.47738e-14	EG11595	moaA	Internal	GCGAAGGAAGAAAUGACUUCGCCUCCCGUAUCUGGAAAGGUGUACAUGGCUU	((((((..(....)..))))))...((((((((....))))....))))...	-11.6	UGUACAUGGCUUCACAACUGACUGAUGCAUU	2	2
chr	+	819786	819795	819789	0.862707	858	3.29273e-34	1.10588e-39	2.13594e-37	EG11598	moaE	Primary	CGCUGGUAGUUUUUUGUUAGCCGGAUAAGGCACCGCUGCGUCCGGCAAUUUC	...................(((((((..(((...)))..)))))))......	-16.4	UCCGGCAAUUUCACCGCUCAGUACAUACGUU	3	3
chr	+	820628	820638	820633	0.971359	363	4.87887e-73	2.1714e-87	6.20083e-73	G6403	ybhL	Primary	CGUUAAUUCUUUUUCACCAUCACUAUCCCGGCCAUGUGUCGGGAUUUUUUUC	........................((((((((.....)))))))).......	-11.6	GGGAUUUUUUUCUUACUAAAAACGACACUUA	7	9
chr	+	825076	825086	825081	0.931153	627	2.01397e-08	3.608e-51	1.33005e-27	G6408	ybhQ	Primary	ACGCCGCUGACCCUGUCGUGGCCGUUAUCACCAGUAGCGGCCACAAACUAUU	........(((...)))(((((((((((.....)))))))))))........	-19.2	CCACAAACUAUUCCACACAAUAUCCAGACUC	2	3
chr	+	832388	832398	832390	0.713073	1208	5.67902e-20	1.02074e-10	1.92218e-23	EG11235.EG11579.IGR	rhlE.ybiA.IGR	IGR	UUUGCAUGCUUUUGUAGGCCGGAUAAGGCGUUUACGCCGCAUCCGGCAUUUC	.(((((......)))))(((((((..((((....))))..))))))).....	-23.4	AUCCGGCAUUUCACAACAAGCACUUGUCAGC	3	3
chr	+	836247	836255	836249	0.95584	478	5.6109e-05	0.00860152	0	EG11580	ybiB	Primary	CAGGCAUUUUAAUUCUUUUCUCAGCCGGAUGAGCCAUGUCAUCCGGCUUUUA	......................((((((((((......))))))))))....	-18.3	AUCCGGCUUUUACCCCACCGCAAUAUGAAAU	4	4
chr	-	837431	837440	837431	1	22	0	0	0	G0-17089	zbiJ	Primary	CUAUGUUACCCUUGUUUGCCCGUCCGCCACUGGACGGGCUUUUUUUUAGCUG	....((((.........((((((((......)))))))).......))))..	-17.7	UUUUUUUAGCUGGCUAACUGCUGACAGAAAG	7	7
chr	-	845555	845564	845557	0.932634	614	9.83729e-69	5.55731e-30	2.64765e-40	G6417	ybiO	5' UTR	AACCUGCUUAAUAUCCCUUCCUCCCUUUCACCCGAAAGGGAGGCACACCAGA	...................((((((((((....)))))))))).........	-17.1	AGGCACACCAGAUUCCUCUCAUUUAAAAUCG	3	3
chr	-	846766	846779	846772	0.552531	1674	1.38651e-07	0.000996112	0.00097316	EG10388	glnP	Internal	AACUCCGGCGCGUAUAUUGCGGAAAUCACGCGUGGUGCGGUGCUGUCUAUCC	.....((((((((((...(((.......)))...)))).)))))).......	-15.7	UGCUGUCUAUCCACAAAGGUUUUCGUGAAGC	4	4
chr	-	847190	847203	847196	0.777433	1066	3.27017e-28	6.35012e-49	2.42898e-26	EG10386	glnH	Alternative primary in TU	CUGUAAAACGCACUGGCAGUUCCCUCUCCCCUAUGGGGAGAGGAUUAGGGUG	((((...........))))...(((((((((...))))))))).........	-19.6	AGGAUUAGGGUGAGGGGCGCAAACCCGCUCC	2	2
chr	-	848334	848343	848334	1	23	0	0	9.29073e-18	EG11415	dps	Primary	UUUAGUACCCGAUAAAAGCGGCUUCCUGACAGGAGGCCGUUUUGUUUUGCAG	....(((...((..(((((((((((((...)))))))))))))..)))))..	-20.1	UUUGUUUUGCAGCCCACCUCAACGCACUUAU	4	7
chr	-	849163	849170	849165	0.911111	700	0	0.185462	0.00284169	EG12134	rhtA	Primary	AAUUAAAUUUACAUUUCUGCAUGGUUAUGCAUAACCAUGCAGAAUUUCUCGC	..............(((((((((((((....)))))))))))))........	-18.7	AGAAUUUCUCGCUACUUUUCCUCUACACCGU	4	4
chr	-	850975	850984	850979	0.990196	183	0	7.82238e-12	0	G6418	opgE	Primary	CGACCCGAAACCUUAAAAACAAAAAUCCGCCCCGAGAGGCGGAUUUUUUAUA	....................(((((((((((......)))))))))))....	-15.2	GGAUUUUUUAUAUCACCAAAGUGAUUAGAAG	6	7
chr	+	851008	851019	851013	0.997137	82	0	0	0	EG12117	ompX	Primary	UAAUCACUUUGGUGAUAUAAAAAAUCCGCCUCUCGGGGCGGAUUUUUGUUUU	..(((((....)))))...((((((((((((....)))))))))))).....	-21.4	GAUUUUUGUUUUUAAGGUUUCGGGUCGAAAA	5	10
chr	-	852539	852549	852543	0.602327	1523	3.29029e-06	7.344e-13	4.90168e-09	G6418	opgE	Internal	AUUUAACCCUCAAAGAAUCGCUUGUUACCCGUAGCCGGGUAUUUAGCCCGUG	...................(((...((((((....))))))...))).....	-12.3	AUUUAGCCCGUGGACUGCGUUCUACUUUUUA	5	5
chr	-	852832	852848	852840	0.399315	2436	1.4802e-05	3.95241e-09	0.000149881	G0-10715	mntS	Alternative primary in TU	AGAUAAACCUUCCGAUAAAUAGCGGCGUCGCGGUACGCCGCUUCACUCCUGC	....................((((((((......))))))))..........	-13.8	CUUCACUCCUGCUUUCAUGCAGGCAUAACGC	3	3
chr	-	854771	854781	854777	0.98286	262	1.36286e-26	3.58219e-26	5.63142e-53	G6422	ldtB	Primary	UUAAUCUUCAAAACUUAAAGCAAAAGGCGGACUCAUAAUCCGCCUUUUUUAU	.....................((((((((((.......))))))))))....	-13.8	CGCCUUUUUUAUUUGCCAGACCCUAGUUGGC	6	9
chr	+	854805	854815	854810	0.767172	1089	0.0125716	3.95441e-05	7.81213e-09	G6421	ybiR	Primary	AACUAGGGUCUGGCAAAUAAAAAAGGCGGAUUAUGAGUCCGCCUUUUGCUUU	..((((...)))).......((((((((((((...)))))))))))).....	-17.2	GCCUUUUGCUUUAAGUUUUGAAGAUUAAUUC	4	4
chr	+	857547	857563	857557	0.535498	1734	0.00407014	0.00252296	1	G6423	ybiT	Primary	CUUUAGCGGUAAUUACGAAGAUUACCUGCGUAGUAAAGGGAUCGAGUAAGUG	((((((((((((((.....))))))).))....)))))..............	-9.3	AUCGAGUAAGUGAUUAUCCGUCACCCCGAUA	2	3
chr	+	857714	857724	857719	0.664964	1338	3.31562e-23	2.19607e-36	6.5735e-22	G6423	ybiT	Alternative primary	UGCAGGACUUUGUAGGCCGGAUAAGGCGUUAACGCCGCAUCAGGCAUUAACA	(((((....))))).(((.(((..((((....))))..))).))).......	-16.1	CAGGCAUUAACAAAGCGCAUUUGUCAGCAAU	3	4
chr	+	857735	857747	857740	0.701412	1232	1.56981e-16	0.000261355	1.66896e-15	G6423	ybiT	Alternative primary	UAAGGCGUUAACGCCGCAUCAGGCAUUAACAAAGCGCAUUUGUCAGCAAUCU	....(((((((.(((......))).)))))...))((........)).....	-10.4	UGUCAGCAAUCUGAGUAACGUCGAAUCGAUU	2	2
chr	-	859175	859184	859179	0.945887	540	0	0.00113766	2.47342e-10	G6425	ybiV	Primary	CCCCUUUUAACAGCUGACCUCUCUACCGGAGCCGUGCGCUCCGGUUUUCCCU	........................((((((((.....)))))))).......	-14.5	CCGGUUUUCCCUUCUUUUUACAUCCUGUACA	5	7
chr	-	864278	864286	864281	0.72617	1179	1.86724e-10	4.22233e-05	6.73499e-08	EG10154	moeB	Primary	CAAUUUAUGAGGAUGCAGAACGUCCGGUUAAAUCGACGUUCUGCCAAACGCU	..............((((((((((.(((...)))))))))))))........	-16.5	CUGCCAAACGCUCCCUGCCAGUCCUGCUCAA	1	1
chr	-	870009	870017	870012	0.952508	496	2.23238e-14	1.21757e-23	6.59866e-20	G6430	gsiB	Antisense	UGCUGUCCAGUUUGGGCAAUCCUGGCUGCCAGUAACCCGCGAAUUUUUUCAC	(((((..(((((.((.....)).))))).)))))......(((....)))..	-11.3	GAAUUUUUUCACCUUCACAAAAUCGGUCUGA	6	6
chr	-	876665	876674	876667	0.944385	556	2.45487e-17	2.41898e-38	4.1888e-50	G6435	rimO	Primary	GGGUUUAAUUAAUUCAGGCCGGGCAAAAUCAUUUGUCCGGCCUGCGAAUAAU	..............(((((((((((((....)))))))))))))........	-23	CCUGCGAAUAAUGAUUACUGCCAGCUAAUCU	2	2
chr	-	879771	879779	879773	0.865079	846	0.023806	0.00336377	0.00312204	G6438	gstB	Primary	CUGGACUCGUCGGUGAGAACGUAUAAAUAACCGUCGGGUCCAGUGCGAACAU	(((((((((.((((...............)))).))))))))).........	-21.8	CAGUGCGAACAUCACGAAUUCGCUGCCCUCU	2	2
chr	-	881926	881937	881930	0.580055	1587	1	0.00784872	8.95359e-10	EG10223	deoR	Primary	AUUAAUGACGUAUAACCGGAUGACGUUUCGCGCCAUCCGGUUAUCAGAAGAU	.........(.(((((((((((.(((...))).)))))))))))).......	-18.7	UUAUCAGAAGAUUAAGAGAACCAGCUGCCGA	2	3
chr	-	882470	882487	882480	0.592898	1546	5.01946e-09	3.75762e-07	3.49904e-16	EG10223	deoR	Internal	AGCGAUCAAAAAUCCCGCCUGGUGGAAGAAAAACGCCGGGCGGCAAAACUGG	..............((((((((((.........)))))))))).........	-19.9	CGGCAAAACUGGCUGCGACGCUGGUAGAACC	1	1
chr	-	883129	883142	883135	0.463986	2032	0.000492883	0.000731311	0.000859016	G6439	ybjG	Internal	GUUUGUGUCCUGGACGAUGGGACAUCUUUUUCCGCACGACCGACCCUUUGUC	....((((((((.....))))))))...........................	-8.5	CGACCCUUUGUCGAAAAUAUCGGCUAUAACU	3	4
chr	-	883249	883263	883254	0.706339	1221	9.90258e-16	2.63425e-25	2.61549e-32	G6439	ybjG	Internal	UUUAUUGCUAAAGAUUUGAUUACCGUGGUGCCGUUGCUGGCCGUGGUACUUU	....................(((((((((((....))..)))))))))....	-9.6	CCGUGGUACUUUGGUUGUGGGGGCUUACAGC	3	3
chr	-	887971	887981	887975	0.991274	166	4.21401e-110	1.47976e-212	3.66335e-89	G0-8880	rybB	Primary	GGAGCCCAUCAACCCCGCCAUUUCGGUUCAAGGUUGAUGGGUUUUUUGUUAU	.(((((((((((((..(((.....)))....)))))))))))))........	-23	GUUUUUUGUUAUCUAAAACUUAUCUACUACC	6	8
chr	-	890457	890465	890461	0.973673	342	5.69855e-22	5.96507e-69	9.61994e-35	EG10417	grxA	Primary	AAAUCUGGACGCCUGAUCGUCUGACAAGCCCUCGCGUUGAGGGCUUUACUGA	......(((((......)))))...((((((((.....))))))))......	-17.9	GGGCUUUACUGAUUUUUUCUGUGCUGUGGUU	6	7
chr	+	892478	892493	892484	0.655556	1363	1.93993e-10	3.22789e-14	4.32842e-08	EG10852	rimK	Internal	GCGUCAGGCGGCGGAAAGCGUGAUUGACGCUUUCCGCGGUCUGAACGCGCAU	(((((((((.(((((((((((.....))))))))))).))))).))))....	-37.1	CUGAACGCGCAUAUUCUGGUGCAGGAAUAUA	2	3
chr	+	892638	892652	892643	0.565686	1638	0.15197	6.96928e-09	0.000115968	EG10852	rimK	Internal	UUUUCGUUCCAAUUUGCAUCGUGGCGGCGCGGCAAGCGUCGCCAGUAUCACA	..............((.((..(((((((((.....)))))))))..))))..	-18.9	GCCAGUAUCACACCACAGGAGCGUGAAAUCG	1	2
chr	+	893478	893490	893484	0.898663	748	7.00328e-38	2.40786e-69	4.14757e-54	G6447	ybjN	Primary	UAACUCCUUUCGAGCACGCAGUCGCUGGUGCAGUGGCUGCGCGCUGCAAAAU	.......(((..(((.(((((((((((...))))))))))).)))..)))..	-23.7	GCGCUGCAAAAUUAUCUGCUGUUUUUAACCU	5	6
chr	-	899641	899650	899642	0.666667	1331	1	0	0.00312204	EG11628	artJ	Primary	AACAACGCGCACUUUGUCAGCAAUCUGAAGCCGCACAUGCGGCUUUUUUAUU	......((...........)).....((((((((....))))))))......	-13.3	GGCUUUUUUAUUGCUUCACCAGCAGCGUCAG	6	8
chr	-	900686	900694	900687	0.953725	492	2.06844e-05	2.98856e-12	0	EG11627	artM	Primary	AUUCUUAUAAUGAAGACGGACAACCCACUAAGUUGUCCGUCUUUUUUAUUUC	......((((.(((((((((((((.......))))))))))))).))))...	-21.1	CUUUUUUAUUUCAUUUAAAUUAUUUAAUCAU	6	9
chr	-	902182	902198	902190	0.514966	1817	0.00733809	1.46564e-09	8.12807e-07	EG11625	artI	Alternative primary in TU	UUUUUCCUUUAGCAAGCGCCGCCGGGAUGACCGUCGGCCUUGCCGUUUGUGC	...........(((((.((((.(((.....))).))))))))).........	-20.1	UGCCGUUUGUGCAUUGAUUGUCGGGCUGGCG	3	4
chr	-	913919	913927	913922	0.937037	588	7.56795e-06	0	5.6109e-05	G6458	lysO	Primary	UUUUUCUCUGCGUAAUACCUCUCUGGCGGUAGAUCCCUGCCGCCAAAAUUGC	.......................(((((((((....))))))))).......	-16.5	CGCCAAAAUUGCGCUAAAUCAAUCUCCCUUA	2	2
chr	-	915184	915195	915188	0.808513	986	9.23893e-09	2.82104e-24	1.94147e-17	EG13270	aqpZ	Distant primary	CAAGGAGCGCGCAGGGGGCGGCCAAUCGCCGCCGCCCCCUGCACCCCCGGGC	...((.(.(.((((((((((((........)))))))))))).)).))....	-33.2	GCACCCCCGGGCUCUGGCGAACAAAAUCGCC	1	2
chr	-	917977	917988	917982	0.688673	1272	1.08988e-50	1.09581e-44	1.82957e-53	G6460	ybjX	Distant primary	CACUUCAAUGGCAAGAUCGGGUUUGGAAGAGCGAUGGAUCGCUUUCGAGAUA	....................((((.((.((((((....)))))))).)))).	-10.6	GCUUUCGAGAUAAUUUUGCGUAGAUUCAUCG	4	4
chr	-	922297	922305	922299	0.988506	202	0	1.05209e-09	0	EG11111	cspD	Primary	UGUACAUCCUAAAGGCAAAAUGCCAGCCCGAUCGGCUGGCAUUUUUAUCUCA	................((((((((((((.....)))))))))))).......	-19	AUUUUUAUCUCAAAAAUUACUCUCGUGCCAG	5	6
chr	+	923207	923228	923212	0.509561	1832	1.38651e-07	1.2331e-09	1	G6463	clpS	Internal	AAAGUGGCGAUGGUGAACAAGUACGCGAGGGAGAAUGAGCAUCCAUUGCUGU	.....((((((((((..((....(......)....))..)).))))))))..	-11.5	AUCCAUUGCUGUGUACGCUAGAAAAAGCCUG	2	2
chr	-	925555	925563	925555	0.807843	992	0.0557708	4.32917e-07	4.32917e-07	EG30096.EG10156.IGR	serW.clpA.IGR	IGR	CAUAAACAAAAAGUCCGUAACCUCUUUCGAGAUUACGGACUUGACCAACCUA	..........((((((((((.(((....))).))))))))))..........	-17.4	UUGACCAACCUACCUAACAAUCAGAUUAAUG	2	2
chr	+	925596	925605	925602	1	7	0	0	0	EG10156	clpA	Primary	GGUAGGUUGGUCAAGUCCGUAAUCUCGAAAGAGGUUACGGACUUUUUGUUUA	............((((((((((((((....))))))))))))))........	-21.9	ACUUUUUGUUUAUGGGGUGGAGGAGGUUCAG	5	8
chr	+	925968	925976	925971	0.641026	1400	1	0	0.00860152	EG30096	serW	Antisense	CCGUAUACACACUUUCCAGGCGUGCUCCUUCAGCCACUCGGACACCUCACCA	..............(((.((.(.(((.....)))).)).)))..........	-6.5	GACACCUCACCAAAUUGUUUUGCUACCAAAC	4	6
chr	-	926151	926162	926157	0.977307	318	0	0	0	EG10504	infA	Alternative primary in TU	GGGCGAAGAGAAAGAACGAGUAAAAGGUCGGUUUAACCGGCCUUUUUAUUUU	.................(((((((((((((((...))))))).)))))))).	-15	CCUUUUUAUUUUGUGAUAUGUAUGAAGUACU	5	9
chr	-	927240	927250	927243	0.64099	1401	0.246178	0.000319441	9.45336e-05	EG11112	aat	Internal	UUCCGUGGUUUUCUCCAGGCGACCCCAUCCUCUGGUGGUCGCCCGAUCCCCG	.....(((......)))((((((((((.....))).))))))).........	-19.4	GCCCGAUCCCCGCGCGGUGCUAUGGCCAGAA	1	2
chr	-	931017	931026	931022	0.961201	442	7.0791e-183	4.24315e-201	2.43281e-236	EG11032	trxB	Primary	GUAACAAAAGUAAAGAAGGCGACACCAUGCGACUAUGGGUCGCCUUUAUUUU	..............(((((((((.(((((....)))))))))))))).....	-20.1	CGCCUUUAUUUUUUCCCCGUUGUAACAUUGC	6	9
chr	+	932427	932451	932432	0.492766	1911	6.55258e-10	2.57113e-16	7.58001e-22	EG10547	lrp	5' UTR	GUUUACCGUGCUAGUGAAAUCUACGUAUGGCGUGGACAGACGCCAUUCGUGA	.(((((.......)))))...((((.(((((((......))))))).)))).	-16.2	CGCCAUUCGUGAUGUCGAUAGCUGCCACAAG	2	2
chr	+	933173	933190	933179	0.61742	1479	2.91851e-21	3.28456e-41	1.33749e-42	EG10547	lrp	Primary	CCUGUUAAUCCAUACAGCAACAGUACUGGGGUAACCUGGUACUGUUGUCCGU	.((((........))))(((((((((((((....))))))))))))).....	-22.8	ACUGUUGUCCGUUUUAGCAUCGGGCAGGAAA	4	4
chr	+	934925	934938	934931	0.486688	1930	0.000136569	5.62565e-11	1.16493e-11	G6464	ftsK	Internal	CUGGCGUGAAAAAAGCGACACUGGCGACGGGGGCUGCCGCAACCGUUGCCGC	.((.(((.......))).)).(((((((((..((....))..))))))))).	-21.3	AACCGUUGCCGCGCCAGUCUUCAGUCUGGCA	2	3
chr	+	935523	935533	935528	0.766947	1091	3.24418e-25	4.51173e-37	9.63736e-35	G6464	ftsK	Internal	AUCAGCAGCCGCAACAACCAGUUCCGCCGCAGCCGCAGUAUCAGCAGCCACA	....((.((.(.(((.....)))).)).)).((.((.......)).))....	-7.6	UCAGCAGCCACAACAGCCGGUUGCGCCGCAG	2	2
chr	+	938062	938072	938065	0.518114	1804	4.3594e-13	3.74081e-07	9.63479e-18	G6465	lolA	Alternative primary in TU	UUUUCGGAUAAUACUUUUCAACCUCUGGCCGCGCGUAUGCGGCCAGAAAAUU	.......................(((((((((......))))))))).....	-19	GGCCAGAAAAUUUAGCACAGUAUAUCGGCCA	3	3
chr	+	940763	940774	940769	0.989568	193	1.8161e-109	2.17814e-220	5.08812e-245	EG10947	serS	Primary	AAUACCCAAUUUUUCUGAAUCUAAAAAGCGCCUGCGGGCGCUUUUUUUGUCU	................((....((((((((((....))))))))))...)).	-16.3	CUUUUUUUGUCUCCCUUUGAUACCGAACAAU	7	8
chr	+	947063	947074	947069	0.86519	845	7.52067e-09	4.58064e-14	1.80581e-16	EG11242	ycaD	Primary	AAUGAAUUCAAGCAGAGUGUGAACUUACUGUUUCACACUCUGCUUUUUUGUU	.........(((((((((((((((.....).)))))))))))))).......	-21.9	UGCUUUUUUGUUUCUUCUAUCUGACUUGCUU	6	9
chr	-	950293	950301	950296	0.941026	570	0	2.05837e-08	0.00860152	EG10028	pflA	Primary	GUUCUAAUUUCCCCGUAAAGCGGCAACUUUAUUGAGUUGCCGCUUUUUUAUU	................(((((((((((((....)))))))))))))......	-20.3	CGCUUUUUUAUUCCGCGCUUCAUUCUGCUAC	6	8
chr	-	951198	951207	951202	0.929039	635	5.45539e-210	8.76792e-154	5.45311e-219	EG10701	pflB	Primary	UACAGUAAAAAGCGUACAAUAAAGGCUCCACGAAAGUGGGGCCUUUUUUAGC	...........((.......(((((((((((....)))))))))))....))	-18.6	GCCUUUUUUAGCGCGAGAGCCUUUUUUGUCA	6	7
chr	-	954788	954797	954789	0.969577	384	1.04844e-93	6.71558e-169	8.27136e-109	G6468	ycaO	Primary	AUUAGUCUGAGUUAUAUUACGGGGCGUUUUUUUAAUGCCCCGCUUUACAUAU	...................(((((((((.....)))))))))..........	-15.7	CGCUUUACAUAUAUUUGCAUUAAUAAAAUAA	3	3
chr	+	958783	958793	958786	0.819218	965	1.00262e-48	1.54876e-43	7.44225e-52	EG10946	serC	Alternative primary in TU	GGUUAAUGCCGAAAUUUUGCUUAAUCCCCACAGCCAGCCUGUGGGGUUUUUA	(((....)))...............((((((((.....))))))))......	-16.9	GUGGGGUUUUUAUUUCUGUUGUAGAGAGUUG	5	8
chr	+	960160	960169	960164	0.983333	255	7.64181e-06	3.89655e-07	1.05209e-09	EG10073	aroA	Primary	AUAGCCAAAUCUUUCUUUAUCAAAACGUCGGCACAUUGUCGGCGUUUUUUUU	.....................((((((((((((...))))))))))))....	-14	GGCGUUUUUUUUCGGACCUUGUGAGUCAUUU	8	8
chr	+	963774	963785	963779	0.972595	351	0	0	0	EG10900	rpsA	Alternative primary in TU	GUUUCGUCCUGUAAUCAAGCACUAAGGGCGGCUACGGCCGCCCUUAAUCAAU	......................((((((((((....))))))))))......	-21.1	CCCUUAAUCAAUGCAGCAACAGCAGCCGCUU	2	2
chr	+	964162	964174	964167	0.973539	344	3.57445e-134	2.43607e-242	9.09787e-263	EG10441	ihfB	Primary	UUUACUCAAACUUGAACGAGAGAAAAGCACCUGUCGGGUGCUUUUUUCAUUU	...................(((((((((((((...)))))))))))))....	-17.8	CUUUUUUCAUUUCUCUAAUCUGGAACUGGAA	6	6
chr	+	969403	969414	969408	0.854708	887	1.64783e-42	5.59892e-69	9.8881e-67	EG11409	lpxK	Alternative primary in TU	CCGCGGCAGCGUUCGAUUGAUGGAGUCAUGAAUGUCGCUGCCGCACCUCUCC	..(((((((((....(((.(((....))).)))..)))))))))........	-23.5	CCGCACCUCUCCCUUGCUGAUGCGCGUAAUC	2	2
chr	+	971641	971650	971643	0.902971	733	4.87887e-73	4.14766e-77	5.70933e-76	EG10519	kdsB	Primary	CGCUAAUUUCACUUCACGACACUUCAGCCAAUUUUGGGAGGAGUGUCGUACC	...............((((((((((..(((....)))..))))))))))...	-19.3	GAGUGUCGUACCGUUACGAUUUUCCUCAAUU	4	4
chr	+	980813	980823	980819	0.987863	211	1.82301e-132	3.09176e-135	1.56373e-135	EG10618	mukB	Primary	CCUUCUCAGGCGAGUUAAAAUUAAGGCGGCAGCAAUGCCGCCUUUUCUUUUU	....(((....)))........(((((((((....)))))))))........	-17.6	CCUUUUCUUUUUCCGAAAACUCCGUUUCUGC	5	9
chr	-	984351	984359	984354	0.668698	1313	1.74472e-08	6.70716e-05	1.26852e-12	EG10096	aspC	Alternative primary	GCACGAUUUUGUAGGCCGGAUAAGGCGCUCGUGCCGCAUCCGGCAUAAACAA	........((((..(((((((..(((......)))..)))))))....))))	-19.5	CGGCAUAAACAAAGCGCACUUUGCCAGAAAU	3	3
chr	-	984473	984482	984479	0.741006	1146	2.10093e-45	1.92828e-38	1.54763e-21	EG10096	aspC	Primary	CAGUGCUGUAAGCAUUAAAAACAAUGAAGCCCGCUGAAAAGCGGGCUGAGAC	.((((((...))))))...........((((((((....)))))))).....	-20.5	GCGGGCUGAGACUGAUGACAAACGCAACAUU	2	2
chr	+	984503	984513	984509	0.981481	276	4.50648e-24	2.57469e-61	2.0759e-74	G6475.EG10096.IGR	gloC.aspC.IGR	IGR	AAUGUUGCGUUUGUCAUCAGUCUCAGCCCGCUUUUCAGCGGGCUUCAUUGUU	.................((((...((((((((....))))))))..))))..	-15.3	GGCUUCAUUGUUUUUAAUGCUUACAGCACUG	5	7
chr	-	985832	985843	985836	0.997348	79	4.99177e-287	0	0	EG10671	ompF	Primary	CCUCUUUGUUAAAUGCCGAAAAAACAGGACUUUGGUCCUGUUUUUUUUAUAC	.................(((((((((((((....))))))))))))).....	-16.5	UUUUUUUUAUACCUUCCAGAGCAAUCUCACG	8	9
chr	-	987539	987549	987541	0.991871	154	0	0	0	EG10094	asnS	Primary	CUUCUAAUUUAGCGUCUUCAAGAGCCAGCGCCCGCUGGCUCUUUUUUUAUCU	...................((((((((((....)))))))))).........	-17.8	CUUUUUUUAUCUUUUCUGUCAAGUUAUCUGU	7	8
chr	-	989116	989125	989120	0.794067	1032	1.21428e-26	5.96938e-31	2.34435e-27	EG10742	pncB	Primary	UUAAAAAAGCCAGUUAAUAUCAUCAGGGAGCUAAUCGGCUCCCUUUUUUUAC	........................((((((((....))))))))........	-13.5	CCCUUUUUUUACCUUUAAUUCCGAAAUCUUU	7	7
chr	+	993272	993283	993278	0.950732	509	3.88508e-74	1.70163e-66	3.7064e-46	EG10696	pepN	Primary	GGCUUGAUAAAUAACCGAAUGGCGGCAAUAGCGCCGCCAUUCGGGGAAUUUA	.......(((((..((((((((((((......))))))))))))...)))))	-26	UCGGGGAAUUUACCCCUGUUUUCUCAGGCGA	4	5
chr	+	1005838	1005849	1005843	0.790714	1038	1.17767e-08	3.58776e-18	1.10813e-13	EG10807	pyrD	Primary	UCCUCUUUAUAAGAUAAUCAGGGCUUUAUUUUCAGCCCUGGUUGUUUUAUAU	.......((((((((((((((((((........)))))))))))))))))).	-23.9	GUUGUUUUAUAUUCAUCGCUGUUGCUUAUUU	4	6
chr	-	1005930	1005938	1005931	0.57094	1623	1	0.000146153	3.32336e-05	G6486.EG10807.IGR	zapC.pyrD.IGR	IGR	ACGCCAGUUAUCGUCUGGUUUAAUUCGCAUCUGCCUCUCCCCUACCCUAUAA	..(((((.......))))).......((....))..................	-6.1	CCUACCCUAUAAAACCGCAGCAACACAAUCC	1	2
chr	+	1007796	1007806	1007800	0.499217	1885	1.62299e-08	2.71196e-10	0.0481912	G6488	rlmL	5' UTR	UUGUGUACGCUCCGGUUUCUCCGCGCUGUCCAUGUCCAGACUGACUGCAACA	..(((.((((..(((.....))).)).)).)))(((......))).......	-7.7	CUGACUGCAACAAUUACGCCUACUGCGGUAG	2	2
chr	+	1015511	1015519	1015517	1	8	1.04903e-06	0	0	G6492	pqiC	Primary	GAUUUGUAAAUAUAACCGUCUCCGGUAUGUUGCCUGAGGCGGUUUUUUUGUC	.............(((((((((.((((...)))).)))))))))........	-17.7	GGUUUUUUUGUCUCUAACGUGCGGAAAAAUU	7	8
chr	-	1015707	1015717	1015710	0.645705	1387	1.09611e-12	2.37738e-08	9.35202e-06	EG50004.G6492.IGR	rmf.pqiC.IGR	IGR	CACGUUGAUGUGCCCGUUCCAGGCGAUCUCGUUUUUGUCUCUUCAUGCCUCG	.(((..(((.((((.......))))))).)))....................	-7.4	CUUCAUGCCUCGUUUCCCUCAUACUGGUUUC	3	3
chr	-	1015886	1015899	1015892	0.974417	337	0	0	0	EG10273	fabA	Primary	GACAGAGUAUCAAAAGGCGAAACCUCCGCAAUGCGGAGGUUUCUUUUUAAAG	............(((((.(((((((((((...))))))))))))))))....	-19.6	UUCUUUUUAAAGAGACAGAAUCAGGCCAUUA	5	7
chr	-	1018964	1018975	1018968	0.998773	59	0	0	0	EG10669	ompA	Primary	GCUUAAGUUCUCGUCUGGUAGAAAAACCCCGCUGCUGCGGGGUUUUUUUUGC	...................(((((((((((((....)))))))))))))...	-19.9	GGUUUUUUUUGCCUUUAGUAAAUUGAACUGA	8	8
chr	+	1018995	1019006	1019002	0.883732	795	0.0125716	1.3017e-11	1.40033e-13	EG12855	matP	Primary	UUCAAUUUACUAAAGGCAAAAAAAACCCCGCAGCAGCGGGGUUUUUCUACCA	..............((....(((((((((((....)))))))))))...)).	-18.8	GUUUUUCUACCAGACGAGAACUUAAGCCUGC	5	6
chr	-	1020549	1020559	1020551	0.54127	1715	0.000319441	0.00407014	1	EG10984	sulA	Internal	UUACGCACGGGCAAUUACAGUGUGGUGAUCGGUUGGUUGGCAGAUGAUUUGA	...(((((.(.......).)))))..(((((.(((.....))).)))))...	-9.3	CAGAUGAUUUGACUGAAGAAGAGCAUGCUGA	3	3
chr	-	1021671	1021683	1021675	0.822046	953	2.58441e-17	1.04851e-17	9.23893e-09	G6495	yccS	Primary	GUCAGCCCAUUCUGCAAGCUCCUGGCGGCGUGCCACCGGGAGCGCAGCUUCA	...........((((..((((((((.((....)).)))))))))))).....	-22.5	AGCGCAGCUUCAUGAAUGCCGAUAAUGGCAC	2	2
chr	-	1026447	1026460	1026450	0.796569	1026	3.93892e-07	0.000306339	1.03787e-07	G6497	mgsA	Alternative primary	UCCAGAUUUUUCAGUAUUUCCACAAAGGGAGAGGGAUUCUCUUUGUUAAACA	.....................((((((((((.....))))))))))......	-9	CUUUGUUAAACAGUGCCCAUACCCGAUGGCG	3	5
chr	-	1026519	1026529	1026524	0.888959	777	2.59265e-57	2.06395e-148	1.60872e-129	G6497	mgsA	Primary	GCGGACCGUCUGAAGUAAUAUUGCACAGGUGGCAAACGCCACCUGUUUCUUA	.((((...))))............(((((((((....)))))))))......	-18	ACCUGUUUCUUACGGUUUUCUCGCCACCGGC	4	5
chr	-	1028356	1028365	1028359	0.972222	355	0	5.67263e-11	0	G6500	hspQ	Primary	AACUAAUCCCUGAACAAAUCCCCGGAAGGUUUUUGCCUUCCGGGGAUUUUUU	...............(((((((((((((((....)))))))))))))))...	-27.5	CGGGGAUUUUUUAUUUGGCCAGGCCCAGGCG	6	9
chr	+	1028392	1028401	1028396	0.591503	1551	7.14845e-08	3.93892e-07	1	G6499	yccU	Primary	GCCUGGCCAAAUAAAAAAUCCCCGGAAGGCAAAAACCUUCCGGGGAUUUGUU	...............((((((((((((((......))))))))))))))...	-25.9	CGGGGAUUUGUUCAGGGAUUAGUUACGCAGA	3	5
chr	-	1030244	1030255	1030247	0.963027	432	1.21188e-58	4.17779e-80	2.08697e-64	EG12876	tusE	Primary	CUCGCUGAGCACCCGUUCUACACGCGCAGAACGCGGGCCGCCACUCUUUAAC	...((.(.((.((((((((........)))))).)))))))...........	-13.1	CCACUCUUUAACCACUGCAUUAAUUUUUCCA	5	5
chr	-	1030704	1030714	1030708	0.965072	419	1.8201e-259	0	0	EG11113	yccA	Primary	UCUCACCCGCUAACACUUUCAUAGCCUCGCUUUAUGCGGGGCUUUGUUUUUU	...................((.((((((((.....)))))))).))......	-15.9	GCUUUGUUUUUUGUUACACUGCCGCCAGUCU	6	9
chr	-	1041916	1041924	1041916	1	24	0	0	0	EG11826	etk	Distant primary	UUUGUCAUCAGCCUCAGAGCAUUCAGGUAACUGAAUGCUCUUUUUUAUGCAU	...............(((((((((((....)))))))))))...........	-17.7	UUUUUUAUGCAUUACAAACUGCACGCCGGUA	6	7
chr	+	1051598	1051629	1051616	0.288402	4504	1.45196e-07	4.61384e-06	3.40897e-05	G6511	cspG	Internal	GCCAUCCAGAGCAAUGAAUUCCGCACGCUGAACGAAAAUCAGAAAGUUGAAU	((........)).....((((.((...((((.......))))...)).))))	-5.8	AGAAAGUUGAAUUUUCUAUUGAGCAGGGGCA	4	5
chr	+	1051897	1051907	1051901	0.977645	310	0	0	1.63608e-289	G0-16688	ymcF	Primary	GCCGCUGGAUUUCACAAAAUAAUAUCAGGCUCCCUCGUGGAGCCUUUUUUAU	..........................(((((((.....))))))).......	-11.8	AGCCUUUUUUAUAUCUGCCUUAUUUUUCUUC	6	7
chr	+	1052275	1052286	1052280	0.92793	642	1.59046e-161	1.35179e-188	1.08122e-193	G0-9662	gnsA	Primary	AAAUAAUGUGAUUUUGUGAACAUCACCCCGUGCGAGGUGAUGUUCCGCUUGU	...............((((((((((((.(....).))))))))).)))....	-15.6	UGUUCCGCUUGUUGCUAAUUUAGUGACCAAU	3	4
chr	+	1068504	1068512	1068507	0.945349	547	0.00113766	2.01397e-08	1.07913e-09	G6517	rutG	Antisense	CAAUGCGUACGUUGUCAACAAUCUGCACCGCCGGUAACCCCGGCGGUUUUCU	......(((.((((....)))).)))((((((((.....)))))))).....	-18.7	CGGCGGUUUUCUGUUUAUGGCUCCUGAUGAA	4	5
chr	+	1080936	1080954	1080947	0.628739	1443	7.70911e-07	1.96095e-09	3.95441e-05	EG10802.G6525.IGR	putP.efeU.IGR	IGR	GCAGGGAGCGCGCAGGGGGCGGCCAAUCGCCGCCGCCCCCUGCUGUCCCGGC	((.((((.((.((((((((((((........)))))))))))))))))).))	-38.9	UGCUGUCCCGGCCUUCGGGGAACGCUUCAGC	2	2
chr	-	1097260	1097270	1097263	0.575214	1605	0.357176	1.86363e-12	2.25241e-10	EG30097	serX	Primary	AGCCCCGACCGGGGUUCGACAACUGGCGACAGCCAGUUGGACAGACCGUGAA	.(((((....)))))....((((((((....)))))))).............	-22.9	ACAGACCGUGAACGCAGUGAGCGGGCUGCCC	1	1
chr	-	1097438	1097451	1097443	0.568627	1632	0.246178	6.67572e-16	1.63577e-07	EG30097	serX	Primary	GCCCCGACCGGGGUUCGACAACUGGCGACAGCCAGUUGGACAGACCGUGAAC	(((((....)))))....((((((((....))))))))..............	-22.3	CAGACCGUGAACGCAGUGAGCGGGCUGCCCG	1	1
chr	+	1100841	1100851	1100844	0.837042	925	2.98856e-12	2.70986e-29	5.61611e-39	G6542	ycdZ	Primary	CUCACGCUUUCGCUUAAACAGUAAAAUGCCGGAUGAUAAUUCCGGCUUUUUU	.....((....)).........((((.((((((.......)))))).)))).	-12.5	UCCGGCUUUUUUAUCUGUCAGGAUUCCGGUG	6	7
chr	+	1105996	1106009	1106001	0.491983	1916	0.449245	9.93672e-06	1.54449e-06	G6550	ymdB	Internal	GGCCCUGCUGGAUGCUUGUUUAAAAGUCAGGCAACAGCAGGGCGAUUGCCCU	.(((((((((..((((((.........)))))).))))))))).........	-27	GGCGAUUGCCCUACGGGGCAUGCCGUUAUUA	2	4
chr	-	1107692	1107702	1107696	0.935324	601	2.51944e-28	7.42692e-62	8.10155e-36	G6552	opgC	Primary	CGCCAGUCUGACCAUAACCCGCUUCCAGAAACUGGUGGCGGGUUCUUUUUUG	...............((((((((.((((...)))).))))))))........	-19	GGUUCUUUUUUGAGAAUAAUCUCUUUCUUUG	6	8
chr	+	1113558	1113568	1113565	0.975934	326	3.77352e-41	2.9383e-47	3.58369e-64	EG11886	opgH	Primary	AAAAACAACGAGCCAAUAAAAAUACCGGCGUUAUGCCGGUAUUUUUUUACGA	.................((((((((((((.....))))))))))))......	-16.4	AUUUUUUUACGAAAGAGGUAUCAAAUGCGUU	7	7
chr	-	1115544	1115553	1115546	0.800812	1019	1.22773e-19	2.78542e-19	5.29505e-21	EG11343	mdtG	5' UTR	GAUAAAAGCUCUCUGGAUUGCGCCCCCUGGAAGUCGGGCGCAUAAUUAGUGU	..........(.((((..(((((((..........)))))))...)))).).	-13.2	CAUAAUUAGUGUGCUUAUCUUUUCUUCUUAU	4	6
chr	+	1117890	1117901	1117895	0.809267	983	4.08156e-48	1.64184e-65	5.75141e-55	EG11116	trhO	Primary	GAUCCAACAGAAUAAAUAUCAUUGCCGGAUGCGUGCCAUCCGGCAACAUUUC	.....................((((((((((.....))))))))))......	-16.1	CGGCAACAUUUCACGCUUACUUCUGCUGUAC	3	3
chr	-	1119428	1119437	1119432	0.986111	227	2.01397e-08	0	0	G6556	solA	Alternative primary in TU	UCCCGCUUCCAAUAAUCAUCAUUACGGCCUCCAGAAUGAGGCCGUUUUUACA	.......................((((((((......)))))))).......	-14.5	GCCGUUUUUACAGGAGUAUUUAAUGCGUCGG	5	5
chr	-	1120645	1120656	1120650	0.969763	380	3.14718e-121	3.45767e-164	1.9818e-143	G6557	bssS	Primary	CAUGACAUGACCAUCCACCCAAAAGGCACCUCACCGGUGCCUUUACCAUUUC	.....................(((((((((.....)))))))))........	-14.4	CUUUACCAUUUCUGGGUUGUAUAUCUGCAUU	3	4
chr	-	1121195	1121206	1121199	0.978313	300	5.48792e-61	2.43113e-71	5.36743e-39	G6558	dinI	Primary	GCGAAUAAUAUGCAGUGAUUUUUUUUGCCGGGUCGCCCCGGCUUUUUUAUUU	(((.......))).............((((((....))))))..........	-12.6	GCUUUUUUAUUUUACUUACGAAUUUUGAGUA	6	10
chr	-	1121404	1121418	1121411	0.468824	2002	6.08609e-09	6.02755e-07	2.9415e-07	G6558	dinI	Internal	AACUUCUCCAUUGCCAGCUGGGGCUAUUGACGCCCUGGCUGGCGAACUUUCC	..........((((((((((((((.......)))))))))))))).......	-26.6	GGCGAACUUUCCCGCCGUAUUCAGUAUGCGU	3	3
chr	-	1122678	1122688	1122683	0.936906	591	4.41562e-16	6.51863e-43	2.86269e-19	EG11117	yceB	Primary	GUCAUUCCAUUUACUGAUUAAUCACGAGGGCGCAUUCGCGCCCUUUAUUUUU	.........................((((((((....)))))))).......	-15.2	CCCUUUAUUUUUCGUGCAAAGGAAAACGUUU	5	8
chr	-	1123355	1123365	1123359	0.848467	903	1.17767e-08	1.37983e-16	0.000643824	EG12688	grxB	Primary	UAAUCCUGACCCGCCGCGGCAGCCUGUAUUCGCGGGUUGCCGCCGUUUUCAG	.....((((...((.((((((((((((....)))))))))))).))..))))	-26.6	CGCCGUUUUCAGUUUUUUCUGCUGGCGAGUU	6	7
chr	+	1126974	1126985	1126979	0.735043	1160	1.57494e-05	1.01518e-10	0.0194089	G6560	yceM	Internal	GCCCUGCCAAUUUGUGAAAGCUGGCGCAUUCCUUAUGCCGAUUCGUUAUCCA	.....((((.(((....))).))))((((.....))))..............	-8.7	AUUCGUUAUCCAGCCUUGCCGCCAGUUGCGA	2	3
chr	-	1129367	1129382	1129375	0.753788	1115	4.89298e-59	1.18007e-78	5.72003e-42	G6562	flgN	Primary	AUUUCGAUCUGAAGAUUAUCUCCGGCCUGCACUGCAGGCCGGAAUGCAUUGU	.....((((....))))...((((((((((...)))))))))).........	-21.3	GGAAUGCAUUGUUACACCGUCCGGCGGGCAA	2	4
chr	+	1131209	1131236	1131214	0.302334	4000	0.00290337	0.000342713	5.97915e-05	G358	flgB	Internal	UAAAAAAGUCAUGCAACGUGGACGGGAUGCAACCAGUGUGGUUGCACUGACG	.......((((((((((..(.((.((......)).)).).)))))).)))).	-15.6	GUUGCACUGACGAUGACCUCAACGCAACACA	2	2
chr	+	1135540	1135548	1135542	0.665509	1336	3.66595e-33	9.75e-53	1.72045e-50	G363	flgG	Alternative primary in TU	AAAAACUGACGCAACUCUAAGGCUUAACCGGUGGCAGGUUCACCGGUUUACU	.........................(((((((((.....)))))))))....	-12.4	CACCGGUUUACUGAUUUUUGAAGAUGAUAGC	5	5
chr	+	1141059	1141069	1141063	0.963175	431	0	0	0	G0-17101	flgO	Primary	UGGGUAUGUUUUGUCUGCCUGCUCUGGGAUCGCUGGGGCGGGCAUUUUUUUG	...............((((((((((((.....))))))))))))........	-20	GGCAUUUUUUUGCCUAUUUUGCAUUGUUGGU	7	7
chr	-	1141129	1141139	1141131	0.991479	162	4.32407e-84	7.02896e-33	6.51197e-25	EG10859	rne	Primary	UAAUUAGCUCAAAGUAAUCAAGCCCUGGUAACUGCCAGGGCUUUUUUAUUUC	...........((((((..((((((((((....))))))))))..)))))).	-21.3	CUUUUUUAUUUCAUCUUUGAAUCAACAUAUU	6	9
chr	+	1141163	1141172	1141165	0.801649	1017	6.73499e-08	1.07742e-16	3.50233e-20	G0-17101.EG10859.IGR	flgO.rne.IGR	IGR	UGUUGAUUCAAAGAUGAAAUAAAAAAGCCCUGGCAGUUACCAGGGCUUGAUU	......((((....))))......(((((((((......)))))))))....	-17.2	CAGGGCUUGAUUACUUUGAGCUAAUUAUUAC	3	4
chr	-	1142753	1142761	1142757	0.624993	1457	6.7472e-30	1.36386e-15	6.93952e-26	EG10859	rne	Internal	CGUAAGCGUCCGGAACAACCUGCGCUGGCAACCUUUGCCAUGCCGGAUGUGC	.....(((((((.........(((.((((((...))))))))))))))))..	-16.9	UGCCGGAUGUGCCGCCUGCGCCAACGCCAGC	1	2
chr	-	1145923	1145931	1145923	0.617521	1478	1	0.000565205	0.00336377	EG11438	yceF	Primary	UCGGUGCUGGCGGCCUGAUGCGGCGUAAACGCCUUAUCAGGCCAACCGCCCA	..((.((.((.(((((((((.((((....)))).)))))))))..)))))).	-29.6	GCCAACCGCCCAUUAUCAGGUUUAUAUGCUU	3	4
chr	+	1146004	1146015	1146009	0.905543	721	3.18744e-124	2.08156e-108	1.25369e-133	EG11118	rluC	Distant primary	GGCCGCCAGCACCGAUUGCCGGAUGCGACGUAACCACAUCCGGCGCAAAAAA	.((.....))......(((((((((.(.......).))))))))).......	-15.6	CGGCGCAAAAAACUAUCCCAUCAGCGGGUUU	3	3
chr	+	1147595	1147608	1147600	0.396758	2465	2.47942e-17	1.48385e-28	5.42164e-22	EG10890	rpmF	Alternative primary in TU	UGCGUGAUGAAGCUUAGUGAGGAUUUUCCCCAGGCAACUGGGGAAAGACCAA	.((........)).......((.((((((((((....)))))))))).))..	-20.1	GGGAAAGACCAAACCGGGCGGCGACGAUACC	1	1
chr	+	1147705	1147716	1147710	0.964305	423	0	0	0	EG10890	rpmF	Alternative primary in TU	GAUUUUGGCCCUUCCGUGACAGUGCCUGCAGCAUUGCAGGCACUGAAUUCUA	...................(((((((((((....))))))))))).......	-20.9	CACUGAAUUCUAAUUCGCAACUCACUCUUCU	2	3
chr	+	1147824	1147833	1147826	0.418958	2302	1.94346e-11	1.313e-05	2.89958e-10	EG11437	plsX	Internal	UGACUUUGAACAACGUUCGCGUCUGCAGAUUAUUCCUGCGCAGUCAGUUAUC	.(((..(((((...))))).)))(((((.......)))))............	-7.6	CAGUCAGUUAUCGCCAGUGAUGCCCGGCCUU	2	3
chr	+	1151152	1151164	1151157	0.282417	4739	3.6482e-05	2.60501e-08	8.1685e-05	EG11318	fabG	Internal	CGGUCAGGCCAACUACGCUGCGGCGAAAGCGGGCUUGAUCGGCUUCAGUAAA	((((((((((..((.(((....)))..))..))))))))))...........	-23.3	GGCUUCAGUAAAUCACUGGCGCGCGAAGUUG	2	2
chr	+	1151622	1151691	1151643	0.302814	3976	1.23593e-09	1.88203e-10	2.37705e-10	EG11318	fabG	Alternative primary in TU	UUUUGAUAGGAAAUUUAAGAGUAUGAGCACUAUCGAAGAACGCGUUAAGAAA	(((((((((....................)))))))))..............	-6.7	CGCGUUAAGAAAAUUAUCGGCGAACAGCUGG	2	3
chr	+	1151885	1151897	1151890	0.958182	459	0	0	0	EG50003	acpP	Alternative primary in TU	CACCAGGCGUAAGUGAACAUCUCCAGGCGGUCGUUCGACCGCCUGAGUUUUA	....(((.((......)).))).(((((((((....))))))))).......	-19.1	GCCUGAGUUUUAUCUUUUUGUCCCACUAGAA	5	6
chr	+	1153224	1153236	1153230	0.991351	165	0	0	0	EG12606	fabF	Primary	AGUUGUCAUUUUCCACCCUUAUAAAAGGUCCGCUUGCGGGCCUUUUUUCUUA	......................((((((((((....))))))))))......	-13.3	CCUUUUUUCUUAGCUUUUAUUCCGACUUGUU	6	8
chr	+	1157646	1157655	1157650	0.56089	1649	6.21327e-19	2.75818e-11	1.22975e-14	EG12303	ycfH	Primary	AAUGGCUAAAACGAGUAAAGUUCACCGCCGAAAAUUGGGCGGUGAAUAACCA	....(((......)))...((((((((((........)))))))))).....	-19.1	GGUGAAUAACCACGUUUGAAAUAUUGUGACA	3	3
chr	+	1159348	1159358	1159351	0.997698	72	6.10135e-237	2.35896e-248	0	EG10787	ptsG	Primary	AAUCCGUAAGACGUUGGGGAGACUAAGGCAGCCAGAUGGCUGCCUUUUUUAC	..(((.(((....))).)))((..(((((((((....)))))))))..))..	-21.4	UGCCUUUUUUACAGGUGUUAUUCAGAAUUGA	6	6
chr	+	1162431	1162443	1162435	0.533056	1754	1.63099e-09	4.84809e-10	2.5088e-14	EG12172	hinT	Alternative primary in TU	GAAAAGCCCUUCCUUUCGACGUCUGAUAUUCAACCUUCAGCAUCCUCAACGC	.................((.(.((((..........))))).))........	-3.2	CAUCCUCAACGCUUUAUAACGAAAGGCAAGA	3	4
chr	+	1162569	1162586	1162576	0.45496	2084	0.0079268	1.8765e-05	9.53436e-07	G6564	ycfL	Internal	CCACGCAGCGUUACCAUUCCCGCACAUUCGGCGGUAACGCUGUACGGCAGCG	((..(((((((((((....(((......))).)))))))))))..)).....	-20.7	UGUACGGCAGCGCCAAUUUUCUGGGGGCGCA	4	5
chr	+	1163311	1163320	1163313	0.458307	2059	2.52497e-05	0.000236661	0.000537479	G6565	lpoB	Alternative primary in TU	CCGUUUCGCAGCAAUAAUCCCAUCACGCGCGACGAAUUGCUGUCGCGCUUUU	..........................((((((((......))))))))....	-14.1	UGUCGCGCUUUUUCCCGCAGUAUCAUCCCGU	5	5
chr	+	1163366	1163375	1163372	0.76401	1096	0.00336377	0	1.36158e-08	G6565	lpoB	Alternative primary in TU	GUAUCAUCCCGUCACGACGUUUAAUAGUGGGCUUAGUGGCGGGAGUUUUCUC	......(((((((((...(((((....)))))...)))))))))........	-18.2	GGGAGUUUUCUCAUUGAACAUCAGGGCCAGC	4	5
chr	+	1165729	1165740	1165733	0.785336	1052	9.28852e-22	1.60913e-33	1.90418e-34	G6568	ycfP	Primary	UAAAUGCCCUCGUCGCAUCAGGUAACCUUGCCGGUACCUGAUGCGCUCCGAA	.........(((.(((((((((((.((.....)))))))))))))...))).	-22.8	AUGCGCUCCGAAUUCUGUGGGUCGGAUAAGG	2	3
chr	+	1166022	1166030	1166023	0.439753	2169	1.64581e-08	5.60484e-13	1.73246e-11	EG10649	ndh	5' UTR	CAUGUUAUUCUCAAUAGCGAAGAACAUUUUCAUUGCUGUAACCUGUUGUUAA	.............(((((((.(((....))).))))))).............	-7.8	ACCUGUUGUUAAUUAAGAGCUAUGUUAAUAA	2	3
chr	+	1166088	1166130	1166111	0.514597	1819	0.0309181	2.59242e-08	2.51993e-12	EG10649	ndh	Internal	GUUAAUAAAUUUAAGGGGGUCACGUUGACUACGCCAUUGAAAAAGAUUGUGA	.........(((((((.(((((...))))..).)).)))))...........	-6.2	AAAAGAUUGUGAUUGUCGGCGGCGGUGCUGG	2	3
chr	+	1167433	1167442	1167437	0.791444	1037	1.24116e-92	1.3714e-129	3.9595e-83	EG10649	ndh	Primary	UAAUCGACGUACACUGGCGGAUGUGGCAUAAACGCCUCAUCCGCCCUUGAGG	...........((..((((((((.(((......))).))))))))..))...	-22.2	CCGCCCUUGAGGAACAGCGCGAUCGGCAGCC	2	2
chr	+	1167592	1167604	1167597	0.655257	1364	4.28043e-20	6.31984e-15	1.21524e-19	EG12444	ycfJ	Internal	UUUUCUCCUUCGCUUGCAUGAUUGGCAUAACUGCAAAGAAGGAGGUGUUCCC	...((((((((..(((((.............))))).)))))))).......	-14.9	GGAGGUGUUCCCGUGAAUAAAUCAAUGUUGG	2	3
chr	+	1168189	1168200	1168194	0.970588	373	1.21757e-23	1.36286e-26	1.54576e-35	EG12444	ycfJ	Primary	CUGUACUCUGCAAUUUGGCCCCUCAUUCGCUCAGGCUGAGGGGCUUUUUUUG	..........(((...(((((((((.((.....)).)))))))))....)))	-18.5	GGGCUUUUUUUGCGACUUAUUUCACCAGUUC	7	7
chr	-	1169360	1169368	1169363	0.914141	691	0.0662378	0.00284169	0	G6571	ldtC	Primary	AAAGCCCGGAUAAAAAAAUCCCCGCGACACGGCAUGUCGCGGGGAAAAAAUC	..................(((((((((((.....))))))))))).......	-21.9	GGGGAAAAAAUCAGCAGUAGCAGGCAUUAAU	2	2
chr	+	1169397	1169406	1169401	0.986182	226	5.29625e-25	0	3.74886e-44	G0-17107,G6570	bhsB,bhsA	Primary	CUGCUACUGCUGAUUUUUUCCCCGCGACAUGCCGUGUCGCGGGGAUUUUUUU	..((....))........((((((((((((...)))))))))))).......	-24.1	GGGGAUUUUUUUAUCCGGGCUUUACAGCGUU	7	8
chr	-	1170478	1170487	1170481	0.927637	644	1.91871e-15	6.79683e-19	1.64419e-26	EG11619	mfd	Primary	ACGCGAUCGCUUAAUGGUAAAUCGGGGGCGUUUCUGCGCCCCCAUCUGCAAC	..((....))......(((.((.((((((((....)))))))))).)))...	-19.9	CCCAUCUGCAACAUUUACAAAUUCUUUGCAC	3	5
chr	+	1178411	1178421	1178413	0.54738	1691	1.54449e-06	3.55365e-13	3.10776e-06	G6575	lolE	Internal	UAUUGAGUGGAUUGAAAAGUUGAUCGGUCAUCAGUUCCUCUCCAGCGAUAUC	....(((.(((((((.....(((....)))))))))))))............	-8.5	UCCAGCGAUAUCUAUUUUAUUGAUUUCCUGC	4	5
chr	-	1181738	1181749	1181743	0.959259	453	2.10064e-203	1.68209e-190	2.98683e-271	EG10752	potD	Primary	CAGGACGUUAAUUCAGCAAGCGGGCGGUGGUAUUACCGCCCGUUUUUUAGUU	.................((((((((((((....)))))))))))).......	-20.3	CGUUUUUUAGUUAGCAAGGAUGUGGCUAAUG	6	6
chr	-	1187068	1187077	1187071	0.62375	1461	2.11176e-22	4.7756e-19	2.71196e-10	EG11430	roxA	Primary	UAAGUUUGGAUUUAAGCCGGAUGCGGCAUCACAUGCCGCAUCCCUUUUCGCU	...(((((....))))).(((((((((((...))))))))))).........	-20.7	UCCCUUUUCGCUUACUUCCGUUGCGCCGUUA	4	4
chr	-	1189595	1189607	1189599	0.647953	1377	6.67572e-16	8.12917e-18	4.50951e-07	EG10731	phoP	Alternative primary in TU	GUUUCGAUAAAACUACGUUUCGGCUGUUACGUGGCGAGAGCAAUCUGUUCUA	............((((((..(....)..))))))..((((((...)))))).	-11	CAAUCUGUUCUAUACCCUUGCGAAGUGGGAA	2	3
chr	-	1190566	1190578	1190571	0.894828	761	1.28019e-94	4.2966e-118	2.18941e-113	EG11314	purB	Primary	AAAUAAACCUCGUAUCAGUGCCGGAUGGCGAUGCUGUCCGGCCUGCUUAUUA	...........(((.(((.((((((((((...)))))))))))))..)))..	-20.3	GCCUGCUUAUUAAGAUUAUCCGCUUUUUAUU	5	7
chr	-	1193550	1193567	1193559	0.453725	2094	3.96422e-11	1.9179e-16	6.16133e-10	EG11344	mnmA	Internal	GGCUGAUGCCCAGGCUGUCUGCGACAAGCUCGGCAUUGAACUGCACACCGUU	(..(((((((..(((((((...))).)))).)))))))..)...........	-13.8	CUGCACACCGUUAACUUUGCUGCCGAGUACU	3	3
chr	+	1195454	1195478	1195464	0.39941	2435	0.000234664	7.11313e-07	2.57956e-06	EG10489	icd	Internal	GCCAUUAAAGGUCCGCUGACCACUCCGGUUGGUGGCGGUAUUCGCUCUCUGA	(((......)))(((((.(((((....).)))))))))..............	-13.9	UUCGCUCUCUGAACGUUGCCCUGCGCCAGGA	2	2
chr	+	1196419	1196429	1196423	0.989392	196	6.80945e-88	1.36414e-216	2.22341e-137	EG10489	icd	Primary	AUGCCGUAGUUUGUUAAAUUUAUUAACGGGAGCGUAACGCUCCCGUUGUUUU	.......................(((((((((((...)))))))))))....	-18.1	UCCCGUUGUUUUUUGUUAGGCUGCUAACGGU	6	8
chr	-	1201190	1201198	1201195	0.960784	445	0	1.7826e-20	7.52067e-09	G6586	ymfH	Internal	GUCUUGGCGGUACCAGUUUUUUCCUUAGUCCUUUCUGGUACCGCCCUUUUUA	.....(((((((((((..................))))))))))).......	-20.9	CCGCCCUUUUUACAAAACAGAGAAGAGUAUC	5	5
chr	-	1201417	1201425	1201417	1	25	0	0	5.54346e-11	G6586	ymfH	5' UTR	AACUCCAGCAUACCACCGAGCCUGAAGUGGUGAAAAGACAGGCACAUAACAG	...................(((((..............))))).........	-6.6	GGCACAUAACAGCUAAGUAUUUUCAACCAGA	4	5
chr	-	1202219	1202229	1202220	1	26	3.9408e-10	7.24986e-20	3.47944e-28	G6589	ymfK	Primary	AUCAAAGCCUAAUCAAUGUUUAUGAACCUGCUUCGGCAGGUUUUUUUAUACU	.......................((((((((....)))))))).........	-11.6	UUUUUUUAUACUUGACAAUGUACCUUUGAGA	7	8
chr	-	1203740	1203754	1203746	0.998541	62	0	0	0	G6591	ymfL	Antisense	CAAUCGACGCCACGACGCCCGGAGCUGCACACUCGCGGGCGUCAUUACUUUC	.............(((((((((((.......))).)))))))).........	-20	GUCAUUACUUUCUGAAAUGCAAAAAAUUUUG	4	4
chr	-	1222259	1222267	1222259	0.97619	324	0	0	0.00312204	G6611	ymgD	Primary	AAUAAUAUUUCAUAUGUACCGCGUCGAUGAAUACGACGCGGUUUUUUAGCUA	.................(((((((((.......)))))))))..........	-15.8	GUUUUUUAGCUAACGGCGGGAUCAGAACUUA	6	6
chr	-	1224216	1224228	1224221	0.95506	483	2.52141e-169	3.27919e-246	6.71558e-169	EG10598	minE	Primary	GUAAAAGCGCAUUUAUCUUCAAGGCAGAGUUAUCUCUGCCUUGAGUUUUUCA	.................((((((((((((....)))))))))))).......	-19.8	UUGAGUUUUUCAUCCCUCUCAUCCACGUUGU	5	5
chr	-	1225597	1225614	1225607	0.441846	2154	3.02922e-05	0.00596841	6.3777e-12	EG10596	minC	Internal	CAAUGUGAUCUGAUUGUUACAAGCCACGUUAGCGCUGGGGCCGAAUUGAUUG	...((((((......))))))..(((((....)).)))..............	-6	CCGAAUUGAUUGCCGAUGGGAACAUUCAUGU	2	2
chr	+	1227062	1227070	1227064	0.808081	989	7.14845e-08	1.01518e-10	9.23618e-21	G6614	ycgJ	Primary	ACAGAGAGGAGUGGGGCAUUAACGUUUAUGACGGGGAGAGUCCCCGUCGGUU	.............((((......))))..((((((((...))))))))....	-15.1	UCCCCGUCGGUUGACAUUUACUUAAUUUGAA	3	3
chr	+	1228118	1228137	1228125	0.501515	1871	0.449245	0.000197398	0.0022204	G6617	ycgM	Internal	CGUUAUGUAUCAACAUCACAACUGGCAAGGUGCGCUGCUGGAUUAUCCGGUG	.((.((((....)))).))....(((.......)))((((((...)))))).	-9.5	GAUUAUCCGGUGAGUAAAGUAGUCUGUGUUG	2	3
chr	+	1228768	1228778	1228773	0.697802	1243	0.449245	0.000643824	9.45336e-05	G6617	ycgM	Primary	AACUCGCGUUUUGUAAUACUUUUUGCCGCCUGAAAGCGGCGGCAAAACUUGC	....................((((((((((.......)))))))))).....	-16.2	GGCAAAACUUGCAUCGCUGUGCCAGACUGGU	2	2
chr	+	1229409	1229420	1229415	0.830794	936	1.03787e-07	1.80581e-16	2.61501e-06	G6618	ycgN	Distant primary	UAAUGAGAGUUACCCGAUACCUUAUUAUCAACAGGUAACUCUCAAUCUUUAA	...(((((((((((.((((......))))....)))))))))))........	-17.1	CUCAAUCUUUAAAAAACGUCUGUGUUUUUAA	5	6
chr	-	1232461	1232471	1232465	0.969779	379	1.07206e-127	2.20252e-188	1.4103e-137	EG11393	dsbB	Primary	UCUGUUCGGUCGCUAAUCCAUUCGGCGCUCCUGCGGGAGCGCUUUUUUCCUG	.......((........))....((((((((....)))))))).........	-17.3	GCUUUUUUCCUGCCGCUAUAUUUAUUUGACC	6	6
chr	-	1232562	1232584	1232577	0.379347	2603	5.21251e-05	0.000144904	0.00102126	EG11393	dsbB	Internal	GGGAUUUUUUAGGUCUGGAAAUGCCGCAGUGGCUGCUCGGUAUUUUUAUCGC	.((((((...))))))((((((((((.(((....))))))))))))).....	-13.5	UAUUUUUAUCGCUUACCUGAUUGUCGCAGUG	5	6
chr	-	1233135	1233144	1233137	0.8743	823	8.69035e-37	1.13262e-48	1.66721e-39	EG11392	nhaB	Primary	GCAACGCUUUGAUAACAACUUACCGGGCAUAUAAAUGCCCGGUUUGCCUUUU	..................(..(((((((((....)))))))))..)......	-16.8	GGUUUGCCUUUUCGCCCGAUAAUUGUCCAAU	4	4
chr	+	1235698	1235707	1235701	0.984729	241	1.53908e-41	2.29427e-24	5.69855e-22	EG10281	fadR	Primary	GCGAUAAUCCCUUCCGUUUAAAGAGCAAACCCCUCAAACGAGGGGUUUUUUG	((......................))(((((((((....)))))))))....	-14.5	AGGGGUUUUUUGUUGUUUUUACAGAUUUCCC	6	8
chr	+	1240084	1240093	1240088	0.821795	954	0	0.000319441	1.9362e-09	EG11408	dadX	Distant primary	CAGAGCCAUUGCCCAUGAUAGUGUCCAUUAAAAGGAUGGACACUAUUUCCCC	................(((((((((((((.....))))))))))))).....	-17.4	CACUAUUUCCCCGGAACCUGAACUCACCGCA	3	4
chr	+	1243915	1243929	1243922	0.6262	1451	2.53922e-11	3.46499e-08	3.47639e-18	G6622	emtA	Distant primary	GUCGGGCUGACGUUAAGAAAACGGAAGCUCAGACGGGGAGUGGUGAUGGUUU	((((((((..((((.....))))..))))).)))..................	-15.2	UGGUGAUGGUUUCAUUCUUGCCAUCAAUCAC	3	4
chr	-	1247647	1247657	1247651	0.805556	999	8.95359e-10	2.07603e-18	1.80581e-16	EG12399	dhaM	Primary	GGUUAAGCCACUGUUCGGAUGGCAUCGUUCUGAUGUCAUCCGGCAAUUUACU	(((...)))..(((.(((((((((((.....)))))))))))))).......	-21.1	CGGCAAUUUACUCAGCACUAAUGGUUUUUAA	5	5
chr	-	1248686	1248697	1248690	0.524327	1779	1	9.85218e-10	1.09033e-06	EG12399	dhaM	Internal	GCAUGCGCUGGAAGCCAAACGUGAACAACUGGGUUUACCGUCCUCCGACACU	((....)).(((((((....((.....))..))))).))(((....)))...	-8.4	UCCUCCGACACUGAAAUCUCUGACACAUGUC	1	2
chr	-	1256630	1256640	1256635	0.995685	101	1.46905e-109	1.52041e-282	0	EG11404	ychF	Primary	AUGAAGAGCGCAAAAGUAUAUAAAAUCCACGCAAUUGCGUGGAUUUUUCAUU	.....................(((((((((((....))))))))))).....	-15.5	GGAUUUUUCAUUUCACCGAGUCCUAAUCAUU	5	5
chr	-	1260877	1260892	1260884	0.93214	616	1.38839e-236	4.93683e-181	3.81334e-244	EG12392	dauA	5' UTR	ACACUAAUCGAACCCGGCUCAAAGACCCGCUGCGGCGGGUUUUUUUGUCUGU	...............(((..((((((((((....))))))))))..)))...	-19.7	UUUUUUGUCUGUAAUAUCCAUUUGUAUGACC	6	7
chr	-	1261888	1261904	1261897	0.475358	1977	1.9084e-17	3.40911e-25	6.69007e-11	EG11294	ispE	Alternative primary in TU	AGGAUCAUGCCUGGCCCGCACAGUUUUCGGCAGAUUCUUUCCACCAAUGGAC	((((((.((((.(((.......)))...)))))))))).((((....)))).	-12.6	CCACCAAUGGACGCAUGCCUGAGGUUCUUCU	2	4
chr	-	1261957	1261967	1261961	0.37079	2701	5.45278e-10	2.6997e-12	8.09471e-12	EG11294	ispE	Alternative primary in TU	GUUUCGGUGACAACGUCACCUUGUUCCAGACGUUGCAUCGCGCUCUUUAAUA	((..(((((.(((((((...........)))))))))))).)).........	-14.8	CGCUCUUUAAUACACCGCCUGGAAAGGAUCA	3	4
chr	+	1269161	1269172	1269167	0.550794	1679	0.0743225	2.34059e-07	1.09033e-06	G0-9602	ldrA	Antisense	CCGGUUUCGGGCGCAUAUUGCCAUCACGGCAGCCUGACGCCCGUUUUCACCU	..(((..((((((((..(((((.....)))))..)).)))))).....))).	-21.7	CCGUUUUCACCUUACUUCCGGUUACGCCACC	4	4
chr	+	1269385	1269395	1269390	0.833458	932	3.19151e-88	3.75824e-68	3.31387e-99	G0-9603	rdlA	Primary	GCCCCCGUUCUGUUGUCAGGUUGUACCUCUCAACGUGCGGGGGUUUUCUCUU	((((((((..(((((..((((...))))..))))).))))))))........	-24.4	GGGUUUUCUCUUUCCAGCAACCAAUGCCACC	4	5
chr	+	1269429	1269438	1269434	0.750389	1125	2.37726e-10	1.34549e-18	5.91231e-05	G0-9603.G0-9605.IGR	rdlA.ldrB.IGR	IGR	UUUCUCUUUCCAGCAACCAAUGCCACCAGGGAUAAAGCCCCCGCAACAUUGC	.................(((((......(((........)))....))))).	-6.8	CCGCAACAUUGCGCCUCACCGGAUAACGCCG	2	2
chr	+	1269920	1269931	1269924	0.875484	819	1.86175e-51	5.92574e-91	1.72133e-63	G0-9606	rdlB	Primary	AGCCCCCGUUCUGUUGUCAGGUUUUACCUCUCAACGUGCGGGGGUUUUCUCU	.((((((((..(((((..((((...))))..))))).)))))))).......	-25	GGGGUUUUCUCUUUCCAGCAACCAAUGCCAC	4	5
chr	+	1270455	1270466	1270459	0.905495	722	2.81428e-55	2.93986e-104	4.28274e-108	G0-9608	rdlC	Primary	AGCCCCCGUUUUGUUGUCAGGUUUUACCUCUCAACGUGCGGGGGUUUUCUCU	.((((((((..(((((..((((...))))..))))).)))))))).......	-25	GGGGUUUUCUCUUUCCAGCAACCAAUGCCAC	4	5
chr	-	1270700	1270710	1270704	0.910688	702	4.7113e-09	1.96583e-24	1.0165e-16	EG11753	chaA	Primary	GCCUGACAGUUAUAUCUCCUCCGAUGACGGUAAUCGGGGGAGAUAAUAUAAA	............(((((((((((((.......))))))))))))).......	-21.2	AGAUAAUAUAAAUUCCUGCUUAUUGUAUUUC	3	4
chr	+	1270743	1270753	1270749	0.695001	1253	1.82224e-09	1.59174e-11	6.73499e-08	EG11753	chaA	Antisense	GGAAUUUAUAUUAUCUCCCCCGAUUACCGUCAUCGGAGGAGAUAUAACUGUC	...........(((((((.(((((.......))))).)))))))........	-15.9	GAUAUAACUGUCAGGCAAAUAUCGUCAUCAA	1	2
chr	-	1273210	1273219	1273215	0.961287	441	6.86462e-13	3.47944e-28	0	EG12404	ychN	Primary	AUAAAGUGCUCACAUUUUAAUGUUUGAGGGGGCGUCUGACGCCCCACUAUGC	.(((((((....))))))).......(((((((((...))))))).))....	-17.2	GCCCCACUAUGCGGGAAGUUUACUCAGGCGA	3	3
chr	-	1275083	1275093	1275086	0.824916	948	1.10839e-14	9.7031e-20	5.2058e-11	EG10643	narL	Primary	CGGUUCGACAAGCGUUAGCGUGAUCUCAUUGGAGGAGACACGCUGCCCCUGG	..........((.(.(((((((.((((.......))))))))))).).))..	-14.9	CGCUGCCCCUGGUUAUCUUCCACCACCACAG	2	3
chr	+	1279516	1279524	1279521	1	9	0	0	0	G0-17088	narS	Primary	GAGUAAAAUAUUUGAUUAUCCUUUGCGCGGCAUGAUGUCGCGCUUUUUUUAU	........................((((((((...)))))))).........	-13	CGCUUUUUUUAUGCGUCAUUUAGUUACAACA	7	8
chr	-	1286704	1286715	1286708	0.987103	218	3.5029e-35	0	7.24986e-20	G6631	ychS	Antisense	ACCCGAAGGGCGAAGCGCGCAGCGCUGAGUAAUCCUUCCCCCACCACCAUCG	....(((((((..(((((...)))))..))...)))))..............	-14.5	CCACCACCAUCGCUUCCUUAAAUAAUCAAAA	2	2
chr	-	1286880	1286892	1286884	0.870287	832	2.93385e-24	5.35427e-42	3.608e-51	G6631	ychS	Antisense	CCGAAGGGCGAAGCGCGCAGCGCUGAGUAAUCCUUCCCCCACCACCAUCACU	..(((((((..(((((...)))))..))...)))))................	-14.5	ACCACCAUCACUUUCAAAAGCCCCGGAAUUC	3	3
chr	-	1287059	1287072	1287065	0.746509	1134	2.86333e-29	9.0418e-50	1.09401e-39	G0-9609,EG11016	tpr,rttR	Primary	GACCCGAAGGGCGAAGCGCGCAGCGCUGAGUAAUCCUUCCCCCACCACCAUC	.....(((((((..(((((...)))))..))...))))).............	-14.5	CCCACCACCAUCACUUUCAAAAGUCCCUGAA	3	3
chr	-	1292380	1292389	1292382	0.953407	494	2.38038e-137	2.51801e-217	7.88667e-149	EG10457.EG11319.IGR	hns.galU.IGR	IGR	AGAAUAAGCUAUAAAAAAACGGCGUCGAUUGCUCAACGCCGUUUCGUGGAUA	........((((....(((((((((.((....)).))))))))).))))...	-14.2	GUUUCGUGGAUAACACCGAUACGGAUGUUAC	3	3
chr	+	1292416	1292427	1292421	0.971218	364	1.36414e-216	3.81735e-252	0	EG11319	galU	Primary	GUAUCGGUGUUAUCCACGAAACGGCGUUGAGCAAUCGACGCCGUUUUUUUAU	......(((.....)))(((((((((((((....))))))))))))).....	-21	CCGUUUUUUUAUAGCUUAUUCUUAUUAAAUU	7	8
chr	-	1292452	1292461	1292457	0.974488	336	0	0	0	EG10457	hns	Primary	CUUUUGUAGAUUGCACUUGCUUAAAAUCCCGCCAGCGGCGGGAUUUUUUAUU	............((....))..(((((((((((...))))))))))).....	-17	GGAUUUUUUAUUGUCCGGUUUAAGACAAUUU	6	8
chr	+	1294194	1294205	1294200	0.822321	952	1.11042e-20	9.12169e-40	4.17733e-31	EG10994	tdk	Primary	AUUUCUUUACUGACAGGGUGAGCAGGGCACUUUUAUCCUGUCAGUUCGUUUU	........((((((((((((((.((....)))))))))))))))).......	-20.8	UCAGUUCGUUUUACGCACUUCUUCCGGGCUA	4	4
chr	+	1294509	1294522	1294514	0.481009	1955	0.100102	1.7804e-07	0.00479012	G6632	insZ	Antisense	GGGUUUUUGAUAUCUUAACCGACCUCGGCCUUGAUGGUCGGGGGCGUUUUGU	.((((...........))))..((((((((.....)))))))).........	-16.9	GGGGCGUUUUGUUAUGAACACCACUUCCAGA	4	6
chr	-	1295316	1295327	1295320	0.992139	150	4.21042e-144	3.48945e-84	7.62342e-176	G6632	insZ	Internal	UUAAACUGAGGCACUAUAACGGCUUCCACAACAGGGAGCCGUUUUCUUAUGC	..........(((....((((((((((......))))))))))......)))	-17.5	GUUUUCUUAUGCCACUUCUCAAUGAUCUGCU	4	6
chr	-	1299250	1299259	1299252	0.829487	940	0.0199098	3.12853e-27	1.21757e-23	G0-16639.EG11342.IGR	insH21.ychE.IGR	IGR	AGUAAAAAUAAUGACGAAGUAAACGGAGCAUGGCAGCUCCGUUUCAUUUGAA	..............((((..(((((((((......)))))))))..))))..	-16.6	GUUUCAUUUGAAAGGAAUUAAUUAAGCAGGC	3	3
chr	+	1299549	1299560	1299554	0.399134	2437	5.05183e-07	9.57369e-09	7.31668e-05	G0-16639	insH21	5' UTR	GUGCGAACAAGUCCCUGAUAUGAGAUCAUGUUUGUCAUCUGGAGCCAUAGAA	..(((((((.(((.(......).)))..)))))))..((((......)))).	-8.3	GGAGCCAUAGAACAGGGUUCAUCAUGAGUCA	2	2
chr	+	1299543	1299575	1299565	0.421936	2286	5.05183e-07	9.57369e-09	7.31668e-05	G0-16639	insH21	Internal	UCCCUGAUAUGAGAUCAUGUUUGUCAUCUGGAGCCAUAGAACAGGGUUCAUC	.(((((.((((.(.((..(........)..)).)))))...)))))......	-10.3	ACAGGGUUCAUCAUGAGUCAUCAACUUACCU	2	2
chr	+	1304192	1304200	1304196	0.670996	1307	9.35202e-06	9.85218e-10	1.33745e-05	EG10676	oppC	Internal	CUCAUGGUCGGUGUUGCUGCGGCACUGGUGGCUGUGGUCGUCGGGACACUUU	.........((((((.(.(((((((........)).))))).).))))))..	-16.2	UCGGGACACUUUAUGGUUCGCUUUCCGGUUA	3	4
chr	-	1306766	1306776	1306769	0.987795	212	0	7.51268e-28	1.46261e-66	G6633	yciU	Primary	UAAUCGCUUUUAGCGUGAAAAAGGGCUGACAACUGUCAGCCCUUAUUGUUUU	....((((...)))).....((((((((((....))))))))))........	-20.9	CCUUAUUGUUUUUAAAGCGGAUCGACUUUCA	5	5
chr	+	1306800	1306809	1306802	0.953733	491	2.86269e-19	0	3.67815e-47	EG10678	oppF	Primary	AAGUCGAUCCGCUUUAAAAACAAUAAGGGCUGACAGUUGUCAGCCCUUUUUC	........................((((((((((....))))))))))....	-17.7	CAGCCCUUUUUCACGCUAAAAGCGAUUAUUU	5	5
chr	-	1308958	1308966	1308959	0.685119	1282	0.721991	2.61501e-06	0.000319441	EG11606	kch	Primary	AAGACGGAAGAGUAAACUUAUUGGGCACCGCAAUGGUGCCCAGUACAUUUAG	............((((..(((((((((((.....)))))))))))..)))).	-19.9	CAGUACAUUUAGAUAUUGUAGAUCGCAAACA	3	3
chr	+	1308989	1309002	1308995	0.951364	504	2.66748e-124	2.68212e-234	3.13459e-171	G0-8891	yciY	Primary	CGAUCUACAAUAUCUAAAUGUACUGGGCACCAUUGCGGUGCCCAAUAAGUUU	.......................((((((((.....))))))))........	-16	CCCAAUAAGUUUACUCUUCCGUCUUUAAACU	3	4
chr	-	1310514	1310523	1310515	0.671255	1306	1.12152e-06	4.32842e-08	1.86363e-12	EG11607	yciI	Primary	GAGAUUCAAUAUUUAAGGGCACGGUUUUUGCAACCGUGUUCUUGUUUGGCCU	.............(((((((((((((.....)))))))))))))........	-16.1	CUUGUUUGGCCUUUCCUUAUAGCCGGUCAGU	3	5
chr	-	1311810	1311819	1311812	0.977314	317	0	2.64765e-40	2.29239e-30	EG11121	yciA	Primary	UUACCUGUUGAGUAAUAGUCAAAAGCCUCCGGUCGGAGGCUUUUGACUUUCU	(((((....).)))).((((((((((((((....))))))))))))))....	-24.5	UUUUGACUUUCUGCUUACUGAAUUUCGGUGG	4	4
chr	+	1311843	1311851	1311844	0.648148	1376	0	1	5.6109e-05	EG11012	tonB	Primary	ACCGAAAUUCAGUAAGCAGAAAGUCAAAAGCCUCCGACCGGAGGCUUUUGAC	......................(((((((((((((....)))))))))))))	-22.1	GAGGCUUUUGACUAUUACUCAACAGGUAAGG	4	4
chr	-	1312255	1312263	1312259	0.552564	1673	2.63425e-25	1.58194e-12	3.54977e-17	EG11122	yciB	Primary	GUUCUCCUCAGGAAAAUCAUAGUAGCAUCGCGCCUGUGAUUUUCCUUUUAAG	.........(((((((((((((..((...))..)))))))))))))......	-18	UUUCCUUUUAAGUCGGUUUUACCAUGUCUAC	4	4
chr	+	1324762	1324772	1324765	0.610955	1501	0.0194089	0.00211958	4.80058e-06	G6635	yciO	Alternative primary in TU	AUAACAAAUUGCGUUCCACGGAUGGAAGACUAUGGCAGGGAAGUUUCGCUGC	..........(..(((((....)))))..)....((((.((....)).))))	-11.4	AAGUUUCGCUGCAUUUUGCUGUUGAUAGCAG	4	4
chr	+	1324908	1324917	1324912	0.820655	960	8.95359e-10	2.58873e-22	9.00027e-08	G6635	yciO	Alternative primary in TU	UGUUGAAGCCACUCUGCAACCAGAUGGGGUGCUCGACAUCAAAGAAAAUAUU	((((((.(((.(((((....)))).).)))..))))))..............	-12.2	AAAGAAAAUAUUCAUUUUCAGGCGCGAAAUC	4	4
chr	+	1327758	1327768	1327761	0.954792	484	5.52953e-145	1.44459e-172	4.89939e-163	EG12433	rluB	Primary	GUAAUAAUAACGGUUAAUCAAAGUAUGCCGGACGUCAUAUCCGGCAUUUUUA	....................(((.((((((((.......)))))))).))).	-12.5	CCGGCAUUUUUACAGAUUAAUAAUCGAUCCC	5	5
chr	-	1330374	1330387	1330380	0.954098	488	9.76701e-145	3.47157e-231	1.96796e-129	EG12868	yciN	Primary	AUCUGGUUGAUUAAAGCAAAACGCGAGGUCUUAGCCUCGCGUUUGUCUUUUA	............((((..(((((((((((....)))))))))))..))))..	-19.5	GUUUGUCUUUUACAUCAAUGGCUUUUGACCC	4	4
chr	+	1330412	1330420	1330413	0.913417	695	4.61532e-30	1.9125e-19	1.9792e-37	EG10956	sohB	Primary	UCAAAAGCCAUUGAUGUAAAAGACAAACGCGAGGCUAAGACCUCGCGUUUUG	((((......))))..........((((((((((......))))))))))..	-16.2	CCUCGCGUUUUGCUUUAAUCAACCAGAUGAU	4	4
chr	+	1333696	1333706	1333701	0.995726	100	0	7.51268e-28	2.16429e-35	EG11013	topA	Primary	AAUUCUGUCAGGUUUUUAUAAACAAAGGGUCGCGAAAGCGGCCCUUUUUUAU	.................(((((.((((((((((....)))))))))))))))	-18	GCCCUUUUUUAUUGCAUAUUAUUUUUUCUUC	6	8
chr	+	1334877	1334887	1334883	0.903175	732	2.46571e-21	7.13536e-25	2.88418e-21	EG10184	cysB	Primary	CUUGCGUUAUUUUCGGCACCUUUUAUGUAGCGAAGGUGCCGGAAUAUAUUCU	..........(((((((((((((........)))))))))))))........	-19.6	GGAAUAUAUUCUCUUUUGUUACUUAUUUCUA	4	6
chr	+	1335693	1335703	1335699	0.871376	829	2.20986e-18	1.03471e-10	2.05837e-08	G0-16736	ymiC	Alternative primary in TU	CUGGAUCAUUACUCACUGAUCCUUGACCCCGCUGCGGCGGGGUUGUCAUUUG	..((((((........))))))..((((((((....))))))))........	-24	GGUUGUCAUUUGCUUUGCCACAAGGUUUCUC	3	4
chr	-	1338503	1338512	1338505	0.770565	1084	8.62369e-29	6.84113e-43	3.71383e-26	EG11331	ribA	Primary	GUAAUUCAUUUGCUUGCCGGAAGCAAAAUAACCGGCAAGCAAAUAGUUGUUA	.(((((.(((((((((((((...........))))))))))))))))))...	-21.9	AAAUAGUUGUUACUUCAACAUAUUACGAAUG	2	4
chr	+	1343014	1343023	1343019	0.87963	806	3.7948e-17	2.05837e-08	2.06844e-05	EG11128	yciH	Primary	ACUCGCAGGCGGUUAACAUAAAAAGCCACGGAUAUAUCCGUGGCUUUCGAAU	.....................(((((((((((....))))))))))).....	-17.7	UGGCUUUCGAAUAUUUUACUGUGCGUAUUAU	4	5
chr	-	1343541	1343550	1343543	0.963705	429	2.40786e-69	2.5437e-67	1.40142e-57	G6638	yciT	Primary	UUUCCCUUCUCUACGGAUGAUUUGCAGUUUGGCAAAUCAUCCGCUCUAAGAU	.............((((((((((((......)))))))))))).........	-19.2	CCGCUCUAAGAUGAUUCCUGGUUGAUAAUUA	2	2
chr	-	1346932	1346941	1346936	0.977608	311	3.25674e-107	1.7697e-130	2.53505e-132	EG11620	rnb	Primary	GUCGCGUAAUCUCCUUUCACGGCCCAUUCCUCAUGGAUGGGCCGUUUAUUUC	..................(((((((((.((....))))))))))).......	-19.6	GCCGUUUAUUUCCCCGCUCUACCUUCGUUAU	3	6
chr	-	1350200	1350211	1350204	0.979203	294	0	0	0	EG11528	fabI	Primary	AUAAUCGUUCUGUUGGUAAAGAUGGGCGGCGUUCUGCCGCCCGUUAUCUCUG	...((((......))))...((((((((((.....)))))))))).......	-19.9	CCGUUAUCUCUGUUAUACCUUUCUGAUAUUU	3	4
chr	-	1351745	1351756	1351749	0.726383	1178	7.81213e-09	4.84267e-11	6.73499e-08	EG12305	sapF	Primary	ACCUCAUUCUGACAAAAGAUUAAAUCUUGUCAGAAUGAGGUGAUAGAUAAAA	((((((((((((((..((((...))))))))))))))))))...........	-23.5	UGAUAGAUAAAAUUAAAUCAAAUGCGCGUGA	2	2
chr	-	1357201	1357214	1357206	0.59576	1540	0.000261355	6.08509e-12	1.90083e-10	G2002	sapA	5' UTR	CGGGUACGAAUGUUGAACAGAUGGCGACGUCACCUGUUCAACGACCAACCAC	..(((.....((((((((((.((((...)))).))))))))))....)))..	-18.3	ACGACCAACCACACGGCCCUCAUUACGACCC	2	2
chr	-	1359186	1359193	1359189	0.535714	1731	1	0.000146153	0.00336377	G6643,G0-16737	puuP,ymjE	Internal	GAUUUCAGGUCGACACGACCGCAAACCUUAUUACGCAGGGGAGGCAGCAAUU	.......(((((...)))))((...((((.......))))...)).......	-11.3	GAGGCAGCAAUUAUGGCUAUUAAUUCACCAC	2	3
chr	+	1368779	1368788	1368781	0.875745	818	4.46465e-28	3.5697e-54	3.77352e-41	EG10776	pspA	Alternative primary in TU	AGCAAGACAAUCAAUAAUAACAUCCAGGCGGCGUCCGAACGCGCCGCCGCUC	..........................((((((((......))))))))....	-16.8	GCGCCGCCGCUCAUCGUCUAAGGAGUACUUA	2	2
chr	+	1370037	1370046	1370042	0.990476	180	0	3.50833e-21	8.42384e-15	EG10780	pspE	Primary	GUCAAAGGUUAAAAGAAUUCACCAUGAGCGGCGCUUAUGCGCCGUUUUUUUU	......(((.((.....)).)))..(((((((((....))))))))).....	-16.4	GCCGUUUUUUUUUCUGUCACACCUUAUUUAC	9	10
chr	-	1383939	1383949	1383943	0.820875	959	3.09645e-11	8.51192e-15	3.32336e-05	G6658	ycjW	Internal	CAGCAUUCACGUUCGGACGGAGUUCCUGACCUAUGUCCCCUACUAUUUAUGA	..............(((((.((........)).)))))..............	-6.1	UACUAUUUAUGAUAUUGCCAGGGUUGCAGGC	3	4
chr	-	1388166	1388175	1388167	0.672348	1302	0.0078679	0.00284169	4.22233e-05	G6660	tpx	Alternative primary	UAUUGGCAAUCGCGGUAUGUGAAACGCCGAGACGUUUUGCCAGUUUGCGCGU	.((((((((((.((((.........)))).))....))))))))........	-13.8	CAGUUUGCGCGUGCUGGGAUAAUUGCGAUAA	3	3
chr	-	1388259	1388268	1388265	0.975454	330	6.47497e-144	1.19512e-270	0	G6660	tpx	Primary	UGAAAGCAUAAUUUAAUAUGCCUGAUGGUGUUGCACCAUCAGGCAUAUUCGC	..............((((((((((((((((...))))))))))))))))...	-25.2	AGGCAUAUUCGCGCUUACUCUUCGUUCUUCU	2	4
chr	+	1388301	1388311	1388305	0.755874	1111	2.33206e-18	2.58338e-24	4.46465e-28	EG11042	tyrR	Primary	AGAGUAAGCGCGAAUAUGCCUGAUGGUGCAACACCAUCAGGCAUAUUAAAUU	............((((((((((((((((...)))))))))))))))).....	-25.8	GCAUAUUAAAUUAUGCUUUCAGUACAGCCAG	3	3
chr	-	1397621	1397631	1397624	0.96646	408	5.39159e-18	5.29625e-25	0	EG11246	uspE	Primary	UAACGACUCUUCAAUAACUGACAAGGCCCGAGUUAUCGGGCCUAUUUUUUAC	.......................((((((((....)))))))).........	-16.3	CCUAUUUUUUACUUACUGCUCUUCGCCGCCA	6	7
chr	+	1397652	1397663	1397658	0.947521	531	7.47649e-188	2.33144e-203	1.04752e-211	G6668	ynaJ	Primary	GGCGAAGAGCAGUAAGUAAAAAAUAGGCCCGAUAACUCGGGCCUUGUCAGUU	.((.....))..............((((((((....))))))))........	-16.3	GCCUUGUCAGUUAUUGAAGAGUCGUUAAUCG	2	4
chr	-	1398213	1398225	1398217	0.51627	1810	0.000498142	0.00148941	1	EG11246	uspE	Internal	AUGACCGUCUGGAAGCGGUGAUUUUUACGCCAACGGACUGGCAUCUGUUACG	(((.(((((((...(((..........)))...))))).)))))........	-13.2	GCAUCUGUUACGCAAAUGCCCAAGCCCGGUG	2	2
chr	-	1398611	1398627	1398620	0.654584	1365	1.0738e-11	9.60921e-31	2.12024e-21	EG11246	uspE	Internal	AUCUUUUAAUUACAAACUGCGUUGACAGUUGUUGUAAGGAGACCCUGUAUGG	.((((((.((.((((.(((......))))))).)).))))))..........	-8.1	GACCCUGUAUGGCUAUGUAUCAGAACAUGCU	1	2
chr	-	1398692	1398703	1398697	0.869418	833	2.32216e-107	4.35754e-207	4.15137e-195	EG10325	fnr	Primary	UGUCAUAUCAUUAAAUUUUUCUGAUUUAUUGAUCUGGCAGAAGGUUCAUCAC	(((((.((((.((((((.....)))))).)))).))))).............	-11.7	AAGGUUCAUCACUGUUUCAUUCACCAGAUAU	3	4
chr	-	1399214	1399229	1399222	0.335008	3198	0.000787788	0.000340084	0.000102741	EG10325	fnr	Internal	CGACGAGCAAAUCACUGGUUUCCAUUUAGCAGGCGACCUGGUGGGAUUUGAC	.......(((((((((((((.((........)).)))).)))..))))))..	-12.2	GUGGGAUUUGACGCCAUCGGCAGCGGCCAUC	3	3
chr	-	1405652	1405661	1405655	0.997657	73	8.31029e-111	0	1.78517e-171	G0-8899	mcaS	Primary	CUGUGUGUACUGUAGAGUCUGGCGGAUGUCGACAGACUCUAUUUUUUUAUGC	..(((((....((((((((((.((.....)).)))))))))).....)))))	-17.2	AUUUUUUUAUGCAGUUUUAACUUUGCAGAUA	7	8
chr	+	1409245	1409255	1409248	0.993056	141	0	0	1.50622e-27	G0-10677	fnrS	Primary	GCAUAGCACAAUUGAUUCGUACGACGCCGACUUUGAUGAGUCGGCUUUUUUU	.........................((((((((....)))))))).......	-13.8	UCGGCUUUUUUUUGCCUGUUAUUUAUCAGCG	8	8
chr	-	1410919	1410931	1410924	0.849698	898	5.70536e-52	2.0128e-71	4.78766e-37	G6675	ttcA	Primary	CUUAUGGAGGCCGGAUAAGACGCGGCCAGCGUCGCAUCCGGCAAUCCCGAAU	.....(((.(((((((..(((((.....)))))..)))))))..))).....	-26.5	GCAAUCCCGAAUAAGAUGUUUACUCUUGCAC	3	4
chr	+	1417483	1417495	1417487	0.992122	151	0	0	0	EG10813	racC	Antisense	CUUGCCGGAUACACACUGUUCAUAGCCUGCGCCAUACGCAGGCUAUUUCUUU	......(((((.....)))))((((((((((.....))))))))))......	-17.9	GGCUAUUUCUUUCAGAUUUCACCUUUUAAUU	4	4
chr	-	1418557	1418565	1418558	0.907387	714	7.52067e-09	2.27001e-13	0.000643824	EG12154.G0-17108.IGR	sieB.kilS.IGR	IGR	AGCCGAGACCACCGAAGCCCGGAGGUGGUGAAAUAAAACCGGGCACAACACG	.(((...(((.(((.....))).)))(((........))).)))........	-13	GGGCACAACACGAAGGCGCAUUUCCGAUAUC	3	3
chr	-	1419665	1419682	1419675	0.441278	2159	0.00182666	5.87542e-05	0.00568529	G6680	racR	Primary	UUAACCCCCCCAUCACUUUCUGCUGUCGCCAUCACCUAUUAGGUUACGCUCA	.....................((.((.(((...........))).))))...	-4.2	AGGUUACGCUCAAAACAUUAGGCAUAGCCUA	2	2
chr	-	1420130	1420151	1420143	0.36859	2718	2.52805e-07	0.00173597	2.28252e-08	G6680	racR	Internal	AAAAAAAUCGCAUCGGGAUCCGUCAAAUCAAAGGCGGAGGUCGCACGCCACU	.........((.((((..((((((........))))))..))).).))....	-12.1	UCGCACGCCACUUUAAAGUCCAACCACCAUC	3	3
chr	-	1425312	1425322	1425315	0.625	1456	1	7.56795e-06	0	G6688.EG11020.IGR	ynaK.trkG.IGR	IGR	UUAUGAAUAAAACGCACCCCAGCAGCCAGUGCUACUGGGGACGGAGGUGUUG	..........(((((.((((((.(((....))).))))))......))))).	-16.1	ACGGAGGUGUUGCUGGUAAAGUUAGGUAUUG	2	3
chr	-	1435149	1435156	1435149	0.666667	1332	1	0	0	G6699	uspF	Primary	CUGGUUGUGCGCUGACACUAACGCCCGCACAUUGCUGCGGGCUUUUUGAUUC	...((((((......))).)))(((((((......)))))))..........	-17.1	GCUUUUUGAUUCAUUUCGCAAAUGUGCUGAC	5	5
chr	-	1437193	1437201	1437194	0.974359	339	1.52136e-20	0	5.91895e-14	G6701	ydbK	Alternative primary in TU	AUUAUCCAAUUCUAAAAAAAAAGCCCGGACGACUGUUCGGGCUUGUCUUUUU	....................((((((((((....))))))))))........	-16.9	GCUUGUCUUUUUAUAUGUUGGAAAAUCAGUG	5	6
chr	-	1440165	1440176	1440170	0.773831	1073	2.82856e-30	2.21402e-56	3.26578e-12	G6701	ydbK	Internal	GAUCUCAUGCCGCAGGUCGAAAUUGAUGCUCAUCGCGCCCGGGCACUCAACC	(((((........)))))....(((((((((.........))))).))))..	-10.7	GGGCACUCAACCCGGAACAUCCGGUGAUCCG	1	1
chr	-	1441254	1441263	1441256	0.919094	673	6.87145e-23	1.9792e-37	3.50833e-21	G6702	hslJ	Primary	CCCGGCGGCAAGUGACUGUUCGCUACAGCGUUUGCCGUUGGGUAAUGCACAC	((((((((((((((.((((.....))))))))))))))))))..........	-25.6	GGUAAUGCACACAUCCCAAUCGCCGUACCAU	1	1
chr	+	1441595	1441604	1441599	0.738796	1153	1.03787e-07	0.00252296	4.32917e-07	G6702	hslJ	Antisense	GCUGCCGGAAAUCAUCAUUUUUUCACCAAAGCUGAUUUCUGGCGGAUUUUUA	.(((((((((((((.(..............).))))))))))))).......	-18.2	GGCGGAUUUUUAUCGCUGGUCACGGGCUUAC	5	6
chr	-	1441813	1441822	1441817	0.757885	1106	4.09344e-16	1.50028e-34	2.11176e-22	G592	ldhA	Primary	ACGAACUGGUUUAAUCUUGCCGCUCCCCUGCAUUCCAGGGGAGCUGAUUCAG	.......(((........)))(((((((((.....)))))))))........	-21.1	GAGCUGAUUCAGAUAAUCCCCAAUGACCUUU	3	3
chr	-	1482203	1482211	1482204	0.885913	787	0.023806	1.17767e-08	0.00312204	G6731	azoR	Primary	CCGGACACGGUCUUGAUGUGGACUGUAGAUAUUCAGUCCACAUCUCAAUCCA	(((....)))....(((((((((((........)))))))))))........	-22.5	CAUCUCAAUCCACUUACCUGUUUUCCCAUAA	4	5
chr	+	1488075	1488082	1488080	0.86746	838	0.00336377	2.82881e-06	0.185462	EG12110	ydcF	Primary	CGUUAAAAAUUGCCCGUUUGUGAACCACUUGUUUGCAAACGGGCAUGACUCC	.((((.....(((((((((((((((.....)))))))))))))))))))...	-23.2	GGGCAUGACUCCUGACUUUUAUUUCUGCCUU	4	7
chr	-	1489672	1489681	1489673	0.956364	476	1.59179e-16	0	1.96583e-24	G8205	gapC	Primary	CUAAACUCUGACGCGCACAGGCGGAGGAAAAAACCUCCGCCUCUUUCACUCA	..................(((((((((......)))))))))..........	-18.1	CUCUUUCACUCAUUAAGACUGUAAAUAAACC	3	4
chr	-	1491437	1491447	1491440	0.990019	185	7.45887e-287	0	0	G0-10592	rydC	Primary	GUAUUCUUCGCCUGUACCACGGGUCGGUUUUAGUACAGGCGUUUUCUUUAAA	........(((((((((.((......))....)))))))))...........	-14.4	GUUUUCUUUAAAUAUCCUUCAGGAACGUUUA	4	7
chr	+	1491483	1491501	1491488	0.632738	1431	1.83044e-12	1.66512e-20	1.35924e-11	EG10172	cybB	Primary	AUUUAAAGAAAACGCCUGUACUAAAACCGACCCGUGGUACAGGCGAAGAAUA	............(((((((((((...........))))))))))).......	-16.9	AGGCGAAGAAUACGGGUCUACAUCGGAAGCG	1	2
chr	-	1491853	1491861	1491853	1	27	0	0	0	G0-9610	hokB	Primary	UCCCCGCGCAUUUGACUAGCAGAUUCAUUUUCUCAUGGCACCCCUUUUACAC	............((.(((..(((.......)))..)))))............	-2.6	CCCCUUUUACACUUCAGUUAGUGCAUGUUUU	4	5
chr	+	1492170	1492182	1492176	0.977435	315	0	0	0	G0-9611	sokB	Primary	UCAUUCGUUGGCCUCGGUUGAUAGAAAUAUCGGUCGGGGCCUUCGUCUUUCU	.....((..((((((((((((((....))))))))))))))..)).......	-22.2	CUUCGUCUUUCUGAUUCCCGGUUAGCCUGAA	3	4
chr	+	1498548	1498556	1498553	0.709812	1213	0.000306339	4.22233e-05	4.59074e-09	EG12859	opgD	Primary	AUGAGUUAAUCGUUUUUUCUUCGGCACCUUCUUCGGGAGGUGCCGUCUGGUU	((((.....))))........((((((((((....)))))))))).......	-18.9	UGCCGUCUGGUUAAACACGAUCCCGCUCGCA	2	2
chr	+	1502359	1502368	1502361	0.806341	997	1.53439e-14	1.01237e-18	4.46465e-28	G6742	ydcL	5' UTR	UGACUUAGCCCCUUUUUCGGCAUUGACUAUGUCGUCUGAAAAGGGGCUGAAA	....(((((((((((((((((((.....))))))...)))))))))))))..	-25.4	AAGGGGCUGAAAAAUUUAUUUUCACCAACAC	4	7
chr	+	1503155	1503164	1503160	0.525461	1774	0.000261355	4.09344e-16	1	G6742	ydcL	Primary	CGUUAACAAAAAGUAGUUCCAGACGCGCCAUCGUUAGAUGGCGCUUUUUAUC	........................((((((((....))))))))........	-16.2	GCGCUUUUUAUCCGGUGCGCCGUAAAACCCC	5	6
chr	+	1504920	1504932	1504927	0.994639	117	9.41319e-158	8.93953e-212	4.64572e-188	G6743	insQ	Primary	AUCCACGUCCUUCAGGGCGUGGAGGAUGUCAAUAUCGGUUUCUGUCAGCGAU	.(((((((((....)))))))))..........((((...........))))	-16.6	UCUGUCAGCGAUUAAAUUCAACACCACGUAA	2	2
chr	+	1508895	1508904	1508899	0.743945	1143	9.45336e-05	3.95441e-05	4.3598e-15	G6747	yncJ	Antisense	UUCUGGUUUGCGCGAUUUUUGCCAGUAAAAAUGCUCGCGCAAACCUUCCGCC	....(((((((((((((((((....))))))...))))))))))).......	-19.5	AAACCUUCCGCCGACUCUUCCGCCACAGCAC	2	3
chr	-	1517026	1517042	1517034	0.68334	1284	1.35924e-11	2.34435e-27	1.6113e-12	G0-8887	yncL	Primary	ACGCAGCACGUACUGUCAGAGAAAUCAGUGCUCUGACAGUACGCAAGAUCAU	........(((((((((((((.........))))))))))))).........	-21.6	ACGCAAGAUCAUCUCAUACUCUUACGAUCUG	2	3
chr	+	1517915	1517926	1517920	0.942663	565	9.21843e-187	0	9.65464e-248	G6757	ydcY	Primary	ACCAUCCUCUGAUUAAAAUGAGCGUCUGGCUACCAACCAGGCGCCAACCACA	..................((.((((((((.......))))))))))......	-14.3	GCGCCAACCACAAGUAAAAUUGCGCCACAAA	2	2
chr	-	1520924	1520932	1520925	0.874339	822	0.000306339	5.6109e-05	0.00312204	G6762	yncD	Primary	GAGAUUUGAGUAAUUACCUUGAUGCCCGGUAUUUGCCGGGCAUUUACUUUAA	.......(((((........((((((((((....)))))))))))))))...	-18.6	CAUUUACUUUAACGAUUGUAUUGCUGGUAUA	3	3
chr	-	1524440	1524449	1524442	0.892747	767	5.6109e-05	1.66984e-15	6.86462e-13	G6764	ansP	Primary	ACGGCGAGUUAAUUGCAAAAUUGCCCGGCUACGUGCCGGGCAAAUUCAGAUU	...((((.....))))....(((((((((.....))))))))).........	-21.8	CAAAUUCAGAUUACUGACGAAAGUGCCGGAU	2	2
chr	+	1524473	1524483	1524479	0.917134	685	6.86462e-13	8.94481e-31	8.56833e-24	G6763	yncE	Distant primary	ACUUUCGUCAGUAAUCUGAAUUUGCCCGGCACGUAGCCGGGCAAUUUUGCAA	.......((((....))))..(((((((((.....)))))))))........	-21.1	GCAAUUUUGCAAUUAACUCGCCGUUUCAGGC	4	4
chr	-	1552055	1552065	1552057	0.548309	1686	0.000197398	6.83143e-06	0.00784872	G6774.EG11229.IGR	yddM.fdnI.IGR	IGR	UUUUCAUGCCGGAUAAGGCGUUCACGCCGCAUCCGGCAUGAACAAAGCCUAC	..((((((((((((..((((....))))..))))))))))))..........	-28.3	AACAAAGCCUACGUUGUCUACAAUAUGAAAA	2	3
chr	-	1552229	1552244	1552236	0.503987	1860	0.485823	3.71743e-07	0.000197398	G6774	yddM	Distant primary	GUUUUCAUGCCGGAUAAGGCGUUCACGCCGCAUCCGGCAUGAACAAAGCCUA	...((((((((((((..((((....))))..)))))))))))).........	-28.3	GAACAAAGCCUACGUUGUCUACAAUAUGAAA	2	3
chr	-	1553931	1553940	1553935	0.906287	717	5.10308e-41	1.76402e-79	1.56324e-75	EG10948	maeA	Primary	GUACCUCCAUCUAAGCCUGCGCCCGGUAGUGAAGGCUACCGGGCUAUUUCCC	....................((((((((((....))))))))))........	-20.7	GGGCUAUUUCCCUCUCCCUUUUUCAGAUCUC	5	5
chr	+	1618241	1618249	1618247	1	10	0	0	0	EG11636	ydeA	Primary	ACUCGAAGAACAGACGCAAUAGUUGAAAGGCCCAUUCGGGCCUUUUUUAAUG	............(((......)))(((((((((....)))))))))......	-14.8	CCUUUUUUAAUGGUACGUUUUAAUGAUUUCC	6	6
chr	+	1620236	1620246	1620240	0.975228	331	0	1.22711e-89	3.64838e-49	EG11599	marB	Primary	AAUCAACACGCUAUGUAGUUUGUUCUGGCCCCGACAUCUCGGGGCUUAUUAA	....((((.(((....))).))))..((((((((....))))))))......	-17.5	GGGGCUUAUUAACUUCCCACCUUUACCGCUU	3	4
chr	-	1622757	1622766	1622759	0.931184	626	1.9792e-37	3.12462e-52	3.608e-51	EG11643	dgcZ	Alternative primary	AUAAAAAUCAGGCCCCUUGUACACAACUGUAACAAGGGGCCGGUUAGGUGAG	.....((((.(((((((((((((....))).)))))))))))))).......	-23.2	CGGUUAGGUGAGGGAUUAUCUCCGUUCAUUA	2	3
chr	+	1622801	1622813	1622806	0.85692	871	2.31698e-82	2.70572e-135	2.06004e-129	G0-8892	mgtS	Primary	CCCUCACCUAACCGGCCCCUUGUUACAGUUGUGUACAAGGGGCCUGAUUUUU	.............((((((((((.(((....)))))))))))))........	-22.6	GGCCUGAUUUUUAUGACGGCGAAAAAAAACC	5	6
chr	-	1622811	1622823	1622816	0.976002	325	0	0	0	G0-10671	mgrR	Primary	CAAAUCUAUCCAUGCAAGCAUUCACCGCCGGUUUACUGGCGGUUUUUUUUCG	.......................((((((((....)))))))).........	-13.7	GGUUUUUUUUCGCCGUCAUAAAAAUCAGGCC	8	8
chr	+	1622844	1622856	1622850	0.57197	1620	0.0348417	1.23467e-07	9.35202e-06	G0-17021	mgtT	Primary	UGAUUUUUAUGACGGCGAAAAAAAACCGCCAGUAAACCGGCGGUGAAUGCUU	.............((((.......((((((........))))))...)))).	-12.3	CGGUGAAUGCUUGCAUGGAUAGAUUUGUGUU	3	4
chr	-	1625283	1625294	1625286	0.86553	844	3.09645e-11	8.51192e-15	1.39126e-12	EG10212	dcp	Primary	AAACACCACCAAUGGCUGGCCUGAGAUAUCGCCAGGCCAGCCUGGUUAUAGC	.......((((..((((((((((.(......)))))))))))))))......	-24.9	CCUGGUUAUAGCAGUAAUUGCAGCAGCUGGG	2	3
chr	+	1628291	1628300	1628293	0.888961	776	9.03412e-50	5.61494e-48	1.13262e-48	EG12345	ydfG	Primary	CUGAAUGUCCACCGUCAGUAAUUUUUAUACCCGGCGUAACUGCCGGGUUAUU	((((.((.....))))))..........(((((((......)))))))....	-15.5	UGCCGGGUUAUUGCUUGUCACAAAAAAGUGG	2	4
chr	+	1629071	1629085	1629077	0.692227	1258	1.06876e-08	1.66241e-18	1.97582e-20	G6814	rspR	Primary	AGCGAAGAGUAAUUCAUUUCCUCUCAUCCCAUCCGGGGUGAGAGUCUUUUCC	...((((((...........((((((((((....)))))))))).)))))).	-19.2	AGAGUCUUUUCCCCCGCCUUAUGGCUCAUGC	4	5
chr	+	1632568	1632576	1632573	0.924162	659	3.09645e-11	7.52067e-09	0	G6817.G0-16742.IGR	ydfJ.ynfT.IGR	IGR	ACCAGCCAAUCGCAGCACGUUCUUGCAUAAGGUGUGUCUGCGGUUUUUCAAC	.......(((((((((((..((((....)))).))).)))))))).......	-14.8	CGGUUUUUCAACUAUUCAGAUACAUCACUCC	5	5
chr	-	1637455	1637463	1637457	0.981732	274	1.10689e-12	2.31516e-32	3.1725e-25	G6823	gnsB	Alternative primary	UUAAACCAAUGCAGUCCGGCUCAGGAGUGAGAGAAGCCGGACGUUAUGGUUU	..((((((..((.(((((((((..........).))))))))))..))))))	-19.5	ACGUUAUGGUUUAGCGUGGUAAGAUCUGUGU	3	3
chr	-	1637552	1637561	1637555	0.937035	589	1.87978e-129	1.17759e-254	5.04609e-172	G6823	gnsB	Primary	AUUCAAUAAUAAAAUUUAUCCAUAAACCUCGUUUUUACGGGGUUUUGUUAUA	....................((.(((((((((....))))))))))).....	-11	GGUUUUGUUAUAUUUGAAUGGUUCCGAAUAU	4	6
chr	-	1641026	1641040	1641031	0.993114	140	5.90175e-246	1.11678e-228	3.36105e-246	EG12203.G0-17022.IGR	cspB.ynfU.IGR	IGR	UCCCACAAAAAGCACCACAAUCUCAAACCCGCUCAGGCGGGUUUUUUAUUAU	........................((((((((....))))))))........	-12.8	GUUUUUUAUUAUCUGCUUUAAAUAUAUUAUU	6	8
chr	-	1641212	1641229	1641222	0.736567	1157	4.22169e-113	1.32394e-112	2.13436e-90	EG12203	cspB	Distant primary	AGUGAAUAUUGGAUCUCUUUAAUAAAAAGUAAGGAGGUCCAAUACAUGAAAC	.(((..(((((((((((((((........)))))))))))))))))).....	-18.4	AAUACAUGAAACAAUGGCUAGCAUAUUUGGC	3	4
chr	-	1642344	1642358	1642350	0.930042	632	4.4332e-123	3.80181e-267	1.31218e-164	G6830	ydfT	Distant primary	ACGUUAAGAAAAAGUAGAAAACCCGCUGAUGAGCGGGUUUUGUGCUUUAAAU	..........((((((.((((((((((....)))))))))).))))))....	-23.9	UGUGCUUUAAAUGGGGCAAUGGUAAUGUUGA	3	3
chr	+	1642383	1642393	1642388	0.870635	831	3.23354e-64	1.36601e-58	2.82856e-30	G0-16744	ynfS	Distant primary	ACCAUUGCCCCAUUUAAAGCACAAAACCCGCUCAUCAGCGGGUUUUCUACUU	.....(((..........))).((((((((((....))))))))))......	-14.2	GGUUUUCUACUUUUUCUUAACGUCGGGUAUA	5	7
chr	-	1644505	1644516	1644509	0.962609	434	5.39159e-18	2.4573e-60	2.23238e-14	EG11129	rem	Distant primary	AUUCUGAUAAUUCGCCCGUUCUUGCCUGCACGCACGGGCGGUAUUCUCACGC	....(((.(((((((((((.(.((....)).).)))))))).))).)))...	-16	GUAUUCUCACGCAUUCAAGUCUGAAUGGUUC	2	3
chr	-	1645023	1645033	1645026	0.971825	360	2.82364e-26	3.5029e-35	5.55731e-30	EG11130	hokD	Primary	CAGGCAUCCUCAACGCACCCGCACUUAACCCGCUUCGGCGGGUUUUUGUUUU	.(((...)))..........(((...(((((((....)))))))..)))...	-12.9	GGUUUUUGUUUUUAUUUUCAACGCGUUUGAA	5	10
chr	-	1645076	1645089	1645081	0.465441	2022	2.50021e-08	1.47417e-08	5.02814e-23	EG11130	hokD	Primary	ACCUGAGGAGUAAGAGACCCGGCGGGGGAGAAAUCCCUCGCCACCUCUGAUG	............((((....(((((((((....)))))))))..))))....	-21.3	CCACCUCUGAUGUGGCAGGCAUCCUCAACGC	1	2
chr	-	1646743	1646751	1646744	0.964015	425	1.04903e-06	0	0.000152571	G6834.G6833.IGR	ydfW.flxA.IGR	IGR	UAAAGAAAAGGCUGAUGGCGAAAAGUGGCCCGAUGAGGGCCACAAUACGGCU	................(.((....(((((((.....)))))))....)).).	-17.8	CACAAUACGGCUGUCACUUAGACGUAAAUAU	2	2
chr	+	1646772	1646782	1646776	0.833869	931	1.71531e-86	1.84651e-85	1.04134e-107	G6833	flxA	Primary	AUUUACGUCUAAGUGACAGCCGUAUUGUGGCCCUCAUCGGGCCACUUUUCGC	......(((.....)))...((....(((((((.....)))))))....)).	-17.8	GCCACUUUUCGCCAUCAGCCUUUUCUUUAAA	4	7
chr	-	1647043	1647054	1647048	0.960587	446	1.7129e-24	1.29875e-68	1.16122e-56	G6834	ydfW	Distant primary	CGGGUGGUUUGUUACUUGUUUUACCGGGGAUAUGCCAGAAACGCGCUGAGUC	((.(((((.((((.((((......)))))))).)))....)).)).......	-8.3	ACGCGCUGAGUCAGUCUGGGCGGUGCGCGUA	1	2
chr	+	1648274	1648286	1648278	0.547448	1690	3.28192e-08	5.36215e-08	1.3344e-21	EG10226	dicA	Internal	CUGCCAGAAUCAGAACAGGAUACCCAGCUCGCCGAAAUGCGAGCUCGAGUAA	....................((((.(((((((......))))))).).))).	-13.3	GAGCUCGAGUAAAAAACUUCAAUAAACUCUU	2	3
chr	+	1648364	1648373	1648367	0.949247	516	3.77352e-41	2.40786e-69	1.15639e-46	EG10226	dicA	Primary	CCGUCAGCGGACAAAUAAAAGAUAACAUCAUCAAUGAGUUAUCUUUUACCAC	(((....))).....(((((((((((.(((....))))))))))))))....	-13.7	AUCUUUUACCACAUCAAUUAUGUUAGCUAUA	4	5
chr	+	1649365	1649373	1649367	0.706921	1220	1.30257e-15	7.12348e-34	6.58881e-31	EG11302.EG31115.IGR	ydfC.dicF.IGR	IGR	ACCGGGUUGUCAGGUUGACCAUACGCUUAAGUGACAACCCCGCUGCAACGCC	...(((((((((..((((........)))).))))))))).((......)).	-15.4	CGCUGCAACGCCCUCUGUUAUCAAUUUUCUG	4	5
chr	+	1649436	1649444	1649438	0.983663	252	9.15304e-66	3.75705e-56	1.16122e-56	EG31115	dicF	Primary	GUGACGUUUGGCGGUAUCAGUUUUACUCCGUGACUGCUCUGCCGCCCUUUUU	.........(((((((.(((((.........)))))...)))))))......	-15.9	GCCGCCCUUUUUAAAGUGAAUUUUGUGAUGU	5	5
chr	+	1649580	1649589	1649583	0.9651	418	1.44951e-07	1.10689e-12	0.00860152	EG31115.EG10227.IGR	dicF.dicB.IGR	IGR	GUUAAUUGUUAACUGGUUAACGUCACCUGGAGGCACCAGGCACUGCAUCACA	(((((((.......)))))))....(((((.....)))))............	-10.5	CACUGCAUCACAAAAUUCAUUGUUGAGGACG	2	4
chr	+	1656800	1656819	1656806	0.422831	2281	0.000318478	4.01995e-07	2.36971e-11	G6842	speG	Primary	AUCGAUCGUAUUUUUGAUGGUGUAAACCCGUUCGACGGCGGGUUUUACUCCU	(((((........)))))((.(((((((((((....)))))).))))).)).	-16.9	GGUUUUACUCCUUCAUCAACAAUGAUUAGCU	4	4
chr	+	1656856	1656866	1656859	0.755051	1113	2.46571e-21	3.22789e-14	1.03623e-20	G6842	speG	Alternative primary	CAUCAACAAUGAUUAGCUGACAGUCCACCGGAUUAGCGUGACUGUCAUAUUC	.((((....))))....((((((((.(((......).)))))))))).....	-13.1	ACUGUCAUAUUCACAGCUCUGUUUUACAUUA	4	4
chr	+	1657910	1657918	1657915	0.666667	1322	1	0	0	G6844	ynfD	Primary	CAGUAACACAUUAUCGACUGAACGCCGGAUAUGACAAAUCCGGCGAUUUGAA	((((............))))..((((((((.......)))))))).......	-15.2	CGGCGAUUUGAACAUACAACAUAAUCCCACC	3	3
chr	+	1665246	1665253	1665250	0.806349	996	0.0557708	9.45336e-05	0.00284169	G6850	clcB	5' UTR	CUUAAAGCACGCACUGCUUUUGCGGCUGGCCUCUUUUGCCGCAAAAUAGUCG	.........((.((((.(((((((((...........)))))))))))))))	-17.2	GCAAAAUAGUCGCCCGUGUUUCAUUGCCCAU	3	4
chr	-	1670946	1670955	1670950	0.772222	1078	0.00284169	4.22233e-05	2.61501e-06	G6854	ynfM	Antisense	GCUGGCAAUAAGUCCGGACGGGUAUUUACCGCAGUCCGGACUUAUUUUUCAG	.((((.(((((((((((((((((....))).).)))))))))))))..))))	-25	CUUAUUUUUCAGGCGUGCAGACGACGAUGCA	5	7
chr	-	1672778	1672787	1672779	0.638647	1407	1.13985e-11	0.00407014	0.0078679	G6857	mdtI	Primary	ACUUGCCUGAUGAAGACGCUGCCCGCGCUGUCGGGCAGCGUUUGAACAUUAU	.......(((((.((((((((((((......))))))))))))...))))).	-24.4	UUUGAACAUUAUUUUUGCGACAGUUGAUCCA	5	7
chr	-	1673491	1673500	1673495	0.697189	1244	1.23467e-07	1.01518e-10	1.74472e-08	G0-17023	mdtU	Alternative primary in TU	GAAUUAAGCGAAAAUUAAAAUAAUUCUCUUGCAGGAGAAGGACAAUGUAUAU	.......................((((((....)))))).............	-4.8	GACAAUGUAUAUUUAUUGGAUUUUAUUAGGU	4	6
chr	-	1674935	1674944	1674937	0.981098	281	4.83448e-87	0	5.58556e-76	EG10745	pntB	Primary	CCUGAAAGCUCUGUAACCCUGACGGCCUCUGCUGAGGCCGUCACUCUUUAUU	...................((((((((((....)))))))))).........	-20.3	UCACUCUUUAUUGAGAUCGCUUAACAGAACG	3	4
chr	+	1679410	1679419	1679413	0.995098	106	0	1.53908e-41	0	G6860	ydgH	Primary	UAUAAAUAACUAUUCAGUUACUCCUAUAAGGCGGCUUGAUGCCGCCUUUCGC	......(((((....))))).......((((((((.....))))))))....	-16.5	GCCGCCUUUCGCAUUUUUAGUCACAAAUUUC	5	5
chr	+	1681785	1681794	1681790	0.843577	912	1.17767e-08	3.09645e-11	0.00860152	G6862	folM	Primary	CCCCCAACACGCAACAGAACCAACAAAAGCGGCGGGCAAGCGCAUCAUUCCG	.........(((................)))(((......))).........	-5.9	CGCAUCAUUCCGGUGAAAUACCACAGCGACA	2	2
chr	+	1682443	1682459	1682449	0.486413	1931	4.61741e-06	0.00374135	0.000492883	G6864	rstA	Internal	CUCGAUAGCGAUAUGAACCACAUCCUGGCACUGGAAAUGGGUGCCUGCGACU	.(((....)))...........(((.((((((.......)))))).).))..	-10.6	GUGCCUGCGACUAUAUUCUCAAAACGACGCC	2	3
chr	-	1686698	1686706	1686701	0.982456	266	0	2.06844e-05	0	EG10356	fumA	Alternative primary in TU	UGCACCCGCUGUGUGAAAUAAACAGAGCCGCCCUUCGGGGCGGUUUUUUUAC	.((((.....))))....((((.((((((((((....)))))))))))))).	-19.5	CGGUUUUUUUACAUGGCACGAAAGACCAAAC	7	7
chr	+	1689829	1689839	1689834	0.772442	1076	1.92553e-29	1.74403e-30	2.3583e-31	EG10566	manA	Primary	AGCUUAUUAAAGGCUUAUAACACCUUCAGGCGGCCAGUCCGCCUGAUUUCAU	(((((.....)))))..........((((((((.....))))))))......	-16.7	GCCUGAUUUCAUUUUAUGGAUAAUCAUUAUG	4	5
chr	+	1691400	1691409	1691402	0.672945	1301	1.14871e-18	3.5126e-28	1.57739e-31	G6865	ydgA	Primary	CAGCAGUAAUUCACGGCCAAAACGCCGGAGAAUUUUCACUCCGGCGUUUUCA	..((.((.....)).)).((((((((((((........))))))))))))..	-20.6	CCGGCGUUUUCAUCUGAAAACAAACCAGAGA	4	4
chr	+	1691451	1691459	1691456	0.667608	1318	9.23893e-09	0.10685	4.32842e-08	G6865	ydgA	Primary	UGAAAACAAACCAGAGAUUGCCUGAUGCGCUACGCUUAUCAGGCCUACCUUU	............((((...((((((((.((...)).))))))))....))))	-13.5	AGGCCUACCUUUUCCUGCAACACUUUGAAUU	4	4
chr	+	1691581	1691590	1691586	0.980392	288	0.000565205	5.6109e-05	3.89655e-07	G6866	uidC	Antisense	CUUUGUCAACAAUCUGAAACGCCGGAGAUUUUUCUCUCCGGCGUUAUUUUUU	.................(((((((((((......))))))))))).......	-20.2	GCGUUAUUUUUUACUUCAGCAUAAAGUCAUA	6	8
chr	-	1696409	1696419	1696411	0.854757	886	5.6109e-05	2.92938e-25	1.01518e-10	G6867	uidR	Primary	UUCUCUCUCUUUUUCGGCGGGCUGGUGAUAACUGUGCCCGCGUUUCAUAUCG	................((((((((((....)))).))))))...........	-15.6	CGUUUCAUAUCGUAAUUUCUCUGUGCAAAAA	3	4
chr	-	1697220	1697229	1697221	0.878249	812	1.9362e-09	8.51618e-12	0.00312204	EG10425	hdhA	Primary	ACACUAACGGACCGGUAAACAACCGUGCGUGUUGUUUACCGGGAUAAACUCA	...........(((((((((((((....).))))))))))))..........	-18.7	GGGAUAAACUCAUCAACGUCUCUGCUAAAUA	1	2
chr	-	1703226	1703235	1703228	0.856349	877	0.000152571	3.09645e-11	9.45336e-05	G6868	ydgJ	Primary	GCCUUGCAUGAAAAAUGGAUGGUGCAUUUGCACCAUCCAUUUUGUUACUUCG	...........((((((((((((((....)))))))))))))).........	-22.3	UUUGUUACUUCGCGGCGACUUUUUCUCGCAG	5	6
chr	+	1703266	1703275	1703270	0.951166	506	2.29427e-24	9.94e-24	3.98811e-37	EG10030	add	Primary	GUCGCCGCGAAGUAACAAAAUGGAUGGUGCAAAUGCACCAUCCAUUUUUCAU	((.((......)).))((((((((((((((....))))))))))))))....	-21.9	UCCAUUUUUCAUGCAAGGCACAAAGUCGCGC	5	5
chr	+	1704721	1704745	1704726	0.408355	2364	0.00223571	1.42872e-08	0.000583733	G0-9561	blr	Primary	AGCUCUGCACUUGUGGAGCGACAUGCUGCCCGUCCGGGUGCAUGUUUUCACU	.(((((((....)))))))(((((((.((((....)))))))))))......	-24.4	CAUGUUUUCACUUGUCGGAUAUUAAACCAGG	4	5
chr	+	1706261	1706270	1706263	0.480063	1956	0.00298927	3.07773e-09	5.22483e-07	G6871	rsxA	Internal	GCUCUUCGCCGCCAUCCGCGAACGCCUUGCUGUGGCUGAUGUCCCGGCACCU	((..(((((........))))).))..(((((.(((....))).)))))...	-15	GUCCCGGCACCUUUUCGCGGUAAUGCCAUUG	4	4
chr	+	1709991	1710002	1709996	0.517275	1806	2.72099e-06	1.08082e-17	5.45325e-06	G6874	rsxD	Internal	GCACCGCAAAUUCAUCUGCUGUCUGGAGCGACCAUGCUCGGCGCAUUCUUUA	((.(((((........)))......((((......)))))).))........	-11.2	GCGCAUUCUUUAUUUUGACUGACCCGGUUAC	4	5
chr	+	1711437	1711457	1711443	0.541385	1714	2.25241e-10	3.62275e-10	0.000537479	G6876	rsxE	Internal	CACCAGGUGCAUUUAUUGGCCUGGGACUGAUGCUGGCAGGAAAAUACCUGAU	..((((((.((.....))))))))............((((......))))..	-14.7	AAAAUACCUGAUUGAUGAAAGAAUGAAAAAG	2	2
chr	+	1712186	1712199	1712190	0.720375	1191	1.72637e-18	2.61549e-32	2.20464e-22	EG10662	nth	Primary	AGAGAAAGUUGACAUCUGAAGAAAAGGGGUAACACCGAUUACCCCAUUGAUA	.........................(((((((......))))))).......	-10.5	ACCCCAUUGAUAACCUUUCUUUAUCCUCUUU	3	6
chr	+	1714057	1714069	1714063	0.425867	2260	9.3042e-06	8.73299e-12	2.47078e-06	G6877	dtpA	Internal	GAUGGGCUUCAUUAUGGGUAGCUGGUUCCUGACCACUGCCGGUGCAAACCUG	...(((.((...(((.(((((.(((((...)))))))))).))).)).))).	-15.8	GGUGCAAACCUGAUUGGUGGUUAUGUUGCGG	2	3
chr	+	1714318	1714328	1714323	0.991103	168	7.02896e-33	1.57548e-48	9.90207e-74	G6877	dtpA	Primary	AUUCAGGGAAACUCUUUUACAAGCCGCUAACUUUUCGUUAGCGGCUUUUUUU	....((((...)))).....(((((((((((.....))))))))))).....	-18.2	GCGGCUUUUUUUUUGUUCAGCAACGCACUAC	9	11
chr	-	1714980	1714989	1714982	0.909596	707	2.70734e-23	4.30725e-23	4.19269e-18	G6879	pdxY	Primary	GCUCUGAAAUAUCUCAUUUCGGCCCACAACGACCUGUGGGCCGAUGGCUAUU	..................((((((((((......))))))))))........	-19.9	CCGAUGGCUAUUACUUUAAGCCUUCCGCUGA	3	3
chr	-	1715894	1715907	1715899	0.897623	752	6.4233e-130	1.27337e-158	7.19218e-204	EG11043	tyrS	Alternative primary in TU	AAUGCAUUAAGUGGAAAGGGGGAGUGAGAAAUCACUCCCCCUGGUUUUUAUA	..........(((((((((((((((((....)))))))))))...)))))).	-23.5	CUGGUUUUUAUACAGGGAACAUGAUGAAAAA	5	6
chr	-	1720337	1720350	1720342	0.90394	726	2.28203e-54	7.15666e-77	1.88786e-54	G6882	slyA	Primary	UGAAAUGAAGGGGGCGUGUGGUCAGUAACCUGACCACACGCAAACUUAUUUA	..((((((.(...((((((((((((....))))))))))))...))))))).	-25.8	CAAACUUAUUUAGCGCGGAGAAACGGUCACC	3	5
chr	+	1720340	1720354	1720346	0.552804	1672	5.65918e-10	1.76075e-16	4.1078e-19	G6881	slyB	Primary	GUCGUACUGGCCAGCAAUGGCAGUCAGGUGACCGUUUCUCCGCGCUAAAUAA	((((..(((((((....))))...))).))))(((......)))........	-10.6	CGCGCUAAAUAAGUUUGCGUGUGGUCAGGUU	3	3
chr	-	1724597	1724605	1724597	0.828571	941	2.05837e-08	0.0125716	1.17767e-08	G6886	sodC	Internal	UUUUAGUCUGGCUAUUCUGGCGCUGGUUGUUGCAACCGGCGCACAAGCUGCC	.........(((.....((((((((((((...)))))))))).))....)))	-21	GCACAAGCUGCCAGUGAAAAAGUCGAGAUGA	1	1
chr	+	1728276	1728285	1728279	0.924778	656	3.51741e-18	3.23354e-64	8.3134e-61	G6891	gloA	Primary	CGGUCUGGGCAACUAAUCUCCUGCCGGGCGUGAACUCAUCGCGCCCGCAUCU	.......((((..........))))((((((((.....))))))))......	-19.2	GCGCCCGCAUCUUUACUGCAUCGACAAGUAA	3	4
chr	-	1733698	1733710	1733703	0.986729	219	0	0	0	EG12181	grxD	Primary	UCCGUCCUGCAAUACUGACGGAUGCGAACGGGCAUCCGUCAGUCCUUUCUCU	.............((((((((((((......)))))))))))).........	-22.7	AGUCCUUUCUCUAUCCCCAAUCCAGCCCUUG	3	4
chr	+	1735284	1735295	1735288	0.63268	1432	0.00211958	3.14942e-19	1.06876e-08	G6892	mepH	Primary	AACACUUCGCUAAAACUUUACCCUGUUGUUACGGCAACAGGGUAAGUUCAUC	.............(((((.((((((((((....)))))))))))))))....	-19.1	GGUAAGUUCAUCUUUUGUCUCACCUUUUAAU	4	5
chr	+	1736111	1736121	1736114	0.999104	51	0	0	3.31315e-268	EG10954	sodB	Primary	AUCGCACGUUGUCAGCAACUGUAACGCAGAAGGUUAUCCUUCUGCGUUUUUG	...(((.((((....)))))))(((((((((((....)))))))))))....	-21.7	UCUGCGUUUUUGUUUAAUUAGCUGUUAGCAA	5	8
chr	-	1737412	1737425	1737418	0.934058	610	1.34583e-168	3.86728e-230	1.32007e-152	G0-10594	cydH	Primary	CGCGCUGCACUGAUUUCCUCUCGAGGGAGCGCGUUCUCCCUCGCAUCUCCUU	.....................((((((((......)))))))).........	-13.6	UCGCAUCUCCUUCCUGUUUGUUAGCAAAAUG	3	4
chr	+	1738904	1738917	1738910	0.903658	728	5.87743e-82	1.68327e-105	2.01854e-118	EG10800	purR	Primary	UCGUCGUUAAUCACCCGUUGCGGGAGUCUCUUCCGGCUCCCGCAGCCACUCC	................((((((((((((......))))))))))))......	-23.2	CGCAGCCACUCCUUAUUCAGCGUCUCACUAU	2	4
chr	+	1741256	1741269	1741261	0.626667	1449	5.12678e-36	3.28027e-55	2.16275e-54	EG11531	cfa	5' UTR	AGCUACGAUAAAUAUUAUGUUUUUACGGGGACAGGAUCGUUCCCGACUCACU	.........................(((((((......))))))).......	-11.2	UCCCGACUCACUAUGGAUAGUCAUUUCGGCA	3	3
chr	-	1742561	1742571	1742565	0.945217	549	1.03816e-87	1.52462e-135	7.75599e-117	EG11406	ribC	Primary	GGCACAGAAGCCUGAUCUGAAAUCGCCCCCGGAGAGGGGGCGAUAGAAUAGC	(((......)))...(((...(((((((((.....)))))))))))).....	-23.7	CGAUAGAAUAGCCUUUAGCGAGCCACUCGAA	3	3
chr	+	1742594	1742604	1742600	0.953527	493	8.34006e-15	1.05209e-09	1.59179e-16	EG11531	cfa	Primary	GUGGCUCGCUAAAGGCUAUUCUAUCGCCCCCUCUCCGGGGGCGAUUUCAGAU	(((((.(......))))))((((((((((((.....)))))))))...))).	-22.7	GCGAUUUCAGAUCAGGCUUCUGUGCCUGGUU	3	3
chr	+	1743419	1743428	1743423	0.636905	1412	0.449245	9.45336e-05	0.000498142	EG12400	mdtK	5' UTR	CUGAAUUUCCCCUGCUUCUUCUUUUUGCUGCCCAUUCAGGCGGCUUUUUAGU	..........................((((((......))))))........	-10.4	CGGCUUUUUAGUCUCUCAUAUAACUACAAAU	5	5
chr	-	1744829	1744838	1744831	0.920155	671	2.03676e-27	0	4.92254e-32	G6894	ydhQ	Primary	AGCCUGCGUAAAAAUACAGGCGCAACCCGUGAAGGUUGCGCCUUGUCUUUAU	.......(((((.(((.((((((((((......))))))))))))).)))))	-20.6	CCUUGUCUUUAUUAGCGGGAUGCUCGUUGCA	3	5
chr	+	1744866	1744876	1744871	0.917701	679	6.87145e-23	3.77084e-42	5.29625e-25	EG12400	mdtK	Primary	AUCCCGCUAAUAAAGACAAGGCGCAACCUUCACGGGUUGCGCCUGUAUUUUU	...............(((.((((((((((....)))))))))))))......	-20.8	GCCUGUAUUUUUACGCAGGCUGGAGCGUUGC	5	5
chr	+	1746696	1746709	1746699	0.624584	1458	6.21945e-49	2.035e-43	7.05319e-50	G6895	ydhR	Internal	CGUUAAAAGAUUUACACUGUCUUCGUAUGCGUUAUCAGAAGGAGAAUCGCUA	......(((((.......))))).....(((...((.....))....)))..	-5.2	GGAGAAUCGCUAUGGCAACUUUGUUACAACU	3	5
chr	+	1747036	1747047	1747042	0.894164	762	1.14651e-52	1.60465e-122	5.55382e-64	G6895	ydhR	Primary	CAAAACUCGCCUGACAGAAUUUAAUCAAGGGCGGUUAGCGCCCUUUUCAUCC	..........................(((((((.....))))))).......	-12	CCCUUUUCAUCCCUGUCUGAAAUUUCUCAAA	4	4
chr	-	1754889	1754898	1754891	0.890873	770	1.44951e-07	6.02332e-19	4.16774e-13	G6903	fumD	Primary	GGUAAAAUGACCAUUCAGGAUGAGGCGGUAAGCUUCAUCCUGAUAUUCUUGC	(((......)))..((((((((((((.....)))))))))))).........	-23.2	UGAUAUUCUUGCUUCAGUUGCGGUCCAGUUA	2	3
chr	+	1757160	1757170	1757166	0.994818	114	3.2561e-186	3.11687e-106	0	EG10804	pykF	Primary	CUUUUGUGAAUUAAUUUGUAUAUCGAAGCGCCCUGAUGGGCGCUUUUUUUAU	........................(((((((((....)))))))))......	-16.7	CGCUUUUUUUAUUUAAUCGAUAACCAGAAGC	7	10
chr	+	1757416	1757458	1757434	0.337142	3162	4.58192e-16	7.82739e-21	1.02947e-07	EG10544	lpp	Internal	CUACAUGGAGAUUAACUCAAUCUAGAGGGUAUUAAUAAUGAAAGCUACUAAA	...(((...(((...(((......)))...)))....)))............	-3.1	AAAGCUACUAAACUGGUACUGGGCGCGGUAA	1	1
chr	+	1757700	1757711	1757705	0.998841	54	0	0	0	EG10544	lpp	Primary	UAAUAGUACCUGUGAAGUGAAAAAUGGCGCACAUUGUGCGCCAUUUUUUUUG	..................((((((((((((((...))))))))))))))...	-19.5	CCAUUUUUUUUGUCUGCCGUUUACCGCUACU	8	9
chr	+	1757791	1757800	1757797	0.855247	881	1.7664e-46	1.01048e-39	7.11502e-52	EG10544	lpp	Alternative primary	CUUGCUCUGGUUCACCAUUCUGCGCUGACUCUACUGAAGGCGCAUUGCUGGC	..............(((...((((((..(......)..))))))....))).	-11.7	CGCAUUGCUGGCUGCGGGAGUUGCUCCACUG	2	2
chr	-	1764698	1764712	1764703	0.932055	618	6.09657e-143	2.98942e-172	5.74482e-139	G0-8876.EG11378.IGR	rydB.sufA.IGR	IGR	AAGCCACUGAGAGUGCCGGAGAUAAGCGCCGGAUGGGGUAGAAACCCUUAAG	....((((...))))((((.(.....).))))..(((((....)))))....	-13	GAAACCCUUAAGCCUGUGUCGCACAGACUUA	2	2
chr	+	1770216	1770224	1770219	0.942529	566	0	1.59179e-16	8.34006e-15	G6914	ydiK	Primary	GAGAAACCGAAUAAGUAAUUUCUCAUCAGGCGGCUCUGCCGCCUGAUUGUUA	((((((.(......)...))))))((((((((((...)))))))))).....	-22.5	GCCUGAUUGUUAACCACCGCUAAUUGAUAUU	2	4
chr	+	1770472	1770482	1770475	0.991667	158	1.10689e-12	8.25189e-27	0	G0-8863	rprA	Primary	CAACGAAUUGCUGUGUGUAGUCUUUGCCCAUCUCCCACGAUGGGCUUUUUUU	......(((((.....)))))....(((((((......))))))).......	-14.9	UGGGCUUUUUUUUAACAUUUUUCCGCUUCGC	8	8
chr	-	1789477	1789486	1789479	0.516667	1808	0.000498142	0.000498142	1	EG10080	aroH	Antisense	ACAACAAGUUGCGCAGAAAUGCCCAUUCCGUCAGGAAUGGGCACGCAUUCAG	.........((((......((((((((((....)))))))))))))).....	-21.9	GCACGCAUUCAGAAGCGGGUAUCUACCGCAG	2	2
chr	+	1789511	1789520	1789516	0.959416	451	2.29427e-24	1.21188e-58	7.18798e-51	EG10080	aroH	Primary	AGAUACCCGCUUCUGAAUGCGUGCCCAUUCCUGACGGAAUGGGCAUUUCUGC	.......(((........)))((((((((((....)))))))))).......	-21.2	GGGCAUUUCUGCGCAACUUGUUGUCUUCUCA	3	4
chr	-	1791926	1791938	1791930	0.691474	1262	1.12152e-06	3.40118e-21	1.09779e-15	G6925	rflP	Internal	AUUUCCUGCCGAUAAGAGACAACCAGCAAGUCCUUGUCGGCGUUGAGUUAAU	......((((((((((.(((.........)))))))))))))..........	-17.8	CGUUGAGUUAAUUACCCAUUUCUCCAGUGAA	3	4
chr	-	1795207	1795217	1795212	0.990001	186	0	4.80297e-302	0	EG10440	ihfA	Primary	AGACGAGUAAUCUGAUCUAACUAAAAAGGCCGCUCUGCGGCCUUUUUUCUUU	(((..((....))..)))....(((((((((((...))))))))))).....	-17.9	CCUUUUUUCUUUUCACUGUCGAAGAGUCACC	6	10
chr	-	1798977	1798989	1798983	0.58315	1581	2.59722e-22	1.93945e-42	5.71886e-35	EG11272	pheM	Alternative primary in TU	GCCCGGGACCAAAAUGGCAAGUAAAAUAGCCUGAUGGGAUAGGCUCUAAGUC	(((..(..(((....(((..........)))...)))..).)))........	-10.7	AGGCUCUAAGUCCAACGAACCAGUGUCACCA	1	2
chr	-	1799147	1799156	1799151	0.544535	1699	6.7322e-08	7.90496e-26	5.48554e-18	EG10881,EG11272	pheM,rplT	Alternative primary in TU	GAGAAACGGAAAACAGCGCCUGAAAGCCUCCCAGUGGAGGCUUUUUUUGUAU	...............(((...((((((((((....))))))))))..)))..	-15.6	CUUUUUUUGUAUGCGCGUUUUGAAAAAUAAA	7	8
chr	-	1799348	1799360	1799353	0.995278	105	0	0	0	EG10881	rplT	Alternative primary in TU	CUCUGGCAUAAGCCAGUUGAAAGAGGGAGCUAGUCUCCCUCUUUUCGUUUCA	..(((((....)))))..(((((((((((.....))))))))))).......	-23.1	CUUUUCGUUUCAACGCCAUCAAAACAUUGAC	4	4
chr	-	1799672	1799710	1799701	0.296935	4187	5.59777e-09	2.41459e-09	3.38877e-11	EG11231	rpmI	Alternative primary in TU	AUAUGGCUCGCGUAAAACGUGGUGUUAUUGCACGUGCACGUCACAAGAAAAU	..(((((((((((...)))))).)))))(((....)))..............	-9.1	UCACAAGAAAAUUUUGAAACAAGCUAAAGGC	4	4
chr	-	1805280	1805291	1805284	0.960865	444	6.33213e-178	4.35402e-252	5.01433e-265	G6928	ydiY	Primary	CAGCAUGUAAAAUUAUCUGCCGGACCGUGUUAUGCGGUCUGGCUGUCUUCGU	..................((((((((((.....)))))))))).........	-18.8	GGCUGUCUUCGUUUGUCACUGCUCAGCCCCA	3	4
chr	+	1807327	1807336	1807331	0.986667	220	0	0	2.98856e-12	EG10700	pfkB	Primary	CGCUUACCUUUCCCGCUAACAAAAACAUUCCCCCAGCAUUGGGGGAAUCAUC	..........................(((((((((....)))))))))....	-14.7	GGGGGAAUCAUCACCAACCUGUCGGCAACGC	1	2
chr	-	1808663	1808672	1808667	0.83756	922	3.21872e-28	3.25507e-30	2.82856e-30	G6931	yniB	Primary	UCUCUGCUUGGGUUUAUUUAAUCAAAAGGCCGCACGGAGCGGCCAUUAUCCU	.(((.....)))...............((((((.....))))))........	-13.8	GGCCAUUAUCCUCAACCCAUAUCAUGCUGCU	2	3
chr	+	1810082	1810091	1810085	0.85951	866	6.73499e-08	2.27001e-13	2.27001e-13	G6932	hxpB	Primary	ACCUUCUCGGUUAAUGACCAGGGGCAGUGAUCUCGCUGCCCCUGGUUCUUUA	(((.....)))....((((((((((((((....)))))))))))))).....	-29.1	CCUGGUUCUUUAUCUGAAAUUGCAUUCAACU	3	5
chr	+	1812370	1812382	1812376	0.944624	555	3.2018e-57	6.41851e-195	7.86493e-76	G6934	tcyP	Primary	UUCUUAUGCUGGCAACGGUCCGUUUUGUAUAGGGGCCGUUGCCUUACUUUUU	..........(((((((((((.(.......).))))))))))).........	-22.4	GCCUUACUUUUUAAAUGUUCCAUCGCGGCGA	5	5
chr	-	1813381	1813389	1813385	0.924501	658	3.69955e-14	8.56833e-24	0	G6936	cedA	Primary	GAAGUGACUGAGUAAGGAUUACAUACCUCCCGGUUUUGCCGGGAGUUACAUG	...((((((......)).))))....((((((((...)))))))).......	-16.4	GGGAGUUACAUGACCUGAAAUUCUGUAUUUC	3	4
chr	-	1821222	1821231	1821223	0.847059	907	0.0154529	0.000152571	0.000415989	EG10140	chbB	Alternative primary in TU	AGUUAUUUCAUAAAUCAAUACCGCAAUAUUUAAAUUGCGGUUUUUAAGGGUA	...................((((((((......))))))))...........	-10.5	UUUUUAAGGGUAUUUUUCUAUGAGUAAUGUU	5	6
chr	+	1823348	1823358	1823354	0.857011	870	9.7031e-20	1.73461e-37	2.20986e-18	EG10663	nadE	Primary	UUGUGCGAAAAAGAGUAAUUUGUUCACGCCGGAUGCGGCGUGAACGCCUUAU	...(((........)))...(((((((((((....)))))))))))......	-20.1	UGAACGCCUUAUUCGACCUAUAAAACUAUGC	2	4
chr	-	1825054	1825063	1825055	1	28	0	0	0	G6939	spy	Primary	GUCCACUACCUUGCAGUAAUGCGGUGGACAGGAUCGGCGGUUUUCUUUUCUC	(((((((.....(((....))))))))))((((..((......))..)))).	-12.9	UUUUCUUUUCUCUUCUCAAACAGUUGUAAAA	4	8
chr	+	1833271	1833281	1833276	0.934368	608	1.17155e-45	6.36144e-72	2.26795e-69	EG11073	xthA	Primary	CGCCGCUAAUUUAGCAGCUCUCCUGGCUCAAACUGGGUCAGGAGAAUUAACC	.((.((((...)))).))((((((((((((...)))))))))))).......	-23.9	GGAGAAUUAACCUUGAGAAAAAUCAACAAAC	2	2
chr	+	1843812	1843822	1843818	0.808159	988	4.80058e-06	5.17709e-13	0.00284169	EG10372	gdhA	Primary	CAUUGCAGUUACGCUCUAAUGUAGGCCGGGCAAGCGCAGCGCCCCCGGCAAA	(((((.(((...))).)))))...((((((...(((...))).))))))...	-17.7	GCCCCCGGCAAAAUUUCAGGCGUUUAUGAGU	3	4
chr	-	1844917	1844925	1844917	0.936364	594	0	1.39126e-12	7.56795e-06	EG11014.G6956.IGR	topB.ynjI.IGR	IGR	AUUCUGAAAUAUCCAGCGGAUCAAGAAAAUUCGUUGGAUAUUUUUUUUGCAU	.....((((((((((((((((.......))))))))))))))))........	-18	UUUUUUUUGCAUGGAUAAAAUUAUCGCCUCU	8	8
chr	-	1846790	1846804	1846796	0.481166	1954	0.000236661	1.6187e-11	7.62188e-05	EG10943	selD	Alternative primary in TU	ACCUGGUGUAUCGGUCACCUGCUUGAGCAGGCGCAGCCAGACGCCUACGACA	....(((((...((((.(((((....))))).)..)))..))))).......	-17	ACGCCUACGACAGCCGCUAUGCGCGCUGGAA	1	2
chr	-	1848063	1848072	1848068	0.704244	1226	1.86363e-12	1.6113e-12	4.84267e-11	EG11134	ydjA	Alternative primary in TU	UCGCGAAACUGUCUGGAUUGUGAGCAAAGGCGCAGGAAUUCAGACACUCUCA	....((...((((((((((.(..((....))...).))))))))))...)).	-15	CAGACACUCUCACUUAUCACUUCACGGAAUG	2	3
chr	+	1850730	1850739	1850735	0.958521	456	5.39159e-18	1.43927e-31	2.94157e-12	EG10968	sppA	Primary	AUGCGUUAAGUCUUGUACUGAGUGGCCGACAGAUCGUCGGCCACAUUAUUUU	.((((........))))....(((((((((.....)))))))))........	-19.1	CCACAUUAUUUUUUACGUCGACGAAUCCUCU	6	8
chr	+	1852570	1852579	1852575	0.911715	697	1.96583e-24	1.22773e-19	1.86676e-22	EG11135	pncA	Primary	GUAAUUUUACGCUGGCCUACAAUUCUGUACUGGCAUUGUAGGCCAAAUAAAA	(((....)))..(((((((((((((......)).))))))))))).......	-18.1	GGCCAAAUAAAACACGUCAGUGGCACAUCUG	1	2
chr	-	1854004	1854012	1854004	0.944056	557	0	0.000415989	1.07913e-09	G6957	ydjF	Primary	AAAUAAAAUGAUGAUAAAGAUGCGGCAAGUGAAUUUGCCGCAAUUGCUACCU	....................((((((((......))))))))..........	-13	CAAUUGCUACCUUUUUAGCAAAUCCGAGGCA	5	5
chr	-	1861650	1861662	1861654	0.910407	704	2.40748e-36	2.28203e-54	1.33005e-27	G6964	yeaC	Primary	UAAGUGGUUCAUCCCCUUUUUGCCUCGGCUAUGAAGGGGAUAGCCAACAAUG	....(((((.(((((((((..((....))...))))))))))))))......	-22.2	UAGCCAACAAUGACCCCACGACUCAUCUCAA	1	2
chr	+	1863814	1863825	1863818	0.992312	149	0	0	0	EG10367	gapA	Alternative primary in TU	UUGAGAUGACACUGUGAUCUAAAAAGAGCGACUUCGGUCGCUCUUUUUUUUA	...((((.((...)).))))((((((((((((....))))))))))))....	-20.6	CUCUUUUUUUUACCUGAUAAAAUGAAGUUAA	8	9
chr	-	1865661	1865671	1865664	0.974618	334	1.42553e-271	0	1.1427e-297	G6968	mipA	Primary	UCCAGGGCAUUUUGUGCAUAAAAACAGGGCGUCACGCCCUGUUUUGCAUUAC	.............(((((...((((((((((...)))))))))))))))...	-20	GUUUUGCAUUACGGUGGUGCAAUACCUGGGA	4	4
chr	+	1872109	1872122	1872115	0.589423	1559	0.00348374	1.91372e-15	1.38651e-07	G6972	dgcJ	Internal	CGGCAUUUUAUCGCCGCAAGUGUCAUUGUGCUGACAUCUUCCUUCCUUAUUU	((((........))))...((((((......))))))...............	-10.8	CCUUCCUUAUUUUUGAACUUGUCGCCAGCGA	5	7
chr	+	1874110	1874118	1874114	0.698851	1240	5.91231e-05	1.03471e-10	5.72911e-07	G6973	yeaK	Primary	GCCGCACUGCGUAACUAGCCGGUCCGUUCGAUAAGAAGAACGGACAAAACCA	..(((...)))..........((((((((........)))))))).......	-15.4	CGGACAAAACCAGUACAACAGCAAUGGCAAA	1	1
chr	-	1877134	1877142	1877135	0.525146	1776	1	3.17744e-10	4.22233e-05	G6979	yoaF	Distant primary	GGGUCAGCGGCUGUUUUUUGGCGAUGUCCGCCAGCCGCUUUCCUUCUUGCUC	(((..(((((((.......((((.....)))))))))))..)))........	-20.4	UCCUUCUUGCUCGUGUUGCGCCAGUUCUGCA	2	4
chr	+	1877830	1877846	1877835	0.522248	1788	1	6.08509e-12	3.10776e-06	G6980	dgcP	Internal	GACAGCUUCUGGAGAUGCUGGAAAUGGUCACUGAUAUGGAAUCAACCUACCU	..((((.((....)).)))).....(((...((((.....))))....))).	-9.2	AUCAACCUACCUGACCAAAGUGGAUGUCGAA	1	2
chr	-	1878959	1878969	1878963	0.982222	270	0	4.14722e-29	9.61994e-35	G6981	yeaQ	Primary	AAGUUAACGCUUAAAUUGCACAAAGGCUGCACACAGGCAGCCUUUGCUAUUU	........((.......)).((((((((((......))))))))))......	-18.4	CCUUUGCUAUUUUUUAGAGGUGACGUUACCA	6	7
chr	+	1878993	1879003	1878998	0.974198	340	2.24211e-63	0	2.34037e-70	G0-10648	yoaJ	Primary	ACGUCACCUCUAAAAAAUAGCAAAGGCUGCCUGUGUGCAGCCUUUGUGCAAU	...................(((((((((((......))))))))))).....	-18.2	CCUUUGUGCAAUUUAAGCGUUAACUUUUAAU	4	4
chr	-	1880085	1880093	1880086	0.979167	296	0.000152571	5.39961e-08	0	G6984	leuE	Primary	GACGCUGCAAUCCUGAUGCUUUCAGCCCGCGUUGUCGCGGGCUUCCCAUCUA	..............((((.....((((((((....))))))))...))))..	-18.9	GCUUCCCAUCUAUAAUCCUCCCUGAUUCUUC	2	4
chr	-	1886805	1886814	1886807	0.885433	790	4.39372e-21	6.87145e-23	3.21872e-28	EG10858	rnd	Primary	CCGAAGCCGGACUGGGCGCGCUCAGCGCCACAUCCGGCUUCGGCAAACUACA	(((((((((((.(((((((.....))))).))))))))))))).........	-34.3	CGGCAAACUACAAAUCCAACACCAGGCGUUU	3	3
chr	-	1888011	1888021	1888015	0.675521	1298	1.99387e-17	5.01187e-28	2.17991e-45	EG11530	fadD	Primary	CCUGAGCGUUAAGUCAGUCGUCAGACGCCGGUUAAUCCGGCGUUUUUUUUGA	.((((........)))).....(((((((((.....))))))))).......	-18.1	CGUUUUUUUUGACGCCCACUAAAGAGAAAAC	8	8
chr	-	1889895	1889904	1889897	0.796616	1025	9.23618e-21	1.5932e-31	1.73015e-30	G6990	yeaY	Primary	CUUGUUUUUAAAGAAAAAGAAACAGCGGCUGGUCCGCUGUUUCUGCAUUCUU	..........(((((..(((((((((((.....)))))))))))...)))))	-19.8	UUCUGCAUUCUUACGGUAAAGAUAAAAAUAA	2	4
chr	-	1891207	1891219	1891211	0.496394	1900	1.00118e-09	3.84198e-12	1.99185e-07	G6991	tsaB	Internal	AUUCUGGCUAUCGAUACCGCGACAGAGGCCUGCUCUGUCGCCCUGUGGAACG	..........((.(((..(((((((((.....)))))))))..))).))...	-20.1	CCCUGUGGAACGACGGUACUGUCAACGCUCA	1	2
chr	-	1891771	1891786	1891774	0.693773	1255	4.32377e-08	2.07118e-16	6.66936e-14	G6992	yoaA	Internal	GUACCUCGCACGCCAUGAUGCGCGAUCUGGCCGAGCAGUUCCGCGCUACCAU	...................((((((.(((......))).).)))))......	-11.6	CCGCGCUACCAUGACGCUUCCUGUAUUGUUG	2	4
chr	+	1893784	1893793	1893787	0.931321	625	1.03078e-59	3.13738e-95	5.96507e-69	G6993	yoaB	Primary	ACGAUAAUUUAUCGAUAAUACUGGUCGGUUUUACAUAAAUCGACCAGAGAAU	.(((((...)))))......(((((((((((.....))))))))))).....	-17.9	CGACCAGAGAAUAAGAUAUUACUGUUGAUGC	2	3
chr	-	1894449	1894460	1894452	0.914545	688	8.77436e-41	3.37432e-54	3.7064e-46	G6995	yoaH	Primary	GUGAGAAAAAGGACGCUUUUUAUAUGUGAUUAAAAGCGUCCUGACCCAUUUA	.........(((((((((((...........)))))))))))..........	-15.5	CUGACCCAUUUAUGCUGAUAUAAAUUUAACU	3	4
chr	+	1894495	1894503	1894497	0.890388	773	5.67263e-11	2.20464e-22	1.57747e-13	G6994	yoaC	Primary	AGCAUAAAUGGGUCAGGACGCUUUUAAUCACAUAUAAAAAGCGUCCUUUUUC	..............(((((((((((...........))))))))))).....	-14.6	GCGUCCUUUUUCUCACAAUCAAAUGAUCAUC	5	6
chr	+	1896270	1896281	1896276	0.803972	1007	1.86363e-12	2.88418e-21	4.58064e-14	EG10683	pabB	Alternative primary in TU	CCCGCAAAUUAACCGGGAAACCCUAAAUCAUCGUCAGGCUGCUGUGUUAAUC	.......(((((((((.(...(((...........))).).))).)))))).	-7.1	GCUGUGUUAAUCCCCAUCGUCCGUCGACCGC	2	2
chr	+	1898332	1898342	1898336	0.902772	734	1.5647e-48	4.14757e-54	4.87887e-73	EG10930	sdaA	Primary	AGUGUGACUAAUACUUCUUACUCGCCCAUCUGCAACGGAUGGGCGAAUUUAU	(((((.....)))))......(((((((((((...)))))))))))......	-21.1	GGGCGAAUUUAUACCCGCUUUCUCGUCUGCU	3	4
chr	-	1899949	1899957	1899949	0.782197	1058	0.000146153	2.06844e-05	0.242762	G6997	yoaE	Primary	UAUGUCCAUUAUGCCGGGCGGGCGGCGGUUGGCUGCCCGCCAGCCAUUUGGG	.....(((....((..((((((((((.....)))))))))).))....))).	-29.5	CAGCCAUUUGGGAAAAUCACGUAGCGGCAUC	3	3
chr	+	1904781	1904790	1904785	0.980185	289	1.12388e-73	1.58115e-74	2.00465e-94	EG10569	manZ	Primary	CUGGGACUGUAAGACUGUUGUACACUACCGGGGCCUUUUGGCCCCGUUUUUU	.((.(((.((...)).))).))......(((((((....)))))))......	-17.8	GCCCCGUUUUUUUAUCUGGAGGAUUAAUGAC	7	8
chr	+	1905667	1905688	1905681	0.604065	1515	0.00407014	0.44327	4.59074e-09	G6999	mntP	5' UTR	UGCAUGUUUGCUGGGGGCGAUGAUGUGUUUUAUGGAUACCCCGGUCAGGACA	....((((((((((((.(.((((......)))).)...)))))))..)))))	-16.3	CCGGUCAGGACAUUGUCAUGAAUAUCACUGC	2	3
chr	-	1906209	1906218	1906211	0.879349	807	2.82104e-24	1.74117e-44	6.40368e-38	EG12207	rlmA	Primary	GUUCUUAUUAACCGUGGAAGUGCGUCCAGAGGAUCUGGACGCCGAUGCCGAU	..............(((..(.(((((((((...))))))))))....)))..	-17.5	GCCGAUGCCGAUCAGCACCAGCCCGCCGAGA	1	1
chr	-	1907054	1907063	1907056	0.631521	1434	6.24524e-12	3.17212e-14	3.10141e-09	EG12207	rlmA	Internal	UGAUUCGCGUUACACUUGCGGCCUUUAGUAUCCUGCCGGAGUUGUCAUGUCU	......((((.(((.((.((((............)))).)).))).))))..	-11.1	GUUGUCAUGUCUUUUUCCUGUCCACUUUGCC	5	5
chr	-	1907145	1907156	1907150	0.994978	108	0	0	0	EG12204	cspC	Primary	AUACGCUUCAAUCUCGCUAUAAAGCCUCGUCGAAUGCGAGGCUUUUUACUAU	....................((((((((((.....)))))))))).......	-14.3	GCUUUUUACUAUGCUUUAUCUUCGCUCCUGG	5	5
chr	-	1907946	1907958	1907951	0.561111	1648	0.000498142	0.0169212	3.10523e-05	G7001.G7000.IGR	yebO.yobF.IGR	IGR	AUCAAUUUUUCUUAUUUUAAAUUUACAAUCCCUUUGGGGAUUGACUUCUCUU	.........................(((((((....))))))).........	-10.5	UUGACUUCUCUUUAGGGUAAUUAAUAGCCGU	3	3
chr	-	1908203	1908216	1908208	0.892153	769	7.76746e-165	5.92584e-171	1.4032e-195	G7001	yebO	Primary	CUUCCUCAAUCUUGAGUAACCCCGUCGUUGAAGGGUUACUCAAUUCAUCCUG	...........(((((((((((..........))))))))))).........	-15.5	CAAUUCAUCCUGAUUAUACGCACUGUCAUGG	2	3
chr	-	1909256	1909265	1909258	0.916932	686	3.5697e-54	9.03412e-50	6.58888e-54	G7003	kdgR	Primary	AUGAGAGUAAGAACCUGUCGGAAUAUCAAACAGACAGGUUCUUUAUUUAGCA	...(((..(((((((((((.............)))))))))))..)))....	-17.9	CUUUAUUUAGCAUGAGAAAAAUAAAGUUGAA	3	6
chr	+	1909300	1909309	1909306	0.94366	559	5.55731e-30	3.07459e-50	1.9792e-37	G0-10454	yobH	Distant primary	AUGCUAAAUAAAGAACCUGUCUGUUUGAUAUUCCGACAGGUUCUUACUCUCA	..........(((((((((((.(.........).))))))))))).......	-15.8	UUCUUACUCUCAUCAGAACGGAUAGUCGUGA	2	4
chr	-	1911643	1911653	1911647	0.99187	155	0	0	4.30725e-23	EG10462	htpX	Primary	UAAUAUGAAGUAAAUACUAAAAAGCGCGUCCUGAUCGACGCGCUUUUUUUAU	..................((((((((((((......))))))))))))....	-17.6	CGCUUUUUUUAUGCCCUGGAUCGUGGCUGAG	7	8
chr	-	1912724	1912736	1912729	0.956869	470	0	0	1.54398e-284	EG10760	prc	Primary	CCCGUCAAGUAAUAUCAAUCAGGCACAAGAAAUUGUGCCUGAUUUUUUAACA	................((((((((((((....))))))))))))........	-18.3	GAUUUUUUAACAGCGACAAGAUGCCGUAAAU	6	6
chr	-	1914646	1914658	1914652	0.466635	2016	1.23744e-08	6.71977e-24	1.13098e-13	EG12866	proQ	Alternative primary in TU	ACGCAGCAUGCGACGGUAAGUGAGCGCGUAACGUCGCGCUUCACCCGUUCUC	.((((...))))((((...(((((((((......))))).))))))))....	-20.8	UCACCCGUUCUCAUUAUCGCCAGUUCGACCU	2	3
chr	-	1914747	1914759	1914752	0.714855	1204	2.29504e-57	2.33001e-81	1.19181e-62	EG12866	proQ	Alternative primary in TU	UAGGCUUACCGCGUUAGCUGGCCUGCUUGCAAUAGCAGGCCAGACCUUCGCU	..((....))(((....((((((((((......)))))))))).....))).	-25.2	CAGACCUUCGCUGUAGAAGAUAUCACGCGUG	2	2
chr	+	1920178	1920186	1920181	0.763507	1097	0.00219299	9.45336e-05	2.61501e-06	G7007	letB	Primary	GCUUCCCAAAUAAUGCCCACUGCUCCGGCGUGCCUGCGCCGGAGCGUUUAUG	....................(((((((((((....)))))))))))......	-21.6	GGAGCGUUUAUGCUAAACUGCGCGCCUGUUU	3	4
chr	-	1923098	1923107	1923098	1	29	0	0	0	G0-8883	sdsR	Alternative primary in TU	CCAUUUCCCUGGACCGAAUACAGGAAUCGUGUUCGGUCUCUUUUUAUCUGUU	..........(((((((((((.......))))))))))).............	-15.8	UUUUUAUCUGUUAAAAGCCAGAAGCAUUUCC	5	6
chr	+	1923166	1923179	1923172	0.457259	2068	1.38157e-06	3.14622e-10	7.18524e-10	G0-8865	ryeA	Internal	AUUCCUGUAUUCGGUCCAGGGAAAUGGCUCUUGGGAGAGAGCCGUGCGCUAA	.((((((.........)))))).(((((((((....))))))))).......	-18.5	GCCGUGCGCUAAAAGUUGGCAUUAAUGCAGG	2	2
chr	-	1923286	1923296	1923291	0.880861	803	8.56833e-24	1.59179e-16	2.70734e-23	G7012	yebY	Primary	UCCAAUAAAAAAACCGCCUCAGUUCUUUCACCAGAACGGGCGGUUUUUAACA	........(((((((((((..(((((......))))))))))))))))....	-19.8	CGGUUUUUAACAUUUCAGCUGAUGACCACCA	5	5
chr	+	1923330	1923341	1923335	0.855	883	0.0199098	1.59179e-16	5.6109e-05	G0-8865	ryeA	Primary	UGAAAUGUUAAAAACCGCCCGUUCUGGUGAAAGAACUGAGGCGGUUUUUUUA	.........((((((((((((((((......))))).).))))))))))...	-20	GCGGUUUUUUUAUUGGAAAUCAAAAGGCUAU	7	9
chr	+	1925417	1925430	1925423	0.55592	1661	6.21942e-05	1.0738e-11	2.42721e-13	EG11505	holE	Primary	CUGCUAAAUUAUGAGUAUUUUCUAAACCGCACUCAUAAUUUGCAGUCAUUUU	((((.(((((((((((..............))))))))))))))).......	-14.9	UGCAGUCAUUUUGAAAAGGAAGUCAUUAUGU	4	4
chr	-	1929913	1929922	1929914	0.795669	1028	1.40033e-13	1.37983e-16	7.70911e-07	EG11807	yebF	Alternative primary	ACAAUCGUAGGCCUGAGAAGACGCAACAGCGUCGCAUCGGGCAAUCAGCAUC	..........((((((...(((((....)))))...))))))..........	-19.6	GCAAUCAGCAUCAAACAAUGCCACUCAAAAC	1	1
chr	-	1929965	1929975	1929970	0.440226	2165	0.00468788	2.70469e-05	6.6911e-08	EG11807	yebF	Primary	UUCGAUUGACUGUUGGCGGAUGCGGCGCGAGUGCCUUGUCCGCCCCAGAACG	.........(((..((((((((.(((......))).)))))))).)))....	-20.7	CGCCCCAGAACGCACCACAAUCGUAGGCCUG	1	1
chr	-	1932073	1932082	1932076	0.983808	250	1.81406e-90	4.52251e-123	0	EG10256	eda	Primary	GCUAAGCUGUAAAAGUCAAAAUGCCCGAUCGAGGAUCGGGCAUUUUUGUAGC	((((.(((.....))).(((((((((((((...)))))))))))))..))))	-20	CAUUUUUGUAGCGUUUUUUUGCCGGGUUUAA	7	7
chr	-	1934723	1934732	1934727	0.963889	426	1.67648e-62	6.29922e-116	2.78586e-120	EG11221	zwf	Distant primary	CAAUUUUUACACUUUCAGGCCUCGUGCGGAUUCACCCACGAGGCUUUUUUUA	................((((((((((.((.....))))))))))))......	-18.9	AGGCUUUUUUUAUUACACUGACUGAAACGUU	7	9
chr	-	1939088	1939097	1939089	0.906486	716	1.7826e-20	0	1.66896e-15	EG10614	lpxM	Distant primary	UUGAACUGUAGGCCGGAUGUGGCGUUUUCGCCGCAUCCGGCAACGUACUUAC	......(((..(((((((((((((....))))))))))))).))).......	-29	CAACGUACUUACUCUACCGUUAAAAUACGCG	2	2
chr	+	1939220	1939229	1939223	0.990476	181	2.94157e-12	2.45487e-17	0	EG10803	pykA	Distant primary	AAACUUGAACUUAUCAUCAGGCGAAGGCCUCUCCUCGCGAGAGGCUUUUUUA	...(((((........))))).(((((((((((.....)))))))))))...	-19.2	GAGGCUUUUUUAUUUGAUGGGAUAAAGAUCU	6	9
chr	-	1940263	1940272	1940265	0.738971	1151	0.0164824	2.61501e-06	7.56795e-06	EG10013	mepM	Primary	UAAUUAACAUCCAUUCGCAGCCGGUACGCAGUCAGUACCGGCUUUUUUUAUU	..................(((((((((.......))))))))).........	-16.6	GCUUUUUUUAUUUGGUGCGGGGCAAGUUGCG	7	10
chr	-	1941509	1941521	1941515	0.591667	1550	7.12615e-10	4.9697e-18	2.36568e-08	EG10013	mepM	Internal	GGUCGCUCACCGUUCUUACUCUGGCCGUCGCUGUCUGGCGGCCUUAUGUUUA	(((.....)))...........((((((((.....)))))))).........	-15.1	GCCUUAUGUUUAUCACCGUGAUGCCACGCCA	3	4
chr	-	1944209	1944217	1944210	0.545299	1697	1	2.61501e-06	0.000565205	RUVB	ruvB	Primary	ACCGAACCGUAGGUCGGAUAAGGCGCUCGCGCCGCAUCCGACAAAUGUGUUC	...(((((((..(((((((..((((....))))..)))))))..))).))))	-24.5	ACAAAUGUGUUCAGCGAUAGAUUAGCUGGCC	2	2
chr	-	1946014	1946022	1946019	0.774725	1072	9.45336e-05	9.45336e-05	0.00219299	G0-10644	yobI	Primary	ACCUCGCAAGUUUUCUUCAUCCUUCGCUGGAUAUCUAUCCAGCAUUUUUUUA	.........................(((((((....))))))).........	-10.6	AGCAUUUUUUUAUCAUACAGCAUUAUCUUUG	7	8
chr	-	1946811	1946821	1946814	0.926734	648	5.81456e-129	6.09309e-135	2.92308e-151	EG10925	ruvC	Primary	ACUGCGUUAAGUUAUACCGCCUCGGUCAGUUCCGGCUGAGGCGUUUCCACUC	.........(((.....((((((((((......)))))))))).....))).	-18.5	GCGUUUCCACUCCCUCCGCAUGAAUCAACAC	3	3
chr	-	1947267	1947288	1947282	0.444794	2138	3.22458e-12	1.36816e-13	1.36816e-13	EG11137	yebC	Alternative primary in TU	CUACGGCGUCAUCCGCCAGGUAGGUAGGCAACUGUCCUACCUGGGUAGCGGA	...........((((((((((((((((....))).))))))))....)))))	-22.8	CUGGGUAGCGGAUGCAUCCGCACCAAAGUGG	1	1
chr	-	1948468	1948480	1948473	0.433482	2223	2.44702e-07	2.10269e-18	2.65106e-09	EG11138	nudB	Internal	AGUCGGUAACCGGCAGCGUGGAAGAGGGUGAAACCGCGCCGCAAGCUGCCAU	...........((((((((((....((......))...))))..))))))..	-19.7	GCAAGCUGCCAUGCGCGAAGUAAAGGAAGAG	1	1
chr	+	1954569	1954586	1954574	0.778734	1062	4.62607e-35	1.48944e-42	8.08446e-48	G7021	cmoB	Distant primary	GGCAGCUUUACGUUUGCAUAACCUCAGCGCCCGUUUCCGGGCGCUAUUCACG	.((((........))))........((((((((....)))))))).......	-18.2	GCGCUAUUCACGUCUUACGCCUGAACAGCUG	2	3
chr	+	1954685	1954693	1954691	0.513468	1821	0.00284169	1	7.70911e-07	G7022	torZ	Antisense	GAUAUACACCAACGCUGAGUUACCGGCACAGGCAUUUGCCAGCUGCGAGCUG	.................((((..((((...(((....))).))))..)))).	-11.6	AGCUGCGAGCUGGGGAUAUCCGCCGUUAACA	2	2
chr	-	1958436	1958446	1958436	1	30	0	7.24986e-20	0	G0-16601.G7023.IGR	micL.torY.IGR	IGR	GCUUGCUCGUACCAGGCCCCUGCAAUUUCAACAGGGGCCUUUUUUUAUCCCU	.............(((((((((.........)))))))))............	-17.7	UUUUUUAUCCCUGAACAGUAUAAAAAACGAA	6	7
chr	+	1961845	1961854	1961848	0.966726	404	2.61749e-79	1.00701e-94	8.25262e-90	EG10071	argS	Primary	GAUUUUUCGUGAGAGUGAAGCCUGAUCAGGGUUAGCCGAUCAGGCUUUUUUA	................(((((((((((.((.....)))))))))))))....	-19.5	CAGGCUUUUUUAUUGCCAUCUAAAUGUAUUC	6	8
chr	-	1962378	1962390	1962384	0.465068	2025	1.09033e-06	5.87542e-05	0.00568529	G7027	flhE	Distant primary	AAAAAUCUUCAGAGUUACGGUAUAGCUGCAACUGGCGAGUUCGCGUAUUGGU	............((((.((((...)))).)))).(((....)))........	-8.1	UCGCGUAUUGGUCUGUAUGAUCAUACAUGAG	2	3
chr	-	1965138	1965153	1965146	0.404995	2387	0.000859016	0.00284494	0.000281426	G7028	flhB	Internal	GGGUCAACUGUACGCCGCGGUGGCGGAAGUGCUGGCCUGGGUCUGGCAACUG	((((((...((((.((((....))))..))))))))))..............	-17.9	GUCUGGCAACUGAAACGCUGGCGUCUGGCUG	1	2
chr	-	1965871	1965888	1965876	0.63747	1408	3.57447e-23	1.49089e-25	1.51294e-21	G7028	flhB	Internal	UGCUGGCGCUGCUGCCGCUGAUUAGCGGCGUGGUGCUGGUGGCGCUCAUUUC	.(((((((((((.((((((....)))))))))))))))))............	-26.2	GGCGCUCAUUUCUCCGGUCAUGCUGGGAGGG	3	4
chr	-	1966343	1966352	1966346	0.863066	855	1.36884e-32	3.74559e-38	6.47718e-62	EG10151	cheZ	Primary	UUGAUUUGUAUUGCCUGAUGUGGCGUGACCACGUCAUAUCAGGCGGUCUGAU	.........(((((((((((((((((....))))))))))))))))).....	-25.5	AGGCGGUCUGAUAAGGCGAUGACGCCGCAUC	1	2
chr	-	1972775	1972784	1972776	0.962418	435	3.95593e-21	4.29223e-30	3.42721e-53	EG10149	cheW	Primary	UUUCCUCAAUUGAAAUGAACCCGAUGAUCUGCGCAUCGGGUUUUUUAUUUCA	..........((((((((((((((((.......))))))))...))))))))	-17.3	UUUUUUAUUUCAAUUUCGCGGCGGGUGGCAU	6	9
chr	-	1977203	1977213	1977208	0.388854	2523	3.90193e-07	3.13483e-05	6.32329e-18	G0-17103	motR	Alternative primary in TU	GGUGAGGCGCAACAUUCCAGCAGCGGUAACGACGUACCGCUGCUUUUUUUUG	((.(.(......).).))((((((((((......))))))))))........	-18.1	UGCUUUUUUUUGCCCCAAUCGCGCGUUAACG	8	8
chr	+	1978617	1978626	1978620	0.688063	1274	1.49838e-06	1.26852e-12	1.49838e-06	G0-10539,G7029	insAB5,insB5	Antisense	UCCACCGAUUUUGAGAACGACAGCGACUUCCGUCCCAGCCGUGCCAGGUGCU	..((((.....((.(.(((.(.(.(((....))).).).))).)))))))..	-7.3	GUGCCAGGUGCUGCCUCAGAUUCAGGUUAUG	2	3
chr	+	1984162	1984171	1984167	0.829653	938	1.03787e-07	1.13985e-11	0.00312204	EG10058	araG	Antisense	UGUUGGUCGAUAUAAACCUGACCGGCGGUGAUUUGCGUCCCGCCAAACAUGC	....(((((.........)))))(((((.(((....))))))))........	-16.6	CGCCAAACAUGCCUUUCAUUAAUUCGCUACG	3	3
chr	+	1985127	1985135	1985129	1	11	0	0	0	EG10058.EG10057.IGR	araG.araF.IGR	IGR	GUGAAUCACUGGUCGUUCACACCCCCUCUGCAUCAUGCAGAGGGGAAUUUUU	((((((........))))))..((((((((((...)))))))))).......	-25	AGGGGAAUUUUUCCGGCAAAUUACUUACCGC	5	5
chr	-	1987420	1987432	1987425	0.896917	753	1.26924e-78	2.05513e-96	3.24341e-88	G0-10455	yecJ	Primary	GGUUUCUCAAAACCUUCAUCGGCGCAAUGCAUUAGCGCCGAUGAUGAUCAAU	(((((....))))).((((((((((.........))))))))))........	-21.4	AUGAUGAUCAAUGCAGCUGGUGUGACACGAC	1	2
chr	-	1987837	1987847	1987842	0.966453	409	0	0	0	G0-10653	azuC	Primary	CAGGCAAUAUGUUCCGAUAACAAAAAACCUGCUCCGGCAGGUUUUUUUGUGU	...................(((((((((((((....))))).))))))))..	-16	GUUUUUUUGUGUCCUGAUGACGGUGGAUGUG	7	8
chr	+	1988580	1988592	1988585	0.788696	1041	9.10918e-50	3.62006e-75	1.25009e-51	G7035	yecR	Primary	UCUUUCUCUAAAUAUUUUAAUCAGCGAGGGGAUCUUCGCUGAUUAAAGAAAU	...............((((((((((((((....)))))))))))))).....	-19	GAUUAAAGAAAUAGCGGUAAUGCGUUUUAUU	4	6
chr	+	1989244	1989253	1989246	0.902709	735	6.09657e-143	7.73142e-101	4.5749e-143	EG10921	ftnA	Primary	CUCGACACACAAAACUAAUGCUCUCCGGCGGCAGGUUUACUGCCGCCGUUUC	.........................(((((((((.....)))))))))....	-20.2	UGCCGCCGUUUCAAAUCAGUGACGGCAAAUC	3	3
chr	+	1989315	1989324	1989317	0.585792	1570	0.00479012	6.66936e-14	1.02074e-10	EG10921	ftnA	Primary	UUACUCUGAUCGGUCGAAAAACCGUCUUUCGAAGGUAUAAAUUUGCCUUUUG	.......((.((((......))))))....(((((((......)))))))..	-11.7	AUUUGCCUUUUGCUGCCAGAAACGCUACCAG	4	4
chr	+	1989388	1989397	1989393	0.847619	904	1.03471e-10	7.14845e-08	2.05837e-08	EG10921	ftnA	Alternative primary	CCGCUGUCAUCCCUUCUGCCGAGCAGGUGUGAAAACGUGCCUGUUCACCAAA	....................(((((((((((....)))))))))))......	-12.3	CUGUUCACCAAAACGCGCUUUAAUCGCAGCU	3	3
chr	-	1990903	1990913	1990906	0.74091	1147	4.3598e-15	1.26184e-18	3.25507e-30	EG11139	yecA	Primary	UAAGAGGCCAAAUUGGGUGUCAGCGUUAAUUCUGGCACCCAAUAAGGAAUUU	..(((..((..((((((((((((........))))))))))))..))..)))	-21.7	AAUAAGGAAUUUGAGGCUAUCUGAUCACCCC	3	3
chr	+	1990947	1990957	1990951	0.664837	1339	3.10776e-06	3.09645e-11	5.91231e-05	EG11041	tyrP	Primary	CCUCAAAUUCCUUAUUGGGUGCCAGAAUUAACGCUGACACCCAAUUUGGCCU	.........((..((((((((.(((........))).))))))))..))...	-18	CCAAUUUGGCCUCUUAAUGCAGGCAGCACUG	3	3
chr	-	1996038	1996045	1996039	0.544444	1703	0.00284169	1.57494e-05	1	EG10935	sdiA	Primary	CCAGAUGCAAAAACCGGCUGAAAGGCACGCUAUCAGCCGGUUUUAUAUUACU	.........((((((((((((.((.....)).))))))))))))........	-21.1	UUUUAUAUUACUGACGGUAGGCUUGUUUAAU	4	5
chr	+	1996079	1996090	1996083	0.948326	521	5.58797e-152	0	2.21966e-247	EG12861.EG10935.IGR	yecF.sdiA.IGR	IGR	CCGUCAGUAAUAUAAAACCGGCUGAUAGCGUGCCUUUCAGCCGGUUUUUGCA	......((((....(((((((((((.((.....)).))))))))))))))).	-19.9	CCGGUUUUUGCAUCUGGCACGCAGGACAGAA	5	5
chr	-	1997013	1997021	1997015	0.85483	885	1.03787e-07	0.00860152	5.2058e-11	EG12347	tcyN	Primary	AUAAUAAGAAAAAAUCAGCCCCGACGAUUCACCUGUCGGGGCUGGACGCCAU	...............(((((((((((.......)))))))))))........	-21.9	GCUGGACGCCAUUUCAAGCCUGAUAAAACUG	3	3
chr	+	1997053	1997062	1997056	0.940924	571	1.9125e-19	3.52456e-51	1.7664e-46	G0-10699	sdsN	Primary	GGCUUGAAAUGGCGUCCAGCCCCGACAGGUGAAUCGUCGGGGCUGAUUUUUU	.(((......)))...((((((((((.........)))))))))).......	-23.7	GGCUGAUUUUUUCUUAUUAUUGCAGCAGAAA	6	8
chr	+	1997199	1997206	1997204	0.615385	1483	0	1	0.000643824	EG12347	tcyN	Antisense	GCCCCUGGUCCAUAAAGAUCGCCCGGUCCGCAACAUCCCGGGCAAAGCUCAU	......((((......))))((((((...........)))))).........	-14	GGCAAAGCUCAUUUCGUGCGUCACAAUCACC	3	3
chr	-	1999533	1999543	1999537	0.927252	646	3.11226e-29	1.16122e-56	3.45157e-29	G7039	tcyJ	Primary	UAAUCAGCAUAAUGACAAAAAAGGGCGCUUUCACUAGCGCCUUUUUUAUUUA	...(((......)))..((((((((((((......)))))))))))).....	-17.3	CUUUUUUAUUUACGCGUUUUCAGCGUGCAUA	6	9
chr	-	2000560	2000591	2000584	0.424076	2273	1.2335e-06	0.00355604	1.51619e-10	EG11356	fliZ	Internal	CUGCAGGACGGUUUCCUUGAUGAAAUCCUCGCCCCGUGGCUGCCCACCACCA	..((((((...((((......)))))))).))...((((....)))).....	-9.5	UGCCCACCACCAGCACCAACAAUUACCGCAU	2	2
chr	-	2001906	2001917	2001910	0.991594	160	0	0	0	G0-17102	fliX	Primary	AGCGCAAUUUGUCAGCAACGUGCUUCCCCGCCACCGGCGGGGUUUUUUUCUG	(((((...(((....))).))))).(((((((...)))))))..........	-18.8	GGUUUUUUUCUGCCUGGAAUUUACCUGUAAC	7	8
chr	+	2005923	2005941	2005929	0.454048	2091	0.00568529	0.00781669	1.83615e-11	EG11388	fliS	Alternative primary in TU	CGUCCACCACGAUGCAGGAGCAGCUCCGCCCGAUGCUGCGCCUGAUUCUCGA	..........((..((((.(((((((.....)).))))).))))..))....	-18.8	CCUGAUUCUCGACAACGAAAGCAAGGUAAAG	2	3
chr	+	2006235	2006262	2006248	0.437745	2184	5.87542e-05	0.00568529	0.000148829	EG11387	amyA	Internal	CCGGAAGGCGGUAAGCUCUGGCCUGAACUGGCCGAGCGCGCCGACGGUUUUA	(((...((((....((((.((((......)))))))).))))..))).....	-24.5	CCGACGGUUUUAAUGAUAUUGGUAUCAAUAU	4	4
chr	-	2007639	2007648	2007641	0.948587	520	5.72751e-65	2.33571e-98	2.40881e-143	EG11659	yedD	Primary	ACGCCACUGCCGUAAUGAAAUCUCCCCGGCUUGCCGCCGGGGAUGAAUUUAA	...............((((.((((((((((.....)))))))).)).)))).	-19.4	GGAUGAAUUUAAAUCACCUCUUCGAUAACCC	3	3
chr	+	2009744	2009752	2009750	0.62963	1438	1	0	1.17767e-08	EG11661	yedF	Primary	AAUUCAGAAGUAAUCCCUCAUUCCCGCUGUGACCCACAGCGGGAACAUCGUU	....................(((((((((((...))))))))))).......	-18.9	GGGAACAUCGUUACCUUUGUAUCACAUAGAU	3	4
chr	-	2011744	2011754	2011747	0.730788	1167	2.61501e-06	1.37723e-08	4.90168e-09	G7043	yedN	Internal	CACUUGGGGUCUUUGCCACCUCUUCCAUCCUGGAUUGAGGUGCUUUAUCUUC	.....((((.....((.(((((.((((...))))..))))))).....))))	-14.2	UGCUUUAUCUUCGUCAUAAUGGCCUUGCCAC	3	4
chr	-	2012569	2012582	2012574	0.544518	1700	4.69136e-17	1.52578e-21	2.24948e-20	EG11346	fliE	Distant primary	GUUUAAAAUGGAUACCUGAUCCUGAACGUUUUCUGCCAUCCACGAUCCGUAU	.......((((((....(((...(((....)))....)))....))))))..	-6.5	CACGAUCCGUAUACGCGAUAACCCCCCUGAA	1	2
chr	+	2019923	2019935	2019928	0.37884	2609	6.56181e-06	2.11641e-13	2.3717e-06	EG10322	fliL	Internal	CUCGCGGCUGAGUGAGUAUUUGCCGGAAGUCCGUAGUCGCUUGCUGUUACUG	...(((((.((((((.((.....(((....))))).))))))))))).....	-15.9	UUGCUGUUACUGUUUUCGCGUCAGGAUGCUG	4	5
chr	+	2021684	2021696	2021689	0.583901	1577	3.38388e-23	6.34097e-42	9.38056e-25	EG10324	fliN	Alternative primary in TU	CCUAAACGCACUGGCGUUAACGGUCUGAAAAUUAGCGCCAGUGCUUCACUGG	.......(((((((((((((...........)))))))))))))........	-21.2	GUGCUUCACUGGGCGCGCGUGAAAGGGUUGU	2	3
chr	-	2024329	2024341	2024332	0.532051	1758	1	0.00336377	0.000643824	EG10820	rcsA	Antisense	UCAAUGAUAACGUCGGCAUAUUUAAAAACGAGGUUAUCGUUGUCUCUUUUUU	.((((((((((.(((.............))).))))))))))..........	-16.3	UGUCUCUUUUUUCAGAAUAUCGCCAAGGAUA	6	7
chr	-	2024587	2024597	2024590	0.899775	745	5.61494e-48	3.58418e-42	7.9307e-44	G7045	dsrB	Primary	GAGUAAUCUUAUUCAGCCUGACUGGUGGGAAACCACCAGUCAGAAUGUGUUA	(((((....)))))...(((((((((((....))))))))))).........	-24.6	CAGAAUGUGUUAGCGCAUGUUGACAAAAAUA	2	3
chr	+	2024623	2024632	2024629	0.866667	840	1.9362e-09	3.32336e-05	0.023806	EG10820	rcsA	Primary	CAACAUGCGCUAACACAUUCUGACUGGUGGUUUCCCACCAGUCAGGCUGAAU	...............((.((((((((((((....)))))))))))).))...	-22.1	GUCAGGCUGAAUAAGAUUACUCUGCUUUCUC	3	4
chr	-	2025215	2025226	2025219	0.997951	68	0	0	0	G7047	dsrA	Primary	UGCUUAAGCAAGUUUCAUCCCGACCCCCUCAGGGUCGGGAUUUUUUUAUUGU	(((....)))......((((((((((.....))))))))))...........	-20.3	UUUUUUUAUUGUGCAUUCAACGAUUCACUUC	7	9
chr	+	2043177	2043186	2043180	0.97013	377	0	1.04269e-20	8.25189e-27	G7062.EG30094.IGR	yodB.serU.IGR	IGR	AAAUUAUGGACUUUGUCCCGCGGCUUUAAUCUGACGGCCGCGUUCCUUUUUU	.......((((...))))(((((((..........)))))))..........	-14.9	CGUUCCUUUUUUGACUCAAUUAUUGAACCCU	6	6
chr	-	2043204	2043219	2043211	0.54213	1711	0.000492883	6.33777e-13	0.122164	EG30094.G7062.IGR	serU.yodB.IGR	IGR	UAGACAUUCAUCCUAUGAAACUGCCGCAAAGUUGGUGGUGGGAACUGAAGUU	..(((.((((((((.....(((((((......)))))))))))..)))))))	-12	GGAACUGAAGUUGCGUAGAGAAGGGUUCAAU	2	2
chr	+	2044743	2044756	2044749	0.994282	120	0	0	0	EG30020	asnT	Primary	UUUUAACAUCUUAAGCGCCCUCGACCUUUAUGGUUGAGGGCGUUUUGCUAUG	......(((...((((((((((((((.....))))))))))))))....)))	-25.7	CGUUUUGCUAUGAACGCCAUCACCAUUUUCC	4	4
chr	+	2052061	2052070	2052065	0.816919	972	0.000306339	1.72557e-06	0.00284169	G7064	yeeJ	Primary	UUUUCCGUUAUAAUUUCUUAAAGAGUGUUCCAUUCGGGGCACUCUUUUUUAC	...................((((((((((((....)))))))))))).....	-16.4	ACUCUUUUUUACAUUCCCUCUACAGAACUAG	6	7
chr	-	2057576	2057584	2057577	0.84098	917	1.88036e-11	3.03199e-26	1.07913e-09	G7068	yeeN	Antisense	AUUAUAUGAGAUUAAAGAAAUCUGCCGUAAAGACAGAUUUCUUUAAAAGAUA	...........(((((((((((((.(.....).)))))))))))))......	-14.4	CUUUAAAAGAUAAUUAGAGAUUUGCGACGUU	3	3
chr	+	2057614	2057625	2057620	0.987181	217	2.66513e-156	1.30795e-181	1.03526e-185	G7068	yeeN	Primary	UCUAAUUAUCUUUUAAAGAAAUCUGUCUUUACGGCAGAUUUCUUUAAUCUCA	............(((((((((((((((.....))))))))))))))).....	-18	UCUUUAAUCUCAUAUAAUUCUUAUAAAAAAU	3	4
chr	-	2057920	2057931	2057924	0.956395	475	0	0	0	G7069	asnW	Primary	AUUAUUUUUACCCGGUUACCUUGUAAAAAAGUGACCGGGUUUUUUGAUUUCU	.........((((((((((.((.....)).))))))))))............	-16.7	UUUUUGAUUUCUGUGUUUCGUGCGCUUAAUC	5	5
chr	+	2060096	2060108	2060102	0.572421	1617	4.33862e-07	3.10776e-06	0.0164824	G7071	cbl	Antisense	AGAAAGCGCCAGACAUAGUUACGCUGAAGUUGUCCUCGCUUCAGUCCCAACC	......................((((((((.......)))))))).......	-8.8	UCAGUCCCAACCAGACAGUAUUAGCAUCAAA	2	3
chr	+	2062761	2062771	2062764	0.563153	1644	3.19374e-11	7.49697e-17	3.6965e-06	G7073	ldtA	Antisense	UUACCCGGAGCCCAAUACCAAAAUUGGCAUUGGUACCAUGGAUGGCAUACAA	....(((....(((((.(((....))).))))).....)))...........	-10	GAUGGCAUACAACCUGCCAAUAUAAAUCGCG	1	2
chr	-	2068069	2068084	2068076	0.625343	1454	2.51928e-05	7.83069e-24	4.16784e-06	G0-16656	yoeH	Distant primary	UCUGCAAGAGGAAUCAGGGUCAGAUCAGUGAGUCUUAUCGCGGCCCGAAGCU	.........((..((.(((((.(((.((.....)).)))..)))))))..))	-11.3	CGGCCCGAAGCUAUGACUGAAAGAAGGCUGG	1	2
chr	-	2068378	2068387	2068383	0.635057	1419	5.91231e-05	2.53377e-11	8.52479e-10	G0-16656	yoeH	Internal	UGUAUCCACGGACCGCACUCUUGACAUAAGAGUGCGGUCCGUGGAAAACGGA	....(((((((((((((((((((...))))))))))))))))))).......	-36.6	GUGGAAAACGGAGUUGAAAAAAUGGUGUCUG	2	2
chr	-	2068389	2068397	2068393	0.681224	1287	1.66546e-59	5.15346e-06	5.91017e-49	G0-16656	yoeH	Internal	GGUCUCUGGUUGUAUCCACGGACCGCACUCUUGACAUAAGAGUGCGGUCCGU	.......((......))((((((((((((((((...))))))))))))))))	-29.3	AGUGCGGUCCGUGGAAAACGGAGUUGAAAAA	2	2
chr	-	2078977	2078992	2078985	0.935833	598	1.10124e-152	5.01405e-266	1.20266e-199	G7087	tmaR	Primary	GUAAUUCCCGUUUUAUUCAAUGAGGGUUGCCCGGCAACCCUCAUUGCUCAUU	.................(((((((((((((...)))))))))))))......	-21	UCAUUGCUCAUUGAUUCUUAUCUGUGUAUCA	2	4
chr	-	2084181	2084190	2084182	0.957837	464	4.41562e-16	1.56011e-69	4.53891e-16	EG11894	yeeD	Primary	AGCCUGACUCAACAUUGUCCUCCGCCGUACCAGCGGCGGAGGCUUCAAAUUA	..............(((.((((((((((....))))))))))...)))....	-21	GGCUUCAAAUUAGACAAUCUCUUCCGCGUAC	2	2
chr	-	2085643	2085655	2085649	0.951738	502	5.54634e-245	1.93327e-214	8.71215e-293	EG11896	plaP	Primary	CUUUUCUAAUAAUAAACCGGAGUCGAAUGAACAUUUGGCUCCGGUUUUUUUA	.............(((((((((((((((....))))))))))))))).....	-20.9	CCGGUUUUUUUAUUCUUUUGUAUCGAACUCC	7	9
chr	-	2087138	2087165	2087157	0.310442	3754	3.07007e-06	6.34744e-09	0.000438477	G0-10643,EG11896	yoeI,plaP	5' UTR	UCAAACCAAUCAUUCAUACCAAGAGGCCGGGCUUCGUACCGGAUAGAUAUUU	..................((....))((((........))))..........	-7.6	GGAUAGAUAUUUACUAAAAAUCGACAGUUGU	3	4
chr	-	2088150	2088160	2088154	0.738875	1152	5.91231e-05	8.51618e-12	8.51894e-08	G7088	yeeY	Internal	AGUUUUGCGGCGGCGUCGGCCAAACUCUACAAGACGCCGUCCGCUCUGAGUU	......(((((((((((...............))))))).))))........	-21.4	CCGCUCUGAGUUACACCGUUCACAAGCUGGA	2	2
chr	+	2090114	2090124	2090119	0.569778	1628	1.32312e-34	2.65737e-25	3.05472e-27	EG11269	hisL	Alternative primary in TU	AAGACAUUCAGAUCUUCCAGUGGUGCAUGAACGCAUGAGAAAGCCCCCGGAA	...............(((.(.(((.((((....)))).....))).).))).	-6.8	AAGCCCCCGGAAGAUCACCUUCCGGGGGCUU	2	2
chr	+	2090129	2090137	2090135	0.956612	472	0	1.90115e-108	1.09116e-92	EG11269	hisL	Alternative primary in TU	CCAGUGGUGCAUGAACGCAUGAGAAAGCCCCCGGAAGAUCACCUUCCGGGGG	....(.((((......)))).).....((((((((((.....))))))))))	-24.3	ACCUUCCGGGGGCUUUUUUAUUGCGCGGUUG	6	8
chr	-	2097072	2097081	2097075	0.836736	926	2.20872e-19	1.59179e-16	1.53439e-14	EG10451	hisI	Antisense	UUGGUCAGCUCAAAGCGGUCAUGUACCGUUGCUGCCAGCGCGGUUUCCACGC	.(((.((((....((((((.....)))))))))))))(((.((...)).)))	-18.6	CGGUUUCCACGCCUUCUUCACCCACUUUCUG	3	4
chr	-	2097262	2097273	2097267	0.908247	710	9.92173e-148	1.13727e-182	5.55847e-181	G7090	wzzB	Primary	UUUCGGUUUUAAAGAAAAAGGGCAGGGUGGUGACACCUUGCCCGUUUUUUUG	...........(((((((.((((((((((....)))))))))).))))))).	-24.2	CCCGUUUUUUUGCCGGAUGCGGCAACAAUAU	7	7
chr	+	2097300	2097308	2097305	0.95746	467	2.82881e-06	3.69955e-14	0.00860152	EG10451	hisI	Primary	GCCGCAUCCGGCAAAAAAACGGGCAAGGUGUCACCACCCUGCCCUUUUUCUU	((((....))))..(((((.(((((.((((....)))).))))))))))...	-21.9	GCCCUUUUUCUUUAAAACCGAAAAGAUUACU	5	8
chr	-	2099800	2099810	2099805	0.990836	174	2.22391e-241	0	0	EG10411	gnd	Primary	UUAACCAACAAUAAAAUUGAGGCCCGGCGUAUAUUGCACCGGGCUUUUUUUU	..................(((((((((.(((...))).))))))))).....	-17.7	GGGCUUUUUUUUGCCAAAUAUCUUAUAGACU	8	8
chr	-	2113327	2113339	2113331	0.936338	595	5.4336e-162	1.22737e-269	5.98067e-244	G7093	galF	Primary	AAUUCGCAGCAAAAGUAAUUUGUUGCGAAUCUUCCUGCCGUUGUUUUAUAUA	.((((((((((((.....))))))))))))......................	-14.1	UUGUUUUAUAUAAACCAUCAGAAUAACAACG	4	6
chr	-	2139556	2139569	2139561	0.615079	1486	0.0352366	1.54306e-10	1.6113e-12	EG11361	asmA	Distant primary	CGGUGAACGUGCCAGGGUGGCUCAAUCUCCACCACCCUGGCAACCCGGGCUC	(((......(((((((((((...........)))))))))))..))).....	-24.1	CAACCCGGGCUCCCGGCGGUAAAUCGCCGAU	1	1
chr	+	2139604	2139612	2139609	0.882773	797	1.37983e-16	1.9362e-09	0.000152571	G7108	yegH	Distant primary	GGAGCCCGGGUUGCCAGGGUGGUGGAGAUUGAGCCACCCUGGCACGUUCACC	.((((....((.(((((((((((.........)))))))))))))))))...	-25.9	GGCACGUUCACCGGCUUGAGCGUUCCAUAGU	2	2
chr	+	2139736	2139744	2139739	0.750505	1123	0.00284169	0.00407014	3.09645e-11	G7108.EG11361.IGR	yegH.asmA.IGR	IGR	UGCCGCCACGAACGCCUGAUGCGACGCUUUACGCGUCUUAUCAGGCCUACAG	.............((((((((.(((((.....))))).))))))))......	-21.6	UCAGGCCUACAGGACUGGUCACCUGGUAACC	1	1
chr	-	2153305	2153315	2153309	0.708902	1215	2.51928e-05	1.34549e-18	1.81501e-09	G0-10633	ibsA	Primary	AGGCUUACUAAGAACACCAGGGGGAGGGGGAAACCUCUCCCUAACCCUCACU	..................((((..(((((((....)))))))..))))....	-19.2	CUAACCCUCACUCCUGAAAUUAUGUCACUCC	2	3
chr	+	2153415	2153425	2153420	0.657358	1360	2.90956e-58	7.0244e-68	8.72129e-53	G0-8884	sibA	Internal	CACUAAGAGUAUCACCAGUAUGAUGACGUGCUUCAUCAUAACCCUUUCCUUA	..................((((((((......))))))))............	-7.6	ACCCUUUCCUUAUUAAAAGCCCUCUUCUCCG	3	4
chr	+	2153451	2153460	2153455	0.980171	290	3.88279e-72	1.49743e-129	5.37572e-124	G0-8884	sibA	Primary	UCAUAACCCUUUCCUUAUUAAAAGCCCUCUUCUCCGGGAGAGGCUUUCCCGU	....................((((((.(((((....))))))))))).....	-13.7	AGGCUUUCCCGUUUCAGCGUCCCGCUGAAAU	3	3
chr	+	2153745	2153754	2153748	0.691859	1259	9.07075e-84	2.87301e-103	5.16549e-111	G0-8885	sibB	Internal	UUAUGACUAAGAGCACCACGAUGAUGAGUAGCUUCAUCAUGACCCUUUCCUU	....................((((((((....))))))))............	-7.2	GACCCUUUCCUUAUUUAUGGCCCCUUCCUCG	3	5
chr	+	2153778	2153794	2153783	0.95392	490	3.26344e-223	0	1.39591e-276	G0-8885	sibB	Primary	AUCAUGACCCUUUCCUUAUUUAUGGCCCCUUCCUCGGGAGGGGCUUUCCCGU	.......................(((((((((....))))))))).......	-17.8	GGGCUUUCCCGUUUCAGCGUCCCGCUGAAAU	3	3
chr	+	2167194	2167206	2167199	0.91942	672	6.39312e-95	7.7953e-142	7.7953e-142	G0-8878	cyaR	Primary	CAGGAACCACCUCCUUAGCCUGUGUAAUCUCCCUUACACGGGCUUAUUUUUU	.((((......)))).(((((((((((......)))))))))))........	-18.9	GGCUUAUUUUUUACGCGUAAUACAAUGAAAU	6	8
chr	+	2167290	2167300	2167295	0.888254	780	8.25189e-27	0	1.75387e-14	G0-8878.G7119.IGR	cyaR.ogrK.IGR	IGR	CACACAUUGACCACAUCGACAAAAAAGCCCCUCGACUGAGGGGCUUCCUGUU	.................((((...(((((((((....)))))))))..))))	-18.1	GGGCUUCCUGUUUCUAAUUACAUCCACAUAA	3	4
chr	-	2185188	2185199	2185193	0.680552	1290	9.35202e-06	1.13985e-11	1.36158e-08	M007	thiM	Internal	AACAUUCCCCUCUUGUGCACUGCAUGACCAAUGAUGUGGUGCAAACCUUUAC	...............((((((((((........)))))))))).........	-13.6	GCAAACCUUUACCGCCAAUACCUUGCUGGCG	3	3
chr	-	2185336	2185347	2185340	0.926565	649	2.31909e-133	1.3913e-209	1.35682e-126	M007	thiM	5' UTR	ACCCGUAUCACCUGAUCUGGAUAAUGCCAGCGUAGGGAAGUCACGGACCACC	..((((((..((((..((((......))))..))))...)).))))......	-13.6	UCACGGACCACCAGGUCAUUGCUUCUUCACG	2	4
chr	+	2187324	2187334	2187327	0.936443	592	1.9792e-37	7.96237e-55	3.26137e-56	G7139	rcnB	Primary	UGAGAUUUUUUAUCAUCGCUAAAAAAAGCCCCCUCAUCAUGAGGGGGAAAUG	.(((((.....))).))...........((((((((...)))))))).....	-16.1	GAGGGGGAAAUGCAGACACCUUGUUAUUUUU	5	5
chr	-	2192986	2192995	2192991	0.928282	639	1.52568e-98	2.15506e-102	1.52462e-135	EG10611	mrp	Primary	GGUUAUUCUUCAUACACCGCAGAGAUGUUACAUUGAUGCGGUGUAUUAGUUU	...........((((((((((..((((...))))..))))))))))......	-17.6	GUGUAUUAGUUUUUGCCGCAUUAAUGAACAC	5	5
chr	+	2196366	2196375	2196373	0.995025	107	2.35926e-53	4.99886e-65	1.13036e-115	EG10586	metG	Primary	AGGUGAAAUAAUCCCCCUUCAAGGCGCUGCAUCGACAGCGCCUUUUCUUUAU	.((.((.....)))).....(((((((((......)))))))))........	-16.3	CCUUUUCUUUAUAAAUUCCUAAAGUUGUUUU	4	7
chr	+	2204483	2204492	2204486	0.996032	97	0	1.75209e-37	7.02896e-33	G0-17076	orzP	Primary	GGCCUGAAAAUAGUAAAUAAAAGAACCUGCCUCACCAGCAGGUUUUUUUAUU	...............(((((((((((((((.......)))))))))))))))	-16.7	GGUUUUUUUAUUUACUGUGAUCUGCUUUCCA	7	10
chr	-	2211679	2211691	2211684	0.881149	802	6.36144e-72	2.57282e-98	1.51599e-57	EG12005	yehS	Primary	AAAGGCUAAAAAAUUGGCGGUCAUGUUUAGAGCAUGACCGCCAACCGAUUAU	.............((((((((((((((...))))))))))))))........	-22.6	CCAACCGAUUAUUUCACUUCUUUAAAACCAG	3	5
chr	+	2215809	2215818	2215813	0.714822	1205	3.21721e-29	1.78742e-40	3.39556e-42	G0-10459	yohO	Primary	AAGCGCCUGCACCAGCCUUUCAAACAGGCGGUCUGCGAUGAUCGCCGCCAGU	(((.((........))))).......(((((((......)))))))......	-13.5	AUCGCCGCCAGUGCCACCAGUAACGCCCCCU	1	1
chr	-	2223897	2223905	2223898	0.856628	874	1.37723e-08	2.37726e-10	7.64181e-06	EG12015	pbpG	Primary	AGAACGAUUAAGUGAAUUCGGAUGGCGAUACUCUGCCAUCCGUAAUUUUUAC	.............((((((((((((((......))))))))).)))))....	-17.3	CGUAAUUUUUACUCCACUUCCUGCCAGUUUU	5	5
chr	+	2223984	2223992	2223988	0.848718	902	3.32336e-05	0	0.00336377	EG10231	dld	Primary	UUAAUCGUUCUGUGCCGUCUGCCCCGCCGCCGCCAUUUGGGCGGCUUUUUGU	.........................((((((........)))))).......	-14.1	GCGGCUUUUUGUUUUUUAUAGCUCAACGCUG	6	11
chr	+	2230702	2230711	2230707	0.647373	1379	7.81213e-09	8.52479e-10	7.76696e-05	EG12023	yohJ	Internal	UUACGCGCUUUCGUCCUGAUUUAUGCCUGCCUGUAUGCAGGCAUUUUCAUUG	................(((...((((((((......))))))))..)))...	-14.3	GCAUUUUCAUUGCUUCCCUGCUACCGGUAAC	4	4
chr	+	2232767	2232777	2232772	0.856917	872	1.57494e-05	4.39372e-21	4.39372e-21	EG10137	cdd	Primary	CGCUUAAGCCUGGUGCCGGAUGCGGCGUGAACGCCUUGUCCGGCUUGCCAGC	.........(((((((((((((.((((....)))).))))))))..))))).	-26.9	CGGCUUGCCAGCCCUCUCCUGGUGUCGAAAU	2	2
chr	+	2233922	2233930	2233928	0.874459	821	7.56795e-06	1.17767e-08	0.000146153	G7144	yeiS	Primary	CUUCACCUGAUAAGCUGCGGAUAUCACAUUCCUAACCGCAGCUAUUUGUGAA	..((((..((((.(((((((...............))))))))))).)))).	-17.9	GCUAUUUGUGAAUCUUUUCACAGUUUAAAUU	4	5
chr	-	2242864	2242874	2242867	0.632115	1433	3.02937e-13	1.03237e-20	9.39956e-14	EG11375	folE	Alternative primary in TU	GAUCCUGCUAUUAAACAUCAGCGCCUUUGGGCUACCAAAGGCGGCUUAUCUC	...................(((((((((((....)))))))).)))......	-17.1	GCGGCUUAUCUCAAUCCCGCCUGGUACGGUG	2	3
chr	+	2244770	2244778	2244773	0.913767	692	7.56795e-06	2.01397e-08	5.2058e-11	EG12026	yeiG	Primary	CAUGCGCAGUAUUUACUGAAGUGAAAGUCCGCCCGGUUCGCCGGGCAUCUUC	(((...((((....))))..))).......((((((....))))))......	-16.2	CCGGGCAUCUUCUCAUCAGAAGCGAUAAUCC	2	3
chr	-	2247010	2247019	2247011	1	31	6.01705e-30	2.31987e-38	1.9125e-19	EG11337	lysP	Primary	UUUCCUCCCUUCCUUGCUAAGCCCUCUCAACCGAGAGGGCUUUUUCAAUUCC	.............(((..((((((((((....))))))))))...)))....	-18.2	UUUUUCAAUUCCAUUUCCCUGACAAAUCAUG	5	5
chr	-	2247687	2247699	2247693	0.503494	1863	1.08293e-07	1.20583e-12	5.33516e-06	EG11337	lysP	Internal	AUUCCGUACACCGAUCCGAGCCUGCUGCGUAACGAUGUUAAAGACAUCAGCG	....((((((............)).))))....((((((...))))))....	-5.6	AAGACAUCAGCGUUAGUCCGUUCACCCUGGU	2	2
chr	+	2250834	2250842	2250838	0.642857	1395	7.14845e-08	0.0107739	3.56951e-06	EG12027	yeiH	Primary	UAACCCGCUAUCAUUACCGUUUUCCUCCAGCGGGUUUAACAGGAGUCCUCGC	.((((((((...................))))))))....(((...)))...	-10.8	AGGAGUCCUCGCAUGAAAUACAUUGGAGCGC	2	2
chr	-	2259530	2259539	2259534	0.992421	148	6.51197e-25	4.03154e-70	1.12246e-160	EG10336	fruA	Distant primary	AAACACUCAGGUUAUUUCCUCAAGGGCAGAUUAUUUUCUGCCCUUUUUUAUU	........(((......))).(((((((((......))))))))).......	-17.2	CCCUUUUUUAUUGUUCUGUUCUGUGCAUCCC	6	8
chr	-	2261013	2261032	2261017	0.560678	1651	9.45336e-05	0.0609478	0.000492883	EG10336	fruA	Internal	GCGUAGCACACACCUUUAUGGCGGCUGAAGCCAUUGAAACCGAAGCGAAAAA	.....((..........(((((.......)))))..........))......	-7.6	CGAAGCGAAAAAACGUGGCUGGUGGGUGAAA	1	1
chr	-	2263533	2263543	2263537	0.558273	1656	9.39956e-14	1.54347e-23	1.3263e-15	G7990	fruB	5' UTR	UUCAGCGCGAUCUUGUCUUUAACCCUAAGCCAGGUUGGCGCUUUUUUUCUCA	...(((((.(.((((.(((.......))).)))).).)))))..........	-14.2	CUUUUUUUCUCAUAGAGGCUGAAUCGUUUCA	7	8
chr	-	2265241	2265253	2265247	0.876861	815	5.31538e-73	8.49848e-96	5.5117e-134	G0-10511	yeiW	Internal	GUAUGGAAUGCCGUCCGGGUUGCGGGGCGUGUUGCACUGCCCCUUCAAUUUC	(.((((....)))).)((((((.((((((((...))).)))))..)))))).	-16.3	CCCUUCAAUUUCCAGCCCUAUUCCCGGUAUG	3	3
chr	+	2266066	2266076	2266071	0.988558	201	1.04964e-51	5.63142e-53	1.20993e-97	EG12035	yeiP	Primary	AACUUCAGCCGCAUGCAGAAAAGGGAUAGCUCAGGCUGUCCCUUUUUUAAUU	................((((((((((((((....))))))))))))))....	-20.2	CCUUUUUUAAUUUAUUAUACCAAUCUUCUAU	6	6
chr	+	2267756	2267764	2267759	0.611111	1496	1	1.17767e-08	0	EG12036	yeiQ	Primary	UAACGAUUUCUGCGGUUAAAGCGGAUGAAGCUCACCUUCGUCCGCUCUCCCC	.............((....(((((((((((.....)))))))))))..))..	-17.9	UCCGCUCUCCCCUUCUCUUUUCUGCCUUUUU	5	5
chr	+	2269624	2269636	2269628	0.917813	677	1.2968e-137	3.84492e-175	6.20576e-158	G7146	lpxT	Primary	UUAACAUCAUCAGGGUUAUUUUUAUAGUGAGGAUAAUCCUGAUGAUGCGCAC	....((((((((((((((((((((...)))))))))))))))))))).....	-24.8	GAUGAUGCGCACCGUGCUUUCAUCUAUCGAA	3	3
chr	+	2269964	2269983	2269975	0.307244	3837	9.95182e-06	6.36991e-05	0.000175262	G7147	mepS	Internal	GCAUUUUUUUAUAACGAUAUUUGUCGUUAAGGACUUCAAGGGAAAACAAACA	...........(((((((....))))))).......................	-5.6	GGAAAACAAACAACAUGGUCAAAUCUCAACC	1	2
chr	+	2270616	2270628	2270621	0.96624	410	4.42354e-210	0	0	G7147	mepS	Primary	GCUAUCCUGACGAGUUAACUGAAAGCACUGCUUAGGCAGUGCUUUUUUGUUU	................(((.(((((((((((....)))))))))))..))).	-17.9	GCUUUUUUGUUUUCAUUCAUCAGAGAAAAUG	6	10
chr	-	2276755	2276763	2276757	0.507937	1845	1	2.37726e-10	0.000306339	EG12041	yejF	Antisense	CCAUCGCAAUCAUCACCCGCUGCCGUUCGCCGCCGGAGAGCUGAUGCGGAUA	....((((.(((((.((.((.((.....)).)).)).))..)))))))....	-13.4	CUGAUGCGGAUAAUCUGUCAGCCGUUUUGCC	4	4
chr	-	2278516	2278531	2278519	0.728616	1176	1.74472e-08	7.68472e-08	1.82224e-09	EG11419	bcr	Primary	UCUAUUGCACAACGAGGAAGCUAAAAGGCUUCCUUUGUUGAUGCAUGUCAAC	.....(((((((((((((((((....))))))).)))))).)))).......	-21.6	AUGCAUGUCAACCACAAAUCUAUCAUUCCCC	2	2
chr	-	2282812	2282823	2282814	0.956583	474	0.000152571	2.82881e-06	0.000152571	EG12048	yejK	Distant primary	AGGCAUAAUCUGCAGAUACAAAAAACCCCGCCGGAGCGGGGUUUUUUACAAC	..(((.....)))......((((((((((((....)))))))))))).....	-19.6	GUUUUUUACAACUUAUUCAGCAAUUAAGCGC	6	6
chr	+	2282841	2282854	2282847	0.986049	228	0	3.62043e-263	0	EG10885.EG12048.IGR	rplY.yejK.IGR	IGR	CUUAAUUGCUGAAUAAGUUGUAAAAAACCCCGCUCCGGCGGGGUUUUUUGUA	.......(((.....)))..(((((((((((((....)))))))))))))..	-21.2	GGGUUUUUUGUAUCUGCAGAUUAUGCCUGAU	6	7
chr	+	2282922	2282930	2282924	0.8786	810	1.94147e-17	8.51618e-12	1.10108e-19	EG10885.EG12048.IGR	rplY.yejK.IGR	IGR	AUUGCUAUUUUUUGCAGGCCAGAUAAGGCGUUCACGCCGCAUCUGGCAUUCA	.((((........))))(((((((..((((....))))..))))))).....	-22.2	AUCUGGCAUUCAGAACACAAAACCGAUUAAU	2	2
chr	+	2284555	2284567	2284560	0.52033	1793	1.57038e-09	2.0698e-19	4.93823e-19	EG12043	yejL	Alternative primary in TU	AACGCUUGCUGGUCGCAUUUAUUCCUACGUAAGCAUUAUCGGCCAUUUCAGC	...((((((.((...........))...))))))..................	-7.4	GGCCAUUUCAGCUUCCUGGUGUUCGCCACCU	3	3
chr	+	2284669	2284687	2284674	0.461168	2047	1.82658e-06	5.1286e-09	2.45507e-14	EG12049	lapC	Internal	GAGGCUGAUGAGGUUUUUGUCCGUCAUUCUGGCAACGGCGGGAAUGACGCUA	((((((.....))))))....(((((((((.((....)).)))))))))...	-17.4	GGAAUGACGCUAUUACUGAUCGAUAGCGAAG	2	3
chr	+	2284808	2284818	2284811	0.61573	1482	1.21343e-08	1.9413e-26	3.31562e-23	EG12049	lapC	Internal	AUGAGAUGGCGCGCGACUGGCAGCUGAUGUUCAUCAGCGUGCCGGUUAUUUU	..............((((((((((((((....)))))).)))))))).....	-20.2	GCCGGUUAUUUUAUUGCUUGAACUGGUGUUU	4	6
chr	-	2291141	2291153	2291146	0.512821	1822	1	0.00860152	0	EG11527	narP	Antisense	UUGCGUUUGUCAUAAAUCUCAGCCCGAUGAUAAAUCCAUCGGGCUAUUUUUA	....................(((((((((.......))))))))).......	-15.9	GGGCUAUUUUUAUUGUGCCCCGCGUUGUUGC	5	6
chr	+	2291176	2291185	2291178	0.515997	1811	1.4376e-16	1.99185e-07	0.00364094	EG11527	narP	Primary	AACAACGCGGGGCACAAUAAAAAUAGCCCGAUGGAUUUAUCAUCGGGCUGAG	.......................(((((((((((.....)))))))))))..	-16.5	CAUCGGGCUGAGAUUUAUGACAAACGCAAAA	3	4
chr	+	2291353	2291364	2291359	0.971911	359	2.6118e-66	5.7163e-104	8.44905e-50	EG12052	ccmH	Antisense	CGCACUUUGUCAACAGUCUAGCCCGAUGGCAUCACCAUCGGGCCUCUUUUUA	....................(((((((((.....))))))))).........	-17.7	GGCCUCUUUUUAUUUACUCUCCUGCGGCGAC	5	6
chr	+	2304506	2304515	2304510	0.614171	1489	6.66936e-14	3.87032e-13	3.62275e-10	EG10255	eco	Distant primary	CCGAGCCGGUUGCCUGAUGCGACGCUGGCGCGUCUUAUCAGGCCUACACCGC	......((((.((((((((.(((((....))))).))))))))....)))).	-24.7	GGCCUACACCGCUGUGAAGUGCGGCACCCCG	1	2
chr	+	2304619	2304628	2304622	0.612781	1492	1.36158e-08	5.66124e-11	2.53377e-11	EG10255.EG12069.IGR	eco.mqo.IGR	IGR	CCCGAGCCGGUUGCCUGAUGCGACGCUGGCGCGUCUUAUCAGGCCUACACCG	.......((((.((((((((.(((((....))))).))))))))....))))	-24.3	AGGCCUACACCGCUGUGAAGUGCUCCACCCC	1	2
chr	+	2304732	2304741	2304735	0.695271	1252	1.03787e-07	3.95953e-10	4.74267e-13	EG10255.EG12069.IGR	eco.mqo.IGR	IGR	CCCAAGCCGGUUGCCUGAUGCGACGCUGGCGCGUCUUAUCAGGCCUACACCG	.......((((.((((((((.(((((....))))).))))))))....))))	-24.3	AGGCCUACACCGCUGUGAAGUGCUCCACCCC	1	2
chr	+	2304958	2304967	2304962	0.756061	1108	1.09611e-12	0.00219299	9.85218e-10	EG10255.EG12069.IGR	eco.mqo.IGR	IGR	CCAAGCCGGUUGCCUGAUGCGACGCUGGCGCGUCUUAUCAGGCCUACACCGC	......((((.((((((((.(((((....))))).))))))))....)))).	-24.7	GGCCUACACCGCUGUGAAGUGCUCCACCCCG	1	2
chr	-	2306921	2306931	2306924	0.749701	1127	2.57311e-22	5.5671e-28	1.91372e-15	EG12070	yojI	Primary	UAAUAUUACGACGCUGACCUGGCGGACUGCUGCCGUCAGGUCAAUAUGCUAA	............(((((((((((((.(....))))))))))))....))...	-20.7	UCAAUAUGCUAAAAAUCCCUUCAUUUCUAAU	3	4
chr	-	2311477	2311490	2311483	0.62403	1460	6.3695e-05	1.33577e-16	1.59174e-11	EG12073	ftp	Internal	UGGAAAUAAGCUUUACCCGCGUGGCACUGCUGGCUGCCGCGCUCUUCUUUGU	..................((((((((........))))))))..........	-14.6	GCUCUUCUUUGUUGGUUGCGAUCAAAAACCA	3	5
chr	-	2311596	2311608	2311602	0.997635	74	0	0	0	EG10670	ompC	Primary	GUUCUAAUCUCGAUUGAUAUCGAACAAAGGGCCUGCGGGCCCUUUUUUCAUU	.........(((((....)))))..((((((((....)))))))).......	-18.6	CCUUUUUUCAUUGUUUUCAGCGUACAAACUC	6	6
chr	+	2313173	2313183	2313177	0.985908	229	0	0	0	EG30063	micF	Primary	AUGUCUGUUUACCCCUAUUUCAACCGGAUGCCUCGCAUUCGGUUUUUUUUAC	.....................((((((((((...))))))))))........	-12.9	GGUUUUUUUUACCCUUCUUUACACACUUUUC	8	8
chr	-	2316828	2316837	2316830	0.950407	510	0	5.29625e-25	6.65103e-14	EG10822	rcsC	Alternative primary	UCGGUGCAAAUGCCAGAUAAGACACUAACGCGUCUUAUCUGGCCUACAGGUG	...........((((((((((((.(....).)))))))))))).........	-20.3	GGCCUACAGGUGAUUAGUCUUUAUCUGCCGG	3	4
chr	-	2316938	2316948	2316943	0.5979	1537	1.96095e-09	9.93672e-06	1.91372e-15	EG10822	rcsC	Primary	CAGUGCAAAUGCCAGAUGCGACGCUGACGCGUCUUAUCUGGCCUACUUUAAU	..........((((((((.(((((....))))).))))))))..........	-21.4	GCCUACUUUAAUGUAAUUUGUUGAAAUAAUG	3	5
chr	+	2316984	2316995	2316989	0.801705	1016	6.76413e-62	8.29005e-65	5.0477e-80	EG10821	rcsB	Distant primary	UACAUUAAAGUAGGCCAGAUAAGACGCGUCAGCGUCGCAUCUGGCAUUUGCA	.........(((((((((((..(((((....)))))..)))))))..)))).	-22.8	CUGGCAUUUGCACUGAAUGCCGGAUGCGGCG	3	3
chr	+	2317029	2317038	2317034	0.803535	1010	9.85218e-10	5.2058e-11	7.14845e-08	EG10822	rcsC	Antisense	AUUUGCACUGAAUGCCGGAUGCGGCGUAAACGCCUUAUCCGUCCUACGAAUC	....(((.....)))((((((.((((....)))).))))))...........	-15.5	GUCCUACGAAUCCCGCGAUUUCCUGACCCUC	3	3
chr	+	2333990	2333997	2333995	0.666667	1323	1	0	0	G7155	yfaS	Antisense	CGUGACUGAGAAGAGAAAGUACGCUGCAUCACGCGGCGAGAUUUGCCGUACC	.((((((..........))).)))........(((((((...)))))))...	-11.9	AUUUGCCGUACCAGUUAUCCCACAGCCAGGU	3	3
chr	-	2336707	2336717	2336712	0.966589	407	0	0	0	EG10423	gyrA	Primary	CUCCCUUGUUUGAAUUGAAAAGUCCAGGCUGCAAAGUCUGGGCUUUUGUCGU	.................(((((((((((((....))))))))))))).....	-19	GGCUUUUGUCGUAUUAGGGCACGGUAAAGUU	4	5
chr	+	2340527	2340535	2340533	0.607692	1511	3.32336e-05	1	5.2058e-11	EG12850	yfaL	Antisense	CGCCACGCUGCCGCGCAGGGACACUCGCUGACUGAUAUUGCCCGUGACUCCC	.....(((....)))..(((((((..((...........))..)))..))))	-10.3	CCCGUGACUCCCACUUUUAUUUCACCCCGUU	4	7
chr	+	2347513	2347524	2347518	0.375988	2646	0.00813996	2.31361e-05	1.59963e-08	EG10661	nrdB	Internal	UACGAUCAGCAAAAAUAUGACAUCUUCGAAAAGCUGAUCGAAAAGCAGCUCU	..((((((((......................))))))))............	-11.2	AAAAGCAGCUCUCUUUCUUCUGGCGUCCGGA	3	5
chr	+	2348563	2348577	2348567	0.415928	2319	5.05183e-07	1.35688e-09	2.65923e-05	EG10661	nrdB	Alternative primary in TU	GCCCGCGUUACCCUGCGCAUCACUGGCACACAACUGCUGUGCCAGGAUGAAC	...((((......))))((((.(((((((((....).))))))))))))...	-20.8	GCCAGGAUGAACACCCUUCCCUUCUGGCGGC	2	3
chr	+	2348821	2348831	2348825	0.802601	1013	1.79898e-47	1.05716e-45	2.06812e-65	EG12360	yfaE	Primary	UGUAGUGCCAGAUACAACGCUUAUGCGUCUUAUCUGGCCUACAACGAUUACA	(((((.((((((((..((((....))))..))))))))))))).........	-25.6	ACAACGAUUACAUGGCGUAGUAAUACGCUUU	3	3
chr	-	2349890	2349900	2349893	0.926887	647	2.03676e-27	6.48218e-47	5.3652e-71	EG10399	glpQ	Primary	AAAGAGUAAUGUUACUGCAGGAUGGCGUUCAUGCGCCAUCCUGUCUCAUAUC	....((((....))))((((((((((((....))))))))))))........	-23.7	CUGUCUCAUAUCAAAUUUUUCCAAUCGCCAC	5	5
chr	-	2362386	2362395	2362387	0.989247	198	0	3.18025e-15	1.0165e-16	G7162	yfaY	Primary	UGUCUGAUUCCGCCACUCUGUGCCGGUUUACUGCACCGGCACAUUCCCCCUC	..................(((((((((.......))))))))).........	-15.4	ACAUUCCCCCUCCGGCAAAAUUUGUCCAACC	3	4
chr	-	2363694	2363702	2363695	0.903353	730	3.77352e-41	3.83957e-30	3.7611e-39	G7163	yfaZ	Primary	CGCCAGUUUCUGAUCCCUUCCGGCGCGGCAUUCUGUCGCGCCAUUCAGUUUC	...(((...))).........(((((((((...)))))))))..........	-16.9	CCAUUCAGUUUCUUACUACGCCUUAUCUCCC	3	5
chr	+	2365008	2365016	2365013	0.611111	1497	1	0	1.17767e-08	G7164	nudI	Primary	UGAAAGGUCUUCUGUAACAAUGAUGACAGCCAUUACUGGCUGUCAGAUUGAA	.................((((..(((((((((....))))))))).))))..	-17	UGUCAGAUUGAAAAUUUAGUGGUUAACGAAU	3	3
chr	-	2373519	2373528	2373524	0.557423	1658	0.0164824	3.29029e-06	0.00252296	G7172	pmrD	Internal	AUUGAUGUGAAAACUCUUAGCAAACAGGAUAAUGCAAUGGAAUGGCUGGUCA	..((((........(((..(((..........)))...))).......))))	-2.5	AAUGGCUGGUCAAAAAAUCGUGCUGCAAUAA	1	1
chr	-	2374883	2374892	2374886	0.689153	1270	8.95359e-10	3.29029e-06	5.75316e-06	EG11532	menC	Alternative primary in TU	UUAAUGACGAGCAACUCAACUGGCGCGAGCUUUGUGCUCGCGUCGAUGAAUU	...............(((..((((((((((.....)))))))))).)))...	-19.2	CGUCGAUGAAUUAGCCUCCGGAUUUGCGGUG	3	3
chr	-	2375314	2375325	2375317	0.506512	1849	1.74472e-08	0.0235772	0.000996112	EG11532	menC	Internal	CGCGAGCGUUUGCCCGUGAAACCGGCAUUGCCAUUGCCUGGGAUGAAAGCCU	((((.((....)).))))...((((((.......)))).))...........	-13.9	GGAUGAAAGCCUGCGCGAGCCGGAUUUUGCC	4	4
chr	-	2380669	2380677	2380670	0.849206	901	9.45336e-05	0.00312204	0.00284169	G7173	elaB	Primary	ACCUCCCUACACCGGGGUACUGCAUUUUUUUUGUAGUACCCCGUAUAAUGUG	............((((((((((((.......)))))))))))).........	-21.9	CCGUAUAAUGUGAGGCUUUUAACAGGGAGAG	4	4
chr	+	2382565	2382573	2382571	0.645833	1385	1	0.000152571	0.000415989	G7175	rbn	Primary	UUUAACUCUGCUUAUUAUUAAAAACAGGGCGAAACUUGCCCUGUUAUCGCAA	......................((((((((((...)))))))))).......	-14.6	CUGUUAUCGCAACCCGCGCUACAUAUAUCCA	2	3
chr	+	2385572	2385581	2385575	0.938272	584	1.17767e-08	6.86462e-13	0	G7177	yfbK	Antisense	UUCUUGCUGGGCCAAGGCUUUCGCGGCGGCGGCGCUUUGCUCAGCCUCUUUU	.....(((((((.(((((..((((....)))).)))))))))))).......	-21.8	UCAGCCUCUUUUAUUGCAGCUUGCUGCGCGG	4	5
chr	-	2389988	2390001	2389993	0.896292	755	1.30106e-74	5.64403e-84	6.51294e-94	EG12093.G7182.IGR	nuoN.yfbP.IGR	IGR	UUACUUUGUAAGUCAGAAAGCCGCCGACAUGCUCGGCGGUUUUUCUGAAAAA	............(((((((((((((((.....))))))).))))))))....	-22.1	UUUUCUGAAAAAGAAGGGAUAGUAGAUAGAC	4	5
chr	-	2403855	2403876	2403868	0.446429	2129	3.53089e-07	2.06438e-07	1.73714e-09	EG12083	nuoB	Alternative primary in TU	CUUAUUCCUAAAUCUAUUUCGCGAAGCUUACUGCGCCGACAGUCACCACGGA	.....(((..........(((((.((....)).)).)))..........)))	-4.6	AGUCACCACGGACCAUUUGCAAUGGUGAACA	3	3
chr	-	2405064	2405087	2405079	0.411028	2342	0.000829994	1.7912e-25	3.31554e-09	EG12082	nuoA	5' UTR	UGGCGUCCAUCUGCCGUGAAGAGCAGUGAAUCUGGCGCUACUUUUGAUGAGU	(((((((((.(((((.....).)))))).....)))))))............	-13.1	CUUUUGAUGAGUAAGCAAUGAGUAUGUCAAC	4	4
chr	-	2405617	2405626	2405619	0.984574	242	0	1.85742e-29	1.20119e-15	EG12123	lrhA	Primary	UGUAAAAAACGAGCCGCUGGGGGUGUUUUAAACCCCAGCGGCUUUUUUUUAG	..(((((((.((((((((((((..........))))))))))))))))))).	-28.9	GCUUUUUUUUAGUAAAAAUCCUUCAUCGCAU	8	8
chr	+	2405662	2405671	2405665	0.613409	1491	1	2.05837e-08	9.79592e-16	EG12082.EG12123.IGR	nuoA.lrhA.IGR	IGR	UUACUAAAAAAAAGCCGCUGGGGUUUAAAACACCCCCAGCGGCUCGUUUUUU	.....(((((..(((((((((((..........)))))))))))..))))).	-25	GGCUCGUUUUUUACACUAUUGUCUCAGGAAU	6	6
chr	+	2408813	2408824	2408818	0.872711	828	1.80989e-57	9.03412e-50	1.41308e-59	G7184	alaA	Alternative primary in TU	AUCAGCUGUAAUCUUAAUUUCACUGCCGGAGAUUGCAUCCGGCAGCGUUAUC	................((..(.((((((((.......)))))))).)..)).	-15.6	GGCAGCGUUAUCCCGCCACAAUGACCUGAUG	2	3
chr	-	2411391	2411400	2411394	0.990741	177	1.57019e-13	0	3.1725e-25	G7187	hxpA	Primary	CAGUGAAACACCUGAUCAUGAUUUAGCCCCGUCUCGUCGGGGCUUUUUUAUG	(((........)))..(((((...(((((((......)))))))...)))))	-18.2	GGCUUUUUUAUGGCAGAAUCAAGUCAUCCCC	6	7
chr	-	2412620	2412631	2412625	0.622222	1469	1.05476e-07	1.74323e-14	1.60286e-13	G7189	yfbV	Primary	UGACCCCUGAUUACGCAUAUAAAAGAAGGCAUACUCAGCCUUCUUUUUUUUC	....................((((((((((.......)))))))))).....	-12.4	UUCUUUUUUUUCACCGUAGUAGAGUGAUACA	8	10
chr	+	2414701	2414713	2414706	0.808528	985	1.35323e-114	1.58511e-153	8.13911e-109	EG10027	ackA	Alternative primary in TU	GCCGCCUGACUGCCUGAUUUCACACCGCCAGCUCAGCUGGCGGUGCUGUUUU	....................((((((((((((...)))))))))).))....	-20.1	CGGUGCUGUUUUGUAACCCGCCAAAUCGGCG	4	5
chr	+	2416957	2416967	2416961	0.989926	187	0	0	0	EG20173	pta	Primary	UUUGCGCUGCGGAUAUCUGAACCGGAAAUAAUCACUAUUUCCGGUUUUUUAU	(((((...))))).....((((((((((((.....)))))))))))).....	-16.1	CCGGUUUUUUAUUCUCUUAAUUUGCAUUAAU	6	8
chr	-	2418600	2418609	2418604	0.98566	232	1.39617e-67	2.69996e-73	5.25737e-45	G7191	yfcD	Primary	GAGACUGAAACGGCAGAAUGAAAAAAGAGCCGCAAUUGCGGCUCUUAACAUU	....(((......)))........(((((((((....)))))))))......	-17.6	GCUCUUAACAUUUUUAGUGGUAGCCCAUCAA	5	5
chr	+	2421850	2421862	2421855	0.73055	1168	2.38082e-26	4.28836e-46	1.55407e-26	G7195	folX	Alternative primary in TU	ACCCGCAGAAAGCCAGUUCCGUUCUCGGCCCUCGGGUGACACUAUGGCAAGG	(((((.((...(((((.......)).))).)))))))...............	-12.5	ACUAUGGCAAGGGCUUGCCGAUCAAAGCAAC	2	2
chr	+	2422630	2422642	2422635	0.844999	910	1.86363e-12	2.20872e-19	3.9408e-10	G7196	yfcH	Primary	CGGAUGUCGUUCGCUGAUGUGGUUUACAGCAAACAUCCGCCAGUUAACUCCC	(((((((..((.((((.((.....))))))))))))))).............	-11.6	CAGUUAACUCCCGGUGUUACAGGAUUAGUGG	2	3
chr	+	2422772	2422780	2422778	0.826496	944	2.61501e-06	1.72557e-06	9.45336e-05	G7196	yfcH	Alternative primary	AGCAUCUCCUGAGCAAUACGCAGGGCUUCUUCGUGUUUGCCCUGCAUUGCGC	............(((((..(((((((............))))))))))))..	-18.6	CCUGCAUUGCGCCUUCUUCACGUAAUCUGUC	2	4
chr	-	2425942	2425957	2425950	0.553935	1669	8.81228e-06	3.56951e-06	0.000377769	EG12124	hisJ	Alternative primary in TU	AUCGGUGAAAGAAAGCCCGCUCCCUUCGGGUAACCGGAGGGAGACAAGAGGC	...(((........)))..((((((((((....)))))))))).........	-22.2	GAGACAAGAGGCGGUAAUUCACCACACACGA	2	2
chr	-	2427812	2427828	2427820	0.628594	1444	0.000377769	2.50656e-21	1.19822e-11	EG10072	argT	5' UTR	UAAGACCUGCAUGAAAGAGCCUGCAAACACACAACACAAUACACAACAUAAA	.......((((.(......).))))...........................	-2.8	ACACAACAUAAAAAAGCCAUUUUCACUUGAG	4	4
chr	-	2428019	2428028	2428022	0.816416	973	5.75316e-06	3.17744e-10	1.17767e-08	EG11044	ubiX	Primary	CUGGCAGGGCGCAUAACUCCGCUGUUGCCCUGUUUCAGGGCAAUUUUGCAAC	...((((((((........))))(((((((((...))))))))).))))...	-18	CAAUUUUGCAACCGCGAUCAAAUCCUCGACA	4	4
chr	-	2428678	2428688	2428682	0.656869	1361	6.73499e-08	5.42753e-10	9.35202e-06	EG10794	purF	Alternative primary in TU	AACGAAGGAUGAUGCCUUCGCUGAGGGUGCCGGUCUGGCACCCUGACUUGCA	..((((((......)))))).(.((((((((.....)))))))).)......	-24.5	CCCUGACUUGCAACUCCCGCCGAAAUCCUGC	2	2
chr	-	2429964	2429974	2429969	0.683202	1285	7.76113e-07	4.84267e-11	1.38651e-07	EG10794	purF	Internal	CGUUACCCCACGGCUGGCAGCUCCAGCGCCUCUGAAGCGCAGCCGUUUUACG	.........(((((((.(.(((.(((.....))).)))))))))))......	-17.1	AGCCGUUUUACGUUAACUCCCCGUAUGGCAU	4	4
chr	-	2430854	2430864	2430859	0.466068	2021	8.89328e-06	2.45507e-14	6.72788e-09	EG10218	dedD	Primary	AAAGGCAUAAAAAGUCGAUGGCGUUGAAUAUUUUUUCAGCGCCAUUUUUAUU	...(((.......)))((((((((((((......))))))))))))......	-18.9	GCCAUUUUUAUUGAUGCGCGGGAAGGAAAUC	5	7
chr	-	2432880	2432893	2432886	0.50785	1847	2.57721e-07	2.88269e-11	4.91843e-05	EG10327	folC	Internal	AUCAAACGCACUCCUCAAGCCGCGUCGCCUCUGGCUUCGUGGCUUUCUUAUC	................((((((((..(((...)))..)))))))).......	-17	GGCUUUCUUAUCUGGAAAACCUGCACAGUAA	3	5
chr	-	2432966	2432976	2432970	0.945639	545	4.17807e-287	1.36728e-257	0	EG10217	accD	Primary	GAGGCCUGAUAACUGAUAAGGGCAGGGCCACUGGCUCUGCCCUUUUGCUAUU	.................((((((((((((...))))))))))))........	-22.1	CCUUUUGCUAUUCUCACCGUAACGAAUCAGC	4	4
chr	-	2435106	2435121	2435116	0.387356	2537	0.00298927	0.00850842	0.0027397	EG10454	truA	Internal	CGAGAAUGAUUUCACCUCGUUCCGUGCGGUGCAGUGCCAGUCCCGAACCCCG	((.((((((.......))))))))..(((.((.......)).))).......	-9.1	UCCCGAACCCCGUGGCGCAACGUUAUGCAUA	2	3
chr	-	2436659	2436673	2436668	0.658759	1354	3.75192e-20	3.72088e-23	2.07535e-29	G0-9461	pdxB	Alternative primary in TU	UUAAUCUCUUCUUCAUGCUCUCUGCUGUAACAUUGGCAGGGAGCUUUGCUAU	................(((((((((((......)))))))))))........	-17.7	GAGCUUUGCUAUUUCUGGAGUAAACCACCAU	3	4
chr	+	2439115	2439124	2439118	0.503149	1864	0.000306339	1	4.80058e-06	EG10229	flk	Distant primary	GAGGGCGAUAUCCUGAAACGCGGCGUAACCGCCCAGUGCGGUGCCGCGAACU	.((((.....))))....((((((...(((((.....)))))))))))....	-20.7	GUGCCGCGAACUUGUGAGGGGACGCGUUUAA	3	3
chr	-	2440274	2440284	2440277	0.994198	123	0	0	0	EG10274	fabB	Primary	GGCCUCCGGCACUAACGCAAAAGGGAACCUGAUGGUUCCCUUUUUCACAUCA	.(((...)))......(.(((((((((((....))))))))))).)......	-19.7	UUUUUCACAUCAUUGACAAUCGCCGCCAGUU	5	5
chr	-	2443664	2443673	2443668	0.770976	1081	7.81213e-09	4.01299e-12	1.75387e-14	G7199	mnmC	Antisense	UUCGGGUUUAACGCCGCCAGCGUACUGGCAUCCAUCGGAAUCGGUUCGUCGC	....(((.....)))(((((....)))))....((((....)))).......	-11	UCGGUUCGUCGCUCAUCUGCGCCGCCAGAAU	2	2
chr	-	2443777	2443788	2443781	0.80506	1002	8.35313e-44	1.87609e-57	8.7222e-49	G7200	yfcL	Alternative primary	ACGUCACACGUAGGUCGGAUAAGGCGUUCACGCCGCAUCCGGCAAACACUGC	.........((..(((((((..((((....))))..)))))))..)).....	-19.5	GGCAAACACUGCGAGAGCAGAUUACCCCGCC	2	2
chr	-	2443826	2443835	2443830	0.30767	3829	0.00577023	0.00027874	0.00378533	G7200	yfcL	Primary	CUGGAGCAGCAUGCCUGAUGCGACGCUUAUCGCGUCUUAUCAGGCCUACACG	............((((((((.(((((.....))))).)))))))).......	-21.3	CAGGCCUACACGUCACACGUAGGUCGGAUAA	1	1
chr	-	2449178	2449188	2449183	0.552034	1676	1.36158e-08	1.31961e-14	0.129182	G7203	yfcO	Primary	UUGUAGCCCUUAGAUACACCAGGCAGGGGCAUUCGCCCCUGCCAUUACCCGU	.((((.........))))...(((((((((....))))))))).........	-22.2	GCCAUUACCCGUACCUGGCGCAACGCGCUCA	2	2
chr	+	2449215	2449226	2449221	0.703704	1228	1.74472e-08	1.74865e-17	0.000115968	G7202	smrB	Primary	UUGCGCCAGGUACGGGUAAUGGCAGGGGCGAAUGCCCCUGCCUGGUGUAUCU	.(((((((((((.(((((.(.((....)).).))))).)))))))))))...	-29.6	CCUGGUGUAUCUAAGGGCUACAACUCAUUCA	2	2
chr	-	2456271	2456282	2456276	0.83004	937	5.87138e-39	4.39839e-52	4.03629e-85	G7211	sixA	Primary	UGAGUUCCAAAUUAUGCCCAAUGAGGUAGAUUCAUUGGGCAUAAUUGCUCAU	(((((....((((((((((((((((.....))))))))))))))))))))).	-26.5	AUAAUUGCUCAUCAGGCAGCGGAUAUCUGUC	2	2
chr	-	2460595	2460604	2460597	0.984064	245	2.80182e-87	7.35614e-61	1.47484e-139	G7214	yfcZ	Primary	CCUCUCGGGUACGUACGCCCCUGUCAGUUGCUGGCAGGGGCGUUUUCUUUUC	((....))......(((((((((((((...))))))))))))).........	-25.3	CGUUUUCUUUUCUCUUCUUCUUUUCUCUCUG	4	8
chr	+	2462691	2462704	2462697	0.940399	573	5.56102e-147	9.03569e-232	6.20576e-158	EG10280	fadL	Primary	UAACGCGUUCGCCUGGAUAAAGUCACCUGCAUAGCAGGUGACUUUAACUCCC	....((....))..((((((((((((((((...)))))))))))))..))).	-22.7	ACUUUAACUCCCCCACUUCACCGAAAGUAGU	3	3
chr	-	2464203	2464212	2464204	0.951437	503	2.72457e-44	2.69605e-68	2.8151e-63	G7216	mlaA	Primary	UAAGAAACAAAUAAAAAAGGUGAGUCGCAAAACUCACCUUUUUUGUUGUUAU	.....(((((.((((((((((((((......)))))))))))))))))))..	-20.9	UUUUGUUGUUAUCCCUCAAUUACCACAAGUA	4	6
chr	-	2470459	2470469	2470463	0.983466	253	1.81537e-155	1.61203e-244	3.06935e-281	G0-17026	yodE	Primary	UUAGGUUGGUAUUAUAGCUUGUGCGCGCCAUGAUUGGCGCGCAAUUUAAACU	.(((((((......)))))))(((((((((....))))))))).........	-21.9	GCAAUUUAAACUUAGUGCUUUACAUCGCUAU	3	3
chr	+	2470492	2470502	2470497	0.931381	624	2.11828e-81	2.07189e-160	3.72303e-33	G7221	yfdI	Primary	CGAUGUAAAGCACUAAGUUUAAAUUGCGCGCCAAUCAUGGCGCGCACAAGCU	...............(((((....(((((((((....))))))))).)))))	-17.9	CGCGCACAAGCUAUAAUACCAACCUAAUUUC	3	3
chr	+	2471161	2471169	2471165	0.947368	532	0	7.56795e-06	1.81501e-09	G7222	tfaS	Primary	UAUCUGGCGCACUGGAAGUAUCGACCAGCUCCAGUGCGUCCAGAUAAUCCAG	((((((((((((((((.((........))))))))))).)))))))......	-28	CAGAUAAUCCAGCCACAAAUUAUAUUGCGCC	2	3
chr	+	2476594	2476605	2476600	0.920269	669	4.1888e-50	3.26137e-56	3.7064e-46	G0-9621,G0-16654	torI,pawZ	Primary	UUCCAAUCAAUCCCCUGCUGCUUCAAGUAGAUGUCUGCAGGGGACACCAUCC	..........((((((((.((.((.....)).))..))))))))........	-17.7	GGGACACCAUCCUUGUGUUUAUCCCUAAAAC	3	4
chr	+	2496629	2496638	2496634	0.943841	558	1.3017e-11	0.023806	3.89655e-07	G7241	lpxP	Primary	UCCCUCCUCAAAUCGGCCAUAAUAACCUCAUGGUUUUUAUGGCUUUUUUCUU	.........(((..((((((((.((((....)))).))))))))..)))...	-15.8	GGCUUUUUUCUUAAGGUUUUUUCCUUCGCUG	6	8
chr	-	2497004	2497012	2497005	0.642857	1396	0.00113766	0	1	G7242	alaC	Primary	CACCGUCGUCAGAAAUGCAAACAGGAGCCUGAUGGCUCCUGUUUUUCAUUGC	.............((((.(((((((((((....)))))))))))..))))..	-20.9	GUUUUUCAUUGCACAGUUUGCUUUUAGAUCA	5	5
chr	+	2497036	2497045	2497042	0.924562	657	1.07913e-09	3.7611e-39	1.96583e-24	G0-10647	ypdK	Primary	AAAGCAAACUGUGCAAUGAAAAACAGGAGCCAUCAGGCUCCUGUUUGCAUUU	...(((.....)))((((..(((((((((((....))))))))))).)))).	-22.5	CUGUUUGCAUUUCUGACGACGGUGUUUAUUC	3	4
chr	-	2508415	2508424	2508417	0.93845	582	1.39126e-12	3.9408e-10	1.33005e-27	EG12957	glk	Primary	UCUGUAAAUCCUUCCUUUUAUAUCGGGAGGUAACUCUCCCGAUAAUCUUUUA	....................((((((((((....))))))))))........	-14.8	GAUAAUCUUUUAAAUCAUACAGUUUAUUCAA	4	5
chr	-	2515031	2515039	2515033	0.948718	519	0	1.72557e-06	0	G7255	insL3	Antisense	AAGUGAUACGGCAAUGAGACGUGCCGGAAAGGGAGCUCCGGCUUUUUUAUUA	........(((((........)))))..((((((((....))))))))....	-14.7	GCUUUUUUAUUACCUGAAUUGCCUAUCAUUA	6	8
chr	-	2517675	2517693	2517684	0.560879	1650	6.21942e-05	6.50996e-13	2.51928e-05	EG11145	pdeA	Internal	ACUUGCCAUUAUCCAUUCCAGUUAUAUCUUUCUGGCGUGGAUGCCACUGUGC	.........(((((((.((((..........)))).))))))).........	-12.9	AUGCCACUGUGCGUAAUGCUGUCAAUCUUGU	2	3
chr	-	2519202	2519212	2519207	0.977009	319	4.73383e-111	7.88667e-149	1.27094e-139	EG10407	gltX	Primary	AUUAGCGUGUAAAAAGAUAAACGGCAGGAGAUAAUAUCCUGCCGUUUUUUAU	...............((.(((((((((((.......))))))))))).))..	-18.5	GCCGUUUUUUAUUUAUGCUGAUUCGUCAAUA	6	9
chr	+	2519239	2519249	2519243	0.707937	1216	0.721991	1.66984e-15	4.01299e-12	EG11432	yfeD	Primary	CGAAUCAGCAUAAAUAAAAAACGGCAGGAUAUUAUCUCCUGCCGUUUAUCUU	..................(((((((((((.......))))))))))).....	-17.8	GCCGUUUAUCUUUUUACACGCUAAUUACUGC	5	5
chr	+	2521470	2521479	2521472	0.485424	1938	2.9465e-11	5.87281e-27	8.08474e-14	EG30056	lysV	Primary	CGGAGCCGCUCGCGGCGACGGCCCGAAGGGCGAGCGAAGCGAGUCAUCCUGC	.(((...((((((..((...((((...))))...))..))))))..)))...	-24.3	GAGUCAUCCUGCACGACCCACCAAUGUAAAA	1	2
chr	+	2521515	2521523	2521520	0.935095	604	2.31516e-32	1.98732e-43	4.39472e-41	EG30056	lysV	Primary	CUGCACGACCCACCAAUGUAAAAAAGCGCCCUAAAGGCGCUUUUUUGCUAUC	.................(((((((((((((.....)))))))))))))....	-19.1	UUUUUUGCUAUCUGCGAUUUGCGAAAUUGCC	6	6
chr	-	2527852	2527867	2527859	0.722705	1185	6.72314e-15	3.62056e-25	3.13056e-24	G0-10462	ypeB	Primary	GUAACUGUUCGGUCUGGCGUUUGUAUCGACGCGCCAGCACCGCACAGACCAU	....((((.(((((((((((.(......).))))))).)))).)))).....	-22.8	CGCACAGACCAUCAAUUGGAUCUGAUGGAAA	2	2
chr	+	2527985	2527994	2527991	0.723214	1182	0.000306339	5.72911e-07	4.32917e-07	EG12376	yfeH	Primary	UUAAAGCGGACGCUUCAGGGGCUGGACCAGUUGCGUCAGCCCCUCGGUUUUA	...((((....)))).((((((((.(((....).))))))))))........	-18.4	CCCUCGGUUUUAAUCAGCAGCGUGAUUUGCA	4	4
chr	-	2530186	2530196	2530189	0.833172	933	5.41942e-59	4.62607e-35	2.78258e-49	G7258	zipA	Primary	AAGGCAAAUUAACUCCUCUUCGAACCCCCGCUUGUCGGGGGUUUUUAGCAUU	.................((..(((((((((.....)))))))))..))....	-15.5	GUUUUUAGCAUUGAUGGUGCGAUAUGGAAUC	5	5
chr	+	2532285	2532293	2532288	0.968394	391	2.34074e-17	0	1.91871e-15	EG10003	cysZ	Primary	AUUUUGUAAACCGUUUGUGUGAAACAGGGGUGGCUUAUGCCGCCCCUUAUUC	............((((.....))))(((((((((....))))))))).....	-20.5	CGCCCCUUAUUCCAUCUUGCAUGUCAUUAUU	2	4
chr	+	2533428	2533437	2533430	0.93186	620	1.10689e-12	2.64765e-40	3.21872e-28	EG10192	cysK	Primary	AUGCCAGCUUGUUAAAAAUGCGUAAAAAAGCACCUUUUUAGGUGCUUUUUUG	......((...........)).(((((((((((((....)))))))))))))	-16	GGUGCUUUUUUGUGGCCUGCUUCAAACUUUC	6	7
chr	+	2534341	2534352	2534346	0.748857	1128	5.54077e-107	1.35889e-123	8.05098e-119	EG10789	ptsI	Internal	UAUGCUGCUCGAAGAUGAGGAGCUGGAGCAGGAAAUCAUAGCCCUGAUUAAA	...(((.(((......))).))).....((((..........))))......	-12.5	GCCCUGAUUAAAGAUAAGCACAUGACAGCUG	2	2
chr	-	2536352	2536360	2536353	1	32	0	0	0	G7259	pdxK	Primary	CCGCUGGCGGAAGCAUAAAAAAAUGGCGCCGAUGGGCGCCAUUUUUCACUGC	(((....)))..(((...((((((((((((....))))))))))))...)))	-24	AUUUUUCACUGCGGCAAGAAUUACUUCUUGA	5	5
chr	+	2536384	2536394	2536388	0.989905	188	0	0	0	EG10165	crr	Primary	AAGUAAUUCUUGCCGCAGUGAAAAAUGGCGCCCAUCGGCGCCAUUUUUUUAU	...................(((((((((((((....)))))))))))))...	-19.4	CCAUUUUUUUAUGCUUCCGCCAGCGGCGGCA	7	8
chr	-	2543663	2543682	2543669	0.493056	1909	0.06856	3.56951e-06	2.25241e-10	EG12133	ucpA	Alternative primary	CUAUGUGUACGCUCCGGUUUCUCCGCGCUGUUCGUGUCCAAACUGACUGCAA	..........((..((((((...((((.....))))...))))))...))..	-8.5	AACUGACUGCAACAAUUACGCCUGUUGAACC	2	3
chr	-	2543776	2543795	2543788	0.590057	1555	1.12152e-06	8.81228e-06	3.26578e-12	EG12133	ucpA	Primary	UAUCUGAUUCACCUCUGUUUCCUCCCUGCAUUUGUGGGGAGGAUUUCGUCUU	...................((((((((((....)))))))))).........	-17.3	GGAUUUCGUCUUGAACUAAGUUCACCAGGCU	3	3
chr	-	2549402	2549411	2549405	0.85636	875	0.000415989	7.81213e-09	2.05837e-08	G7265	yfeW	Antisense	UUGUCAGCACUCUCAGACCAGCCAGUAACAUUACUGACUGGCCUUUUUAUUA	..............((.((((.(((((....))))).)))).))........	-11.3	GCCUUUUUAUUACUUCUGCUUUAACGCCGCA	5	7
chr	-	2549475	2549484	2549479	0.574812	1609	7.53848e-12	1.52502e-13	1.05476e-07	G7266	yfeX	Alternative primary	GAAAUCGUGCUAAUUCAAUAUAUUGUGGGCUCCACGUAGGCCUGAUAAGCGU	........(((...(((......(((((...)))))......)))..)))..	-7.9	CCUGAUAAGCGUAGCGCAUCAGGCAGUUUUG	4	4
chr	-	2549577	2549594	2549589	0.514883	1818	0.000236661	9.77552e-11	4.02133e-15	G7266	yfeX	Primary	CUGAUUCAUUGAUUAAAGGCCAGGCAGUAACAUUACUGACUGGCCUCAGAUU	..........((((..(((((((.(((((....))))).)))))))..))))	-19.8	UGGCCUCAGAUUGUUGACCAAGUGCGCGUUG	2	4
chr	-	2550555	2550565	2550560	0.739859	1149	3.13056e-24	2.48361e-28	3.26944e-22	G7267	yfeY	Alternative primary in TU	AAACACGUAAAAUAGCGCUCAACAAUGCCACGGAUUGCGUGGCAUUAUUAUU	.....(((......)))......(((((((((.....)))))))))......	-15.4	GGCAUUAUUAUUUUCAGGAGGAACAAUGUCU	4	4
chr	+	2552758	2552770	2552767	0.492929	1910	0.00407014	0.0078679	1	EG11823	amiA	Internal	UAAACAUGGCGCAGAUCUGUUUAUGUCAAUUCAUGCCGAUGGCUUUACCAAC	....(((.(.(((((..((.......))..)).)))).)))...........	-8.1	GGCUUUACCAACCCGAAAGCUGCCGGUGCUU	3	3
chr	+	2553497	2553509	2553502	0.662714	1344	0.0078679	1.56879e-14	4.3598e-15	EG12189	hemF	Internal	UCAUCGCCCGGAACUUGCCGGGCGCAGUUUCGAGGCGAUGGGCGUUUCACUG	(((((((((((((((.((.....))))))))).))))))))...........	-23.5	GGCGUUUCACUGGUAGUGCAUCCGCAUAACC	3	3
chr	-	2555180	2555189	2555182	0.611111	1499	1	9.45336e-05	0	G7270	eutK	Alternative primary in TU	AUUAACCUGUCGGAGGUGCCGGGUGUCCUACAACACCCGGCAUUAACAUCAU	.......((..(..((((((((((((......))))))))))))..)..)).	-23.6	CAUUAACAUCAUGAAAAAGACCCGUACAGCC	2	2
chr	+	2557365	2557378	2557371	0.534662	1740	2.36019e-08	5.46055e-26	1.84664e-31	EG50006	eutB	Antisense	GAAGAACAGUGACGGAUCGCCCGCCCGUUUGGUCAGGCGACCGUUUGCCAUA	..........(((((.(((((.(.((....)).).)))))))))).......	-17.3	CCGUUUGCCAUAAUGCCCAUGCUUUCCAGCC	3	3
chr	+	2557896	2557908	2557901	0.565476	1639	4.59074e-09	0.00784872	0.0320946	EG50006	eutB	Antisense	GGUUGAACUCCGCGCCCACUGCGCGCGCUUCGUCGAGCAUCGCCAGCUCCAC	....(((...(((((.....)))))...)))((.((((.......)))).))	-13.5	CGCCAGCUCCACGCCAAACUCUUUCAGCCCU	3	4
chr	+	2560185	2560194	2560189	0.95672	471	3.62646e-14	7.82238e-12	1.32528e-25	G7273	yffL	5' UTR	UCACCUGAUAAGAAACCUGUAUUCAAUUUGCCGGAUUCGUCCGGCUUUUCUU	.............................((((((....)))))).......	-10.5	CCGGCUUUUCUUUUUCGCUAAUUAUUCCAUU	5	9
chr	-	2560297	2560309	2560301	0.990193	184	4.10035e-154	3.2383e-219	4.12584e-67	G7273	yffL	Antisense	UGUUUCUCAUACCGCCCCCGGCAUGUUGCAGCAUUCCGGGGGCUUUUAUUUG	.............((((((((.((((....)))).)))))))).........	-22.8	GGCUUUUAUUUGUGUUGAUCCUAUUUUCGAA	4	7
chr	-	2561652	2561660	2561652	1	33	0	0	0	G7275	yffN	Antisense	UUUUAACUCUUUGGUCGCCACUGAUUCUGCGUGUUCGCGGUCUUCUGCAAAA	.......((..(((...)))..))..(((((....)))))............	-7.7	UCUUCUGCAAAAUCAAGAUAUUUAAAAACGU	3	4
chr	+	2564423	2564431	2564425	0.844623	911	0	4.7113e-09	0.00284169	G7279	yffR	Primary	GCGAAUAGCAACAACUAAACAACCAAUACACCCGGCCCCUCGCCGGGUUUUU	((.....))....................(((((((.....)))))))....	-15.1	CGCCGGGUUUUUUGUGAUCUGCGUCAAUAUU	6	7
chr	+	2565384	2565393	2565389	0.93443	607	3.9408e-10	4.39372e-21	1.74865e-17	G7280	yffS	Primary	CUUCAACCCCAUCUCAUCAAUCAACGCCCGGCCCCGCUGCCGGGUUUUUGCU	.........................(((((((......))))))).......	-13.7	CGGGUUUUUGCUAUGCACCACAAUUACCCCA	5	5
chr	-	2576046	2576054	2576046	1	34	0	0	0	G7293	maeB	Primary	UUUUUUUAACUCUCACGCUUACCCUGAAUAUUCAGGGUAAGCAGUUUAGCUG	................(((((((((((....)))))))))))..........	-19.5	GCAGUUUAGCUGCAAUAUAUUAGUAAAGCUU	3	3
chr	-	2590707	2590716	2590712	0.993884	131	0	4.83702e-65	0	G0-8888	ypfM	Primary	CUUAAUCGGAAAGUUGAAAAAGGCGACACAUUGGCAUGUCGCCUUUUUUAUU	..............((((((((((((((........))))))))))))))..	-18.7	GCCUUUUUUAUUGCUUAUUCCGGGCGCGGCU	6	8
chr	-	2592973	2592980	2592973	0.646154	1384	0.000643824	0.000306339	1	G7296	ypfH	Primary	UCGUUCACCAUUGCCGGAUGCGGCGUUAACGCCUUAUCCGGCCUACGGUUGA	....(((((...((((((((.((((....)))).))))))))....)).)))	-23.7	GCCUACGGUUGAGCACUCAGCUUACUUCUUC	2	4
chr	+	2593057	2593066	2593060	0.777295	1067	1.13985e-11	1.56981e-16	1.13985e-11	G0-10463	ypfN	Primary	GCAAUGGUGAACGAUGCCUGAUGCGACGCUCACGCGUCUUAUCAGGCCAGGU	..........((...((((((((.(((((....))))).))))))))...))	-21.6	AUCAGGCCAGGUAAUCUGUCUUUUACAUCAU	4	5
chr	-	2596855	2596863	2596858	0.645833	1386	0.000415989	0	1	EG10791	purC	Primary	CUGAUUUUUCUGUUCAUCAUCUUGCCGUGCAGCUGGCACGGCAAGACAACCG	...................(((((((((((.....)))))))))))......	-20.1	GCAAGACAACCGCUCUCGGAAUAUAUGCAUU	2	2
chr	-	2597792	2597802	2597797	0.980935	284	1.98633e-102	1.08578e-142	2.3532e-85	EG10658	bamC	Primary	CUGCGUUUAGCAAGUAAAAAUACAGGGCUGGAAUCAUCCGGCCCUUUUUUCU	.(((.....)))...........(((((((((....))))))))).......	-18.7	GCCCUUUUUUCUGAUAUGAUACGCAAACGUG	6	7
chr	+	2600991	2601005	2600996	0.96839	392	0	0	0	EG10108	bcp	Primary	UGAUUACUUUGCUCCAUUCCGUGCUGGCUGCGCUUGCGGCCAGCAUACCUCA	....................(((((((((((....)))))))))))......	-20.9	CAGCAUACCUCACUUCUCGUGAUCAAGAUCA	2	3
chr	-	2617952	2617965	2617958	0.502445	1867	0.00284494	3.38727e-26	3.04314e-09	G7313	hda	Distant primary	AUUCGUAGGCCGGAUAAGACGUGGCAAGCGUCGCAUCCGGCAAUGUGCUUCA	...(((..(((((((..(((((.....)))))..))))))).))).......	-21.2	CAAUGUGCUUCAACUAGCGAUGGAGCACAUC	2	2
chr	+	2618000	2618012	2618004	0.608545	1507	8.79356e-15	3.17212e-14	5.44475e-12	G7312	yfgD	Primary	AGUUGAAGCACAUUGCCGGAUGCGACGCUUGCCACGUCUUAUCCGGCCUACG	..............((((((((.((((.......)))).)))))))).....	-18.8	AUCCGGCCUACGAAUACUAUGGAUUAACUUC	2	2
chr	+	2618058	2618068	2618063	0.504762	1857	1	0.000306339	5.75316e-06	G7312	yfgD	Alternative primary	UGGAUUAACUUCGCGUAGUUCGGAUAAGGCGUUCGCGCCGCAUCCGACAAUA	...................((((((..((((....))))..)))))).....	-15.4	CAUCCGACAAUAAACACCUUAUCUACAACUU	2	3
chr	-	2618831	2618840	2618834	0.746158	1137	1.66896e-15	4.03763e-24	3.56504e-19	EG12129	uraA	Primary	UAACAGACAAAUAAUGUACCGACCGGGCAGUGUUGCUGCCCGGUUCAAACAU	.............((((...(((((((((((...)))))))))))...))))	-21.8	CGGUUCAAACAUCAUGGGAUUCUGUGGUAAA	2	3
chr	-	2619676	2619690	2619683	0.493651	1908	1	6.96928e-09	0.000159222	EG12129	uraA	Internal	UGGCGGGUUUACUCCCGGCUGAAGGGCAAACGCCAGACUCCAAAACCAUCAU	.(.((((......)))).).....(((....)))..................	-12.7	CAAAACCAUCAUCAUCUCUAUUACCACCCUG	2	3
chr	-	2620196	2620206	2620200	0.922047	662	3.45518e-116	2.34522e-96	2.05525e-109	EG11332	upp	Alternative primary in TU	AAUAAAGAAUAAAAAUAAUUAAAGCCGACUUUAAGAGUCGGCUUUUUUUUGA	................((..(((((((((((...)))))))))))..))...	-15.2	GCUUUUUUUUGAGUAAAGCGCCUAUAACACA	8	8
chr	+	2622912	2622921	2622916	0.927628	645	2.34074e-17	1.64419e-26	2.14299e-28	EG10799	purN	Primary	CGAGUAAUACCCCCGUAAUUAAAGCGCCAGCUCUGCCGCUGGCGUUUUUCAA	....................(((((((((((......)))))))))))....	-17.6	GGCGUUUUUCAAUUCACCUGUAAAUCGCAAG	5	5
chr	+	2626692	2626700	2626695	0.905556	720	1.57494e-05	0	0.023806	EG11403	ppx	Primary	AUCGCCGCUUAAUACUUUGCGGGCCGACGAGAAAUGUCGGCCCGCAUUAUUC	.................(((((((((((.......)))))))))))......	-24	CCCGCAUUAUUCAGGCACUUUCGCGAAUGGG	3	4
chr	+	2629570	2629578	2629574	0.862811	857	3.34561e-45	1.84055e-50	2.13594e-37	G7315	yfgG	Primary	UGUCGGAUGCUUUUGCUGUUUGGGAUUAUCAAAGCGGCAGAUAUUCUUUCAU	((..(((....((((((((((((.....)).))))))))))...)))..)).	-12.7	AUAUUCUUUCAUCUUAAAUUUUACGUCUUUA	4	4
chr	-	2630898	2630908	2630903	0.96593	412	9.49995e-115	4.04357e-86	1.51537e-122	EG10420	guaA	Primary	ACCCUGCACUAUGAAUGAACAAAACCCUCUGUUACUACAGAGGGUUUUUUAU	....................((((((((((((....))))))))))))....	-17.8	AGGGUUUUUUAUCUUCAAGAAUUAUAGGAUU	6	7
chr	-	2632563	2632574	2632567	0.658073	1359	3.86442e-53	3.34677e-45	9.37526e-40	EG10421	guaB	Alternative primary in TU	GUCUGGGCUCCUGAUUCUCUUCGCCCGACUUCAUGUCGGGCGAUUUAUAUUA	(((.((...)).))).....(((((((((.....))))))))).........	-19.4	CGAUUUAUAUUAUCUGUUUCACUUGCCUCGG	3	4
chr	+	2634335	2634350	2634341	0.357771	2834	2.94365e-05	0.00494823	0.000583733	EG11072	xseA	Internal	UCUGCUGCUUGAGCAUGAGAUGGGACAGGUUUGGAUCAGCGGCGAAAUUUCU	..(((((((.((.....((((.......))))...)))))))))........	-10.5	GGCGAAAUUUCUAAUUUCACGCAACCAGCUU	3	4
chr	-	2635524	2635535	2635527	0.768484	1087	3.6253e-17	5.95939e-33	3.76254e-43	G7318	yfgJ	Primary	UUUACUGGCUGGAUGUUUUUUACUUCACUUUCUAUCCAGCCGUCUUCCAGAC	......(((((((((.................)))))))))((((...))))	-14.5	CGUCUUCCAGACGUGUGGUUAGCAUUUCACC	3	3
chr	-	2635815	2635830	2635822	0.68682	1277	6.59282e-39	3.55672e-35	6.85928e-33	G7319	der	Primary	UAUUUUAUCUGCCAUUCCCUCUAUGAAUGUAGAGGGAAUGGCUACCGGAGGA	..........((((((((((((((....))))))))))))))..........	-25	GCUACCGGAGGAAUUCAUAUGGAACUGCAUU	2	2
chr	+	2635864	2635874	2635869	0.808081	990	0.00219299	8.51192e-15	1.13985e-11	G7318.G7319.IGR	yfgJ.der.IGR	IGR	AUUCCUCCGGUAGCCAUUCCCUCUACAUUCAUAGAGGGAAUGGCAGAUAAAA	............(((((((((((((......)))))))))))))........	-23.9	UGGCAGAUAAAAUACUUACGGAUAAUUAUUU	3	5
chr	-	2637412	2637425	2637419	0.701109	1234	2.92312e-35	2.76137e-57	2.35001e-56	G7320	bamB	Alternative primary in TU	CUCUGUCGUUCACUUUGAAAACGGCUCCUGGACAGGGGCCGUUUUCCUGUUU	................(((((((((((((....)))))))))))))......	-20.9	GUUUUCCUGUUUUUAACAACGACGCGAAUAU	5	6
chr	-	2640278	2640287	2640280	0.663666	1342	6.53645e-27	4.18361e-69	5.45663e-45	EG10453	hisS	Internal	UGAAGGGACGGCGGGCUGUGUACGCGCCGGCAUCGAGCAUGGUCUUCUGUAC	.......((((.(((((((((..((....)).....))))))))).))))..	-14.6	GGUCUUCUGUACAAUCAGGAACAGCGUCUGU	2	3
chr	-	2640583	2640601	2640594	0.518861	1802	1.01086e-15	6.38435e-17	1.72786e-21	G0-9385	sroE	Primary	CCCGCAUGGCUCCCGAAACAUUGAGGGAAGCGUUGAGGGUUCAUUUUUAUAU	(((.((..((((((..........))).)))..)).))).............	-15.2	UCAUUUUUAUAUUCAGAAAGAGAAUAAACGU	5	6
chr	-	2641239	2641251	2641243	0.529445	1764	4.98811e-14	4.23538e-27	1.60771e-17	EG10370	ispG	Internal	UGAACUUCGAUCAGUUCAAAGUCAGCGUGAAAGCGUCUGACGUCUUCCUCGC	((((((......))))))..((((((((....))).)))))...........	-14.7	CGUCUUCCUCGCUGUUGAGUCUUAUCGUUUG	3	3
chr	-	2643073	2643088	2643081	0.747634	1132	4.83374e-39	5.07084e-55	9.82647e-37	EG12401	rlmN	Primary	UGAUAGCCAUUACGCCACGGUUACUUUAUGUACCGUGGCGUAAUGUUUUAUG	.......((((((((((((((.((.....)))))))))))))))).......	-26	UAAUGUUUUAUGAAUGAAGUAUUAAGUUGCA	4	5
chr	-	2644330	2644339	2644333	0.882035	800	5.82733e-132	2.28759e-199	2.99596e-196	EG10650	ndk	Primary	GUACAAUGCAGCGCCCCCGGACGAGCAGCCGCUCACCGGGGCGUUUCUUUUU	.........((((((((.((..((((....)))).)))))))))).......	-22.3	GCGUUUCUUUUUUCAACCCUCCAGGGGCCAU	6	9
chr	-	2653347	2653357	2653353	0.946508	536	7.90786e-91	4.10035e-154	7.24028e-186	G0-17086	timR	Primary	CCGCGAACCAGACUAGCAAUAAAAAACCGCCAAAUUCGGCGGUUUUUUAUUG	................(((((((((((((((......)))))))))))))))	-20.8	GGUUUUUUAUUGCCUGUAAAAUACUUAUUUC	6	8
chr	-	2653668	2653682	2653674	0.926113	651	1.42979e-219	0	9.53497e-268	G0-8879.G0-17086.IGR	ryfA.timR.IGR	IGR	AACCGGACCAGCAACAAAAAACCGCCUGAUUUUGGCGGUUUUUUGUUUUUUA	............((((((((((((((.......)))))))))))))).....	-20.5	UUUUGUUUUUUAAAGGAAAGUGAAUUUACAU	6	10
chr	-	2653966	2653975	2653971	0.612587	1493	0.000306339	0.000197398	2.25241e-10	EG11601	sseB	Alternative primary	ACAAAAGCACCGUAUCUUCAUUGUGCGGUCCAUGCGAAGACCGCAUCACGAC	......................((((((((........))))))))......	-12.7	CCGCAUCACGACAGCACCACUGGCGAUAUUG	2	3
chr	-	2654124	2654133	2654127	0.588545	1563	6.29399e-18	1.45449e-09	4.61741e-06	EG11601	sseB	Primary	AAACAGAAUCGGAUAAUCUAAAAUAUGCCGCCCAAAGGGCGGCAUUCGGGCU	........................(((((((((...))))))))).......	-16.9	GGCAUUCGGGCUUACUUGCUGCUCUGAAGGU	2	2
chr	+	2654154	2654164	2654161	0.99271	143	1.4103e-137	5.62178e-211	1.60462e-121	G0-17087,G0-8879	timP,ryfA	Primary	UCAGAGCAGCAAGUAAGCCCGAAUGCCGCCCUUUGGGCGGCAUAUUUUAGAU	........((......))....(((((((((...))))))))).........	-17.9	CAUAUUUUAGAUUAUCCGAUUCUGUUUAAAG	4	5
chr	-	2656369	2656379	2656373	0.863877	850	2.94342e-106	1.16172e-106	3.95922e-117	EG12310	pepB	5' UTR	AUCAUUUAGCGGAAAAAUCCUGGGGCUGCCAACUGGCGGCCCUUUUACAAAG	..........(((....))).(((((((((....))))))))).........	-20	CCUUUUACAAAGAAGGAUAACUAAAAUGACA	4	4
chr	-	2659468	2659485	2659479	0.614122	1490	4.13267e-19	2.56669e-42	2.99778e-28	EG12132	iscA	Primary	CGCGUGGGGUUUGUUUUACCUGAUUCGCCGUUAUCGCGGCGGAUCGCAGCCC	......(((((.((.......((((((((((....)))))))))))))))))	-20.2	GGAUCGCAGCCCUGAGAAUGUUAUGGAUUAC	2	3
chr	-	2659508	2659518	2659511	0.511545	1826	2.80421e-27	6.26474e-26	1.53979e-20	EG12132	iscA	Primary	GCGCAUACCGAUAACCCCACCGUGGUCGCCUGCGCGUGGGGUUUGUUUUACC	............(((((((((((((....))))).)))))))).........	-18.9	GUUUGUUUUACCUGAUUCGCCGUUAUCGCGG	4	7
chr	-	2663257	2663272	2663262	0.370483	2703	0.00017919	1.47524e-07	0.000756759	G7327	trmJ	Internal	UAUUCGAAUUGUGCUGGUGGAGACGUCACACACCGGCAAUAUGGGUUCUGUU	.....(((((.((((((((...........)))))))).....)))))....	-13.3	AUGGGUUCUGUUGCCCGUGCCAUGAAAACAA	2	3
chr	+	2663489	2663502	2663494	0.462157	2044	1.01836e-17	4.16204e-21	3.79044e-19	EG10983	suhB	Internal	GCAUCCGAUGCUGAACAUCGCCGUGCGCGCAGCGCGCAAGGCGGGUAAUUUA	((((...))))...((.(((((.((((((...)))))).)))))))......	-20.6	GCGGGUAAUUUAAUUGCCAAAAACUAUGAAA	3	3
chr	+	2663707	2663719	2663711	0.396974	2461	7.17468e-06	8.68005e-25	2.3204e-13	EG10983	suhB	Internal	GGUACUGAUCAGGAUGUUCAAUGGGUUAUCGAUCCACUGGAUGGCACUACCA	((((.((.(((.....((((.((((((...)))))).))))))))).)))).	-12.7	AUGGCACUACCAACUUUAUCAAACGUCUGCC	3	4
chr	+	2664277	2664290	2664282	0.902368	737	3.57628e-204	2.46072e-209	1.51159e-221	EG10983	suhB	Primary	CUCUGAAGCGUUAAUGACUCAGGCGGGUGAUAUCACUCACCCGCCCUCGCCU	.......(((...........(((((((((......)))))))))..)))..	-18.9	CCGCCCUCGCCUUUCAGGCGCUAUUCCGAAA	3	3
chr	-	2684063	2684074	2684069	0.975562	328	5.62999e-276	0	0	EG10408	glyA	Primary	GGCAAUUUUUCGUUUAUGAUCAUCAAGGCUUCCUUCGGGAAGCCUUUCUACG	........................(((((((((....)))))))))......	-14.8	AGCCUUUCUACGUUAUCGCGCCAUCAAAUCU	3	4
chr	-	2686967	2686977	2686971	0.685439	1281	0.000261355	4.74267e-13	3.09645e-11	EG10384	glnB	Primary	AGCACCUUAUGCGGGCCAAAGCAUUCGUAAUGAAUGUUUUCCUGCUUCACGC	..........(((((..(((((((((.....)))))))))))))).......	-15.3	CCUGCUUCACGCCCAGAUCCACUAACUGUUU	3	4
chr	-	2687019	2687031	2687024	0.890788	771	5.73592e-130	1.37547e-193	1.29653e-181	EG10384	glnB	Primary	UUUAAACCGCGUCAAGGGUUGCCGGAUGUUUCCAUCCGGCAACAUCAAAUUA	......((.......))(((((((((((....))))))))))).........	-21.2	AACAUCAAAUUACAGCACCUUAUGCGGGCCA	2	3
chr	-	2691147	2691158	2691150	0.93555	599	3.77352e-41	1.83675e-104	3.22965e-81	G0-8910	glmY	Primary	ACCGCCUUAUUCCAUAACAAAGCCGGGUAAUUCCCGGCUUUGUUGUAUCUGA	.............((((((((((((((.....))))))))))))))......	-23.4	UGUUGUAUCUGAACUUCCCCUCGGUUAGCAU	2	3
chr	-	2691185	2691196	2691189	0.943544	560	0	0	0	G0-8910	glmY	Internal	GUAGCUAUAUCAACCAUCGGGCGAAACGUCGAGUUAGGCACCGCCUUAUUCC	...................((((...))))((((.((((...)))).)))).	-9.8	CCGCCUUAUUCCAUAACAAAGCCGGGUAAUU	2	4
chr	-	2691567	2691575	2691571	0.952381	497	0.00113766	0	0.00312204	EG10797	purL	Primary	GCAUUAAGCACCAACCACUAUCAUAAGCUCCCAACUCCGGGAGCUUUUUUGU	((.....))...............((((((((......))))))))......	-14.5	GAGCUUUUUUGUGUCUGUAAAUCACGACAAU	6	7
chr	-	2697294	2697306	2697300	0.48283	1948	5.43319e-06	4.77114e-08	1.67264e-11	EG11372	tadA	Primary	UGUUUCUCUUCACUCCCUUUCCUGGAAAACAGCAGAGAGGGAGAAUGGGUCA	.....(((....((((((((((((.....)))..)))))))))...)))...	-17.9	GAGAAUGGGUCAAAUAGUUUGAUGACGACUG	3	3
chr	-	2700054	2700062	2700058	0.998188	66	0	0	3.54232e-115	G0-10634	shoB	Primary	AACGUACUUAAGGUGCGUCCGGUGAACCAGUCGGACGCACCUUUAAUAACUA	.........(((((((((((((........))))))))))))).........	-22.8	CUUUAAUAACUAUAAAUAAGUGUCUGGGCAG	3	3
chr	+	2700100	2700110	2700105	0.821599	955	1.13985e-11	1.66208e-24	1.46068e-17	G7346	yfhL	Distant primary	UAUAGUUAUUAAAGGUGCGUCCGACUGGUUCACCGGACGCACCUUAAGUACG	......((((.((((((((((((..........)))))))))))).))))..	-23.3	ACCUUAAGUACGUUUCCUUGUGUUAUAAGAA	3	3
chr	-	2702214	2702230	2702223	0.504906	1856	2.01009e-09	4.50951e-07	1.85073e-08	EG10832	recO	Internal	UCAAAACGCUGCGCAGUGCUGAAGCCGUCUCGCUGGCGCUGCCAUUAAGCGG	......((((..((((((((..(((......))))))))))).....)))).	-20.3	GCCAUUAAGCGGUAUCACGCUUUACAGCGGU	3	3
chr	-	2702337	2702348	2702342	0.707663	1217	2.00622e-42	6.62328e-63	7.67937e-56	EG10270	era	Alternative primary in TU	GGAGGAAUCGGGGCGCGUGCGUCUGGUUGCCAAAGGCGCACGCUCUAAACGC	...........((.((((((((((.........)))))))))).))......	-19.8	CGCUCUAAACGCUCUACCCUGAAAGGUGCAU	1	2
chr	-	2704176	2704187	2704181	0.553741	1670	1.83044e-12	3.24498e-12	1.29756e-07	EG10857	rnc	5' UTR	AUUCCCCCGAAGUUUAAGGUUGGCACCUCCAGGUUGCCACGGCACACGAAAC	......(((...........(((((((....)).))))))))..........	-8.9	GGCACACGAAACAGCGUUGGUCCCCAUAUAC	2	2
chr	-	2704277	2704288	2704282	0.954316	487	5.28118e-176	3.86882e-179	1.7496e-181	EG10530	lepB	Primary	GCCAUCUUCGUUCACGUUGUCGCCGUUAUGGCGACAACGUGAAUUAUUUAUG	.........(((((((((((((((.....)))))))))))))))........	-26.2	GAAUUAUUUAUGAGAUAAAUCUCCCGUGGCU	3	5
chr	-	2707299	2707309	2707303	0.633225	1428	1.82224e-09	1.96095e-09	8.81228e-06	G7347	rseC	Primary	UUGAAACAUCUUCGGAAGACGCGAGCCAGUGAUUUCACUGGCUUUGUUGCAU	(((((.....)))))..((((.(((((((((....)))))))))))))....	-16.4	GCUUUGUUGCAUUUUGCAUAACAAAUGCGAG	4	5
chr	-	2708648	2708664	2708657	0.526147	1771	0.000553676	2.13596e-17	8.52139e-15	EG12341	rseA	Alternative primary in TU	AUUCUCUGCUAACGCCUCGGCCACUCCCGCGUCCGGGGCGUUAUUACAGCAG	.....(((((((((((((((.(.(....).).)))))))))).....)))))	-22	UUAUUACAGCAGAUGAACCUGGCCAGUCAGU	2	4
chr	+	2713885	2713896	2713888	0.501659	1869	0.00171613	8.46757e-18	1.10797e-22	EG10975	srmB	Internal	CCUGACGUCAGCCACGUCUUUAACUUCGAUAUGCCGCGCAGUGGCGAUACUU	...(((((.....)))))..............(((((...))))).......	-11.5	GUGGCGAUACUUAUUUGCACCGUAUCGGACG	3	5
chr	+	2714434	2714444	2714438	0.70615	1222	7.67211e-15	1.39541e-21	3.29273e-34	EG11785	yfiE	Antisense	AAGCGCACUUUGUCGACAAGUUAAAUGCCGGGUUUAAUCCCGACAUUAUUUU	.......................((((.((((......)))).)))).....	-9.3	CGACAUUAUUUUUAUCCAGCCACAAAACUCU	5	7
chr	-	2716008	2716018	2716011	0.998805	58	0	2.93165e-146	4.01286e-242	EG11784	grcA	Primary	UAAGUAGCAAGUUACUAAGCGGAAGAGGGCGACCUCUUCCGCUUUUUUUCGU	..((((......))))((((((((((((....))))))))))))........	-23.4	GCUUUUUUUCGUUAAUAGAAAAUGCGUACCG	7	7
chr	+	2716046	2716054	2716052	0.644444	1390	1	0.00113766	0	EG12445	eamB	Primary	UUCUAUUAACGAAAAAAAGCGGAAGAGGUCGCCCUCUUCCGCUUAGUAACUU	................((((((((((((....))))))))))))........	-21.2	GCUUAGUAACUUGCUACUUAAGCCUUACAGG	2	2
chr	-	2717444	2717456	2717449	0.909665	706	6.4536e-101	1.7953e-165	6.11764e-140	EG11786	yfiF	Primary	AAAGCCUGAUAAAUCAGCCGGGUGGCAACUCUGCCAUCCGGCAUUUCCCCGC	................(((((((((((....)))))))))))..........	-22.6	GCAUUUCCCCGCAAAUUUACUCACUCUCUGC	3	3
chr	+	2717485	2717493	2717489	0.830864	935	1.03787e-07	2.05837e-08	1.66984e-15	EG11058	ung	Primary	AGUAAAUUUGCGGGGAAAUGCCGGAUGGCAGAGUUGCCACCCGGCUGAUUUA	...................(((((.(((((....))))).))))).......	-18.2	CCGGCUGAUUUAUCAGGCUUUAUUCUGACGC	3	5
chr	+	2719182	2719193	2719188	0.697137	1245	1.40912e-16	5.0069e-21	9.60921e-31	EG11887	trxC	Primary	UGAACGAAUCUCUUUAAUCUUACCGGGGCGCAUCUUGUGCCCCGUUUUCUCC	.......................(((((((((...)))))))))........	-16.8	CCCGUUUUCUCCUCUGCGACAAUGGCGUUUU	4	5
chr	-	2724074	2724086	2724079	0.625091	1455	2.01009e-09	3.13056e-24	5.26895e-11	EG10781	pssA	Antisense	AAAACGUGGCCUCCAAAAAACAAACCCCGUACAGGACGGGGUUGUGAUUACA	......(((...)))....((((.((((((.....)))))))))).......	-13.8	GUUGUGAUUACAGGAUGCGGCUAAUUAAUCG	2	3
chr	+	2724108	2724118	2724111	0.918835	675	1.90579e-70	2.35944e-89	1.23238e-84	EG10781	pssA	Primary	AUUAAUUAGCCGCAUCCUGUAAUCACAACCCCGUCCUGUACGGGGUUUGUUU	........................((((((((((.....)))))).))))..	-12.5	CGGGGUUUGUUUUUUGGAGGCCACGUUUUGC	6	9
chr	-	2724338	2724351	2724344	0.901293	740	6.39132e-142	2.02957e-243	6.64178e-167	EG10522	kgtP	Primary	GGCCAAAUCCUUCCAGCUCCAGCCGCUCCCUUCGGGGCGGCUAUCCCAAAGC	....................(((((((((....)))))))))..........	-17.3	CUAUCCCAAAGCUCUUUUGACGCCCCCAAAC	4	5
chr	-	2724356	2724368	2724362	0.389696	2515	2.7737e-13	2.3954e-13	1.63413e-20	EG10522	kgtP	Primary	UGCACCGGCGACAUCCCAGGCCAAAUCCUUCCAGCUCCAGCCGCUCCCUUCG	.....((((........(((......)))..........)))).........	-6.3	CCGCUCCCUUCGGGGCGGCUAUCCCAAAGCU	2	2
chr	-	2725585	2725597	2725589	0.311579	3719	0.000718511	4.87538e-07	6.00594e-06	EG10522	kgtP	Internal	CGAUUUCUAUGUCUACUCGUUCUGUUCACUCUACUUUGCCCACAUCUUCUUC	.(((......))).......................................	-0.7	CACAUCUUCUUCCCUUCCGGGAACACGACGA	2	3
chr	-	2731557	2731569	2731561	0.908266	709	1.09963e-47	5.6078e-76	3.50199e-76	EG10157	clpB	Primary	GCCGUCCAGUAAAUGAUAAAACGAGCCCUUCGGGGCUCGUUUUUGUCUAUAA	..............((((((((((((((....))))))).))))))).....	-20.3	UUUUGUCUAUAAGUUAGACGGAAAAGACUAU	4	5
chr	-	2734144	2734156	2734149	0.99103	171	0	0	0	G0-10600	ryfD	Primary	AACUUUGAUCCGUUAUGGGAGGAGUUAUGCGUCUGGAUCGUCUUACUAAUAA	((((((..(((.....))).))))))..(((.......)))...........	-7.1	UCUUACUAAUAAAUUCCAGCUUGCUCUUGCC	2	3
chr	+	2736925	2736935	2736928	0.994149	126	1.11014e-98	6.1221e-78	4.04314e-185	G7352	bamD	Primary	ACAUAACAGAAACCUGAAACACAAAACGGCAGCCCUUGAGCUGCCGUUUUUU	......(((....)))......(((((((((((......)))))))))))..	-18.5	CUGCCGUUUUUUUAUUCUGUCAGUUGUGAAA	7	9
chr	+	2737539	2737549	2737542	0.937268	586	9.27949e-97	5.30292e-166	1.36148e-133	G0-17078	raiZ	Primary	GUAGUCCUUUAUAUUGAGUGUAUCGCCAACGCGCCUUCGGGCGCGUUUUUUG	...........................((((((((....)))))))).....	-14.4	GCGCGUUUUUUGUUGACAGCGUGAAAACAGU	6	8
chr	+	2737717	2737727	2737720	0.878659	809	9.34805e-70	1.67486e-95	2.44083e-97	EG11271	pheL	Alternative primary in TU	AACAGAAUGCGAAGACGAACAAUAAGGCCUCCCAAAUCGGGGGGCCUUUUUU	.......................((((((((((.....))))))))))....	-19	GGGGCCUUUUUUAUUGAUAACAAAAAGGCAA	6	8
chr	-	2738903	2738911	2738905	0.92185	663	0	2.06844e-05	3.09645e-11	EG11039	tyrA	Primary	GCCAGUAAUAAUCCAGUGCCGGAUGAUUCACAUCAUCCGGCACCUUUUCAUC	...............((((((((((((....)))))))))))).........	-21.3	CACCUUUUCAUCAGGUUGGAUCAACAGGCAC	4	4
chr	+	2738940	2738950	2738945	0.929792	633	2.98856e-12	8.03867e-29	4.7113e-09	EG10707	pheA	Primary	AUCCAACCUGAUGAAAAGGUGCCGGAUGAUGUGAAUCAUCCGGCACUGGAUU	(((((((((.......))))((((((((((....))))))))))..))))).	-25	CGGCACUGGAUUAUUACUGGCGAUUGUCAUU	2	4
chr	+	2741946	2741960	2741954	0.511905	1824	1.19822e-11	3.37905e-05	2.06897e-06	G7354	yfiR	Internal	UCUGAUUCUCCUGCUGACGGGAGCACCAAUACUCGCUCAGGAGCCUUCUGAC	((.((..((((((..(.((((..........))))).))))))...)).)).	-12.1	GAGCCUUCUGACGUUGCGAAAAACGUGCGUA	2	3
chr	-	2744117	2744128	2744121	0.995335	104	0	0	0	EG10880	rplS	Primary	AGCGACAUCCUGUUAAGAAGGGCUGGCCAAUUGGCUGGCCCUUUUUUAUCUG	..............((((((((((((((....))))))))))))))......	-22.3	CUUUUUUAUCUGUUUGCUGGUGUUUUAAGGG	6	7
chr	-	2744323	2744359	2744340	0.333873	3217	2.04998e-13	8.12994e-14	3.02928e-11	EG11023	trmD	Alternative primary in TU	UAUCGCUAUUCGUAACCGCGGUCUGCACUCUGCAUUCACUGUUCGUAAAAUU	.................(((((.((((...))))...)))))..........	-6.3	GUUCGUAAAAUUUCCAACGGCGAAGGCGUUG	3	3
chr	-	2750056	2750065	2750058	0.991854	156	0	0	0	EG10416	grpE	Primary	CUUUCGUAAUAAUUCACGGCCCUGCAUGCGAAUGCCGGGCCGUUUUCGUUAC	.....(((((.....(((((((.((((....)))).)))))))....)))))	-21.6	CGUUUUCGUUACUCCGCCACACUCUCGCGCA	4	4
chr	+	2750094	2750106	2750098	0.633159	1429	6.57942e-16	3.27634e-20	8.08489e-21	EG12442	yfjD	Primary	UGUGGCGGAGUAACGAAAACGGCCCGGCAUUCGCAUGCAGGGCCGUGAAUUA	.....((......))...(((((((.((((....)))).)))))))......	-19.9	GGCCGUGAAUUAUUACGAAAGCAGAAAUUAA	2	4
chr	-	2753964	2753974	2753969	0.887404	785	5.07934e-29	3.79728e-66	5.07398e-68	G7357	yfjF	Primary	GCGAAUAAAUAACAGACAGAAAAAAGGUGCUCAUUGAGCACCUUUUUUAACG	...................(((((((((((((...)))))))))))))....	-17.3	CCUUUUUUAACGUCUUUGAGAGCAACUUUAU	6	6
chr	+	2753998	2754009	2754003	0.951746	501	3.88508e-74	7.69005e-142	1.87978e-129	EG10952	bamE	Primary	AGUUGCUCUCAAAGACGUUAAAAAAGGUGCUCAAUGAGCACCUUUUUUCUGU	...................(((((((((((((...)))))))))))))....	-16.7	CCUUUUUUCUGUCUGUUAUUUAUUCGCUGAU	6	7
chr	+	2755435	2755453	2755441	0.820136	963	1.0119e-52	1.61451e-59	1.95781e-61	EG11782	smpB	Primary	AUUAUUGACCAGUUCCUCACCGCGCCUCCCUCUCCGGCGGCGCGAAUGAACA	...........((((.....((((((.((......)).))))))...)))).	-17.4	CGCGAAUGAACAUCUUAUUGGCUAUCACAUC	2	3
chr	+	2755952	2755962	2755956	0.992655	145	0	0	0	EG30100	ssrA	Primary	CGAGGAUGUAGGAAUUUCGGACGCGGGUUCAACUCCCGCCAGCUCCACCAAA	..................(((((((((.......)))))..).)))......	-10.8	AGCUCCACCAAAAUUCUCCAUCGGUGAUUAC	2	3
chr	+	2756030	2756043	2756035	0.988717	199	6.18448e-238	0	0	EG30100.EG11783.IGR	ssrA.intA.IGR	IGR	UCCGAUGAAGUCCUAAGAGCCCGCACGGCGCAAGCCCUGCGGGCUUUUUUGU	..............(((((((((((.(((....))).)))))))))))....	-25	GGGCUUUUUUGUGCCCUCAAUUUGUCCCGCG	6	7
chr	+	2757433	2757442	2757439	0.742036	1144	3.93892e-07	0.00219299	0.144734	EG11783	intA	Primary	CUUGUCGGAUAAAAUAUUUAUCAGCCCAGCUCUCUGGGCUGAUAUUUCUAAA	..................(((((((((((....)))))))))))........	-18.4	GAUAUUUCUAAAAGAUCGCACUAAAUAGCUA	3	4
chr	-	2761183	2761190	2761183	0.647059	1382	0	0.000152571	1	G7362	abpB	Distant primary	UUAAUACAAACAAAUCAGGCCUUUCCAGCCAUAAGAAAGGCCAUUGUUGUAA	....(((((.(((....((((((((.........)))))))).)))))))).	-14.6	CCAUUGUUGUAAAAAAUAAAUUACCCGCGAC	2	4
chr	+	2761377	2761387	2761382	0.731793	1166	0.00097316	9.79592e-16	0.000306339	G7362	abpB	Antisense	GUAGACAAACGUACCUAAAUCAAUGUCGUCUAAUACCGAGCGCGCGCCUGAU	.(((((..((((..........)))).)))))....((.((....)).))..	-5.3	CGCGCGCCUGAUAAACAUCUGAUCAACGUAC	1	2
chr	-	2761602	2761610	2761603	0.772186	1079	9.85218e-10	9.23893e-09	2.27001e-13	G7362	abpB	Internal	UUGAUGGAGGAUGUAGUUAAACACCACGCUGUAAAGCGUGGUAUACGCAGCA	......................((((((((....))))))))..........	-13.9	GUAUACGCAGCAAAGUCGAUUACACACAUGU	2	2
chr	+	2766779	2766790	2766782	0.41655	2316	0.000175613	2.44113e-08	6.72788e-09	G7365	rnlA	Internal	UACAGCAGCCGGCAGGUUUUGGAACUUACUUUGAUAAACCUGCUGCUCAUUA	......(((.((((((((((.(((.....))).).)))))))))))).....	-14.7	UGCUGCUCAUUACAUUCUGAAACCGCAAUUU	3	3
chr	-	2767182	2767192	2767186	0.8112	979	4.22233e-05	3.62646e-14	3.95441e-05	G7366	rnlB	Antisense	CCUGCUCAUCAAUAAUUUUGGCCGUAUCCAGCAUGAUCCGGCCAUAUUUCAU	..................((((((.(((......))).))))))........	-12.5	GCCAUAUUUCAUUUCCAGCGUAACGAAGCGG	3	4
chr	+	2767219	2767230	2767224	0.718492	1195	1.88407e-21	3.51535e-24	7.93724e-33	G7365	rnlA	Alternative primary in TU	UUACGCUGGAAAUGAAAUAUGGCCGGAUCAUGCUGGAUACGGCCAAAAUUAU	...................((((((..((......))..)))))).......	-13.3	GGCCAAAAUUAUUGAUGAGCAGGACGUUCCG	2	4
chr	+	2767486	2767495	2767490	0.878571	811	0.00113766	5.67263e-11	4.22233e-05	G7366	rnlB	Distant primary	CCCCCCUCACAACGUCCUGCAUAGGGAACACGUUUUCCCCUGUGCACCCACG	............(((..(((((((((...........)))))))))...)))	-14.7	UGUGCACCCACGACUAAAUUUCCCCCCCUUU	3	3
chr	-	2796826	2796834	2796831	0.9279	643	1.10108e-19	3.76254e-43	1.05209e-09	G7396	yqaE	Alternative primary in TU	ACCCGCGAUUAAACCUGUGCUCAUCCCCGCGGCGUUAACGCGCCGCGUUCCU	...((((........))))........((((((((....)))))))).....	-16.3	CGCCGCGUUCCUCUGCUACACUUUCUGAGUG	3	4
chr	-	2798040	2798051	2798045	0.964996	420	9.77188e-250	0	0	G7398	ygaP	Antisense	UCUAAUUACUGAGGCCGGAUGUCGCUGCUAGGGCGCGUCCGGCGUCGCUUCU	.........(((.((((((((.((((.....)))))))))))).))).....	-25.9	GGCGUCGCUUCUCAAGCUCGUUGGUUCCACG	2	3
chr	-	2798375	2798388	2798381	0.348438	2963	2.02494e-05	0.0016565	0.000144871	EG11554	stpA	Internal	CCAUUGACGUUCUUGAAGAAAUGCUCGAAAAAUUCAGGGUUGUCACUAAAGA	....(((((.(((((((...............))))))).))))).......	-11	UGUCACUAAAGAAAGACGUGAAGAAGAAGAA	1	2
chr	+	2800532	2800540	2800538	1	12	0	0	0	G7400	ygaM	Primary	AAUAAAUACGCGUCUUUGACCCCGAAGCCUGUCUUCGGGGUUUCUUUUUGCC	.........(((.....((((((((((.....))))))))))......))).	-18.5	UUUCUUUUUGCCUGGUGAAUCACAAAAAUCC	5	8
chr	+	2804603	2804611	2804609	1	13	0	0	0	EG10771	proV	5' UTR	UACUCUGUUGCAUUAUUCGCCUGAAACCACAAUAUUCAGGCGUUUUUUCGCU	.........(((..(..((((((((.........))))))))..)..).)).	-12.6	CGUUUUUUCGCUAUCUUUGACAAAAAAUAUC	6	6
chr	+	2804967	2804976	2804969	0.501144	1872	0.00192998	8.13568e-19	0.00568529	EG10771	proV	Internal	GGAAAAAACUGGGCUAUCGCUUGGCGUAAAAGACGCCAGUCUGGCCAUUGAA	...........(((((..(((.(((((.....)))))))).)))))......	-16.5	CUGGCCAUUGAAGAAGGCGAGAUAUUUGUCA	3	4
chr	+	2805032	2805040	2805037	0.677244	1295	0.117064	0.00097316	9.45336e-05	EG10771	proV	Internal	UCAUCAUGGGAUUAUCCGGCUCGGGUAAAUCCACAAUGGUACGCCUUCUCAA	((((..((((.(((((((...))))))).))))..)))).............	-13.1	ACGCCUUCUCAAUCGCCUGAUUGAACCCACC	2	3
chr	+	2807104	2807112	2807106	0.728868	1174	0.00336377	7.81213e-09	0.000261355	EG10772	proW	Alternative primary in TU	CCGCCCAUUCAUUAAGUAACUCUGCACUUGCCCGGUGACGCCGGGCAUUAUC	............................((((((((...)))))))).....	-14.7	CCGGGCAUUAUCACCCUGCCAAAAAAAGGAA	2	3
chr	+	2808166	2808173	2808168	0.901332	739	0.023806	0.000643824	0.000152571	EG10773	proX	Primary	GAAGUAAUUUUUAUUCGGGCGGAUAAGGCGUUUUUGCCGCAUCCGCCGUUCU	.................(((((((..((((....))))..))))))).....	-20	AUCCGCCGUUCUGUGCACAAUGCCUGAUGCG	2	3
chr	+	2809696	2809709	2809702	0.443725	2144	3.94499e-09	6.16132e-09	2.06438e-07	G7405	ygaZ	Internal	GGCGACCUUCAUGGAAGGAUGCAAAGACAGUUUACCGAUUGUUAUUAGUUAU	.(((.(((((...))))).)))...(((((((....))))))).........	-11.5	GUUAUUAGUUAUAUUCCGGUGGCCUUUGCGU	3	4
chr	+	2810463	2810474	2810467	0.589845	1556	2.37738e-08	8.52479e-10	0.00211958	G7405	ygaZ	Alternative primary in TU	GCCUGCGUGUGGGUAAUGCCCGCCCAACCAAACGUGGCGCGGUAGGUAUUUU	((((((.(((((((...))))((((........).)))))))))))).....	-15.9	GGUAGGUAUUUUGCUCGACACCAUUGGCAUC	4	5
chr	+	2811373	2811384	2811378	0.936409	593	5.55517e-179	8.16221e-208	1.92517e-189	EG10603	mprA	Alternative primary in TU	UUAUAAAAGAAAAAAUGACUGGCCAGCAUCGCAACAUGCUGGCCUUUUUGGC	....................(((((((((......)))))))))........	-16.7	GGCCUUUUUGGCAAGCAGGUCGGCUCAGCCG	5	5
chr	-	2814154	2814162	2814158	0.931865	619	1.48891e-163	1.52842e-260	5.59817e-285	EG12712	luxS	Primary	UAUCUUCACAAUUAAUUGAAAAAAGCCAGUUCAAAUGAACUGGCUUAGUUGU	.......(((((((.........(((((((((....))))))))))))))))	-16.9	UGGCUUAGUUGUACUUAGUGCGCACCGCCUC	2	3
chr	-	2814459	2814477	2814470	0.365758	2748	1.68743e-06	3.12638e-05	0.00184888	EG12712	luxS	Internal	GGUGUAGAGAUUAUCGAUAUCUCGCCAAUGGGCUGCCGCACCGGUUUUUAUA	(((((.(((((.......)))))(((....)))....)))))..........	-13.7	CCGGUUUUUAUAUGAGUCUGAUUGGUACGCC	5	6
chr	-	2814840	2814851	2814845	0.508358	1841	5.20848e-10	2.74785e-12	2.09732e-15	EG10418	gshA	Primary	AAAACACGCCUGACAGAAAAGAAAAAGGCCACUCGUGAGUGGCCAAAAUUUC	..........................(((((((....)))))))........	-12.5	GGCCAAAAUUUCAUCUCUGAAUUCAGGGAUG	3	3
chr	+	2814873	2814884	2814877	0.983897	248	0	0	0	G0-8866	micA	Primary	UCCCUGAAUUCAGAGAUGAAAUUUUGGCCACUCACGAGUGGCCUUUUUCUUU	((.(((....))).)).((((....(((((((....)))))))..))))...	-16	GCCUUUUUCUUUUCUGUCAGGCGUGUUUUUC	5	9
chr	-	2817551	2817570	2817561	0.474859	1979	1.42242e-05	2.37529e-09	3.39896e-10	G7408	yqaB	5' UTR	AAAUAACUCCUUUAUCCAUUUCCUGAAUUUUCUUCUCCUUCGCCAUCAGCGA	.......................................((((.....))))	-3.2	CGCCAUCAGCGACAAAAUCAAGCAAUUACGC	2	2
chr	-	2817641	2817652	2817645	0.432175	2234	1.09607e-16	1.19067e-21	2.30972e-14	EG30013.G7408.IGR	argQ.yqaB.IGR	IGR	GGCCCGAAGGGCGAACGUCAGUGAGUCAUCCUCCCGGAUGCACCAUCUUCUC	.((((...))))........(((.(((((((....))))).)))))......	-14.9	CACCAUCUUCUCCAAAAAAUUUCCUUCAAAA	3	3
chr	-	2817671	2817687	2817681	0.360794	2803	6.76041e-10	4.119e-16	1.8692e-13	EG30013.G7408.IGR	argQ.yqaB.IGR	IGR	CGCAGGCACCAGGAAGGAUAACGUUGCGCCAGCAACGGCCCGAAGGGCGAAC	........((.....))....((((((....))))))((((...))))....	-15.7	CGAAGGGCGAACGUCAGUGAGUCAUCCUCCC	1	1
chr	-	2818910	2818927	2818920	0.968058	395	0	0	0	EG11447	csrA	Primary	CAGUUACUAAUCUUUCCGCGUCUCAUCUUUAUCGGUGAGACGCACCCUCAAA	.................((((((((((......)))))))))).........	-17.4	CGCACCCUCAAAAUUUCUCCUUCACUCUAUA	3	4
chr	-	2822658	2822667	2822660	0.984554	243	7.63743e-296	0	0	EG10823	recA	Alternative primary in TU	UAAUCGUCUUGUUUGAUACACAAGGGUCGCAUCUGCGGCCCUUUUGCUUUUU	.....(((......))).((.(((((((((....))))))))).))......	-17.4	CUUUUGCUUUUUUAAGUUGUAAGGAUAUGCC	6	6
chr	+	2859754	2859763	2859758	0.964828	421	6.52108e-27	1.22281e-25	3.51741e-18	EG10625	mutS	Primary	UAAAAUAAAAACACCCUGUAUAAUAGGAAAGCUUAUUUUACAGGGUAAAACC	............((((((((.((((((....)))))).))))))))......	-17	CAGGGUAAAACCAUGCCAUCUACACGCUAUC	1	2
chr	-	2866465	2866474	2866465	0.896825	754	7.70911e-07	0	3.17744e-10	EG10510	rpoS	Primary	UUUCUGUGCACAAUAAAAGGUCCGAUGCCCAUCGGACCUUUUUAUUAAGGUC	..............((((((((((((....))))))))))))..........	-16.6	UUUAUUAAGGUCAAAUUACCGCCCAUACGCA	3	5
chr	-	2866503	2866513	2866506	0.685689	1279	4.70691e-29	1.3344e-21	1.80688e-34	EG10510	rpoS	Primary	AAGCAUCUGUCAGAAAGGCCAGUCUCAAGCGAGGCUGGCCUUUUCUGUGCAC	..(((.....((((((((((((((((....)))))))))).)))))))))..	-27.8	UUUUCUGUGCACAAUAAAAGGUCCGAUGCCC	4	5
chr	-	2867922	2867962	2867939	0.459416	2053	1.74472e-08	0.0169212	0.00443361	EG12111	nlpD	Internal	GCCUAUCUCCACCUGGCGCUGGCCGACUGAGGGCAAAGUGAUCGAAACCUUU	(((...(((....((((....))))...))))))..................	-11.2	AUCGAAACCUUUGGCGCUUCUGAGGGGGGCA	3	3
chr	-	2872687	2872699	2872693	0.406692	2374	0.0025894	1.57038e-09	2.95968e-06	G7424	ftsB	Internal	ACAUGACUAUACCCGCGUCAAUGAUGAUGUGGCGGCACAGCAAGCUACAAAC	............((((((((....)))))))).(((.......)))......	-11.2	CAAGCUACAAACGCGAAACUUAAAGCGCGAA	2	2
chr	+	2887403	2887413	2887407	0.990741	176	1.00275e-37	0	1.53908e-41	G0-10695	sokX	Primary	GGGUUCGAACGCUGGCCUCAGGUUGAUAGAAAUAUCGCCUGGGGCUUUUGUC	........(((..((((((((((.((((....))))))))))))))..))).	-21.1	GGGGCUUUUGUCCAUCUGGAACCUCGCGAAU	4	5
chr	-	2888404	2888412	2888409	0.775689	1070	0	1.49838e-06	0.00252296	EG10190	cysI	Internal	CUUCGGCGACUUUACGGUGCGUGCGGGCAUCAUUCGCCCGGUGCUCGAUCCG	..............(((..((.((((((.......))))...)).))..)))	-15.3	GUGCUCGAUCCGGCGCGUGAUUUGUGGGAUU	3	4
chr	+	2892735	2892749	2892741	0.751025	1122	5.26191e-43	2.19623e-28	4.55488e-37	G7432	ygcN	Internal	CCGGUAUUGCAGGCACCGCUUGCGCGUUACGCUGCGCGCGAGCGGGUUUAUC	..........((((.((((((((((((......))))))))))))))))...	-26.9	AGCGGGUUUAUCCGUUUUGUUACUGGAACGC	4	6
chr	-	2904678	2904689	2904682	0.900532	743	3.25507e-30	9.83729e-69	4.39372e-21	G7443	queE	Primary	GCGUUAUAAAUGGGUGGAACCUGUAAAGACUUCUACUCAUUUAUAUUGUUUG	(((.(((((((((((((((.((....))..))))))))))))))).)))...	-18.2	UUAUAUUGUUUGUCGCCUCUGAAAACUCCUC	3	5
chr	-	2906586	2906596	2906591	0.983913	246	0	0	0	EG10258	eno	Primary	ACUGACUUUAUCUGAUUUAAAAAUGCCAGCCUCCGGGCUGGCAUUUUUUAUG	..................(((((((((((((....)))))))))))))....	-21.7	GCAUUUUUUAUGGUUGAGUUACCAGCGGCCG	6	7
chr	-	2907976	2907984	2907979	0.363548	2772	6.51307e-12	6.70232e-09	1.21625e-11	EG10810	pyrG	Alternative primary in TU	AGUAAAAAAGUUAGAGCGGCAACGCGUACCCUGGGUACGCGUUGUUUGUCUG	...........((((..(((((((((((((...)))))))))))))..))))	-24.2	GUUGUUUGUCUGGAGUUUCAGUUUAACUAGU	3	5
chr	-	2909621	2909633	2909626	0.688819	1271	5.64786e-94	2.28637e-92	2.72247e-74	EG10810	pyrG	Internal	CAGGUUCAGCAUGACAACGAACUAUAUUUUUGUGACCGGCGGGGUCGUAUCC	..(((((...........)))))..........((((.....))))......	-9.1	GGGGUCGUAUCCUCUCUGGGUAAAGGCAUUG	2	2
chr	-	2909822	2909834	2909826	0.737925	1155	1.10813e-13	1.03471e-10	9.35202e-06	EG10572	mazG	Primary	GCGCCAUUUGUGUCAUUUUUUAAAUGACAAGCGCUUGAUUUGCGUCAAAAAC	((((......((((((((...)))))))).))))(((((....)))))....	-12.2	UGCGUCAAAAACAUUUACCCCAAAGGGGCUA	3	3
chr	+	2914912	2914925	2914918	0.498413	1888	1	8.21141e-23	1.59174e-11	EG11247	rlmD	Antisense	AUAAUCCGGGGAUAAAUAGCGUUUUGCCGUUAUGUCGCGCCACGCCCUGACC	......(((((.......((((...((......)).))))....)))))...	-10.5	CACGCCCUGACCAAAAGAGUCGAGGUCGUUG	2	2
chr	+	2918033	2918043	2918038	0.727506	1177	0.00219299	8.51894e-08	0.000643824	EG11367.G7445.IGR	barA.gudD.IGR	IGR	UGCGUUUAGCAUCAGUCUCAAACCGGCUCCAGAUAGAGCCGGUUUUGGUUUU	(((.....))).....((.((((((((((......)))))))))).))....	-19.6	GGUUUUGGUUUUCUGUCUUAACGCACCAUGC	4	5
chr	-	2922416	2922425	2922418	0.864815	847	5.67263e-11	7.64181e-06	1.07173e-11	G7448	yqcA	Distant primary	UAAAAACUGCUUCAUAGCGCGGAUUUUUACUGGCGUUUGCCUGGAGUCAAGC	((((((((((........)))).))))))..(((....)))...........	-9.9	CUGGAGUCAAGCGAUCCAUUUCAUACUCUUC	3	3
chr	-	2924152	2924164	2924157	0.996731	86	0	0	0	G0-8785	csrB	Primary	UGCUGCGAAACGAACCGGGAGCGCUGUGAAUACAGUGCUCCCUUUUUUUAUU	................(((((((((((....)))))))))))..........	-20.9	CCUUUUUUUAUUCCUGCUAUCCUUCGCGGCA	7	9
chr	-	2924668	2924682	2924674	0.728623	1175	6.73499e-08	1.01951e-14	1.60286e-13	G7451	syd	Primary	CCAUCUGGUUGUGAGAGAUCUCUUACAGACUCUGUAGGAGAUCGCCAGGAAA	....(((((.......((((((((((((...)))))))))))))))))....	-21.8	AUCGCCAGGAAAUAAGCGAAUACUUAAAAAG	2	2
chr	+	2926524	2926535	2926526	0.615079	1485	5.56786e-08	1.26184e-18	7.12615e-10	EG12373	ppnN	Internal	CGUUUUGAAAAUUUCGAUAUUAACGUCUUGCGCCGUGAACGCGGCGUAAAGC	(((((((((...)))))....))))..(((((((((....)))))))))...	-15.2	GCGGCGUAAAGCUGGAACUGAUUAAUCCCCC	2	2
chr	+	2927705	2927714	2927711	0.973102	347	1.2422e-18	1.86676e-22	0	EG12373	ppnN	Primary	AUCUGCACGUAAUCUCCGCUCCCCCGGUGACGUUUGUUGCCGGGUUUUCUCG	......................(((((((((....)))))))))........	-14.9	CGGGUUUUCUCGUUUUUGGUCACUUACUCAU	5	5
chr	+	2929547	2929557	2929552	0.770057	1085	7.97895e-65	2.97421e-142	2.38131e-123	EG12142	sdaC	Alternative primary in TU	ACUCUCUGUUCAGCUAAGUCCUUUCGCGCCGCUUUCGGGCGGCGCUUCCUCC	.........................((((((((....)))))))).......	-16.4	GGCGCUUCCUCCGUUUUAACGCGAUGUAUUU	4	4
chr	+	2930976	2930986	2930981	0.933968	611	6.55043e-232	3.53435e-251	0	EG11623	sdaB	Primary	UGCCUGCGAUUAAUCGCUCUCCAAAGGCCUCGUUUUGCGAGGCCUCUUCCCG	.....((((....)))).......(((((((((...))))))))).......	-19.7	GGCCUCUUCCCGAUUUCUCAUCCAGCCGUAG	3	4
chr	+	2931849	2931857	2931854	0.84127	916	1.17767e-08	3.32336e-05	1.37723e-08	EG12372	ygdG	Primary	ACGGUAACGGCGAGCCGGAUACGCCGCAAACGUCGUAUCCGGCAUUAUCACA	.((....))....((((((((((.((....)).)))))))))).........	-21.6	GGCAUUAUCACAUCAGCGCAUUUACCAGGCG	3	3
chr	-	2940005	2940016	2940009	0.616533	1481	3.98351e-07	1.23467e-07	0.000261355	EG11794	rlmM	Alternative primary	GAAAUAAUGUGCGUUACCUCAUCCAGAUGCCCGAUGCGGGCUUCCCCUGAAC	..................(((....((.(((((...))))).))...)))..	-10.2	CUUCCCCUGAACGAUUAAAUUUACUUUUAUC	4	5
chr	-	2940099	2940110	2940103	0.80352	1011	2.51003e-71	1.29196e-89	6.33904e-70	EG11794	rlmM	Primary	ACGAGCGAUAACAGGCAAGGCCGGGGCGUCGUCUCCGGCCUGCUACCCUUUC	.............((((.((((((((......))))))))))))........	-20.8	UGCUACCCUUUCCGUCAGGCUGUUACCAAAG	3	3
chr	+	2942754	2942793	2942765	0.260163	5968	0.00204477	1.18013e-10	0.000144935	G0-8867	gcvB	Internal	AAAGUUUUAUCGGAAUGCGUGUUCUGGUGAACUUUUGGCUUACGGUUGUGAU	(((((((.((((((((....)))))))))))))))....((((....)))).	-11.6	UACGGUUGUGAUGUUGUGUUGUUGUGUUUGC	3	3
chr	-	2942865	2942873	2942865	0.577778	1595	1	0.00284169	0.00284169	G7453	ygdI	Primary	CGCGAUCGCAAGGUAAAAAAAAGCACCGCAAUUAGGCGGUGCUACAUUAAUC	.((....))............((((((((......)))))))).........	-16.2	GCUACAUUAAUCACUAUGGACAGACAGGGUA	2	2
chr	+	2942896	2942908	2942900	0.993487	136	0	0	0	G0-8867	gcvB	Primary	UGUCUGUCCAUAGUGAUUAAUGUAGCACCGCCUAAUUGCGGUGCUUUUUUUU	.......................((((((((......)))))))).......	-14.3	GUGCUUUUUUUUACCUUGCGAUCGCGAAUUA	8	8
chr	-	2944987	2944995	2944989	0.66456	1340	1.03471e-10	6.65103e-14	0.563374	G7456	tcdA	Primary	UUAAACAAUCAGGUCGGAUGAGACGCGAACGUCUUAUCCGACCCGGUUCUGU	......((((.((((((((((((((....)))))))))))))).))))....	-27.4	ACCCGGUUCUGUGCUUAAACCUGCUUCGUCG	2	3
chr	+	2945030	2945040	2945036	0.782074	1059	2.58873e-22	6.72314e-15	4.88526e-22	G7455	csdE	Primary	GCACAGAACCGGGUCGGAUAAGACGUUCGCGUCUCAUCCGACCUGAUUGUUU	..((((...((((((((((.(((((....))))).)))))))))).))))..	-25.3	ACCUGAUUGUUUAACCCUGACGCGCCGCUUU	3	5
chr	-	2945849	2945859	2945853	0.832567	934	9.65727e-68	8.34315e-101	7.4907e-71	G7456	tcdA	5' UTR	CAUCAGGCAUUUAUGCGUUUAGGGUGAGGGAUAACCUCGCCCUUUUUAAUUC	......(((....)))....(((((((((.....))))))))).........	-18.8	CCUUUUUAAUUCUGAGGUGCUAUGUCUGUGG	5	5
chr	-	2947041	2947060	2947053	0.534965	1738	9.93672e-06	4.08344e-15	2.71196e-10	G7457	mltA	Internal	ACCGAUCGCGGACAGCAAUAUAAAGACGGGAAAUUUACCCAGCCUUUCUCUC	.(((....)))..........((((.((((.......))).).)))).....	-6.2	AGCCUUUCUCUCUGGUGAACCAGCCAGAUGC	3	4
chr	-	2947721	2947731	2947723	0.725084	1181	0.00860152	0.00407014	4.59074e-09	G7458	amiC	Primary	UGGCGAGAAGGGGAUGAUAAAAAGGCGCUGAAUGGCGCUUUUUUAUGGGAGA	..............(.(((((((((((((....))))))))))))).)....	-15.5	UUUUAUGGGAGACCAGAAACAAAAAAACACC	4	5
chr	-	2956023	2956036	2956029	0.520833	1791	1.33745e-05	1	0.0078679	EG10786	ptrA	Internal	GUACACCCUGAAGGCUGGAAAGUGUGGGAGAACGUCAGCGCGUUGCAGCAAA	.............((((.((.((((..((.....)).)))).)).))))...	-12.4	CGUUGCAGCAAACAAUGCCCCUGAUGAGUGA	2	2
chr	-	2964307	2964317	2964310	0.952327	498	6.69471e-77	1.04964e-51	4.6564e-103	EG11002.EG12081.IGR	thyA.ppdA.IGR	IGR	UUACGAAACAUCCUGCCAGAGCCGACGCCAGUGUGCGUCGGUUUUUUUACCC	.................(((((((((((......))))))))))).......	-16.6	GUUUUUUUACCCUCCGUUAAAUUCUUCGAGA	7	7
chr	-	2968172	2968186	2968179	0.597258	1538	3.91333e-18	5.78183e-23	4.17611e-17	EG12188	ptsP	Internal	CGUUUGAUGAAGGGAUCGUCGGCCUGGUUGGCAGGCUGGCGGAACCGAUAAA	...........((..(((((((((((.....)))))))))))..))......	-22.8	GGAACCGAUAAACCUUGCAGAUGCGCAAAAG	2	2
chr	+	2971166	2971179	2971172	0.771304	1080	4.46237e-23	2.6286e-32	1.88987e-31	G7460	ygdQ	Primary	AAUCCGCUCUGAUACUCCGUACGCUCUCCUGCGGGAGGGCGUACUCACUCCU	..................(((((((((((....)))))))))))........	-21.5	GUACUCACUCCUUUUACCCUCACAGUUUAAG	4	4
chr	+	2971518	2971528	2971523	0.882071	799	4.14766e-77	1.77737e-60	9.55735e-57	G7461	ygdR	Primary	AAAUUAUUGAACGUUAACAAAUAAGGUCAGCAUCCGGCUGGCCUUAAGAUUU	.....................((((((((((.....))))))))))......	-15.2	GCCUUAAGAUUUUUCUCUUUCCCUUUUCCCU	5	6
chr	-	2972632	2972640	2972633	0.629515	1439	1	5.6109e-05	2.06844e-05	EG12455	lplT	Primary	CAGCGCCGUCAUUAAUAUUUAACGCCGGUUUUAACCGGCGUUAAUCUUAUGG	.........(((......(((((((((((....)))))))))))....))).	-17.7	UUAAUCUUAUGGUGCCGGAUAAGUAUAAACC	2	3
chr	+	2972704	2972713	2972710	0.977778	306	0.000415989	3.89655e-07	1.04903e-06	G7462	tas	Primary	CGUUAAAUAUUAAUGACGGCGCUGCCAGAUCCACAGCGCCGUUAUUGCCAGC	..........((((((((((((((.........)))))))))))))).....	-21.5	GUUAUUGCCAGCGCAAACAGCGCACCGAAGC	2	4
chr	-	2976096	2976105	2976097	0.998464	64	2.16429e-35	0	2.38452e-233	EG11679	aas	5' UTR	UACCCUGUCUCUUGCACCAACCUGCGCGGAUGCGCAGGUUUUUUUUCGCACC	..................(((((((((....)))))))))............	-15.8	UUUUUUCGCACCUAAUUUACUGUCGCUCGCG	6	6
chr	-	2976298	2976308	2976302	0.978588	299	6.99209e-201	0	0	G0-8882	omrB	Primary	GUUGAGCACAUGAAUUACACCAGCCUGCGCAGAUGCGCAGGUUUUUUUUGCC	.....................(((((((((....))))))))).........	-15.8	GUUUUUUUUGCCGGUCAUCAAUCUGUAACAG	8	8
chr	-	2979742	2979751	2979747	0.667388	1319	0.0199098	9.45336e-05	0.00284169	EG11157	ygeA	Distant primary	CCGCACCACUAAACCGCUUGCCGCAUAAUCUAGUGCGGUGAGCGGGUUAACC	.........((..(((((((((((((......)))))))))))))..))...	-24.2	AGCGGGUUAACCACCGAAAUACCUACCCCCG	2	2
chr	-	2980761	2980769	2980762	0.752737	1117	7.76113e-07	3.32336e-05	0.10685	EG10056	araE	Alternative primary in TU	CGAACGCAAACUGAUGGCAGGCGAGAAGUUGAGAAAUAUCGGCGUCUGAUUU	....(((...(((....))))))(((.(((((......))))).))).....	-10.2	GGCGUCUGAUUUCACGGGCCGGAUGUGCUGU	3	3
chr	+	2987123	2987133	2987128	0.947251	533	3.47738e-52	5.77895e-88	1.09275e-42	G7465	yqeG	Primary	AUCAGUUGUGGAUGGUUCAAAAUUGCUACAAUUUUGAACCAUUCCAUUUUUC	.......((((((((((((((((((...))))))))))))).))))).....	-20.9	AUUCCAUUUUUCAUAAUAUUCAUUUGUUAUU	5	5
chr	-	3033607	3033617	3033611	0.996541	88	0	0	0	EG10552	lysS	Primary	AAUAAGCAUUACGUUAUGCUCACAACCCCGGCAAAUGUCGGGGUUUUUUUAU	....(((((......)))))...(((((((((....))))))))).......	-19.8	GGGUUUUUUUAUUUAAGCUGGGUAAAUGCAG	7	10
chr	-	3037487	3037498	3037491	0.763094	1098	2.91036e-23	5.26737e-53	2.42898e-26	EG10830	recJ	Internal	UGGCAGGCGUGGGUGUGGCGUUUUAUCUGAUGCUGGCGCUGCGCACCUUUUU	....(((.((((((((.(((((......)))))..))))).))).)))....	-17.1	GCGCACCUUUUUGCGCGAUCAGGGCUGGUUU	5	5
chr	-	3040221	3040231	3040225	0.549206	1682	0.563374	3.71743e-07	0.000306339	G7509	ygfX	Distant primary	CCACGAACAGUUGCCCGUCAGCAAUCACCGGUUUCGGGCUGGUAAAUUCAUA	............(((((..(((........))).))))).............	-10.4	GGUAAAUUCAUAUCCUUCCGUUGGCCAGUAG	2	2
chr	+	3040413	3040424	3040417	0.888045	781	1.79046e-66	1.71387e-90	9.86707e-80	EG12697	fldB	Primary	UUACGCCUGAUCUCACUGACGGCUUAGCGCAUAUGCUUUGCCGUCAUCUUUA	................(((((((..(((......)))..)))))))......	-17.4	CCGUCAUCUUUAUCUUUGCGUCUCUUGUUGC	3	4
chr	-	3040726	3040740	3040736	0.508149	1842	8.69687e-08	5.48108e-08	2.36568e-08	G7510	sdhE	Alternative primary in TU	GCGCACAGUGGCUUUCCUUGCUGAUUCAUGGGCUGGUUGCCGCUGUUAUUUU	....((((((((...((..(((........))).))..))))))))......	-18	CGCUGUUAUUUUACUCAUGCCCUGGCCACUC	4	4
chr	+	3042329	3042340	3042332	0.576557	1601	4.32377e-08	1.05476e-07	7.76696e-05	G7511	ygfZ	Primary	CUCGAAGAGUAAAUCUCUUUAUCGCAUCAGGCAUUUAUCGCCUGAUGCGACG	...((((((.....)))))).(((((((((((.......)))))))))))..	-25.3	CCUGAUGCGACGCUGGCGCGUCUUAUCAUGU	2	3
chr	+	3042473	3042481	3042478	0.688125	1273	3.28931e-27	2.13596e-17	6.23343e-25	G7511	ygfZ	Alternative primary	UUGUGCUCCGAUGCCUGAUGCGACGCUGGCGCGUCUUAUCAGGCCUACAAAG	............((((((((.(((((....))))).))))))))........	-21.4	AGGCCUACAAAGGCAUACCCAUUACGCCUGC	2	2
chr	+	3042486	3042496	3042492	0.735119	1159	0.000565205	0.000319441	2.61501e-06	G7511	ygfZ	Alternative primary	CUGAUGCGACGCUGGCGCGUCUUAUCAGGCCUACAAAGGCAUACCCAUUACG	((((((.(((((....))))).))))))((((....))))............	-20.3	AUACCCAUUACGCCUGCCCAAUAUACAAAUA	2	2
chr	-	3043203	3043218	3043210	0.525179	1775	6.6911e-08	6.82879e-07	7.53848e-12	G7513	yqfB	Primary	AGGAGAUUAGUCUCAAAUCAGAAUUUAUUUUAGCUAACAGGUGUUCACUGGA	..((((....)))).......................(((.......)))..	-5.1	GUGUUCACUGGAACUAUUCUCAGUUACGCUG	2	3
chr	+	3045141	3045150	3045145	0.960934	443	8.44905e-50	2.74766e-64	3.56621e-62	G495	bglA	Primary	GCUUUAAGUCGAUGAAGUACCGGAUGCAAUACUUGUUGCAUCCGGUCAGACA	((((((......))))))((((((((((((....))))))))))))......	-22.2	UCCGGUCAGACAACUUCCCUGUUUUAUUUCC	4	5
chr	-	3046118	3046126	3046121	0.564103	1642	1	0.00336377	0	EG11810	gcvP	Primary	GUAAUUCACUGAUUCGACUAUUUUCUAAAGGCGCUUCGGCGCCUUUUUAGUC	...............(((((......((((((((....)))))))).)))))	-14.5	GCCUUUUUAGUCAGAUGACAAAGUACAAAAG	5	5
chr	-	3049091	3049100	3049092	0.734821	1161	9.23893e-09	1.4376e-16	2.82353e-20	EG10371	gcvH	Alternative primary in TU	UGCGGGAGAGGAUCAGGGUGAGGAAAAUUUAUGCCUCACCCUCACUCUCUUC	...(((((((....(((((((((..........)))))))))..))))))).	-24.4	CUCACUCUCUUCGUAAGGAGAGAGGUUCACA	2	2
chr	-	3051037	3051046	3051039	0.955707	479	1.47741e-10	1.52136e-20	5.29625e-25	EG11333	ubiI	Primary	AUACCCAUCACACUUUCAUCUCCCGGUUUUUUCGCCGGGAGAUUUUCCUCAU	.................((((((((((......)))))))))).........	-17.6	GAUUUUCCUCAUUUGAAAUAAACUAAUUUCA	4	4
chr	-	3052459	3052472	3052465	0.52381	1780	0.0235772	5.01946e-09	0.000425051	EG11324	ubiH	Internal	GUCGACAGAGCGAUCGCGAAGCAACCAUUGGCGUCACGGACAGCCUUGUACA	....((((.((..(((.((.((........)).)).)))...)).))))...	-10.3	CAGCCUUGUACAUCUUUUUGCCAACCGUUGG	5	6
chr	+	3056163	3056178	3056169	0.996103	95	0	0	0	EG30099	ssrS	Alternative primary in TU	AACCAAGGGUUCAAGGGUUACAGCCUGCGGCGGCAUCUCGGAGAUUCCCUUC	....(((((.((..(((.....(((...))).....)))...))..))))).	-12.4	GAGAUUCCCUUCUUAUCUGGCACCAGCCAUG	2	4
chr	+	3056255	3056265	3056258	0.450738	2111	3.60111e-12	6.55001e-17	4.05478e-08	EG30099	ssrS	Alternative primary in TU	CCACUGACAUUAUCCCGACAAGAAAUCCGCAAAAUGAUUCGGCAACGUCGUC	....((((.((...((((......(((........))))))).)).))))..	-4.5	GGCAACGUCGUCGUGCGUUAACGCCGGAACA	2	2
chr	-	3056780	3056788	3056781	0.980952	282	0	5.39159e-18	0	G0-10631	ibsC	Distant primary	AGAAUCAACGAUGUCAAUCAGGGCGAUGCGGGUGUAUCGCCCUUACCACUCC	.........(((....)))((((((((((....)))))))))).........	-18.4	CCUUACCACUCCCAGACUUUCGACGGUGUAA	3	3
chr	+	3056956	3056964	3056960	0.669586	1311	5.54646e-42	6.53709e-129	1.27524e-107	G0-8886	sibC	Internal	UGAGUAACAGUACAAUCAGUAUGAUGACAAGUCGCAUCAUAACCCUUCUCCU	...................(((((((........)))))))...........	-6.2	AACCCUUCUCCUUCAAGCCCUCGCUUCGGUG	2	3
chr	+	3056988	3056998	3056993	0.988103	209	0	1.13146e-262	2.08458e-207	G0-8886	sibC	Primary	GCAUCAUAACCCUUCUCCUUCAAGCCCUCGCUUCGGUGAGGGCUUUACCGUU	.....................((((((((((....)))))))))).......	-17.8	GGCUUUACCGUUACAGCCCCAUGCUGCCCUG	3	3
chr	-	3057123	3057131	3057126	0.963725	428	5.6109e-05	0	7.64181e-06	EG10944	serA	Primary	UCCCCUUCUCUGAAAAUCAACGGGCAGGUCACUGACUUGCCCGUUUUUUUAU	..........((((((..((((((((((((...)))))))))))))))))).	-21	CCGUUUUUUUAUCCCUUCUCCACACCGUUGC	7	8
chr	+	3057159	3057167	3057165	0.792857	1033	3.32336e-05	0.10685	0.000565205	G0-8886.EG10944.IGR	sibC.serA.IGR	IGR	UGGAGAAGGGAUAAAAAAACGGGCAAGUCAGUGACCUGCCCGUUGAUUUUCA	..(((((..........((((((((.(((...))).))))))))..))))).	-17.1	CGUUGAUUUUCAGAGAAGGGGAAUUAGUACA	4	4
chr	-	3058631	3058642	3058635	0.942416	567	7.25026e-167	2.4271e-214	3.05255e-186	EG11443	rpiA	Primary	UCAAAACCAUUGUGAAAUGAUCUGACGGGGGAACCUCCCCCGUUAAAAAAAU	.......((((....))))...((((((((((...)))))))))).......	-18.6	CGUUAAAAAAAUUCUCUUCAUUAAAUUUGGU	3	3
chr	+	3059896	3059906	3059901	0.547282	1692	4.61741e-06	1.17494e-15	6.21942e-05	EG10490	argP	Internal	AGCCGUCUCACAGCGCAUUAAGCAACUGGAAAAUAUGUUCGGGCAGCCGCUG	..........(((((......((..((.(((......))).))..)))))))	-10.1	GGGCAGCCGCUGUUGGUGCGUACCGUACCGC	2	3
chr	-	3067301	3067310	3067306	0.932115	617	1.44951e-07	9.64221e-45	3.51231e-32	EG11244	yggE	Primary	CACCUGCAGCACAAUAAUAUUUGUAGCCCGACGUAUUCGUCGGGCUAAUGCC	..........((((......))))(((((((((....)))))))))......	-19.1	CGGGCUAAUGCCUUUACCCGAUAUUGCCUCC	3	3
chr	+	3067335	3067343	3067337	1	14	0	0	0	G0-10701	och5	Internal	GAGGCAAUAUCGGGUAAAGGCAUUAGCCCGACGAAUACGUCGGGCUACAAAU	.......................((((((((((....)))))))))).....	-18.5	CGGGCUACAAAUAUUAUUGUGCUGCAGGUGU	2	3
chr	-	3068901	3068911	3068905	0.960561	447	1.20264e-36	2.36303e-83	1.4144e-96	EG11160	mscS	Primary	GCUGCGUAAUCAACGCUGAGGCCAGAUAAUACUCUCUGGCCUCUCUCUUAUU	...((((.....)))).(((((((((........))))))))).........	-21.1	CUCUCUCUUAUUAGUUUUUCUGAUUGCCAAU	5	6
chr	-	3069946	3069956	3069950	0.936032	597	6.02295e-15	2.94157e-12	3.21872e-28	EG10282.EG11160.IGR	fbaA.mscS.IGR	IGR	GACAAAGCGCACAUUGAUAUCUGUCUGAGCCCCGCUCUGCGGGGAUUUUUUC	((((.....((...)).....))))....((((((...))))))........	-13.3	GGGGAUUUUUUCGCCAAAAGCAAGGUGAUUC	6	6
chr	-	3070111	3070122	3070117	0.985556	233	0	0	0	EG10282	fbaA	Primary	UAAGAUAUUCCUUUCUGCUUAUCUCAAGGCCCGCUCUGCGGGUCUUUUUUUC	..(((((..(......)..))))).(((((((((...)))))))))......	-15.8	GGUCUUUUUUUCGCCAAAAGCAAAAUUGCCU	7	8
chr	-	3071305	3071317	3071311	0.404024	2396	3.03396e-13	1.18373e-13	2.68716e-12	EG10703	pgk	Alternative primary in TU	AGAGAGUGAAUCCCCAGGAGCUUACAUAAGUAAGUGACUGGGGUGAGCGAAC	.....((....((((((..((((((....))))))..))))))...))....	-22.3	GGGUGAGCGAACGCAGACGCAGCACAUGCAA	1	1
chr	-	3071421	3071430	3071425	0.551753	1677	8.46577e-24	1.58429e-36	8.39834e-39	EG10703	pgk	Alternative primary in TU	AGCGCGCUAAGAAGUAAAAAAUCACAGGGCAGGGAAACCUGCCCUUGUUUCA	.......................((((((((((....))))))).)))....	-17.1	GCCCUUGUUUCAGCGCGCUUUUAGAGCACGC	4	5
chr	-	3073685	3073700	3073692	0.445842	2132	1.34156e-07	1.10064e-20	1.5714e-12	EG10368	epd	Internal	UGGAUUACUCUGUCUGGCAAAUUUGCUCAGGGAAAACCUUGCAGGAGAUCUA	((((((.(.((((((((((....))).)))((....))..))))).))))))	-10.8	GCAGGAGAUCUAUGACCGUACGCGUAGCGAU	1	2
chr	-	3075055	3075068	3075062	0.537375	1728	0.000377769	1.56406e-13	1.06219e-05	EG11245	yggF	Alternative primary in TU	CAUUUUGCUCCAGGGGAUACGCCAGUUUCUGCCGUCGCUGUUUGUCGAUAAC	............(.(((.((....)).))).).(((((.....).))))...	-6.8	UUUGUCGAUAACGAUGAAGAGAUCGUGGAAU	3	4
chr	-	3079595	3079605	3079595	1	36	0	5.26487e-112	0	EG11427	tktA	Primary	AAUUAGCAUUUCGGGUAAAAAGGUCGCUUCGGCGACCUUUUUUAUUACCUUG	............(((((((((((((((....)))))))))....))))))..	-19.2	UUUAUUACCUUGAUAUGUCCGUUUGCGGACA	3	5
chr	-	3082565	3082575	3082569	0.855133	882	1.13262e-48	1.26399e-55	1.30811e-45	EG11291	loiP	Antisense	GCGGAUGCAGGAUGGUCGUCAAACAUUGAGCUUUGGCGACCUUCUUCCAGUU	..(((....(((.((((((((((........)))))))))).))))))....	-19.2	CUUCUUCCAGUUUUGCCAGUUUUUCAAAGCU	5	5
chr	+	3082837	3082845	3082841	0.607843	1510	1	0	4.32917e-07	EG11291	loiP	Distant primary	CGGGUGCCGAACGUAGGUCGGAUAAGGCGUUCACGCCGCAUCCGACAUUAAU	(((...))).......(((((((..((((....))))..)))))))......	-20.2	UCCGACAUUAAUGGCACGUUUUACCCGUGCG	4	4
chr	-	3083821	3083831	3083825	0.851379	891	4.74752e-149	7.49773e-97	1.78987e-96	EG10959	speA	Alternative primary in TU	ACAAAUCCAACCCUUCCUCGUCGGGCCUAACGACGCGGAAGGGUUUUUUUAU	........(((((((((.(((((.......))))).))))))))).......	-24.4	GGGUUUUUUUAUAUCGACUUUGUAAUAGGAG	7	8
chr	+	3087904	3087914	3087908	0.99787	69	0	0	0	EG10589	metK	Primary	UAAUCUUUCUUCACCUGCGUUCAAAGGCCAGCCUCGCGCUGGCCUUUUUCUU	......................((((((((((.....)))))))))).....	-17	GGCCUUUUUCUUUUGGAUAGGCGUUCACGCC	5	9
chr	+	3089712	3089720	3089718	0.666667	1324	1	0	0	EG12148	galP	Primary	CUCACGAUUAAUCUCCCCAAGCUUCCUCCCAUCGCGGAGGAAGCCACCUCUU	....................(((((((((......)))))))))........	-16.6	AAGCCACCUCUUGCAGUCAUCUUUUCUUCGC	4	5
chr	+	3092908	3092919	3092912	0.656098	1362	3.43067e-19	9.9337e-28	6.17488e-24	EG10419	gshB	Primary	UGAGUGACAGCGCCCUUCUUUCCACGCAUACUGGGCGCUGUUGCUUUUUUGA	.((((((((((((((.................))))))))))))))......	-24.1	UUGCUUUUUUGAACCAGGAAACAGAACCUCU	6	6
chr	+	3094199	3094208	3094204	0.880229	805	8.56833e-24	5.18552e-27	3.93892e-07	G7526	yggR	Antisense	CCCCACCUGCUGCCCGGUUUGAAUAACAUGCGGUAACUGGUGGGUUUUCCCU	.((((((((((((...(((.....)))..))))))...))))))........	-18.1	UGGGUUUUCCCUUCGCGAAUCAAAUUCCCCA	4	4
chr	+	3096495	3096503	3096496	0.53367	1747	0.00211958	2.51928e-05	2.42248e-05	G7528	yggT	Alternative primary in TU	AGCCGUGAUUCUAUUGUCGGUUUACAUGGCGACGAAGUUAAAGUCGCCAUUA	.((((............))))....((((((((.........))))))))..	-16.2	AAGUCGCCAUUACCGCGCCGCCGGUUGACGG	2	2
chr	+	3097544	3097558	3097550	0.575154	1607	0.000138783	3.10776e-06	1.6113e-12	G7531	hemW	Internal	AACGCUGCUGGACGGCGUGCGUGCGCGUUUGCCGCUGGCAGCGGAUGCAGAA	..(((((((((.(((((.(((....))).)))))))))))))).........	-27.8	GCGGAUGCAGAAAUUACUAUGGAAGCGAACC	2	2
chr	+	3098533	3098542	3098538	0.829502	939	1.09611e-12	1.66896e-15	3.93892e-07	G7531	hemW	Distant primary	GCAUCAGACGUUGAUUGCCGGAUGCGGGGUCAACGCCGCAUCCUGCUACAAA	..((((.....)))).((.((((((((.(....).)))))))).))......	-20.3	UCCUGCUACAAAUCGUGCACUAUAUCAAACU	1	2
chr	-	3100855	3100863	3100857	0.862482	859	3.32336e-05	5.2058e-11	0.000146153	EG12705	yggN	Primary	AUAAUCCUCUAUUUUAAGACGGCAUAAUACUUUUUUAUGCCGUUUAAUUCUU	................(((((((((((.......))))))))))).......	-14.3	CGUUUAAUUCUUCGUUUUGUUACCUGCCUCU	4	6
chr	-	3101633	3101645	3101637	0.888489	778	2.96685e-129	8.89033e-146	1.18351e-142	EG12705	yggN	5' UTR	CGCGUACUUUGUUAUCAAUCUGGGGCCAGCAAAUGCUGGCCUGAUUUUUUCU	................((((..((((((((....))))))))))))......	-16.8	CUGAUUUUUUCUUGAGGGAAGACUAUGAUGC	6	8
chr	+	3104396	3104405	3104399	0.699269	1238	1.3666e-44	1.18566e-64	9.72822e-52	G7532	yggX	Alternative primary in TU	CGCCGGAAGAUAAAAAAUAAAAACAGUGCCGGAGCACGCCUCCGGCAACUUG	........................((((((((((.....))))))).)))..	-14.6	UCCGGCAACUUGCAUAAAAACAAACACAACA	2	2
chr	+	3104423	3104444	3104428	0.468182	2006	0.000677219	4.21292e-12	3.05412e-09	G7532	yggX	Alternative primary in TU	CGGAGCACGCCUCCGGCAACUUGCAUAAAAACAAACACAACACGCACCCGGA	(((((.....)))))(((...)))............................	-7.5	CACGCACCCGGAAUGAUGAAAAAAUAUCUCG	1	2
chr	+	3105547	3105556	3105551	0.785354	1051	8.95359e-10	1.03471e-10	2.07603e-18	G7533	mltC	Alternative primary in TU	CGCCGCCGAUAAUUCCAUUAACCGCCCCUGACGAUGCUCAGGGGCAAAAAUG	.......................((((((((......)))))))).......	-16.2	GGGGCAAAAAUGUUAUCCACAUCACAAUUUC	3	3
chr	+	3110565	3110577	3110570	0.645388	1388	5.33846e-18	2.48317e-20	1.12558e-42	EG30065.G7535.IGR	pheV.yghD.IGR	IGR	AUAAAGUCUGGGGGAAUUACUCUCGCCACGUUAACGAGAGUAAUUUUAUUGA	............(((((((((((((.........))))))))))))).....	-14.9	UAAUUUUAUUGAUAUUAAUCUCCUGAUACUU	4	6
chr	+	3110678	3110689	3110683	0.527685	1768	1.63577e-07	1.09033e-06	1	G7535	yghD	Antisense	GGCUUCUCAGCAGCACUGACAUCAAUUUGUGUCACCCGCAGCGCAUAUUUUU	.........((.((..((((((......))))))...)).))..........	-8.8	GCGCAUAUUUUUCAUCCAGUGCGUUUAACCA	5	6
chr	-	3114458	3114467	3114462	0.826181	945	3.03199e-26	2.03676e-27	1.6113e-12	G7541	yghJ	Primary	CAUGAAAUAAGGCGCACCGGGUUAACACAUUUGCCCGAUGCGCCUGCUUAUC	.........(((((((.(((((..........))))).))))))).......	-22	CGCCUGCUUAUCGGGCCUACAGACGGGGAAA	2	3
chr	-	3136604	3136612	3136606	0.965899	413	0.000152571	3.89655e-07	0	EG12882	gss	Primary	UUGUAGCAACCCCGUACUGAUUAUGAAGAAUAAUCAGUACGGGGAUUAAUCA	.........(((((((((((((((.....)))))))))))))))........	-25.9	GGGGAUUAAUCAAAAUAUUCAAUAUUUAUAU	3	4
chr	-	3148935	3148947	3148940	0.930171	631	3.94917e-120	2.76013e-166	8.38138e-196	G7559	yqhA	Primary	GUCAUAAUCACUGAUCUGAUUCGGGCGCGGUUCGCGCGCCCGUUAUUAACAG	..........(((...((((.((((((((.....))))))))..)))).)))	-20	CGUUAUUAACAGGUCAUUUAUCGGAAGACGC	3	4
chr	-	3150540	3150550	3150544	0.918307	676	3.62646e-14	2.58441e-17	1.66721e-39	EG10272	exbD	Primary	AGUGAAUUCACAAUGAUGCCCGGUUGCUUUUCACAACCGGGCAUUUUUUUAA	.(((....)))...((((((((((((.......)))))))))))).......	-22.2	GCAUUUUUUUAACCUAAAUGCUCGCCGCCGC	7	7
chr	-	3150653	3150664	3150658	0.437781	2183	0.0013775	3.53089e-07	3.26274e-07	EG10272	exbD	Primary	UUAGGUGCUCAAUGCCUGAUGCGCUACGCUUAUCAGGCCUACAAAAUCUAUU	.(((((.......((((((((.((...)).)))))))).......)))))..	-16.4	ACAAAAUCUAUUGCAACAUGUUGAAUCUUCA	2	3
chr	-	3150770	3150783	3150776	0.535275	1736	1.29251e-09	1.54082e-10	2.99923e-13	EG10272	exbD	Primary	GCGAAGUAAAGUAGAAUUGCCUGAUGCGCUACGCUCAUCAGGCCUACAAAAU	..........((((....((((((((.((...)).)))))))))))).....	-18	GGCCUACAAAAUCUAUUGCAACAUGUUGAAU	2	3
chr	-	3151659	3151681	3151673	0.643901	1392	1.61609e-16	7.83576e-44	3.72753e-45	EG10271	exbB	Internal	CUCAAUGAAGCGCAGAAUGAGCUGGAACUGUCAGAAGGCAGCGACGAUAACG	........(((.((...)).)))....(((((....)))))...........	-7.6	GCGACGAUAACGAAGGUAUUAAAGAACGUAC	2	3
chr	+	3156603	3156612	3156608	0.894028	763	3.5685e-50	5.46384e-26	1.43927e-31	G7564	yqhD	Alternative primary in TU	CCAGACUUAAGUUCACAACACCUCACCGGAGCCUGCUCCGGUGAGUUCAUAU	.....................((((((((((....)))))))))).......	-18.8	GUGAGUUCAUAUAAAGGAGGAACGUAUGGCU	2	2
chr	-	3158879	3158890	3158882	0.812089	977	6.86979e-25	1.53439e-14	1.86011e-30	G7568	ygiQ	Primary	CGUUAAAAAAUAUCCCCGGCAACUGACACGCUACCGGGGAUUUUUUUAUCAU	.(.(((((((.((((((((..............))))))))))))))).)..	-16.9	UUUUUUUAUCAUUCUGCGUACAUACGCAAGC	7	8
chr	-	3161212	3161225	3161218	0.590977	1553	1.06219e-05	4.13173e-13	7.65416e-16	EG11376	ftsP	Primary	CCGGUACCGUAAUCUUCAUACUCGCCCGAGGAGGGCGAGUAUGGAAUACCUU	..((((........(((((((((((((.....))))))))))))).))))..	-24.4	AUGGAAUACCUUUCGAUUUCUCUUUCGUUCC	3	4
chr	-	3163631	3163642	3163636	0.746439	1135	1.7607e-32	1.76479e-41	1.22257e-26	EG10686	parC	Primary	GCUUGCAAGGAACGCCGGAUGAAACGUUAAGUCGUCAUCCGGCAGCGUAUUC	(((..........(((((((((..((......))))))))))))))......	-17.5	GGCAGCGUAUUCAACCCCCGGAAACGAUAAA	2	3
chr	-	3164465	3164475	3164470	0.463403	2037	1.28481e-05	1.18568e-10	1.23364e-09	EG10686	parC	Internal	AAGCGAAAGCGAUGAGCGAGCACGACAUGCUGCCGUCUGAACCUGUCACCAU	..((....))((((.((.((((.....))))))))))...............	-11.3	ACCUGUCACCAUUGUGCUGUCGCAGAUGGGC	2	3
chr	-	3169244	3169253	3169248	0.911609	698	4.7113e-09	9.79592e-16	2.34074e-17	G7574	ygiW	Primary	AAAGUAAAUCCGUAAUUGUUACCGCUCCCGGGACGCGUUCCCGGGAAUAAUU	.........................((((((((.....))))))))......	-15.4	CCGGGAAUAAUUUCGCAGGGAGGCAAAAUGA	3	3
chr	-	3173458	3173468	3173462	0.652226	1369	4.42992e-27	5.93982e-31	1.14445e-33	EG10687	parE	Primary	GAGGUUUAAAGGAAAGAACAUUGCCCGGUCAGGAUGGCCGGGCAAACAAGGC	...((((........)))).(((((((((((...))))))))))).......	-20	GGCAAACAAGGCAGGAUUAAAUCCCUGGCUG	2	2
chr	+	3173493	3173505	3173498	0.925208	654	2.09865e-122	1.39561e-153	7.5522e-135	EG12657	ygiN	Primary	GGGAUUUAAUCCUGCCUUGUUUGCCCGGCCAUCCUGACCGGGCAAUGUUCUU	(((((...))))).......((((((((.((...)).)))))))).......	-17.9	GGCAAUGUUCUUUCCUUUAAACCUCAAUCUC	3	3
chr	+	3179625	3179636	3179629	0.874055	825	4.36626e-128	5.1664e-188	7.05028e-129	EG11009	tolC	Alternative primary in TU	AACCCUUUCCGUAACUGAUGACGACGACGGGGCUUCGGCCCCGUCUGAACGU	.........(((........)))..((((((((....)))))))).......	-19.1	CCGUCUGAACGUAAGGCAACGUAAAGAUACG	1	2
chr	+	3181614	3181626	3181620	0.89508	759	4.17733e-31	3.07763e-59	1.20682e-49	EG11165	ygiC	Primary	UUUGUUGAAUAAGCCACGAUACCGGAUGGCACUCGCCAUCCGGUAAUUGUUA	...............(((((((((((((((....)))))))))).)))))..	-23	CGGUAAUUGUUAGCCUAUCUGCACCGACAGC	2	4
chr	-	3183323	3183332	3183325	0.739683	1150	0.721991	4.22233e-05	7.14845e-08	G0-16750	yqiD	Primary	UCGUGAAGCUGGCAGAAGUUGUCCAUGCGCUGGACAACUUCUGAUGUUGUUU	.....((((...(((((((((((((.....))))))))))))).....))))	-21.2	CUGAUGUUGUUUUUAACCAAUUCCCGCCGUU	5	5
chr	+	3183363	3183372	3183369	0.847132	906	1.57494e-05	2.06844e-05	0.00336377	EG11167	zupT	Primary	GUUAAAAACAACAUCAGAAGUUGUCCAGCGCAUGGACAACUUCUGCCAGCUU	..............(((((((((((((.....))))))))))))).......	-20.8	UUCUGCCAGCUUCACGAAAGCCUUAUUCUAC	2	4
chr	-	3183741	3183752	3183746	0.957538	466	7.69804e-173	9.22745e-203	2.08458e-207	EG10465.G0-16750.IGR	ribB.yqiD.IGR	IGR	UACUGCCUUAAUCAAGAAACCGAAGUUGUAGCAGGCUUCGGUUUUUAUUUUU	..............(((((((((((((......)))))))))))))......	-16	GUUUUUAUUUUUCCCUGCUAUGCAAGAUGUU	5	10
chr	-	3184442	3184455	3184448	0.433922	2219	8.21067e-07	3.2661e-18	7.34443e-17	EG10465	ribB	Internal	GGUAACCAUAAUUUUAGUGAGGUUUUUUUACCAUGAAUCAGACGCUACUUUC	..............(((((.(((((.........)))))...))))).....	-4.8	GACGCUACUUUCCUCUUUUGGUACGCCUUUC	4	5
chr	-	3184560	3184570	3184566	0.810087	980	1.57745e-147	6.75018e-162	2.09333e-130	EG10465	ribB	5' UTR	UGUAAUUCCGGGGCCGACGGUUAGAGUCCGGAUGGGAGAGAGUAACGAUUCU	......((((((..(........)..))))))......(((((....)))))	-10.5	AGUAACGAUUCUGUCGGGCAUGGACCCGCUC	2	3
chr	+	3185186	3185195	3185189	0.981495	275	7.07982e-151	4.22115e-211	6.56084e-218	G7582	ubiK	Primary	CUUUAAUGCACUGUAAAUUAUGAAUUAAUCCUCUAAUUUAUAGUGCUUUCUA	.......(((((((((((((.((........)))))))))))))))......	-15.5	UAGUGCUUUCUAUUACCUUAUCGCGUAAUCC	3	4
chr	-	3189679	3189687	3189681	0.717638	1199	0.00219299	4.22233e-05	0.0199098	G7586.G0-10545.IGR	yqiH.insCD5.IGR	IGR	CAAAGCCGCCAUCAGCAACCAGUCCUAAUUCUUUGUGGCUGGUUUCAUCUUU	....((........))((((((((.(((....))).))))))))........	-11.4	GGUUUCAUCUUUUACGCUAAUCCCCAGUGGU	4	5
chr	-	3194711	3194723	3194716	0.986421	223	0	0	0	G0-8913.G7589.IGR	sibD.yqiK.IGR	IGR	UAACCCUUUCCUUCUGUAAGGCCCCCUUCUUCGGGAGGGGCUUUCCCGUUUC	.................((((((((.(((....)))))))))))........	-14.3	CUUUCCCGUUUCAGCCCCCUGCUGACUCCCC	3	3
chr	-	3194749	3194759	3194752	0.245535	7075	0.00859915	0.000920178	6.67441e-06	G0-8913	sibD	Internal	GUAACAACACAAUCAGUAUGAUGACGAGCUUCAUCAUAACCCUUUCCUUCUG	................((((((((......))))))))..............	-7.6	CCUUUCCUUCUGUAAGGCCCCCUUCUUCGGG	3	4
chr	+	3194852	3194861	3194854	0.710523	1212	4.88526e-22	9.35202e-06	2.82353e-20	G0-10630	ibsD	Primary	CGUAAGUUUCGCAGCUUAUUAACAGCCAAUCAGAGGGGGGAGAAAUCCUCCC	.(((((((....)))))))...............(((((((....)))))))	-15.1	AGAAAUCCUCCCUCACCCUUGUUCCUUUACU	3	4
chr	-	3194911	3194919	3194912	0.628023	1445	0.0078679	0.00097316	4.22233e-05	G0-10602.G0-8913.IGR	sibE.sibD.IGR	IGR	GGAACGCAGAUAUAAAAAAUCCCCGGCUUUUUGGGCCAGGGAUAUGUGUUAA	..((((((..........(((((.(((((...))))).))))).))))))..	-15.7	GAUAUGUGUUAAUGAAACCUUCUUGACGCUG	2	4
chr	-	3195088	3195100	3195093	0.983082	258	0	0	0	G0-10602	sibE	Primary	CAUAACCCUUUCCUUAUACAAGGCCCCUUCUUCGGGAGGGGCUUUCCCGUUU	...................(((((((((((....))))))))))).......	-18.2	GCUUUCCCGUUUCAGCCCCUUGCUGCCCCCC	3	3
chr	-	3195124	3195133	3195127	0.342032	3070	2.02782e-10	3.62241e-15	2.4559e-12	G0-10602	sibE	Internal	GUAACAACACAACCAGUAUGAUGACGAGCUUCAUCAUAACCCUUUCCUUAUA	................((((((((......))))))))..............	-7.6	CCUUUCCUUAUACAAGGCCCCUUCUUCGGGA	3	4
chr	+	3195124	3195134	3195130	0.594444	1543	1	1.57494e-05	3.32336e-05	G0-10629	ibsE	5' UTR	AGCAAGGGGCUGAAACGGGAAAGCCCCUCCCGAAGAAGGGGCCUUGUAUAAG	....(((((((..........)))))))(((......)))............	-17.7	GCCUUGUAUAAGGAAAGGGUUAUGAUGAAGC	2	3
chr	-	3203053	3203062	3203058	0.842063	915	1.37723e-08	6.86462e-13	1.81501e-09	EG10136	cca	Antisense	UUGUUCCUUCCAGCUGGCUACCGCCGCAAUCCGCCGUCGGGUCAGCUCCUCG	...........(((((((..((((.((.....)).).)))))))))).....	-15	GUCAGCUCCUCGCGAAUCUCCACACCUUUAA	3	3
chr	-	3203132	3203142	3203135	0.575169	1606	6.08509e-12	2.29627e-06	6.33777e-13	EG11665	bacA	Distant primary	CGUUGACAUGUAGCCGGAUAAGGCGUUUACGCCGCAUCCGGCAAAAUGCCCA	......(((...(((((((..((((....))))..)))))))...)))....	-22.1	GCAAAAUGCCCAAUACUCAUUCAGGCUUUGG	3	3
chr	-	3209332	3209349	3209344	0.544242	1704	0.100102	1.01518e-10	6.21942e-05	EG11171	tsaD	Alternative primary	CGCCGUUGGCAGAUAACCACUGCCGUAGUAAAUCGGACUGGGGCCGGUGGCG	.(((...)))......((((((((.((((.......)))).)).))))))..	-19.1	GGGCCGGUGGCGUAUGGUGUAAGAAUGCUCC	1	2
chr	-	3209484	3209494	3209489	0.54008	1716	2.88269e-11	2.56324e-05	1.11525e-05	EG11171	tsaD	Primary	GGCUGCGUAAAACUAUUGGGUGCCGGAGAGCAAUUUCCGGCACCGUCCUCAC	..................(((((((((((....)))))))))))........	-21.5	CACCGUCCUCACUUAAAGCAACACCACGGGC	2	2
chr	+	3211072	3211084	3211077	0.982559	263	0	0	0	EG10920	rpsU	Alternative primary in TU	CGAGUUGUAGUUGUAAGGCCGUGCUUCCGAAAGGAAUGCGCGGCUUAUUUUC	...............(((((((((((((....)))).)))))))))......	-21.2	CGGCUUAUUUUCGUUUAUGAAUUGCUAAAAA	4	6
chr	+	3211252	3211262	3211256	0.578716	1592	2.71323e-26	3.4428e-46	5.18796e-30	EG10239	dnaG	Internal	AAGAAUUUCCACGCGUGUUGUCCAUUCCACAACGAGAAAACCCCGUCCUUCA	.............(.((((((.......)))))).)................	-4.4	CCCCGUCCUUCACCGUUAACGGUGAGAAACA	2	2
chr	+	3212937	3212948	3212941	0.373613	2666	4.36625e-05	2.70742e-09	4.28283e-06	EG10239	dnaG	Alternative primary in TU	CCGACAGCCGCACUGAGAGGCAGCGGCAAAUAUAUAAGUACGCCCUCGUAAU	......(((((.((....))..)))))...........((((....))))..	-10.2	CGCCCUCGUAAUUAUCGUUGGCGGUAAACAA	2	3
chr	+	3214965	3214975	3214968	0.985763	231	2.93165e-146	1.05339e-148	1.29818e-304	EG10896	rpoD	Primary	ACCCGGCACUAGGCCCUCUGCACAAACGCCACCUUUUCGGUGGCGUUUUUUA	....(((.....)))........((((((((((.....))))))))))....	-20	UGGCGUUUUUUAUCGCCCACGCACUACCAGC	6	7
chr	+	3215800	3215811	3215804	0.53058	1762	0.000622329	0.0743225	0.0078679	G7593	nfeF	Antisense	ACGUACCCGCUGUGGGUCAUACUGUUCCGCUUCAAAGCGGCGGCUUAAAUUC	..(.((((.....))))).....((((((((....))))).)))........	-12.4	CGGCUUAAAUUCUUAACGACUUUACCUUCGC	3	4
chr	+	3217601	3217609	3217604	0.972222	353	2.82881e-06	2.81147e-09	0	G7594	nfeR	Distant primary	GAUUAAUGCAGUACCGUCACCGCGUCUUCCAGUCGGCUGGCGCGGUGUUUCA	.................(((((((((..((....))..))))))))).....	-19.4	CGCGGUGUUUCACCAUCGCCGACACCUGCGC	3	4
chr	-	3234482	3234493	3234486	0.951024	508	8.7554e-61	8.44905e-50	2.8151e-63	G7603.G7602.IGR	rlmG.higB.IGR	IGR	GUCACACAGAUAAAUUCAUCCGUUGCCAAUCUGGCAACGGAUGUUAUCAUAU	........(((((...((((((((((((...)))))))))))))))))....	-22.9	AUGUUAUCAUAUUGCCAAUUUGUCAACGGAC	3	4
chr	-	3234626	3234636	3234628	0.571406	1621	2.20975e-08	1.02611e-10	1.65887e-21	G7603	rlmG	Distant primary	UACUCCAGGCCGGAUAAGACGCGGCAAGCGUCGCAUCCGGCAAUGUCUGCCC	........(((((((..(((((.....)))))..)))))))...........	-23.3	CAAUGUCUGCCCAGUUCUGGAAUCGCGCUUC	2	3
chr	+	3238448	3238460	3238454	0.300408	4059	1.47966e-08	3.42587e-09	0.00051731	G7606	ygjR.alx.IGR	IGR	UCGUCAUUACGAUGUGUGAAAAAACACAUCCGGUCACCGGGCAACCCGAAAG	..........(((((((......))))))).......((((...))))....	-14.4	GCAACCCGAAAGGAAUACGCAGACGUAUUCC	2	3
chr	+	3238469	3238489	3238483	0.524857	1777	1.29584e-05	1.16755e-28	2.28865e-29	G7607	alx	5' UTR	CCGGUCACCGGGCAACCCGAAAGGAAUACGCAGACGUAUUCCUUUUUUGUUG	((((...)))).((((..((((((((((((....))))))))))))..))))	-22.5	CCUUUUUUGUUGUAAGUGAGACCUUGCCGGA	6	8
chr	+	3238558	3238569	3238563	0.946707	535	6.62716e-279	0	0	G7607	alx	5' UTR	CUAUGCAUAAAAAGCAGCGGCUGACGUCUUCCGACGUUGGCCGUUUUUUUAU	......((((((((..((((((((((((....))))))))))))))))))))	-22.3	CCGUUUUUUUAUGUGUAAGGAACUUCUAUGA	7	8
chr	+	3239700	3239710	3239706	0.805793	998	9.45336e-05	1.56981e-16	2.07603e-18	G7607	alx	Distant primary	CCUGUUCCCCUCACCCUAACCCUCUCCCCAAACGGGGCGAGGGGACUGACCG	.....(((((((.((((................)))).))))))).......	-19.4	GGGGACUGACCGAGUCCUUUUUUGAUGUUGU	6	6
chr	+	3241224	3241234	3241228	0.903237	731	5.67263e-11	6.02295e-15	1.39126e-12	EG12732	sstT	Primary	UGCGUAAUUAAUUGUUUAACCCCUUUCGUCUACGGCGGAAGGGGUUUUCUCA	.................(((((((((((((...)))))))))))))......	-19.8	GGGGUUUUCUCAACUUUAAACGGAUCAAUUC	4	5
chr	+	3247464	3247474	3247470	0.772222	1077	0.0557708	1.82018e-13	1.46068e-17	EG12739	exuR	Primary	AGUAAAUGAAAUUCCUGUCCGACAGGCGCUGCAAUGCGCCUGUUUGUCUCGU	................(.(.(((((((((......))))))))).).)....	-17.5	UGUUUGUCUCGUCGGUAAGCGAAAAGUAUAA	3	4
chr	+	3248484	3248493	3248488	0.643386	1393	3.38565e-15	9.29611e-12	1.86724e-10	G7609	yqjA	Alternative primary in TU	GAUGCAAAUACCUCGCAUGUCGCUUCGCCAGCUAGCCUGGUCCGGCGCUGUU	.((((.........))))(.((((..(((((.....)))))..)))))....	-13.3	UCCGGCGCUGUUUUACUUCUGGUCGGCACGC	4	5
chr	+	3250406	3250415	3250410	0.969958	378	5.00145e-53	3.02177e-54	2.4573e-60	G7614	yqjK	Primary	AACAGCUUCGCGGUUAACUUCCCUCUGGCCGGAGCCAUUCCGGCCUUAUCCC	(((.((...)).)))...........(((((((.....))))))).......	-14.9	CGGCCUUAUCCCUCAAAUUUUUUGAAGAUUU	6	6
chr	+	3252707	3252716	3252712	0.925327	653	7.82238e-12	3.69504e-36	2.72457e-44	G7617	yhaH	Primary	AACCUUAAAACAAAUCUGCUCGCCGGAUGUCUGACUCAUCCGGCUUUUAUCA	.....................((((((((.......))))))))........	-15	CGGCUUUUAUCAUUAUGUUGAUGAAUGAAUA	4	5
chr	-	3253268	3253276	3253270	0.876984	814	0.00336377	2.82881e-06	0.00312204	G7619	yhaJ	Primary	UAAUAUUUAUUAUUGUUAAUAAAAAGGGGCGAAAUAUCGCCCCAAUUCUAAG	.....(((((((....)))))))..(((((((....))))))).........	-16.6	CCCAAUUCUAAGAUUAAUUUGAACCAAACUU	3	3
chr	+	3255321	3255330	3255326	0.85575	878	5.6109e-05	1.13985e-11	4.74267e-13	G7621	yhaL	Distant primary	AACAACCCGUAGGCCGGACAAGAUGCGCCAGCAUCGCAUCCGGCACGAUCCC	.......(((..((((((...(((((....)))))...))))))))).....	-21.6	CGGCACGAUCCCCAAAACCUGGCGUUUAUCU	3	4
chr	-	3258229	3258239	3258234	0.994152	124	1.50125e-21	0	0	G7624	tdcG	Primary	CAUUGCUGUCAGCUUUCAUCCUUGGGUGCACAAAUGUGCACCUUUUUUUUGU	....(((...)))..........((((((((....)))))))).........	-14.1	CCUUUUUUUUGUGAUCUGCCGCAAAUAGAGA	8	9
chr	+	3269983	3269992	3269987	0.807904	991	0.0662378	6.73499e-08	1.37723e-08	EG11174.EG30069.IGR	yhaC.rnpB.IGR	IGR	CUUUCUGCCCCUCCAAAAGUAAAAACCCGCCGAAGCGGGUUUUUACGUAAAA	..................((((((((((((....))))))))))))......	-18.5	UUUUACGUAAAACAGGUGAAACUGACCGAUA	4	4
chr	-	3270062	3270070	3270064	0.971014	367	0	3.89655e-07	3.89655e-07	EG30069	rnpB	Primary	UCAGUUUCACCUGGUUUACGUAAAAACCCGCUUCGGCGGGUUUUUGCUUUUG	((((......)))).....((((((((((((....)))))))))))).....	-20.8	UUUUUGCUUUUGGAGGGGCAGAAAGAUGAAU	5	5
chr	-	3270172	3270183	3270175	0.99448	118	0	0	0	EG30069	rnpB	Primary	AGUUUCACCUGAUUUACGUAAAAACCCGCUUCGGCGGGUUUUUGCUUUUGGA	.................((((((((((((....)))))))))))).......	-19.4	UUUGCUUUUGGAGGGGCAGAAAGAUGAAUGA	4	4
chr	-	3270210	3270219	3270213	0.968967	388	0	0	0	EG30069	rnpB	Primary	AUGAAUGACUGUCCACGACAGAACCCGGCUUAUCGGUCAGUUUCACCUGAUU	........(((((...)))))...(((......)))((((......))))..	-9.6	UUUCACCUGAUUUACGUAAAAACCCGCUUCG	3	3
chr	-	3270502	3270531	3270508	0.29409	4297	4.07898e-09	1.10777e-09	1.86921e-07	EG11175	garK	Alternative primary in TU	CCUCUUCGGGGGAGACGGGCGGAGGGGAGGAAAGUCCGGGCUCCAUAGGGCA	((((((((..(....)...)))))))).(((...)))..((((....)))).	-16	CUCCAUAGGGCAGGGUGCCAGGUAACGCCUG	1	1
chr	+	3277850	3277859	3277855	0.917731	678	4.7113e-09	5.54346e-11	6.65103e-14	G7629	yhaV	Primary	UGUUCACAAUGCCCGCCGAACGCAUUCGUGUUGACCAGCGGGCAUCCUUUCU	........((((((((..(((((....))))).....)))))))).......	-18.5	GGCAUCCUUUCUCACUCCCCGACCAGAAUCA	3	4
chr	-	3278131	3278143	3278136	0.641942	1399	1.5393e-34	4.42308e-47	5.1507e-22	G7630	agaR	Internal	CCGUCAGUCGCAAUCUUUUUACGGCGAUCAGGCUGAGCAAUCGCUGCAAAAU	................((((.(((((((...((...)).))))))).)))).	-9.6	UCGCUGCAAAAUUACCACUUCGAUAUGCUGU	2	2
chr	-	3288007	3288016	3288009	1	37	0	0	0	G7637	yraH	Antisense	GAGGAAGGAAAAGGGCGUUAUCUGACAGGUCAGAUAACGCCCUAACGUAUUA	...........((((((((((((((....)))))))))))))).........	-24	CCUAACGUAUUAACGGUAAUCCAGCGUUACG	2	3
chr	-	3292425	3292434	3292429	0.689171	1269	1	1.38083e-12	7.56795e-06	G7641	rsmI	Primary	GGUAACAGUGCCGAAGCGUUGCGUUAAUCAAAACGCAACGUCUUCUUUUACC	((((....))))(((((((((((((......))))))))).)))).......	-21.2	UCUUCUUUUACCGCACGAUGACGGUAAUGGU	4	4
chr	+	3295541	3295553	3295545	0.585924	1568	2.25241e-10	1.78515e-07	5.95376e-15	G7643	yraN	Internal	AGGACUGCGGUUUAUCGCCGCUAACGUGAACGAGCGUGGCGGCGAGAUCGAU	.......(((((..(((((((((.(((......)))))))))))))))))..	-23.3	GGCGAGAUCGAUCUGAUAAUGCGUGAAGGCC	1	2
chr	-	3296988	3296996	3296991	0.691375	1263	0.000565205	0.117064	1.74472e-08	G7645	yraQ	Distant primary	AUCGUUGUAGGCCUGAUAAGACGCGGCAAGCGUCGCAUCAGGCAUUACAAGG	..(.(((((((((((((..(((((.....)))))..))))))).)))))).)	-27.3	GGCAUUACAAGGGGCUGCUAUUUAAUAAACG	3	4
chr	+	3297033	3297044	3297038	0.787086	1048	1.24939e-18	9.95995e-22	1.66208e-24	G7644	dolP	Primary	CCCCUUGUAAUGCCUGAUGCGACGCUUGCCGCGUCUUAUCAGGCCUACAACG	....(((((..((((((((.(((((.....))))).)))))))).)))))..	-24.2	AGGCCUACAACGAUACAAACCGUAGGUCAGA	1	1
chr	-	3300204	3300213	3300206	0.85635	876	3.51231e-32	4.17733e-31	1.9539e-32	G7650	yhbS	Primary	AAUCUCCGGGGUUUGCAGACUGCUUAACAGCUCUGCAAACCCUGCGCCUUCC	......((((((((((((((((.....))).)))))))))))))........	-24.9	CCUGCGCCUUCCGCUACCAGACGCUCUUUUU	5	6
chr	-	3304458	3304467	3304462	0.855556	880	0.000146153	2.37726e-10	0.185462	EG10617	mtr	Distant primary	CAGGUCUAUGUAGGACAGCGUUGCCAGCUCGGAUAAGGCUUCCCGCGUUAAG	.......((((.(((.(((.(((((.....)).))).)))))).))))....	-13.5	UCCCGCGUUAAGACACACUAUCCCAACAACU	2	2
chr	-	3305894	3305904	3305894	1	38	0	3.49537e-158	0	EG10215	deaD	Primary	GUAAAAUAAUAUAUACAGCCCCGAUUUUUACCAUCGGGGCUUUUUUUCUGUC	................(((((((((.......)))))))))...........	-15.5	UUUUUUUCUGUCUUUUGUACUCGUGUACUGG	7	8
chr	-	3307876	3307888	3307881	0.301871	4016	0.00965191	1.03962e-09	0.00339065	G0-10651	yrbN	Internal	GAAAAUUGCUGAUCAAUUUCAUGAUGAGUUAUGUAGACUGGCCGCCAUUAAU	.......(((.((((......)))).))).........(((...))).....	-6.1	GCCGCCAUUAAUUUUGAGGCACACGUACUAC	4	4
chr	-	3307962	3307978	3307971	0.345063	3009	8.57916e-05	4.36058e-15	2.83888e-12	EG12371	nlpI	Primary	CGUAAUCUUUUUUGAUUGCCAUCACCUUAACGGGUGAGGGCGUUGUUGUUCG	.((((((......))))))..((((((....))))))(((((....))))).	-15.3	CGUUGUUGUUCGUUAAUACACCUACUUUGAG	3	4
chr	-	3308314	3308340	3308332	0.276495	5026	0.000157956	3.50315e-06	0.000140121	EG12371	nlpI	Internal	GGCUAAAGAAGUGUUGAAACAGCACUUCGAAAAAUCGGAUAAGGAACAGUGG	.......(((((((((...)))))))))........................	-10.9	AAGGAACAGUGGGGAUGGAACAUUGUCGAGU	2	3
chr	-	3308600	3308611	3308606	0.390707	2505	1.19545e-15	2.15467e-24	4.49321e-19	EG12371	nlpI	Internal	CAAUCCGACCGGAUAUGCCUGAAGUAUUCAAUUACUUAGGCAUAUAUUUAAC	....((....))((((((((((.(((......))))))))))))).......	-15.6	CAUAUAUUUAACGCAGGCAGGCAAUUUUGAU	4	4
chr	-	3308988	3308998	3308993	0.753089	1116	1.2941e-76	1.23399e-125	1.0183e-84	EG10743	pnp	Primary	AGGGCGAGUAAGGUUGCCAUUUGCCCUCCGCUGCGGCGGGGGGCUUUUAACC	..(((((......)))))....(((((((((....)))))))))........	-27.6	GGGCUUUUAACCGGGCAGGACGCCUUGUUAG	4	4
chr	-	3311280	3311291	3311285	0.94771	529	0	0	0	EG10914	rpsO	Alternative primary in TU	AUUGUUGCUAUGAAUGAUCUUCCGUUGCAGAGGUUCGCGCGGCUAAUGAGAG	...(((((..(((((..(((........))).))))).))))).........	-8.6	GGCUAAUGAGAGGCUUUACCCACAUAGAGCU	3	3
chr	-	3311363	3311373	3311367	0.951085	507	0	0	0	EG10914	rpsO	Alternative primary in TU	UAAUUCUUGCGAGUUUCAGAAAAGGGGGCCUGAGUGGCCCCUUUUUUCAAGC	.(((((....)))))...((((((((((((.....)))))))))))).....	-21	CUUUUUUCAAGCUGACGGCAGCAAUUCACUG	6	6
chr	-	3313188	3313197	3313192	0.850329	896	3.64108e-151	2.19865e-122	3.27785e-203	EG10505	infB	Alternative primary in TU	CCUUCCACCUGAAAUUAAUUUUAAAAAGGGGCUAACAGCCCCUUUUUUGUCA	......................(((((((((((...))))))))))).....	-15.2	CCUUUUUUGUCAGGAGAAUUUAUUAUGGCGA	6	7
chr	-	3315059	3315076	3315069	0.306687	3855	5.35108e-06	7.69763e-05	0.00282497	EG10505	infB	Internal	UCCAGAAGCCUGCUCAGGCCGUUAACCGUGACGUUGUGAUCGGCGAAACUAU	.......(((.(.(((.(.(((((....))))).).))).))))........	-11.1	CGGCGAAACUAUCACCGUUGGCGAACUGGCG	2	2
chr	-	3318018	3318030	3318023	0.389799	2513	3.89315e-06	1.87466e-09	1.19141e-09	EG30061	metY	Alternative primary in TU	GGUUUUUUGUUAUCUGACUACAGAAUAACUGGGCUUUAGGCCCUUUUUUUAU	........((((((((....))).))))).(((((...))))).........	-12.4	CCCUUUUUUUAUGUCUUGGGGGUGGGCUUGU	7	8
chr	-	3318057	3318067	3318061	0.723004	1183	3.9101e-73	3.22676e-88	3.91468e-86	EG30061	metY	Alternative primary in TU	GUUAUAGGGUUCAGUUAUAUAAAGCCCCGAUUUAUCGGGGUUUUUUGUUAUC	................(((.((((((((((....)))))))))).)))....	-15	UUUUUUGUUAUCUGACUACAGAAUAACUGGG	6	8
chr	+	3320014	3320022	3320018	0.958669	455	1.05209e-09	1.44951e-07	2.47342e-10	EG10068	argG	Primary	CAAAGGCCAGUAAUUCGACAUCAACCCUGCCCUUCAGGGGUGGGGUUACCUU	......................(((((((((((...))))))))))).....	-17.1	UGGGGUUACCUUGCUUAUCCUCUGUAAACUC	2	3
chr	-	3321873	3321883	3321878	0.544491	1701	1.45449e-09	5.66124e-11	2.51476e-05	EG30050.G7655.IGR	leuU.yhbX.IGR	IGR	AAAUUUUUCCCUUCUACUGACAUAAUUGGCACUUUAUUGUGUCAACUCCAGU	...............((((......(((((((......)))))))...))))	-9.2	GUCAACUCCAGUUCCGGUACGAAUACGGAUA	2	2
chr	-	3322248	3322302	3322285	0.301766	4020	1.43274e-06	1.48043e-12	0.00015278	EG12095	secG	Internal	GCUGCUGGCAACGUUAUUCUUCAUCAUCAGUCUGGUGCUGGGUAACAUCAAU	(((...)))...(((((((..(((((......)))))..)))))))......	-12.3	GGUAACAUCAAUAGCAACAAAACCAAUAAAG	1	1
chr	-	3322367	3322406	3322385	0.31708	3602	3.03767e-08	1.14266e-15	3.16842e-11	EG12095	secG	Internal	AAGGUAAAGGCGCUGAUAUGGGAGCCUCCUUCGGAGCAGGCGCUUCCGCUAC	..(((..(((((((....(.((((....)))).)....)))))))..)))..	-15.5	CGCUUCCGCUACGCUGUUUGGUUCAAGUGGU	3	4
chr	-	3322679	3322689	3322682	0.811271	978	2.04894e-51	2.82951e-67	1.34998e-95	EG11553	glmM	Primary	AGCGUUAGAUAACUGGCUAAAAAGGCGGCGAUUGUCGCCUUUUUUCUCAGCG	............((((..(((((((((((....)))))))))))..))))..	-19.3	UUUUUCUCAGCGAACACAUCGGUUUUGCUGU	5	6
chr	-	3324933	3324945	3324938	0.868419	835	5.5671e-28	5.61494e-48	5.45853e-43	EG11506	ftsH	Primary	GAUGACUGUAUUUGUACCGAAAACCCCGGGGCGUGCUCCGGGGUUUUUUCUU	..................(((((((((((((....)))))))))))))....	-21	GGGUUUUUUCUUAUCAAUUCAUACCAGGGAU	6	8
chr	-	3327801	3327813	3327806	0.495614	1901	2.5001e-12	1.51619e-10	5.48108e-08	EG12794	yhbY	Antisense	GAACAACUGGCUUGAGCGGAUGUGCCAGACCUUUCAGGUGCUGUUUUUGUUU	(((((((((((............)))))((((...)))).......))))))	-10.3	CUGUUUUUGUUUAGUACUCAGAUUCAUCGUA	5	6
chr	-	3327896	3327910	3327902	0.409235	2353	0.00385063	7.88837e-12	0.000319189	EG12794	yhbY	Antisense	CUUCGGUGGCGAUUUUCACCUUGAUGAGUUCAUGGUGCUCUAACGCUUGUUC	.......((((.....((((.(((.....))).))))......)))).....	-11.5	UAACGCUUGUUCAAUCUCGGCCAGCACCCCU	2	4
chr	-	3328163	3328172	3328167	0.799186	1023	4.36481e-73	4.0857e-72	1.20021e-62	EG10415.EG12794.IGR	greA.yhbY.IGR	IGR	GUUGAUGUAUUGUAAAGAAAGGAAAAAGGCCGCUAUGCGGCCUUUUAUCAAC	(((((((.................(((((((((...))))))))))))))))	-17.5	CCUUUUAUCAACGAACAGAGCGUGGCAUUUU	4	5
chr	+	3328193	3328204	3328199	0.993767	132	0	0	0	EG12794	yhbY	Distant primary	AAUGCCACGCUCUGUUCGUUGAUAAAAGGCCGCAUAGCGGCCUUUUUCCUUU	....................((.((((((((((...))))))))))))....	-15.5	CCUUUUUCCUUUCUUUACAAUACAUCAACAU	5	6
chr	-	3330395	3330404	3330397	0.985063	238	3.43224e-60	9.02843e-54	1.42578e-121	G7656	obgE	Distant primary	CACUUUGUCAAUAAUCUGAAGCCCCGGCCAUGUGCCGGGGUUUCUUUUUGAC	......(((((......(((((((((((.....)))))))))))...)))))	-24.4	UUUCUUUUUGACUAAUUGUUCUGAUAAAUAU	5	8
chr	-	3332442	3332463	3332448	0.502768	1866	1.1471e-07	1.01086e-15	4.13267e-19	EG11499	yhbE	Internal	GCCGGGCUGUUUGGGAACUUCAUCCUGUUCAGCUCAUCCUUGCAAUACCUGA	...((((((..(((((......)))))..)))))).................	-13.7	UGCAAUACCUGAGUCCGACCGCUUCGCAGGU	2	2
chr	-	3332799	3332811	3332804	0.96715	400	0	0	0	EG50002	rpmA	Alternative primary in TU	GCGUCCCGGUAACGGAUGAAAGCCCCGCAACACGUUGCGGGGCUUUUUACAU	.(((((.(....))))))((((((((((((....))))))))))))......	-26	GGCUUUUUACAUUCGAUAACCGGUAAAAAUG	5	5
chr	+	3334716	3334727	3334721	0.822635	951	5.10397e-41	4.89109e-51	2.1714e-87	EG10017	ispB	Primary	GCGAUCGUUAAUCCCCUCCCCUCAUCCCGCGCAGCGCGCGGGAUGGUUCCAG	.....................(((((((((((...)))))))))))......	-20.2	GGAUGGUUCCAGUAAGUUCCAUAAAAACACU	2	2
chr	-	3335182	3335198	3335191	0.893041	766	1.82724e-105	1.91936e-118	2.98942e-172	EG11358	murA	Primary	CGAAUAAUCGUCUGAGAGCUGGCAGCCCCGUUCGCGGGGCUACCGCCAGACC	.........(((((...((.((.(((((((....))))))).))))))))).	-24.1	UACCGCCAGACCACUCAUUUUUUCGGUUUAG	6	6
chr	+	3335223	3335234	3335229	0.709722	1214	0.00284169	4.22233e-05	0.000115968	EG10656	sfsB	Primary	AAAAAAUGAGUGGUCUGGCGGUAGCCCCGCGAACGGGGCUGCCAGCUCUCAG	......((((.((.(((((...(((((((....)))))))))))))))))).	-26.8	GCCAGCUCUCAGACGAUUAUUCGCCUUUCAC	3	4
chr	-	3336867	3336877	3336871	0.770734	1083	3.58602e-61	6.34893e-70	2.10151e-55	G7658	mlaB	Primary	AACCUGCCUGCAAGUCGAGCCUUGUCUGAUUUAUCAGCGAGGCUUUUUGCUU	.........(((((..((((((((.((((....)))))))))))))))))..	-20	GGCUUUUUGCUUAUUUAUGCCAGCGCAACUU	5	5
chr	-	3337062	3337078	3337072	0.495176	1903	2.32407e-08	2.16095e-22	0.000136569	G7659	mlaC	Alternative primary in TU	CCGUGUCUCCCGCGUGGAUACGGGGGGACUGGCACUGCUGCUCCAUCUUAUC	(((.(((((((.(((....)))))))))))))....................	-17	CUCCAUCUUAUCGAUCUGGCGAAAAAGCAGG	2	3
chr	+	3348022	3348036	3348026	0.592871	1547	4.28043e-20	6.17488e-24	1.46752e-12	EG12146	rapZ	Alternative primary in TU	AGCAAACUGUUGAAAUCACAAACAAGCUGGGCAUGCAUGCCCGGCCUGCAAU	.(((...((((.........)))).((((((((....)))))))).)))...	-16.2	CCGGCCUGCAAUGAAGCUGUUUGAAUUAAUG	3	4
chr	-	3348152	3348161	3348153	0.536111	1729	1	4.80058e-06	0.000152571	EG12147	npr	Antisense	UAACGGCGGCCAGUGCUUCCUCUUCCUGUGGACCGGUCGCUUCAACUUCAAU	....(((((((.((.(.............).)).)))))))...........	-13.7	UUCAACUUCAAUCUGCCGUCCUUUGGCAGAA	3	3
chr	+	3348246	3348259	3348252	0.67917	1291	3.10523e-05	1.33745e-05	1.13985e-11	EG12147	npr	Primary	UAUCGCCCUCUUUAAUUCUGGUUUUGAUGAAGAUUAAUCUUCAUCACUUUGA	........................(((((((((....)))))))))......	-10.2	UCAUCACUUUGACAUACAACUCCCUUCAAAC	3	3
chr	+	3348571	3348599	3348579	0.372884	2677	0.000359096	1.06539e-06	2.67715e-08	G7667	yrbL	Internal	ACGCUGUAUCAAGAUUGUCUACCAUCGUGGCGAUGGUGGCGAUAAAGAGAUC	........((...((((.(((((((((...)))))))))))))...))....	-15.4	GAUAAAGAGAUCCGCCGUGAGUUAAAGUACU	2	2
chr	+	3349179	3349198	3349185	0.804843	1003	5.74952e-78	1.55174e-85	4.29826e-92	G7667	yrbL	Primary	CCGUAAAAUCCACGCCUGACGGCUACGCACGUAGCCCGAUGGCGAGGAGACU	........(((.((((....((((((....))))))....)))).)))....	-20.7	GGCGAGGAGACUUUGAAACGAAGUGGAUUAG	3	3
chr	-	3349706	3349719	3349712	0.555222	1665	0.0022204	0.0235772	1.13985e-11	EG11383	elbB	Alternative primary in TU	UUUGCGGUUAAUGGUUGUCCUCGCCGUUUUCUGGGGCGGGGGCAUCGCGUUG	...((((........((((((((((.(.....).))))))))))))))....	-21.8	GGCAUCGCGUUGUUUAGCGUUGCGCCUGUUC	3	5
chr	+	3350693	3350703	3350697	0.997566	76	1.8196e-286	0	0	G0-8871	arcZ	Primary	CUGGUGUUGGCGCAGUAUUCGCGCACCCCGGUCUAGCCGGGGUCAUUUUUUA	.........((((.......))))((((((((...)))))))).........	-20.6	GGUCAUUUUUUAGUGGCUUUUGCCACCCACG	6	6
chr	+	3354137	3354152	3354141	0.519456	1799	0.000492883	2.36568e-08	0.00348374	G7669.EG10403.IGR	yhcC.gltB.IGR	IGR	CAUUUUUAGCUCAAUUCGGCGAUGACCUGGAUCAAUCGUCCCGGCCUGCUUU	.......(((.....((((.(((((..........)))))))))...)))..	-9.8	CCGGCCUGCUUUUAUCAACUGCAUAAUCAAU	4	5
chr	+	3360657	3360666	3360661	0.676471	1297	0.0078679	5.75316e-06	5.75316e-06	EG10404	gltD	Alternative primary in TU	GUUUAAGCGAGGUAACAAUGAAUUCGCCAGACUGUGUCUGGCGAAUCAAAUU	..................(((.((((((((((...)))))))))))))....	-17.9	GCGAAUCAAAUUACUGACGAAGUGCGCGUUG	2	2
chr	+	3360780	3360788	3360785	0.6	1528	1.57494e-05	0.00860152	1	EG10404	gltD	Alternative primary in TU	UUCAAUAAAUUGUGCUUUGUUCACCAAGUCUGAUGAGUGAAGCACAUCAAGC	..........(((((((((((((.((....)).)))))))))))))......	-13.7	AGCACAUCAAGCAAUUUCUCAUUUACAAUCC	3	4
chr	+	3362025	3362033	3362027	0.97619	323	0	0.00312204	0	EG11514	gltF	Primary	CAGUUAGCUAUAACUCGGACAGAUUAUGCCCUAUGACAUGGUCUGUCUUAAU	.(((((....))))).((((((((((((........))))))))))))....	-17.3	GUCUGUCUUAAUCAAUCUCAUCGCAAACAGU	2	3
chr	+	3368239	3368248	3368244	0.855556	879	3.32336e-05	7.64181e-06	0.00336377	G7674	yhcG	Internal	UCCCAUCGGCAAAGAUUUGGCAGACGCUGUCUGCCAAAUCUUUCCCCUUGCC	...((..((.(((((((((((((((...))))))))))))))).))..))..	-25.2	UUUCCCCUUGCCCAGGUCCACCUACGUCCGU	3	3
chr	-	3376238	3376250	3376243	0.974502	335	2.36316e-287	0	0	EG10978	sspB	Primary	CGCGUUGUGAAGUAAUACAAAACAGGCCCAGGCGGCCUGUUUUGUCUUUUUA	........((((....((((((((((((.....))))))))))))))))...	-19	UUUGUCUUUUUAAUGACUUAAUAAAAUAGCG	5	5
chr	-	3377747	3377760	3377752	0.997009	84	0	0	0	EG10908	rpsI	Primary	CCGGCAGAAAACAAUUUUCGAAAAAACCCGCUUCGGCGGGUUUUUUUAUAGC	......(((((...)))))((((((((((((....)))))))))))).....	-17.6	UUUUUUUAUAGCUAAAAUCUGAAUCAGCGUA	7	8
chr	+	3380620	3380632	3380626	0.958848	454	1.05153e-148	2.71066e-201	3.26335e-201	G7681	zapG	Primary	CGAAGCGCGACUAAUUUAUUUUUCGGGCGCAGCCAUUGCGCCCUCCUCUUCU	.((((.(.((..............(((((((.....)))))))))).)))).	-15.6	CCCUCCUCUUCUCUCCCUCCCCGACUAUCAU	2	3
chr	-	3383276	3383285	3383278	0.947537	530	9.79592e-16	5.11761e-26	9.91983e-31	EG10576	mdh	Primary	UGAUUAGCGGAUAAUAAAAAACCGGAGCACAGACUCCGGUUUUUUGUUUUGA	............(((((((((((((((......)))))))))))))))....	-19.2	UUUUUGUUUUGAGCGCACGACUUAAUUGGUU	5	9
chr	+	3383311	3383318	3383315	0.666667	1325	1	0	0	EG11652	degS	Primary	UAAGUCGUGCGCUCAAAACAAAAAACCGGAGUCUGUGCUCCGGUUUUUUAUU	...................(((((((((((((....)))))))))))))...	-17.4	CGGUUUUUUAUUAUCCGCUAAUCAAUUACUU	6	8
chr	-	3385036	3385046	3385040	0.85417	888	1.66984e-15	3.51231e-32	4.39372e-21	EG10070	argR	Antisense	UGUCAUCGCCAGCGAUGGUGCCCAGAAUACCUUCUGCUUUGCCCAGUGAGUC	..((((.((.(((((.((((.......)))).)).)))..))...))))...	-9.9	GCCCAGUGAGUCCAGCAGGCGAGCAAUUAAC	2	2
chr	+	3385203	3385213	3385209	0.962106	436	8.5385e-99	8.33352e-167	1.79723e-130	EG10070	argR	Primary	GACCAGGAGCUUUAAUCUCUGCCCCGUCGUUUCUGACGGCGGGGAAAAUGUU	...(((((.......)).)))((((((((((...))))))))))........	-19.6	GGGGAAAAUGUUGCUUAUCCCUCUCAACCCC	2	3
chr	+	3385847	3385857	3385851	0.996499	90	2.08248e-208	0	0	G7683	yhcN	Primary	AACCCUCAUCGUCUUGUCCGACGAUAUUGCCCCCGGUUCGGGGGCUUUUUUU	.......((((((......))))))...(((((((...))))))).......	-21.6	GGGGCUUUUUUUUGCGCUAAUGACGAACAUU	8	8
chr	-	3390479	3390489	3390482	0.804201	1006	1.88036e-11	1.39126e-12	4.46465e-28	G7689	tldD	Primary	GUCCCCUCGCCCCUUUGGGGUGAGGGUUAGGGUGAGGGGAACCCGUUGGCAC	...((((((((((...))))))))))...((((.......))))........	-26.2	ACCCGUUGGCACAGGUUUGUACAACGUAACA	3	4
chr	-	3390497	3390505	3390499	0.505491	1854	2.37529e-09	1.44879e-13	2.2239e-07	G7689	tldD	Primary	UUCUACGUGCACGAACGGUCCCCUCGCCCCUUUGGGGUGAGGGUUAGGGUGA	.....(((......)))...((((((((((...)))))))))).........	-22.8	GGGUUAGGGUGAGGGGAACCCGUUGGCACAG	2	2
chr	+	3390533	3390545	3390541	0.762879	1099	8.51894e-08	4.01299e-12	6.83143e-06	G7688	aaeR	Primary	GUUCCCCUCACCCUAACCCUCACCCCAAAGGGGCGAGGGGACCGUUCGUGCA	(.(((((((.((((...............)))).))))))).).........	-20	ACCGUUCGUGCACGUAGAAAGAUUAAUUAUC	2	3
chr	-	3392112	3392124	3392117	0.781316	1060	3.97677e-49	3.03278e-46	1.0119e-52	G7689	tldD	5' UTR	AGCCGUUGCCUGAUGCGACGCUGUGCGUCUUAUCAGGCCUACAAACCGGAAC	..(((((((((((((.(((((...))))).)))))))).....)).)))...	-21.2	ACAAACCGGAACAUAACCGUAGGCUGGAUAG	1	1
chr	-	3392202	3392216	3392208	0.408856	2359	2.40716e-05	4.18569e-08	0.000453954	G7690.G7689.IGR	yhdP.tldD.IGR	IGR	AGCCGUUGCCUGAUGCGACGCUGUGCGUCUUAUCAGGCCUACAAACGGAACA	..(((((((((((((.(((((...))))).)))))))).....)))))....	-25	ACAAACGGAACAUAACCGUAGGUCGGAUAAG	1	1
chr	-	3392291	3392307	3392299	0.402972	2402	0.00331618	4.08857e-06	2.70805e-06	G7690	yhdP	Distant primary	AGCCGUUGCCUGAUGCGACGCUGUGCGUCUUAUCAGGCCUACAAACGGAACA	..(((((((((((((.(((((...))))).)))))))).....)))))....	-25	ACAAACGGAACAUAACCGUAGGUCGGAUAAG	1	1
chr	-	3395929	3395940	3395933	0.700911	1235	1.86724e-10	3.24418e-25	6.50996e-13	G7690	yhdP	Internal	GGAUGUCUGGCAGAGCCUGUUACAUAUGCGCUGGCAGUUUCGCGACCUCACU	((.((((((.(((.((.(((...))).)).))).)))....))).)).....	-11.9	CGCGACCUCACUUUCUGGCAGCUGCGCUUUC	3	4
chr	-	3397408	3397436	3397427	0.500702	1873	2.09856e-07	5.78962e-15	2.39676e-14	EG11299	rng	Internal	GUGGUGAAAGAUCCGCUUGGCACUAAAGGUGCGCGCCUGACCACCGAUAUCA	.(((((..((...(((...(((((...)))))))).))...)))))......	-13.4	CCACCGAUAUCACGCUCCCUUCUCGCUAUCU	2	3
chr	-	3397615	3397625	3397620	0.702103	1231	2.33206e-18	2.64049e-39	1.04127e-19	EG11299	rng	Internal	CAAGGGUCGUGUAAGUCGUGUACUUCCGGGUAUGCAGGCGGCUUUUGUAGAU	((((((((((.(.....(((((((....)))))))).)))))))))).....	-15.7	GCUUUUGUAGAUAUUGGGCUGGAUAAAGCCG	4	5
chr	-	3398427	3398437	3398433	0.43361	2221	0.00125966	5.45325e-06	3.48094e-08	EG10610	mreD	Internal	ACCGGAAGUGUUCUGGAGUAGUGUAGUCAAUGGGGUGCUCUGGCCGUGGAUU	.((((.......((((((((.(.((.....)).).))))))))))).)....	-12	UGGCCGUGGAUUUUCUUGCUGAUGCGCAAAG	4	6
chr	-	3399825	3399838	3399831	0.504198	1859	2.33922e-12	2.16204e-11	2.04059e-17	EG10608	mreB	Alternative primary in TU	GGACGUUCAGUCAAAUCCGUACUUAUAUGGAUACCGCCGUCAGUCCUUUCUA	((((...(.((...(((((((....)))))))...)).)...))))......	-12.7	CAGUCCUUUCUACUUUGUUUCCAAUGCUCCU	3	6
chr	-	3399976	3400003	3399992	0.507042	1848	5.25982e-20	4.70796e-18	2.608e-24	EG10608	mreB	Alternative primary in TU	CGGAUGCAGGCAGGGGAAGUGUCUGUUUACCCUGCCUGGUCUGAUACGAGAA	(((((.(((((((((..............)))))))))))))).........	-23.4	CUGAUACGAGAAUACGCAUAACUUAUGAAGC	2	3
chr	+	3404494	3404503	3404498	0.936975	590	3.89655e-07	1.7826e-20	1.96583e-24	EG11315	yhdH	Primary	AGGUUAACUAACCAUUUAGCAGGGAAUAAUAAGAGAGGGAACUCAUUUUGAA	.((((....))))................((((((((....))).)))))..	-5.9	ACUCAUUUUGAAAUCAUUAUUCAAUCGGUUA	4	4
chr	+	3407305	3407316	3407309	0.975852	327	0	0	0	EG10276	accC	Primary	AAAAAUAAGACUGCUAAAGCGUCAAAAGGCCGGAUUUUCCGGCCUUUUUUAU	........(((.((....)))))(((((((((((...)))))))))))....	-20.6	GGCCUUUUUUAUUACUGGGGAUCGACAACCC	6	8
chr	+	3410046	3410056	3410050	0.704576	1225	1.04127e-19	7.0498e-20	2.83847e-27	EG11497	prmA	Primary	CAAAAGGCACGUAAAUUUGCCGAUUAUUUACGCAAAUUUGCGUGCCAAAAUU	.....(((((((((((((((...........)))))))))))))))......	-23.1	CGUGCCAAAAUUUUCAUUCAUAAAGAAAAAU	4	4
chr	+	3411625	3411637	3411630	0.9958	99	0	0	0	EG10317	fis	Primary	AAAUGCUUGAUUAAAAAGGCGCUACUCGGCAUGGGGAAGCGCCUUUUUUAUA	............(((((((((((.(((......))).)))))))))))....	-19.7	GCCUUUUUUAUAGGUGUCACAAAGGGAGUGA	6	7
chr	-	3423208	3423217	3423209	0.969457	387	3.47944e-28	2.5437e-67	2.4312e-52	EG30091.EG12837.IGR	rrfF.yhdZ.IGR	IGR	GACAUCAAAUCAAGCGAAAGGCCAUCCGAAAGGAUGGCCUUUUUGCUUUUCG	...........((((((((((((((((....)))))))).))))))))....	-24.9	UUUUGCUUUUCGAACUAACAUUCAAUUAAUG	4	4
chr	+	3423242	3423249	3423246	0.611111	1498	1	0	0.00284169	EG12837	yhdZ	Primary	UGAAUGUUAGUUCGAAAAGCAAAAAGGCCAUCCUUUCGGAUGGCCUUUCGCU	(((((....)))))...(((..(((((((((((....))))))))))).)))	-22.6	UGGCCUUUCGCUUGAUUUGAUGUCUGGCAGU	3	3
chr	-	3423246	3423267	3423260	0.532597	1757	2.57864e-18	1.07781e-40	1.18246e-24	EG30091.EG12837.IGR	rrfF.yhdZ.IGR	IGR	CGAAGCAACGGCCCGGAGGGUGGCGGGCAGGACGCCCGCCAUAAACUGCCAG	.........(((..((...(((((((((.....)))))))))...)))))..	-23.5	AUAAACUGCCAGACAUCAAAUCAAGCGAAAG	1	1
chr	-	3429635	3429645	3429637	0.931732	621	2.09373e-48	4.89113e-50	2.19692e-45	G7697	yrdB	Distant primary	CGGAUCUGUUUGACGGGGCUACCGAGAUACAGAUAUCCGCUCUCCAGCCGUU	(((((((((.(..(((.....)))..).)))))..)))).............	-13.9	UCUCCAGCCGUUUAUUUUGUGGGACCAGACU	4	7
chr	+	3429909	3429917	3429913	0.821338	956	4.32917e-07	4.01299e-12	5.17709e-13	G7696	yrdA	Distant primary	GCUAACCACUGUUCUGGCGUAUCUCCAGUAAAGCGAUACGCCAGACUCUCGC	............(((((((((((.(.......).))))))))))).......	-17.9	CCAGACUCUCGCCAGAGAUCGCGCAUGUCAG	1	2
chr	+	3434283	3434303	3434288	0.621663	1472	3.5033e-29	1.06167e-49	1.03552e-32	EG11440	def	Alternative primary in TU	UUUGCGGGUACACCUGACUUUGCAGCGCGUCAUCUCGACGCGCUGUUGUCUU	.....((.....)).(((...((((((((((.....)))))))))).)))..	-23	CGCUGUUGUCUUCUGGUCAUAACGUCGUUGG	2	3
chr	+	3435196	3435207	3435201	0.805476	1001	5.19693e-67	2.87141e-64	3.45851e-82	EG11268	fmt	Primary	GUCUGGUCUGAUAGUCCACUCUUCUAAGCCCGGUCUUGCCGGGCGUUUUUAU	(..(((.((...)).)))..)......(((((((...)))))))........	-16.2	GGGCGUUUUUAUACUUAUGAAAAAACAACGU	5	6
chr	+	3437922	3437932	3437928	0.908009	711	2.14299e-28	4.92254e-32	3.60892e-49	EG11019	trkA	Primary	GCCCUUUCUUCUUGUAAUUAAUAAGGCGUCUAAUGACGCCUUAUUAUUUCCC	..................((((((((((((....))))))))))))......	-18.1	UUAUUAUUUCCCUUUGAUUAUCAAGGAUUAA	3	4
chr	+	3438494	3438505	3438498	0.917624	680	8.34862e-85	7.69005e-142	3.26112e-120	EG11180	mscL	Primary	GCAGAAGACCAGUGGUAAAAAAGUGAUUUACUUUCUUGCCACUGGCCUCCCA	.....((.((((((((((.((((((...)))))).)))))))))).))....	-20.6	ACUGGCCUCCCAGUUCCCCCGAUUGCCAUGU	2	2
chr	-	3439566	3439579	3439572	0.99664	87	0	0	0	EG10878	rplQ	Primary	AGAGUAAUCUGAAGCAACGUAAAAAAACCCGCCCCGGCGGGUUUUUUUAUAC	(((....)))........((((((((((((((....))))))))))))))..	-18.7	GUUUUUUUAUACCCGUAGUAUCCCCACUUAU	7	8
chr	-	3439889	3439942	3439900	0.310982	3741	2.49652e-09	6.15252e-10	8.90772e-12	EG10893	rpoA	Alternative primary in TU	GCCAGGCUAUGUUCCGCAAUAUGGCAGGUUCACUGGUUCGUCAUGAAAUCAU	(((..((((((((....)))))))).)))....(((((........))))).	-10.6	UCAUGAAAUCAUCAAGACGACUCUGCCUAAA	1	2
chr	-	3441564	3441589	3441575	0.26108	5916	1.77447e-05	1.79792e-05	5.41086e-07	EG10910	rpsK	Alternative primary in TU	CGACUUAUUCCUUAAGUCUGGCGUUCGCGCGAUCGAUACCAAGUGUAAAAUU	.((((((.....))))))(.(((....))).)....................	-8.8	AAGUGUAAAAUUGAACAAGCUCCUGGCCAGC	2	2
chr	-	3442429	3442441	3442433	0.294481	4277	5.38967e-09	2.00438e-12	6.92479e-07	EG10912	rpsM	Internal	UAGGAGUGCAUAGUGGCCCGUAUAGCAGGCAUUAACAUUCCUGAUCAUAAGC	((((((((..(((((.((.((...)).))))))).)))))))).........	-14.6	CUGAUCAUAAGCAUGCCGUAAUCGCAUUAAC	2	2
chr	-	3442549	3442561	3442554	0.474605	1981	2.05893e-32	1.31893e-49	3.55931e-38	EG11232	rpmJ	Primary	UUUUCUUGCAAAGUUGGGUUGAGCUGGCUAGAUUAGCCAGCCAAUCUUUUGU	.......(((((...((((((.((((((((...)))))))))))))))))))	-21.2	CCAAUCUUUUGUAUGUCUGUGCGUUUCCAUU	4	5
chr	-	3443618	3443630	3443623	0.41188	2338	1.85383e-24	7.55393e-31	5.80097e-24	EG10766	secY	Internal	UGCCUGGUAUGCAAGGCCUGGUGAUUAACCCGGGCUUUGCAUUCUACUUCAC	....(((.(((((((((((((........))))))))))))).)))......	-23.4	AUUCUACUUCACCGCUGUUGUAAGUCUGGUC	2	3
chr	-	3447963	3448038	3447989	0.256088	6251	6.55055e-05	1.1809e-06	8.59005e-05	EG10875	rplN	Internal	CAUCAUCAAGAUCACCAUCAAAGAAGCAAUUCCGCGUGGUAAGGUCAAAAAA	.........(((((((((....(((....)))...)))))..))))......	-8	AAGGUCAAAAAAGGUGAUGUGCUGAAGGCGG	1	2
chr	-	3448254	3448263	3448258	0.854953	884	4.88754e-286	0	0	EG10916	rpsQ	Primary	UACACUCUCUCAAUACGAAUAAACGGCUCAGAAAUGAGCCGUUUAUUUUUUC	................((((((((((((((....))))))))))))))....	-20	GUUUAUUUUUUCUACCCAUAUCCUUGAAGCG	6	9
chr	-	3449795	3449806	3449800	0.290979	4398	5.86694e-09	1.17013e-09	2.97623e-08	EG10882	rplV	Alternative primary in TU	CUGGGUAUUGUAAAACCAUGGAACUCUACCUGGUUUGCGAACACCAAAGAAU	.(((((.(((((((.(((.((.......)))))))))))))).)))......	-13.2	ACACCAAAGAAUUCGCUGACAACCUGGACAG	2	2
chr	-	3450356	3450374	3450367	0.27187	5244	0.000298155	1.65437e-13	0.00010509	EG10865	rplB	Alternative primary in TU	GUUCAACGAUCUUUCCUAACAUGAUCGGUUUGACCAUCGCUGUCCAUAAUGG	..(((((((((...........)))))..))))((((...........))))	-6.7	UGUCCAUAAUGGUCGUCAGCACGUUCCGGUA	2	2
chr	-	3451243	3451263	3451256	0.248553	6855	9.08e-05	0.000817772	0.000112349	EG10883	rplW	Alternative primary in TU	UUAACCCUGAGCUGCACAAGGGCAAACCUUUUGCUCCGUUGCUGGAAAAAAA	.....((.((((.(((.((((.....)))).)))...))).).)).......	-10.5	GCUGGAAAAAAACAGCAAAUCCGGUGGUCGU	1	1
chr	-	3453286	3453294	3453288	0.261215	5894	7.66442e-07	2.92039e-05	2.2708e-06	EG10909	rpsJ	5' UTR	UCCCAUCAAUCGUAAUGGGUCUGAGGAGUAAUCAUUUUCGUUUAUAAAAUAA	.(((((........)))))..((((((.......))))))............	-6.9	UUUAUAAAAUAAUUGGAGCUCUGGUCUCAUG	3	4
chr	-	3453283	3453310	3453301	0.264176	5722	0.000993032	4.09343e-10	6.75777e-06	EG10909	rpsJ	5' UTR	AACGGUUACACUCUCCCAUCAAUCGUAAUGGGUCUGAGGAGUAAUCAUUUUC	...((((((.(((.(((((........)))))...)))..))))))......	-14.7	GUAAUCAUUUUCGUUUAUAAAAUAAUUGGAG	4	4
chr	-	3466210	3466220	3466213	0.707185	1219	1.01518e-10	5.17709e-13	0.00479012	EG10113	bfr	Primary	CGCGAAGAAGGUUGAGCCGUGUCGGGAGGGAGAACCCUCCCGGUUAAUAAGA	((((.............))))(((((((((....))))))))).........	-18.8	CGGUUAAUAAGAGAUCCAGGCCAGAUACCCC	2	2
chr	-	3467084	3467093	3467084	1	39	0	4.7113e-09	0	EG11237	chiA	Primary	CGCCGCAUUUUUUGUCAAUGGGCUACUUUUGGUAGCCCAUUAUUUUUAUUCA	....(((.....))).(((((((((((...)))))))))))...........	-16.4	UAUUUUUAUUCAUAUUUCUAUUCUUUGCUUA	5	6
chr	-	3470085	3470096	3470088	0.999224	49	0	0	0	EG11036	tufA	Primary	GUUAAUUAGUUUUGAAUUGAAAAGGGCGCUUCGGCGCCCUUUUUGCAUUUGU	.............((((((((((((((((....)))))))))))).))))..	-19	UUUUGCAUUUGUUGACGGCAUAUCUUAUUCG	4	5
chr	-	3471045	3471072	3471057	0.239002	7722	0.00165037	0.000768885	0.000911885	EG11036	tufA	Internal	CGUCACUACGCACACGUAGACUGCCCGGGGCACGCCGACUAUGUUAAAAACA	.(((.(((((....)))))..((((...))))....))).............	-9.1	AUGUUAAAAACAUGAUCACCGGUGCUGCUCA	2	3
chr	-	3471331	3471348	3471341	0.341719	3074	8.47002e-17	8.25795e-15	9.31458e-15	EG10360	fusA	Alternative primary in TU	GUUAAUACCAAAGUCCCGUGCUCUCUCCUGAAGGGGAGAGCACUAUAGUAAG	.................(((((((((((....))))))))))).........	-20.4	CACUAUAGUAAGGAAUAUAGCCGUGUCUAAA	1	2
chr	-	3476564	3476573	3476568	0.973614	343	0	1.12112e-65	7.47877e-66	G7716	fkpA	Primary	GCUAAAAAAUAAGCAUUAAGAACCGCCGCCUGACCAGGCGGCGGUUUUUUUA	(((........)))...((((((((((((((....))))))))))))))...	-26.4	GCGGUUUUUUUAUUACAGGCCGGAUAUAAUU	7	9
chr	-	3477736	3477745	3477740	0.802136	1014	1.81501e-09	8.51618e-12	6.73499e-08	EG11663	slyD	Alternative primary	UCUCGGUCAGCAGACGCAGAUGAUCGCGCAGUUUCGCCAUCUCCAUUUCAUG	(((..(((....)))..))).(((.(((......))).)))...........	-9	CUCCAUUUCAUGAGCGGUCACCGUGACGUUC	3	3
chr	-	3477857	3477867	3477860	0.997409	78	0	7.33132e-292	0	EG11663	slyD	Primary	CUAAUACCGAAAAAGUGACAAAAAAGCGGGGAAUCCCCGCUUUUUUUACGCC	..............(((..((((((((((((...))))))))))))..))).	-19.7	UUUUUUUACGCCUCAAUAAUGUGGCGGUGGC	7	7
chr	+	3477891	3477904	3477896	0.826896	943	1.13785e-28	1.54489e-67	3.5272e-54	EG11664	slyX	Primary	GCCACAUUAUUGAGGCGUAAAAAAAGCGGGGAUUCCCCGCUUUUUUGUCACU	(((.((....)).)))(..((((((((((((...))))))))))))..)...	-23.5	UUUUUUGUCACUUUUUCGGUAUUAGUGGCAA	6	7
chr	+	3478026	3478035	3478030	0.967425	397	5.39961e-08	8.42384e-15	3.9408e-10	EG11664	slyX	Alternative primary	UGGCCAUGACCGCCGCAGCAACCGUCGUGGUCGUGAUCGUGGUGGUGAUCGU	(.((((((((((((((.((....)).)))).)).).))))))).).......	-18.1	GGUGGUGAUCGUGCGCGCCGUGAACGUGACC	1	1
chr	-	3478433	3478462	3478445	0.286615	4578	0.00121	6.34389e-05	4.63521e-05	EG11663	slyD	Internal	GAAAGUAGCAAAAGACCUGGUGGUCAGCCUGGCCUAUCAGGUACGUACAGAA	..............((((((((((((...))))).)))))))..........	-15	GUACGUACAGAAGACGGUGUGUUGGUUGAUG	2	2
chr	+	3484683	3484694	3484688	0.621569	1473	1.03787e-07	8.51894e-08	1	EG12365	prkB	Internal	CGGAAAUGGACAUGGCGAUCCGCAAAGCGCGCGACGCCGGGCGGCAUAUCAG	..((.(((....(((((.(((((.....))).))))))).....))).))..	-15.8	GCGGCAUAUCAGCUACUUCGGCCCCGAGGCU	2	2
chr	-	3485361	3485370	3485365	0.794355	1031	1.66896e-15	2.15702e-29	3.25507e-30	EG11182	yhfA	Primary	GACUUAACUAUCCCGUUGUGAAGCCGGAUAGUAUUUUAUCCGGCGUAAUAGC	..............(((((...(((((((((....)))))))))...)))))	-18.3	CGGCGUAAUAGCAGAGUUACUCGAUUUUCUU	4	6
chr	+	3486791	3486803	3486796	0.900992	742	1.98239e-123	5.69059e-159	1.77631e-158	EG10164	crp	Primary	UCGUUAAUCCCGUCGGAGUGGCGCGUUACCUGGUAGCGCGCCAUUUUGUUUC	.............((((((((((((((((...))))))))))))))))....	-24.1	CCAUUUUGUUUCCCCCGAUGUGGCGCAGACU	4	7
chr	+	3486920	3486930	3486924	0.526501	1770	0.000425051	1.05476e-07	1.30012e-06	G7721	yhfK	Internal	CGUGGCCGUUGGGUUAAUGCUUGGCGAAUUACGAUUCGGUCUGCUCUUCUCC	..(((((....)))))..((..(.(((((....))))).)..))........	-10.6	CUGCUCUUCUCCCUCGUUCCUGCCUGUUGCA	2	3
chr	-	3488783	3488797	3488785	0.608333	1508	0.0743225	1.46564e-09	0.0078679	EG10066	argD	Distant primary	CGCCAUGCCAUCGACGAAAUGGUGUGCAUGGUGUUCAGAUGACCAAUAACCC	((((((((((((........)))).))))))))...................	-17	GACCAAUAACCCGCUGUAAAUGCUGCUCCAG	1	2
chr	-	3491615	3491625	3491617	0.635732	1417	0.00097316	4.59074e-09	1.86724e-10	EG12374	yhfG	Internal	UUGCCGCUUAUACUUGUGGCAAAUGGACACGUUCAGGGAGGCAUCAAGUGAA	(((((((........))))))).........((((..((....))...))))	-11.5	GCAUCAAGUGAAGAAACUCACCGAUAAGCAA	1	1
chr	+	3493091	3493104	3493097	0.582804	1582	2.88269e-11	6.72314e-15	1.38651e-07	EG11262	tsgA	Internal	UGAGUGGUACUGGGUUUAUGCCUGCAUCGGGCUGGUGUAUGUCGCUAUUUUU	.(((((((....((..((((((.((.....)).))))))..)))))))))..	-11.2	GUCGCUAUUUUUAUUCUGACCUUCGGCUGUG	5	6
chr	+	3493785	3493797	3493791	0.950307	511	1.36913e-229	1.13183e-208	3.86037e-141	EG11262	tsgA	Primary	UCUCAUUAAUUGCUCAUGCCGGACGGCACUAUCGUCGUCCGGCCUUUUCCUC	.................((((((((((......)))))))))).........	-20.3	GGCCUUUUCCUCUCUUCCCCCGCUACGUGCA	4	4
chr	+	3499682	3499690	3499687	0.647059	1381	1	0.00312204	0.000152571	G7722	yhfL	Primary	ACACCGGUUUAAUUGCCCGACGCCCUCUGGAUUUUCCGAGGGCGUAUUUGUU	.....(((......)))..((((((((.(((...))))))))))).......	-20.5	GGCGUAUUUGUUUCUAUGUCCUUCUUGCCCC	3	4
chr	+	3504898	3504908	3504903	0.917284	682	0	2.05837e-08	1.08551e-15	G7727	frlR	Distant primary	CGUUCCCCUCACCCUAACCCUCUCCCCAAAGGGGCGAGGGGACCGUUCAGUA	((.(((((((.((((...............)))).))))))).)).......	-21.3	GACCGUUCAGUACGGAAUUUAGCUUGACGGU	3	3
chr	-	3512456	3512467	3512460	0.930948	628	3.42308e-100	2.40259e-117	1.63696e-147	EG11030	trpS	Distant primary	AAUUUUGCUUUUAUCAUCACUCUGAAACCGGGGAAACCCGGUUUUUUUAUCC	.......................(((((((((....))))))))).......	-14.5	GUUUUUUUAUCCUCAUUUGCAAUAAUCCGAA	7	8
chr	-	3515761	3515773	3515766	0.720265	1192	1.13179e-45	2.51847e-36	6.11984e-46	EG11183	damX	Alternative primary in TU	AGCCUUUUGUAGGUGCCGGGUCGGUGUUUCUCAACACCGACUUUUCUCGUUA	.((((.....))))...(((((((((((....))))))))))).........	-18	CUUUUCUCGUUAUAUCCUUGCCGAUAUCAAU	4	5
chr	-	3515848	3515859	3515853	0.507903	1846	1.96815e-14	9.23169e-20	1.79444e-10	EG11183	damX	Alternative primary in TU	AUCGCGCUUUUUUGAAGUGGGCAGGGGGCAAGUAUCCCCUGCUUGAUGAUAU	....((((((...))))))(((((((((......))))))))).........	-19.7	GCUUGAUGAUAUUAAACGGCAUUUGCCCAAG	3	3
chr	-	3515966	3515980	3515972	0.456166	2076	1.19141e-09	3.91675e-13	1.95794e-14	EG11183	damX	Alternative primary in TU	UAAUCAAGGUUAUCUCCCGCAAUGGUUUAUCGUUGCGGGAGUUGCCUGAAGC	...(((.(((...(((((((((((......)))))))))))..))))))...	-25	GUUGCCUGAAGCGCUGGAUGCUGUCGGAGCU	2	2
chr	-	3518105	3518121	3518114	0.384448	2561	4.15917e-05	3.04723e-05	0.000164164	EG10074	aroB	Internal	GCGAUCUGACCGGCUUCGCGGCGGCGAGUUAUCAGCGCGGUGUCCGUUUCAU	......(((.(((...(((.(((..((....))..))).))).)))..))).	-14.6	UGUCCGUUUCAUUCAAGUCCCGACGACGUUA	3	3
chr	-	3518289	3518301	3518295	0.492071	1915	3.30505e-18	8.87715e-20	2.45889e-12	EG10081	aroK	Alternative primary in TU	CUGUAUCUCGAUAAGGUCCGCGGCGUACUUGAACAGGCGGGUGUUAACGUCG	........((.(((.((((((...............)))))).))).))...	-9.6	GUGUUAACGUCGAUAGCGUUAUCCUCCCUGA	2	3
chr	-	3519305	3519315	3519311	0.464147	2030	2.62688e-09	9.27351e-19	4.14774e-09	EG10081	aroK	5' UTR	UUCGCUGCCUGCGUUCCAUGAUGAUGAUUUAUCAUUCAGGCGGCAUUUUGCU	...((((((((......(((((((....))))))).))))))))........	-18.1	CGGCAUUUUGCUGUCUUUUUUACGCUAAUCU	6	6
chr	-	3525414	3525426	3525419	0.715047	1202	3.56504e-19	5.95939e-33	2.81266e-24	G7740	nudE	Distant primary	GUGCACUUUGUCAGCAAACUGAAAAGGCGCCGAAGCGCCUUUUUAAUCAGAA	.(((.........)))...(((((((((((....))))))))))).......	-16.4	UUUUAAUCAGAACAAUUCCUGUGCCUCGCCA	4	4
chr	+	3525447	3525455	3525451	0.859394	867	5.2058e-11	5.39961e-08	1.10813e-13	EG10748.G7740.IGR	mrcA.nudE.IGR	IGR	GCGAGGCACAGGAAUUGUUCUGAUUAAAAAGGCGCUUCGGCGCCUUUUCAGU	........(((((....)))))....(((((((((....)))))))))....	-16.6	CGCCUUUUCAGUUUGCUGACAAAGUGCACUU	4	4
chr	+	3530686	3530696	3530690	0.956948	469	5.50908e-126	1.73047e-158	7.56029e-175	G7744	hslO	Primary	GCAAGUUCAUUAAUGAGUAUGUCCGGCAGAGAGGGCUCUGCCGGAUUUUACG	................(((.(((((((((((....)))))))))))..))).	-22.5	CCGGAUUUUACGACUAAUACACCUGAUGCGC	4	4
chr	-	3534478	3534486	3534481	0.971014	368	2.47342e-10	0	0	EG10269	envZ	Primary	GACAAAAGAAGGGUAAAUAAACGGGAGGCGAAGGUGCCUCCCGUUUUGCUUU	.........((((((((...(((((((((......)))))))))))))))))	-22.6	CCGUUUUGCUUUCUAUAAGAUACUGGAUAGA	4	4
chr	+	3534513	3534523	3534516	0.913582	693	2.34575e-82	1.42279e-57	9.90996e-91	EG10688	pck	Primary	CCAGUAUCUUAUAGAAAGCAAAACGGGAGGCACCUUCGCCUCCCGUUUAUUU	....................(((((((((((......)))))))))))....	-20.8	UCCCGUUUAUUUACCCUUCUUUUGUCGUGCC	4	6
chr	+	3534604	3534612	3534609	0.674874	1299	1	6.83143e-06	7.76113e-07	EG10688	pck	Alternative primary	GGCAGCCAGGCGCGAAUGGAAAGCCCGCCCCGCUCGCUGGUGCCAAGCUCCA	((((.(((((.(((..(((.....)))...))).).))))))))........	-18.9	UGCCAAGCUCCAGCAUCCCGUUAUGGUUAUC	2	3
chr	-	3535654	3535666	3535660	0.58743	1565	1.19822e-11	7.68472e-08	1.46564e-09	EG10672	ompR	Alternative primary in TU	AGUGCGUAUGUUGAUGACCGACAAACUGCAACUGGAGGACGGCACGCAGUUG	........(((((.....)))))((((((..(((.....)))...)))))).	-12.1	GGCACGCAGUUGGUUGUGCCUCCCGCUUUCC	3	3
chr	-	3535770	3535780	3535774	0.539611	1718	0.000172659	0.0034766	1.74472e-08	EG10672	ompR	Alternative primary in TU	GUUAUUGCUCAUCGUCACCUUGCUGUUCGCCAGCCUGGUGACGACUUAUCUG	...........((((((((..((((.....))))..))))))))........	-19.5	ACGACUUAUCUGGUGGUGCUGAACUUCGCGA	2	3
chr	+	3537337	3537348	3537340	0.611724	1495	1.86724e-10	2.79561e-12	0.246178	EG11578	greB	Primary	GAAGAGUCUUAACCUCCUGCCGAUGGCUGGCAUUUUUGCCAGCCAGUCCGUA	...(((.......))).(((.(((((((((((....))))))))).)).)))	-20.2	AGCCAGUCCGUAUAACUAUCCCCUGAUUUUU	5	5
chr	-	3539793	3539804	3539796	0.569801	1627	0.000306339	0.00211958	0.0078679	EG12101.G7746.IGR	feoA.yhgF.IGR	IGR	GUUUGGCUGUGGAAUAAAAAUGCCGGAGAUAUUCUCCGGCACUUUUAUGUCA	.........(((.((((((.(((((((((...))))))))).)))))).)))	-20.1	ACUUUUAUGUCAGGCAAGGCGUUCGUUGCCA	4	5
chr	+	3539830	3539840	3539834	0.969653	382	5.39159e-18	0	6.55018e-34	G7746	yhgF	Distant primary	AACGCCUUGCCUGACAUAAAAGUGCCGGAGAAUAUCUCCGGCAUUUUUAUUC	...............((((((((((((((((...))))))))))))))))..	-22.7	GCAUUUUUAUUCCACAGCCAAACUCAUAAUA	5	7
chr	+	3546253	3546265	3546259	0.969525	385	2.85211e-206	1.05264e-250	1.6313e-194	G7748	nfuA	Primary	UCUUUUGUAGAUUGCCCGAUGCGACGCUAAAGCGUCAUUUCGGGCCUACGUU	......((((...((((((.(.(((((....))))).).))))))))))...	-22.4	CGGGCCUACGUUGAACAUGUGCCAGACGUUG	2	2
chr	+	3547975	3547985	3547979	0.939009	579	3.50833e-21	2.13301e-74	3.98811e-37	EG12380	gntT	Primary	AUGAAUUAGUAGGCCGGAUAAGACGCGUCAAGCAUCGCAUCCGGCAUCAACC	............(((((((..((.((.....)).))..))))))).......	-17.5	CCGGCAUCAACCGCACUCUACUUCUUCUUCG	2	4
chr	-	3559746	3559759	3559751	0.58652	1567	5.91231e-05	7.68472e-08	1.09033e-06	EG10400	glpR	Primary	GUAGCCGAUCCGCGUCAUUGACGCUGGCUUUGCCCUGGCGCGAAACGUCAAA	..(((((....(((((...))))))))))......(((((.....)))))..	-15.5	CGAAACGUCAAAAAGCUGGCGUCCGGCUGCG	1	1
chr	-	3561194	3561214	3561198	0.446197	2130	0.00182666	0.00125122	0.000627766	EG10397	glpG	Internal	UGGCAGGCAGGCCAUACCGGCAGUGGCCUGCAUUAUCGCCGUUAUCCUUUCU	.(((..(((((((((.......)))))))))......)))............	-19.9	GUUAUCCUUUCUUUGCCGCCUUGCGUGAACG	3	6
chr	+	3562010	3562043	3562026	0.312405	3704	0.000429883	4.58816e-11	0.00623924	EG10394	glpD	Internal	ACAUUUAUGAGCUUUAACGAAAGUGAAUGAGGGCAGCAUGGAAACCAAAGAU	....((((..(((((....)))))..))))((............))......	-5.4	GAAACCAAAGAUCUGAUUGUGAUAGGGGGCG	2	3
chr	+	3562183	3562197	3562190	0.294274	4286	0.00141104	5.18665e-05	1.72628e-08	EG10394	glpD	Internal	CCGCCAGUUCAAAACUCAUUCACGGUGGCCUGCGCUACCUUGAGCACUAUGA	......((((((...........((((((....)))))))))))).......	-12	UGAGCACUAUGAAUUCCGCCUGGUCAGCGAG	2	2
chr	+	3563423	3563440	3563428	0.398428	2443	9.98937e-06	1.35625e-14	1.15874e-13	EG10394	glpD	Internal	GAUCACGAAUGGGUCCGCCGCGCCGACGACGCCCUGUGGCGUCGCACAAAAC	............(((.((...)).)))((((((....)))))).........	-14.1	GUCGCACAAAACAAGGCAUGUGGCUAAAUGC	1	2
chr	+	3563681	3563692	3563685	0.603237	1517	2.89632e-43	6.90582e-56	8.18329e-47	EG10394	glpD	Distant primary	UGCAUGGUCUUGUAGGCCAGAUAAGACGUUCACGUCGCAUCCGGCAUGAACA	......(((((((.......)))))))(((((.((((....)))).))))).	-15.5	CCGGCAUGAACAAAGCGCACUUUGUCAAAAA	3	4
chr	+	3563866	3563883	3563871	0.574939	1608	2.7083e-24	7.13119e-30	1.04734e-25	G7752	yzgL	Antisense	AGCGCCAGCAUAAAAAUUUUGAGCAGAAGGUAAAUUGUUGGCGUGAUAAGGA	.(((((((((.....(((((......)))))....)))))))))........	-14.6	GCGUGAUAAGGAUAUUACAAACUUCAAUAAU	2	3
chr	-	3564085	3564095	3564089	0.926481	650	7.56795e-06	5.39961e-08	2.82881e-06	EG10380	glgP	Primary	UUGUAAGUUCACCAAUAAAUAGAACGGGGCCAAAGGGUCCCGUUUUUUUCCG	....................(((((((((((....)))))))))))......	-17.1	CGUUUUUUUCCGCCAUCAUUUCGGAAAAGUG	7	7
chr	+	3564119	3564131	3564123	0.629341	1440	2.86333e-29	3.22479e-22	4.17823e-20	G7752.EG10380.IGR	yzgL.glgP.IGR	IGR	UUUCCGAAAUGAUGGCGGAAAAAAACGGGACCCUUUGGCCCCGUUCUAUUUA	((((((.........))))))..((((((.((....)).)))))).......	-15.4	CCGUUCUAUUUAUUGGUGAACUUACAAUCUC	3	5
chr	-	3573562	3573579	3573567	0.633078	1430	6.96928e-09	1.23467e-07	5.91231e-05	G0-17034	yhgO	Primary	AGGACGACGCAGAGAGGAUGCACAGAGUGCUGCGCCGUUCAGGUCAAAAAAA	.(((((.((((........((((...)))))))).)))))............	-13.4	AGGUCAAAAAAAUGUCACAACCAGAAGUCAA	1	2
chr	-	3573729	3573737	3573732	0.687324	1275	8.81228e-06	3.09645e-11	1.59174e-11	EG10088	asd	Primary	UGGCGUAAUCUUUAUUCAUUAAAUCUGGGGCGCGAUGCCGCCCCUGUUAGUG	................((((((....((((((......))))))..))))))	-14.9	CCCCUGUUAGUGCGUAAUACAGGAGUAAGCG	2	3
chr	-	3575678	3575686	3575680	0.929038	636	0	1.72557e-06	4.7113e-09	EG12631	gntU	Primary	GUUGAGUUAAGUUUGUUCGCCCGGUAGUUGUGACGCUACCGGGUUCUUUUCG	..................((((((((((......))))))))))........	-17.7	GGGUUCUUUUCGAAAAACUCUCCUCGUUACC	4	6
chr	+	3575711	3575724	3575716	0.637427	1409	3.56951e-06	0.000261355	1.74472e-08	G7753	yhgN	Primary	GAGGAGAGUUUUUCGAAAAGAACCCGGUAGCGUCACAACUACCGGGCGAACA	(((((....)))))........((((((((........))))))))......	-16	ACCGGGCGAACAAACUUAACUCAACAGCUGG	2	2
chr	-	3579712	3579720	3579716	0.920868	666	4.7113e-09	5.67263e-11	0.000152571	G7757	yhhX	Primary	UUUGAUGGCCCCUCGAAUAGUUCAAUUUUUUUGAACAGAGGGGUCAAUUUUC	.....(((((((((.....((((((.....)))))).)))))))))......	-20.4	GGGUCAAUUUUCACCCUCUAUCAUCCCAGGC	4	4
chr	-	3580853	3580864	3580856	0.622222	1470	0.000319441	3.10523e-05	0.721991	G7757	yhhX	5' UTR	AUUUAUCCACGGGAGUGCUUGUGUUCGUUAUGCGCACUCCAGUAGGAACCAC	.....(((((.(((((((.((((.....)))).))))))).)).))).....	-17.9	AGUAGGAACCACGUCCGCUUUGCGCUAAGGU	3	3
chr	-	3580917	3580932	3580922	0.89963	747	2.32876e-98	7.46091e-178	6.75464e-126	G0-8872	ryhB	Primary	CUCACAUUGCUUCCAGUAUUACUUAGCCAGCCGGGUGCUGGCUUUUUUUUUG	........................(((((((.....))))))).........	-11.5	GCUUUUUUUUUGAUCUUUCGUUCUCAAUUUA	9	9
chr	+	3598547	3598561	3598553	0.573889	1613	0.000622329	1.96095e-09	6.70716e-05	EG12211	panZ	Distant primary	AACGUACUCGAUAUUAGCAAUUUGGCGGCAACCCAAAGUUGCCGAUUAAUGA	.....................(((((((((((.....))))))).))))...	-11	GCCGAUUAAUGAUUACUUCGCAUCGGUCGCC	2	2
chr	-	3599875	3599884	3599877	0.990517	179	4.83702e-65	1.97092e-90	4.17779e-80	EG10897.EG10539.IGR	rpoH.livJ.IGR	IGR	UUCCGCUAUUAAGCAGAGAACCCUGGAUGAGAGUCCGGGGUUUUUGUUUUUU	..........(((((((((.((((((((....)))))))))))))))))...	-20.8	UUUUUGUUUUUUGGGCCUCUGUAAUAAUCAA	6	11
chr	-	3600694	3600713	3600705	0.375081	2655	2.42911e-05	5.3739e-14	1.36283e-05	EG10897	rpoH	Internal	UAGCCCCAGUUGGCAACCUGGAUUCCUACAUCCGGGCAGCUAACGCGUGGCC	..((((..((((((..(((((((......)))))))..))))))..).))).	-22.9	UAACGCGUGGCCGAUGUUGUCGGCUGACGAG	2	3
chr	-	3600793	3600807	3600801	0.372882	2678	2.54523e-10	4.23866e-08	2.52558e-14	EG10897	rpoH	5' UTR	GCUCUUAAGCUCUGGCACAGUUGUUGCUACCACUGAAGCGCCAGAAGAUAUC	(((....)))((((((.((((.((....)).))))....)))))).......	-14	CCAGAAGAUAUCGAUUGAGAGGAUUUGAAUG	3	3
chr	-	3602340	3602353	3602346	0.563107	1645	3.39896e-10	1.13386e-24	3.28192e-08	EG10340	ftsE	Internal	GUGUCGGCGGCGCUGGAUAAAGUCGGGCUACUGGACAAAGCGAAGAACUUCC	.((((.(.(..(((.(((...))).)))..)).))))...............	-11.5	CGAAGAACUUCCCUAUUCAGCUUUCGGGCGG	3	3
chr	-	3605143	3605151	3605146	0.523077	1782	0.000319441	1.40033e-13	1	EG12213	yhhM	Distant primary	AAAAGGAAAAUCCGUACCUUUUCGGCGGUGGUCAUCUGCGGGCCAUCUUUCG	((((((..........))))))....(((((((.......))))))).....	-11.4	GGCCAUCUUUCGGUAAAGUGGAUUUCAAUAG	3	4
chr	+	3605341	3605350	3605347	0.874136	824	5.2058e-11	4.01299e-12	0.000643824	EG12212	yhhL	Primary	AGCGUACCUUUAUCGCCCACUGUCAGGGCGUGGUACUGCUGGGCGUCGAGGC	((((((((.....(((((.......))))).))))).)))..((......))	-17.2	GGGCGUCGAGGCGAAACGUCUGCUCCAUUCC	2	2
chr	-	3608642	3608653	3608646	0.792231	1035	7.2523e-32	5.14324e-60	2.93385e-24	EG12216	tusA	Distant primary	AGAGGGGCGAGGGGACCGAUCGCGCUCAAUGUUGCGAUCGGUUUGCCUUAUC	...(((((((....(((((((((((.....).)))))))))))))))))...	-24	GUUUGCCUUAUCUCCUGCGCAACAAUCUUAA	3	3
chr	+	3609213	3609224	3609217	0.817089	971	9.66071e-80	3.61115e-71	1.08094e-92	EG12217	yhhQ	Internal	UCGUACGUAUUGGGUUCCCUCACCCCAAUGGUUAAUCAAAAAGGUACAAUAU	..((((.(((((((.........))))))............).)))).....	-7.8	AAGGUACAAUAUGAACGUUUUCUCGCAAACU	4	5
chr	+	3609414	3609430	3609421	0.462158	2043	1.12152e-06	0.000172659	1	EG12217	yhhQ	Internal	UUUUUCUUGCUACCGACCUGACCGUGCGUAUUUUUGGCGCACCGCUGGCCCG	........((((.((........((((((.......)))))))).))))...	-11	ACCGCUGGCCCGACGCAUUAUCUUCGCGGUA	2	3
chr	+	3610560	3610571	3610564	0.928265	640	2.66748e-124	1.5837e-183	3.52673e-197	G7767	dcrB	Primary	UUUUAAGAUGAUGAGGCGGCCUCAGGGACGUGUUCCGGAGGCCGUUUUUUUA	........(((.(((((((((((.((((....)))).))))))))))).)))	-22.4	GCCGUUUUUUUAAUCGCCACGUCAGUAAUAA	7	7
chr	+	3613195	3613207	3613200	0.590523	1554	3.10523e-05	8.81228e-06	1.93993e-10	EG12221	acpT	Internal	UUGCGCCGGAAAUGCCGCUAUGGUUCAACUUAAGCCAUAGCGGUGACGAUAU	.............((((((((((((.......))))))))))))........	-19.1	CGGUGACGAUAUCGCCCUGCUGUUGAGUGAU	2	3
chr	+	3613632	3613645	3613639	0.752487	1119	1.59174e-11	1.66984e-15	1.63577e-07	EG12221	acpT	Primary	GAACAGGUAAUCAGUAUGACGAAUACUUAAAAUCGUCAUACUUAUUUCCGCC	.....((.(((.((((((((((..........)))))))))).))).))...	-15.6	CUUAUUUCCGCCAUCUAUUUUAAUCCAUUGG	4	5
chr	-	3630637	3630648	3630641	0.62543	1453	2.76823e-17	8.26243e-25	4.30524e-12	G0-17036	yhiY	Primary	CUUAUCCCGGAUGGAAGAAUCCGCUGAACGUCGUUCGGCGGCAGUUGUAACA	....(((.....))).....(((((((((...)))))))))...........	-14.3	GCAGUUGUAACACGCGUCGUUUGCUUACAGG	3	3
chr	-	3630821	3630844	3630827	0.576113	1602	1.32452e-27	4.0433e-33	1.31995e-07	G0-17036	yhiY	5' UTR	GCGUGAAACGCUAUCCAACAGGAUGGAUACCGUUUUGUCAGCCAGUUUUAUA	((..((((((.((((((......)))))).))))))....))..........	-12.9	GCCAGUUUUAUAGAUCACACUUAUGAGUAUG	4	5
chr	-	3630836	3630843	3630838	0.308656	3798	0.00424936	1.54734e-05	1.31995e-07	G0-17036	yhiY	5' UTR	CAACUGAACAGGCGUGAAACGCUAUCCAACAGGAUGGAUACCGUUUUGUCAG	..........(((..((((((.((((((......)))))).)))))))))..	-13.8	CCGUUUUGUCAGCCAGUUUUAUAGAUCACAC	4	5
chr	-	3635895	3635910	3635902	0.57462	1610	4.32842e-08	9.93672e-06	0.00211958	EG12229.EG12228.IGR	yhiN.yhiM.IGR	IGR	CCUAAGAAAAACCAGCGUUACGCAAAUGGUCAACGCUGGUUUUAUCCGGUAC	((...((((((((((((((((.......)).)))))))))))).)).))...	-18.5	UUUAUCCGGUACGUUGCAAUUAUUUUUUAGC	6	8
chr	-	3637281	3637298	3637288	0.66835	1315	2.42248e-05	1.88407e-21	3.33639e-11	EG12229	yhiN	Internal	GCAGGACGCCGGGUUCUGCUGAUCGAUAAUGGUAAAAAACCAGGGCGCAAAA	(((((((.....)))))))....((....((((.....))))...)).....	-14.2	CAGGGCGCAAAAUCCUUAUGUCUGGCGGUGG	2	3
chr	+	3639356	3639366	3639360	0.978258	302	9.02843e-54	2.11313e-109	4.25328e-128	EG12230.EG12231.IGR	pitA.uspB.IGR	IGR	UUUGCGUUUGUAAUCAGUCUCGAGCGGGUCAGUUUACUGGCCCGCUUUUUUU	.((((....))))........(((((((((((....))))))))))).....	-20.2	CCCGCUUUUUUUAUGCGUUAUUAUUGCUGAA	7	8
chr	+	3640592	3640601	3640597	0.994661	116	5.04043e-111	7.41454e-56	4.56862e-159	EG11390	uspA	Primary	CUUCCCUCUACGACGUGUUCCUGAACGCCCGCAUAUGCGGGCGUUUUGCUUU	......................((((((((((....))))))))))......	-18.5	GCGUUUUGCUUUUUGGCGCGCCUUGUUACCU	5	5
chr	-	3642337	3642347	3642341	0.835118	928	3.40118e-21	1.7826e-20	5.07934e-29	EG12233	rsmJ	Primary	ACGCCAGUGUAAAACUAAAACAGGGUAGCGAUAACGCUACCCUGCUUUCUGC	.....(((.....)))....((((((((((....))))))))))........	-19.2	CCUGCUUUCUGCAAGAAUAAUUAAUGGCUUU	3	4
chr	+	3642374	3642382	3642379	0.76892	1086	0.0199098	0.000146153	7.76113e-07	EG12232	dtpB	Primary	UAAUUAUUCUUGCAGAAAGCAGGGUAGCGUUAUCGCUACCCUGUUUUAGUUU	...............((((((((((((((....)))))))))))))).....	-23.7	CUGUUUUAGUUUUACACUGGCGUACCUGCAU	4	5
chr	-	3643078	3643086	3643079	0.791925	1036	4.8335e-12	2.46571e-21	9.7031e-20	EG11441	prlC	Alternative primary in TU	AAAAUCUGCUUAAUUGAUGAAACAGGCACCGGAGACGGUGCCUUAUCUGUUC	...............((((....((((((((....)))))))))))).....	-16.8	CCUUAUCUGUUCUGGCGGCCCGCUGGGGGCU	2	3
chr	-	3647646	3647656	3647649	0.983896	249	1.16456e-72	7.62342e-176	9.90207e-74	G0-9981	dinQ	Primary	GAAACGUAAUUAAGGGCUAAGAGCACACUACUCUUAGCCCUUUAACAUUUAA	...........((((((((((((.......))))))))))))..........	-19	UUUAACAUUUAACGCAUUGUCACGAACUCUU	3	3
chr	+	3647688	3647697	3647692	0.690278	1266	4.80058e-06	4.22233e-05	9.85218e-10	EG10412	gor	Primary	AAUGCGUUAAAUGUUAAAGGGCUAAGAGUAGUGUGCUCUUAGCCCUUAAUUA	................((((((((((((((...)))))))))))))).....	-22	AGCCCUUAAUUACGUUUCCGCUAUCAGUUCA	3	3
chr	+	3648143	3648154	3648147	0.943073	562	1.35179e-188	0	0	G0-10751	agrA	Primary	CCAACUCAGGGCUGGAAAGUAAAAAACCGACGCAAAGUCGGUUUUUUUACAU	(((.((...)).)))...(((((((((((((.....))))).))))))))..	-16.3	GUUUUUUUACAUCCGGAUUCGGACAAGGCUU	7	7
chr	+	3648374	3648385	3648379	0.980656	287	2.12135e-129	0	8.05864e-188	G0-10752	agrB	Primary	CAACUCAGGGCUGGAAAGUAAAAAACCGACGCAAAGUCGGUUUUUUUACGUC	.........(((....)))(((((((((((.....)))))))))))......	-14.7	UUUUUUUACGUCCUGAUUCAGACCUCCUUUC	7	7
chr	-	3656312	3656322	3656316	0.764683	1095	1.09779e-15	7.65416e-16	9.7031e-20	EG11398	hdeA	Alternative primary in TU	AGGCCGGAAUAUCUUCUUUAAAAGCAGCUAUUCCUCCUGUUCAUAUAUAAUC	(((..((((((.((.(((...))).)).)))))).)))..............	-9.2	UCAUAUAUAAUCUCUAUAUUGAAUGGGUUAC	2	2
chr	+	3664965	3664976	3664968	0.992942	142	1.07606e-152	0	1.96653e-201	G0-8914	gadY	Primary	UCUGGAGACGGCAGACUAUCCUCUUCCCGGUCCCCUAUGCCGGGUUUUUUUU	((((.......))))..........((((((.......))))))........	-12.3	CGGGUUUUUUUUAUGUCUGAGUAAAACUCUA	8	9
chr	+	3671516	3671524	3671520	0.958333	457	0	0	7.56795e-06	EG12246	yhjB	Antisense	AACGAUUUGAGAUCUUUAAUGUCCUUUUCCGGCGUCGUCCGCCAGUCUCCAG	........(((((.................((((.....)))).)))))...	-6.7	GCCAGUCUCCAGGCAGAAACAUCAUCCCCAU	1	2
chr	-	3678345	3678355	3678350	0.440677	2161	8.23345e-06	1.07598e-07	6.50927e-05	EG12252	pdeH	Primary	GGCUGGACUAUCUUUAGGACUGGCACAGGAAGAAUAUGAGGAAGCGAACGAU	.(((((.(((....)))..)))))............................	-6.6	GAAGCGAACGAUGAGCAAGGCAGGCAAAAUA	1	1
chr	-	3680353	3680364	3680357	0.756571	1107	2.79561e-12	1.36884e-32	5.18552e-27	EG12254	yhjJ	Primary	UUUAUGGAUGAGCUGGAUAGAGGGGUAACACUUUAUCCAGCCUUUUGCAUAU	..((((.(.(((((((((((((........)))))))))).))).).)))).	-20.9	CCUUUUGCAUAUGCUGCGUUUACGCUGGCAU	4	4
chr	-	3682055	3682064	3682059	0.623591	1463	6.83143e-06	7.344e-13	2.51928e-05	EG20044	dctA	Primary	AAUUGACCCCUGUGCCUGAACUUACCACCUGGGUGAGUUCAGGUUUAUUUCA	.............(((((((((((((.....)))))))))))))........	-21.1	AGGUUUAUUUCACUUCUUCCGUGACAUUUUC	4	6
chr	+	3682146	3682155	3682150	0.81925	964	0.000306339	2.70734e-23	2.82104e-24	EG12254.EG20044.IGR	yhjJ.dctA.IGR	IGR	GGGGUCAAUUAUGCGCAAACACCCGCACUCGGGGAAGGGAGUGCGGGCAUAA	.(.((.......)).).....(((((((((........))))))))).....	-19.3	GUGCGGGCAUAAGUGAUGAGAUUAAGAGGAU	2	2
chr	+	3696841	3696850	3696844	0.491029	1919	4.16784e-06	0.000390591	3.29029e-06	EG12263	bcsE	Internal	GUUUGCGCAAAUAACGCAUGGCAAAACAUUCCUGCCGAGCGGCUUCGCUCAU	...((((.......)))).((((.........))))(((((....)))))..	-15.4	GGCUUCGCUCAUGGUUGGAUAAAAUGAAUAA	2	2
chr	-	3699892	3699900	3699894	0.997717	71	0	0	8.93546e-59	G0-9041	ldrD	Primary	UUUGCGCCCGGACCAGGCCGCAGGGGGGAAACUCUGCGGCCUUUUUCGUUCU	........((((..(((((((((((......)))))))))))..))))....	-26.4	CUUUUUCGUUCUUACUGCGGGUAAGGCACCC	5	5
chr	+	3700198	3700208	3700202	0.9458	543	1.80954e-262	0	0	G0-9042	rdlD	Primary	AGCCCCCGUGGUGUUGUCAGGUGCAUACCUGCAACGUGCGGGGGUUUUCUCU	.(((((((((..((((.(((((....))))))))).))))))))).......	-27.8	GGGGUUUUCUCUCUCCAGCAACCAAUGCCAC	4	5
chr	-	3705879	3705890	3705884	0.90486	724	3.43882e-55	1.04419e-88	7.42692e-62	EG10248	dppA	Alternative primary in TU	UGUAUACCCGGUGGCGCUGUGCCUCUGCGUGCAGCGCCAUCCGGCAGCAAUA	(((....(((((((((((((((......))))))))))).))))..)))...	-27.6	CCGGCAGCAAUACUUCAUUCCCUGUCCGAUA	2	2
chr	+	3706371	3706381	3706376	0.54902	1684	5.91231e-05	0.00784872	0.0352366	EG10248	dppA	Antisense	UGAGUAGUUGGAGCCUUGUUCAGAGGCGGCGCAGCUGAACAGGGUGGCGAAG	.......(((..(((((((((((..((...))..)))))))))))..)))..	-21.6	AGGGUGGCGAAGAAGUUAUCCGGAUCCCCGU	2	3
chr	-	3707795	3707808	3707799	0.643098	1394	0.0557708	4.90168e-09	1.63577e-07	EG10248	dppA	5' UTR	AUCCGCACUGUUACACUGAUGUUAAUUAGUACGGCAUCCCCACCUCAUAACG	.......((((...((((((....))))))))))..................	-6.2	CACCUCAUAACGUUGACCCGACCGGGCAAAA	2	2
chr	-	3708405	3708415	3708410	0.626517	1450	4.95467e-11	1.47481e-13	4.08927e-15	EG30066	proK	Primary	CUAUCACCGACCAAAUUCGAAAAGCCUGCUCAACGAGCAGGCUUUUUUGCAU	..................(((((((((((((...))))))))))))).....	-18.2	GCUUUUUUGCAUCUGCAGCUCAUGAGGAUGA	6	6
chr	-	3710458	3710468	3710461	0.778404	1063	8.95359e-10	3.37037e-29	1.13985e-11	EG12267	eptB	Internal	AGGGUGUUAUCACCUGUUUGUCCAGGGUUUGUUUGCAUGAGAUACAUCAAAU	..(((((.(((.((((......))))((......))....))))))))....	-8.6	GAUACAUCAAAUCGAUUACACAGCAGAAGCU	2	2
chr	-	3713899	3713909	3713903	0.760577	1102	0.0199098	2.61501e-06	0.000565205	EG10124	bisC	Distant primary	AUCAGGUGGGGAUGGCGCUGCUGCACAUACUGCAUCAGCGCCUUACCAAUAC	......(((....(((((((.((((.....)))).)))))))...)))....	-22.2	CCUUACCAAUACCGCGCCUGACGGCCUUCGG	2	2
chr	+	3717244	3717253	3717248	0.978182	303	2.61749e-79	8.25262e-90	6.06144e-63	EG12271	yiaD	Primary	CCGCUGUAAUCCCUUUCAUGCCAGGUGAUGCAGAAAUCACCUGGCAUUCUUC	.................((((((((((((......)))))))))))).....	-21.4	CUGGCAUUCUUCAGUUUUCCUUCAUCAUAUU	4	4
chr	-	3718257	3718270	3718263	0.934531	606	2.88226e-125	4.41095e-199	1.8347e-244	EG12273	yiaF	Primary	UAUCGGGCUUUACUCUACGCAGUCGCGGCUUAGUCCGCGACGUGCGGAUUCA	....(((.....)))..(((((((((((......))))))).))))......	-19.4	CGUGCGGAUUCACACAGUUCUUCUCAACCUU	2	4
chr	+	3718330	3718342	3718335	0.76248	1100	7.81213e-09	8.51618e-12	1.82224e-09	EG12272	ghrB	Primary	GCCGCGACUGCGUAGAGUAAAGCCCGAUAAUCGCUCGGGCUUUUACUCUUUA	..(((....))).((((((((((((((.......)))))).))))))))...	-22	UUUUACUCUUUAUUGGGUUGCAGUAACUGCU	4	4
chr	+	3720312	3720322	3720316	0.997629	75	0	0	0	EG10166	cspA	Primary	UGCUUAAAAGCACAGAAUCUAAGAUCCCUGCCAUUUGGCGGGGAUUUUUUUA	((((....))))........((((((((((((....))))))))))))....	-21.2	GGGAUUUUUUUAUUUGUUUUCAGGAAAUAAA	7	10
chr	+	3720440	3720455	3720444	0.693483	1256	2.15225e-46	1.59504e-54	1.99184e-41	G0-17039	ysaE	Internal	AUGAGAAUGCGCAACGCCGUAAGUAAGGCGGGAAUAAUUUCCCGCCGAAGAC	.......((((......)))).....((((((((....))))))))......	-17.5	CCCGCCGAAGACUCUUACUCUUUCAAUUUGC	3	4
chr	-	3721989	3721997	3721991	0.95817	460	2.06844e-05	0	0.00113766	G7777,G0-10624	insJK,insK	Antisense	GAGGCAUAUAGGUCUGAUUCCGAUAUUCAAUUGGAGUCAGACCUUUUAAUUU	.........(((((((((((((((.....)))))))))))))))........	-22.9	ACCUUUUAAUUUCAGGCUAAUUCUUCUGCUG	4	4
chr	+	3722033	3722042	3722036	0.642593	1398	1.49838e-06	1.63577e-07	6.83143e-06	G7777,G0-10624	insJK,insK	Internal	CCUGAAAUUAAAAGGUCUGACUCCAAUUGAAUAUCGGAAUCAGACCUAUAUG	............((((((((.(((.((.....)).))).)))))))).....	-16	CAGACCUAUAUGCCUCGUGUUUAACUGUCCA	3	4
chr	-	3722279	3722289	3722284	0.982383	268	1.76996e-226	4.75419e-253	1.3974e-235	EG10410	glyS	Primary	GCAAUAAUAACGCCGUUAUUAAAUAGCCUGCCAUCUGGCAGGCUUUUUUUAU	....(((((((...)))))))...((((((((....))))))))........	-18.2	GGCUUUUUUUAUCGCUAAAUAAUACAGCAAC	7	8
chr	-	3729381	3729390	3729386	0.942854	564	7.64181e-06	1.05209e-09	2.47342e-10	EG11074	xylA	Alternative primary in TU	ACUGUGCAGUCCGUUGGCCCGGUUAUCGGUAGCGAUACCGGGCAUUUUUUUA	................(((((((.((((....))))))))))).........	-19.3	GGCAUUUUUUUAAGGAACGAUCGAUAUGUAU	7	7
chr	-	3732120	3732128	3732120	0.579545	1589	1	5.2058e-11	1.17767e-08	EG20252	xylF	Antisense	CGGCAUGGAGAGAAAUCACGCCCCCGCUCCGCGCUGGGGCGUAACGCUUACA	.........(((.....(((((((.((.....)).)))))))....)))...	-17.5	GUAACGCUUACAGCUCGCUCUCUUUGUGGAA	3	4
chr	-	3732411	3732420	3732416	0.622312	1466	0.0194089	3.98351e-07	0.00252296	EG12275	xylG	Antisense	UCCUGAUGAAUGAUGGCGAUACCUUUGCGUUCGGUAUCGCGGAUGUGACUCG	....((...(((.(.((((((((.........)))))))).).)))...)).	-13.2	GGAUGUGACUCGCCUGAAUCUCUUCUCCCGC	2	3
chr	-	3732534	3732545	3732538	0.553366	1671	0.0320946	2.46272e-05	9.35202e-06	EG12275	xylG	Antisense	CCUGUGCGAGCAGCUUCUGACAGCGUAGCGUCAUCAGGUCAUAAUCCAUAAU	((((((((....(((......)))....)).)).))))..............	-10.3	AUAAUCCAUAAUGCCAUUGUGGGUUAUUUCG	3	5
chr	-	3736297	3736308	3736302	0.496416	1899	3.01701e-07	1	1.91372e-15	EG11360	bax	Primary	UUGCAUUUCCUUGAGCCUUAUCCGACUUGUCAGUCGGAUAAGGCUUUUUACU	............(((((((((((((((....)))))))))))))))......	-24.8	AGGCUUUUUACUUUGUCUCAGGCAGUUGAGC	5	5
chr	-	3736821	3736831	3736825	0.429882	2245	2.09856e-06	4.10558e-07	1.18568e-10	EG11360	bax	Internal	GCUCAUUUCAAAACAGUAUCAGGGCCAAUGGUCACCUGCUGAGCGUGCGCGU	((.(((.......(((((....((((...))))...)))))...))).))..	-10	GAGCGUGCGCGUCUGAAAGACAUCGCCAAAC	1	2
chr	-	3737006	3737014	3737008	0.627983	1446	7.12314e-34	3.77075e-42	3.70299e-26	EG11360	bax	Internal	AACUAAAGCUAGUAAUAAACAGGUAAGCAGUAAACAAGAGUAUUCUCGCAAU	.((((....))))........................(((....))).....	-2.9	UAUUCUCGCAAUAGUGCAAAGAGUAGUUCAC	2	3
chr	-	3737050	3737060	3737054	0.317715	3588	3.71161e-05	3.54107e-08	0.000240328	EG11360	bax	Internal	UGUUAGCGAAGACGCACACAACAACAGCGAGUCAAAAGUCCCACUUAACUAA	(((..(((....)))..))).........(((...((((...)))).)))..	-4.4	CCACUUAACUAAAGCUAGUAAUAAACAGGUA	2	2
chr	-	3741692	3741701	3741696	0.559524	1652	0.00336377	0.00312204	1	EG12278	plaR	Internal	GCGCAGGCUAUUUCUAAUGAACUGGGAUUUACUGUCAGGGAUGACCUGGGCG	((.((((.(((((((...((...((......)).))))))))).)))).)).	-15.3	AUGACCUGGGCGCGAUCACAUAACGCUUUGG	3	3
chr	+	3747828	3747836	3747834	0.666667	1326	1	7.64181e-06	0	EG12284	lyxK	Internal	GUACGCCCGUUGUUGGCGGCCUGUUUGAUGUGGUUUCCACCGCACUCUGCGC	...((((.......))))...(((..((((((((....)))))).)).))).	-13.1	CGCACUCUGCGCCGGGAUCGAAGACGAAUUU	3	3
chr	-	3759380	3759390	3759385	0.554487	1667	0.00273594	2.42248e-05	6.83143e-06	EG10942	selB	Internal	CUGUUUAUCACCGCAGCAACCGAAGGUCGGGGAAUGGAUGCCCUGCGCGAGC	...........(((.((((((...))).(((.(.....).)))))))))...	-9.6	CCCUGCGCGAGCAUCUGCUUCAGUUGCCGGA	2	2
chr	-	3761258	3761268	3761262	0.546252	1693	1	7.70911e-07	0.00211958	EG11762	yibF	Primary	CAAUCCGUGGUUAUGUUAAACGCCCUUCUCCGUGUGAGAGGGCCUUGAUCAG	.......((((((.(......(((((.(((.....))))))))).)))))).	-12.7	GGCCUUGAUCAGCCAGGUUUCCUAUGACAAC	3	3
chr	+	3766989	3766998	3766994	0.861223	861	1.11042e-20	3.50233e-20	2.58873e-22	EG11187	yibA	Internal	AUAAAAAUGAGGAAGUCCGUAUUGAAGCAAUAAUCGGACUUUCCUACAGAAA	.......(((((((((((((((((...)))))..))))).))))).))....	-15	UUCCUACAGAAAAGAUAAAAGGGUUUUAUCU	4	5
chr	+	3767777	3767786	3767782	0.966193	411	0.00113766	6.52108e-27	1.7826e-20	EG11766	yibJ	Internal	UUAAUAUCCCAGGCGUUUUCACAAUCGGGGGGCAUGGUACCCCCACAUCUAU	..........................(((((........)))))........	-11.7	CCCCACAUCUAUUGAAUCCGCAACGCGCAGU	2	2
chr	+	3774362	3774370	3774366	0.968487	389	0	0.000152571	3.9408e-10	EG10615	mtlA	Alternative primary in TU	CGCUUACGCCGCAUCCGGCGCUGCCCCUCUCCUCACGGAGAGGGUUUGGGUG	.((...(((((....)))))..))((((((((....))))))))........	-24.5	AGGGUUUGGGUGAGGGAAAAGCCUCACCCCA	3	3
chr	+	3775604	3775615	3775609	0.551343	1678	1.30012e-06	2.79561e-12	5.87542e-05	EG10616	mtlD	Alternative primary in TU	AAGCAAUGCAAUAAUGGUGGACCAGGCGCAGGACACCCUGCGCCCGAAUAAC	..............(((....)))((((((((....))))))))........	-18.1	CGCCCGAAUAACAGAUUGUCAGAUAUGCAGG	2	3
chr	+	3777155	3777165	3777160	0.991428	164	1.02214e-33	2.35405e-107	3.36511e-75	EG11964	yibL	Distant primary	UCUGGAUCAACAACCUAAGGGCAAUUCUCUGAUGAGGAUUGCCCUUUUCUUU	...((........)).(((((((((((((....)))))))))))))......	-21	GCCCUUUUCUUUACCAGACAUCUCCCCCCAC	4	7
chr	-	3781523	3781531	3781525	0.866667	841	0.0154529	0	0.00113766	EG11888	trmL	Antisense	GAAUUUUUUGUUCAGCGGGCAGGGCAUCAAGAAUGCUCGCUGGCAGGCCGCG	......(((((.(((((((((............)))))))))))))).....	-17.2	UGGCAGGCCGCGUGUUUCCGGGCCGAACAUC	3	4
chr	-	3782575	3782586	3782580	0.876359	816	6.41293e-97	5.343e-160	7.88319e-97	EG20091	gpsA	Primary	CUUUGUUACCGCUAUGACCCGGCCCGCGCAGAACGGGCCGGUCAUUAUCUCA	.............((((((.((((((.......)))))))))))).......	-20.5	GUCAUUAUCUCAUCGUGUGGAGUAAGCAAUG	2	3
chr	-	3783594	3783605	3783599	0.819161	966	9.28354e-83	3.97009e-137	6.38695e-113	EG10937	secB	Alternative primary in TU	AAUGCUUCAAUGACUGUGAUCGGUGCCGGCUCGUACGGCACCGCUCUUGCCA	.................((.((((((((.......)))))))).))......	-18	CCGCUCUUGCCAUCACCCUGGCAAGAAAUGG	2	3
chr	+	3786913	3786924	3786917	0.718554	1194	3.77085e-63	2.93611e-54	1.48142e-67	EG12296	gpmM	Alternative primary in TU	UGCAAUCAGGCCCAUCAUCUACGCCAGCGUUCUUAGCGCUGGCGUAUUGUUG	.((......)).((.((..((((((((((((...)))))))))))).)).))	-20.7	GGCGUAUUGUUGUGCGCCUUUUCCGCCCACG	4	4
chr	+	3787755	3787772	3787759	0.480001	1957	0.00160804	3.24498e-12	6.56171e-11	EG12297	envC	Internal	UGGGCGCGCCGCGUGGUCAGGCAUUCUGGCCGGUUCGCGGGCCGACGCUGCA	..((((((((((((((((((.....)))))))...)))))..)).))))...	-23.9	GCCGACGCUGCAUCGCUAUGGCGAACAGCUA	1	2
chr	+	3788242	3788254	3788246	0.568663	1631	0.233685	3.47639e-18	0.00211958	EG12297	envC	Alternative primary in TU	UUUUGGGUAUCGCCCGCACAACGAAAACCAGGUGCUGGCGAUGCCUUCCGCU	....((((((((((.((((............)))).))))))))))......	-23.4	AUGCCUUCCGCUAUCUCCGUCGCUGUAUUAC	2	2
chr	+	3789113	3789122	3789114	0.522661	1786	0.00479012	0.0885716	1.23467e-07	EG12298	yibQ	Primary	CGCUACGCGUAAUGCGAUGGUGCGACCGCGUUUUGUCGCGCCAUUGCCAUAA	(((...)))....(((((((((((((........))))))))))))).....	-24	CCAUUGCCAUAAGCGGAAAGACCACAGUAAC	2	2
chr	-	3790110	3790118	3790113	0.527778	1767	1	5.75316e-06	9.45336e-05	EG11266	waaH	5' UTR	AAAUAAUAUCUCACAGGCUUAAUAGUUUCUUAAUACAAAGCCUGUAAAACGU	............((((((((..((.........))..)))))))).......	-10	CCUGUAAAACGUCAGGAUAACUUCAGAGGUC	2	2
chr	-	3790281	3790290	3790284	0.947916	526	6.46985e-198	3.80654e-169	7.75752e-158	EG10993	tdh	Primary	CUGAGCUGGGAUUAACACGAACAAGGGCUGGUAUUCCAGCCCUUUUAUCUGA	......................(((((((((....)))))))))........	-16.6	CCUUUUAUCUGAGGAUAAUCUGUUAAAUAUG	4	5
chr	-	3792740	3792754	3792746	0.82055	961	1.2492e-36	1.81668e-60	1.15208e-37	EG11188	htrL	Primary	AUACCAACUGAGAUAGGAAAAAUGAUGCUUUGGCAUCAUUUUUUCUUUUUAU	........(((((.((((((((((((((....))))))))))))))))))).	-18.6	UUUUCUUUUUAUAUCAAUGCAGUAAAAUCAA	5	9
chr	+	3795058	3795078	3795064	0.681024	1288	3.68662e-39	7.93687e-49	3.16131e-49	EG10838	rfaD	Alternative primary in TU	CCCAGGCGAUAAUCGAUGUGAUGGCACCGGCAUGGUGCCGUCCAUUAUUAUC	.......((((((.((((.(((((((((.....)))))))))))))))))))	-23.6	UCCAUUAUUAUCGCGGAUGCCGGAAGUUAAC	2	4
chr	+	3798248	3798259	3798252	0.939351	578	8.3134e-61	6.5035e-102	2.34594e-66	EG11424	waaL	Primary	AAUUAAGAAUAAACAAGUUUAAGAAGUGAGUUAAAACUCACUUCUUAUCUAU	...............((..((((((((((((....)))))))))))).))..	-15.7	CUUCUUAUCUAUACAACUUAAUCUCUUUACU	3	4
chr	+	3809587	3809611	3809592	0.496494	1898	6.70716e-05	7.68472e-08	0.156746	EG10520	waaA	Internal	AAUCCGCUGGAAGCUGCCGCACACGCUAUUCCGGUAUUGAUGGGGCCGCAUA	..(((...))).((.(((.((((.(((.....)))..)).)).))).))...	-12	UGGGGCCGCAUACUUUUAACUUUAAAGACAU	4	4
chr	-	3811192	3811205	3811197	0.995423	102	0	0	0	EG10886,EG10891	rpmG,rpmB	Alternative primary in TU	CUCGCUUUGAUGUAACAAAAAACCUCGCUCCGGCGGGGUUUUUUGUUAUCUG	...........(((((((((((((((((....)))))))))))))))))...	-24.6	UUUUGUUAUCUGCUUGCCCCCAUAUUGACUG	4	6
chr	-	3811650	3811702	3811690	0.230652	8729	0.00446869	0.00182276	0.00227171	EG11312	yicR	Alternative primary in TU	UAAAGCCUGACGAGGCGCCAAUACCCCAUACGAAGCUCGAGCUAAUUUGAUU	....((((....)))).................(((....))).........	-7.5	GCUAAUUUGAUUUUUGGAGAAUAGACAUGUC	5	5
chr	+	3814442	3814458	3814446	0.61504	1487	1.44219e-19	2.82396e-35	2.74107e-15	EG10251	dut	Alternative primary in TU	CAUCCGAAUAACGUCAUAACAUAGCCGCAAACAUUUCGUUUGCGGUCAUAGC	.......................(((((((((.....)))))))))......	-13.7	UGCGGUCAUAGCGUGGGUGCCGCCUGGCAAG	1	1
chr	-	3815087	3815095	3815089	0.794444	1030	0.00284169	1.40033e-13	9.45336e-05	EG10808	pyrE	Primary	GUUUGGCGUUUAAAGAAACUCGCCGGAUGAAAAGUCAUCCGGCGUCAUAUUA	.......((((....)))).((((((((((....))))))))))........	-18.5	GGCGUCAUAUUACUGCAACUGUGCCGCAAUU	2	3
chr	+	3815120	3815132	3815125	0.907929	713	3.32482e-59	9.66852e-96	1.95984e-104	EG11191	slmA	Primary	GGCACAGUUGCAGUAAUAUGACGCCGGAUGACUUUUCAUCCGGCGAGUUUCU	.(((....)))..........((((((((((....)))))))))).......	-20	CGGCGAGUUUCUUUAAACGCCAAACUCUUCG	3	6
chr	-	3815796	3815806	3815800	0.982448	267	4.53188e-51	3.73382e-68	2.80182e-87	EG10863	rph	Alternative primary in TU	CGGCGCUGGCAAACUGAUUUUUAAGGCGACUGAUGAGUCGCCUUUUUUUUGU	..((....))............(((((((((....)))))))))........	-16.3	CCUUUUUUUUGUCUGUAGAAAAGUAAGAUGA	8	9
chr	-	3816323	3816350	3816344	0.331663	3323	0.000661914	6.2071e-05	0.000357413	EG10863	rph	Internal	AGGUCAGGGCCAGGGCUGGAUCACCGCAGAGUACGGCAUGCUGCCACGUUCU	.((.(((.(((....(((........))).....)))...))))).......	-11.7	CUGCCACGUUCUACCCACACCCGUAACGCUC	2	3
chr	+	3817603	3817613	3817606	0.939366	577	4.38846e-114	2.71177e-184	2.40776e-105	EG11192	yicC	Primary	UUACUUUUCCGCCUUCACAAAUGCCGCCACUCAAACAGAGCGGCAUUUUUCU	..................((((((((((.........).)))))))))....	-12.2	CGGCAUUUUUCUUCCCCGCAACAUUCAAUUC	5	7
chr	+	3819538	3819547	3819542	0.944952	552	1.3017e-11	1.44951e-07	3.89655e-07	EG11683	yicG	Primary	GGUUCAAAACCUGUGAUCUGCUGGGCAGCCAGCCAACUGCCCAGCUUCUUGA	((((...))))........(((((((((........))))))))).......	-20.3	CCAGCUUCUUGAUUUGCGCAUUUUCCUUCCA	4	4
chr	+	3822476	3822493	3822481	0.286913	4566	0.000207077	9.37928e-08	1.77663e-05	EG10899	rpoZ	Alternative primary in TU	UUCAAACCUACCUGCCGGAAGACCAAAUCAAGCGUCUGCGGCAGGCGUAUCU	..........(((((((..(((((.......).)))).))))))).......	-17.5	GCAGGCGUAUCUCGUUGCACGUGAUGCUCAC	2	2
chr	+	3822532	3822543	3822536	0.566656	1636	2.25348e-32	1.66075e-47	1.56434e-26	EG10899	rpoZ	Alternative primary in TU	UGCACGUGAUGCUCACGAGGGGCAAACACGUUCAAGCGGUGAACCCUAUAUC	....(((((...)))))((((....((.(((....)))))...)))).....	-13.4	GAACCCUAUAUCACGCACCCGGUAGCGGUUG	2	2
chr	+	3822702	3822712	3822706	0.647563	1378	3.68787e-37	8.66047e-56	1.33114e-40	EG10966	spoT	Internal	AACAGCUUUUUGGUAAAAGCGUCGCCGAGCUGGUAGAGGGGGUGUCGAAACU	....((((((....))))))(.((((...((.....))..)))).)......	-10.9	GGUGUCGAAACUUGAUAAACUCAAGUUCCGC	2	2
chr	+	3822826	3822835	3822827	0.423974	2274	0.000261963	3.36744e-13	2.17665e-09	EG10966	spoT	Internal	GGUGCAGGAUAUCCGCGUCAUCCUCAUCAAACUUGCCGACCGUACCCACAAC	(((((.((...((.(((................))).)))))))))......	-8.7	CGUACCCACAACAUGCGCACGCUGGGCUCAC	1	1
chr	-	3827420	3827429	3827422	0.733534	1163	0.000319441	0.000565205	7.76113e-07	EG10406	gltS	Primary	UUUUGCCGGUUAACCGAUGAAGCGGCGGUAGAAGUGCCGCCGCAACAAAGAC	......(((....))).....(((((((((....))))))))).........	-21.4	CGCAACAAAGACAAAUGCCUGAUACGCUUCG	2	2
chr	+	3832206	3832214	3832211	0.691077	1264	1.03787e-07	1.03787e-07	1	EG11684	yicH	Primary	CGGUAAACAUCAAUCUCGCCGGGUACGACUCAGACGUACCCGGCAUUCCAUC	.................((((((((((.......))))))))))........	-20.4	CGGCAUUCCAUCAAUAGAUUACAACGUAAUU	2	2
chr	+	3839282	3839291	3839286	0.700317	1236	1.88036e-11	9.23893e-09	0.0154529	EG11688	yicL	Distant primary	GAUUGAUAAGAUUGCAGAAAUUCCUUCACGUUUUCUGCAUUCUUAUUAUCUU	(((.(((((((.((((((((...........)))))))).))))))))))..	-18.3	UCUUAUUAUCUUCCCGUGCCACCAAAAUAUU	2	3
chr	-	3840461	3840471	3840465	0.647331	1380	1.23467e-07	0.000115968	4.80058e-06	EG11689	nepI	Primary	GCUGUUCUUACAUAUCCGGGCAUUCUACCUUACCCAACGCUUCCCAAUAAUU	.................(((.(........).))).................	-2.6	UUCCCAAUAAUUGCUCUGAUUAUUACGUUCC	2	4
chr	-	3845726	3845737	3845730	0.990654	178	8.99224e-67	2.00465e-94	4.21107e-52	G0-17104,EG11054	uhpT,uhpU	Primary	CAUAAACGUAACUGGUGACUUUUGCCCGGCAUGACGCCGGGCUUUUUUUAUU	..............((((.....(((((((.....))))))).....)))).	-16.2	GCUUUUUUUAUUAUUCCGUGACUUCCAGCGU	7	9
chr	-	3852823	3852834	3852828	0.714147	1206	1.00554e-28	5.19598e-46	8.20849e-42	EG11275	ivbL	Alternative primary in TU	ACACACGAUUCCAAAACCCCGCCGGCGCAAACCGGGCGGGGUUUUUCGUUUA	....((((....(((((((((((((......)).)))))))))))))))...	-24	GUUUUUCGUUUAAGCACCUCCCGGAAAGUCG	5	5
chr	-	3853108	3853119	3853111	0.993615	135	2.0057e-123	0	1.58876e-291	G0-10201	istR	Primary	CAGCCGCAGGCGACUGACGAAACCUCGCUCCGGCGGGGUUUUUUGUUAUCUG	..(((...)))((.((((((((((((((....)))))))..)))))))))..	-20.3	UUUUGUUAUCUGCAAUUCAGUACAAAACGUG	4	6
chr	+	3853687	3853698	3853692	0.956583	473	0.000152571	2.20986e-18	0	G0-9962	tisB	Primary	AUUCAGAUUCAAGUCGCACCAAAGGGGAGCGGGAAACCGCUCCCCUUUUAUA	....................((((((((((((....))))))))))))....	-24.4	UCCCCUUUUAUAUUUAGCGUGCGGGUUGGUG	4	5
chr	+	3855158	3855168	3855162	0.549136	1683	0.00407014	0.233685	1.36158e-08	EG11693	emrD	Primary	CGUCACCGCAGCAUCGUCAUCAGCUCCAUGGGAGAACGAUGCUGCUUUAUCA	.......((((((((((..((..(.....).))..)))))))))).......	-19.2	GCUGCUUUAUCAGAUCACGCAUCACCCGCAU	3	4
chr	-	3866421	3866430	3866421	1	40	0	1.02262e-44	0	EG11535	ibpB	Primary	UAACUAGCUAUUCUCUUUGCCCCGCCAUUCUGGUGGGGCUUUUUUUGUCUUA	..................(((((((((...))))))))).............	-17.9	UUUUUUGUCUUACUUACUCAACAAUGCGUUA	6	7
chr	-	3866891	3866901	3866895	0.905223	723	4.19913e-70	5.3199e-84	2.34037e-70	EG11534	ibpA	Alternative primary in TU	UCUUCGGAUUUGCAGGUACUUACUCGCUUCUUAGAAGGAGAAAUGACUAUGC	...........((((((.....(((.((((...))))))).....))).)))	-8.2	AAAUGACUAUGCGUAACUUCGAUUUAUCCCC	3	4
chr	-	3867468	3867480	3867472	0.497515	1894	9.92862e-11	1.40823e-18	1	EG11534	ibpA	5' UTR	CAUCGUAGCCGAUGAGGACGCGCCUGAUGGGUGUUCUGGCUACCUGACCUGU	....((((((....(((((((.((....))))))))))))))).........	-19.6	UACCUGACCUGUCCAUUGUGGAAGGUCUUAC	2	3
chr	+	3868539	3868549	3868543	0.966739	403	1.40635e-92	1.03666e-181	6.59763e-105	EG11713	yidR	Antisense	CGGGCAGGGUUGUUUCCGUUCCGCUUAACGGCGCAUCACCUGCCGCUUUCCA	..(((((((.(((..(((((......))))).))).).))))))........	-19.5	UGCCGCUUUCCAGCCAGCUUCAUCUUGCGGU	3	3
chr	-	3876085	3876097	3876088	0.863856	851	1.34549e-18	8.21141e-23	3.031e-34	EG11195	yidA	Primary	CUGUGGGCGGGCAAACAGCAUAAACGCGUUUGCCCGCUUACUGAUUAUUGGU	..((((((((((((((.((......))))))))))))))))...........	-27	CUGAUUAUUGGUUUACUGCAUAUACAACCAG	3	4
chr	-	3877020	3877033	3877026	0.85954	865	0.00860152	5.39961e-08	1.66896e-15	EG11196	yidB	Primary	CUUCCGCUAAGCAAAAAGGGAGCACGCAACGCGCGUUGCAUCCCCCUUUUCC	.................((((((((((.....))).))).))))........	-13.8	UCCCCCUUUUCCCUCGGGUGUUGUACUGAUU	4	4
chr	-	3877537	3877547	3877538	1	41	0	0	0	EG10424	gyrB	Primary	GGCAAGAAGCUAUAAGAAAAGGGCGGAGAUCAUCUCCGCCCUUUUUAUUUCU	(((.....)))....((((((((((((((...))))))))))))))......	-24.8	CUUUUUAUUUCUGCAAUCCGCAAUUAUCAUC	5	8
chr	-	3877568	3877583	3877577	0.456203	2075	0.00217488	6.77691e-13	1.00118e-09	EG10424	gyrB	Primary	AUGAUUUUGUAGGCCGGAUAAGGCGUUCACGCCGCAUCCGGCAAGAAGCUAU	............(((((((..((((....))))..)))))))..........	-20.9	GCAAGAAGCUAUAAGAAAAGGGCGGAGAUCA	1	2
chr	-	3879820	3879845	3879837	0.452584	2102	0.00125966	1.69126e-07	1.5032e-07	EG10424	gyrB	Internal	UUCCGACCGGUAUUCACCCGGAAGAGGGCGUAUCGGCGGCGGAAGUGAUCAU	(((((.(((((((...(((......))).)))))))...)))))........	-18.8	GGAAGUGAUCAUGACCGUUCUGCACGCAGGC	2	3
chr	-	3881055	3881067	3881060	0.594309	1545	4.61741e-06	1.49924e-17	7.53848e-12	EG10242	dnaN	Alternative primary in TU	AGCGUGCUGGAAGCCAUCUAUACGCUCGGCCAUGGUCGGGCGUUUCGCAGUU	.....(((((((.........(((((((((....)))))))))))).)))).	-17.1	CGUUUCGCAGUUUGCAGAUUGGUCGCGUCAU	3	3
chr	-	3883243	3883256	3883248	0.431789	2236	0.00331618	1.63887e-08	3.94499e-09	EG10235	dnaA	Internal	UAAAUCUAACCAACUGGCGCGCGCGGCGGCUCGCCAGGUGGCGGAUAACCCU	...((((..(((.((((((.((......)).)))))).))).))))......	-21	GCGGAUAACCCUGGCGGUGCCUAUAACCCGU	1	2
chr	+	3884538	3884552	3884543	0.904485	725	0	0	0	EG10892	rpmH	Alternative primary in TU	GUGGUUAAGCUCGCAUUUCCCAGGGAGUUACGCUUGUUAACUCCCAGUCAAU	((((......))))........(((((((((....).)))))))).......	-13.3	CUCCCAGUCAAUUCACAUUCGUCUUCCAGCA	2	3
chr	+	3884624	3884636	3884628	0.299842	4108	6.93124e-07	2.33316e-06	3.57297e-05	EG10892	rpmH	Alternative primary in TU	GCACGCCGCAAAUUACCAUUCUCGGCCGCCUGAAUUCGCUGGGGCAUCCCCG	((..((((..(((....)))..)))).))...........((((...)))).	-12	GGGGCAUCCCCGUAUCGGUCUUACAGUCGCC	2	3
chr	+	3884968	3884979	3884973	0.583311	1580	1.57802e-36	1.16103e-43	2.39662e-36	G0-10470	yidD	Internal	CUGUUCAAGCUACGGAAUUGAGGCAUUGCGCAGGUUUGGAGUGAUAAAAGGC	(..((((((((.((.(((......))).))..))))))))..).........	-8.9	GUGAUAAAAGGCAGUUGGUUGACGGUGAAAC	2	2
chr	+	3886768	3886778	3886771	0.945033	551	0	0	0	EG11197	yidC	Primary	GAUUCGGUGAGUUUUCGCUAAAAUAAGGGCGGUCAGUUGACCGCCUUUUUUC	.....(((((....))))).....((((((((((....))))))))))....	-20.1	CCGCCUUUUUUCUUUUCGUAGGGCGGAUAAG	6	10
chr	+	3888236	3888244	3888239	0.92848	637	9.85099e-44	0	1.59179e-16	EG10997	mnmE	Primary	GUAACCGCGCUUACGAAGCCGCAUUCUGACUGUCAGAUGCGGCUUCGCUUCA	.............(((((((((((.((((...))))))))))))))).....	-23.9	GGCUUCGCUUCAUUGUUACCACUCCUGUUAU	2	4
chr	-	3895217	3895226	3895219	0.666667	1333	1	0	0	EG11724	adeP	Primary	UCGAUAGCGCGUUAAAAACCCGCCAUGCAUGAUUGCUGGCGGGUUUUUUAUU	.............((((((((((((.(((....)))))))))))))))....	-23	GGGUUUUUUAUUUAGAUCUUAACUCGCUGAA	6	9
chr	+	3898660	3898669	3898663	0.907937	712	0	5.2058e-11	3.32336e-05	EG11727	cbrC	Primary	UUUAAAUAAUGAGAACAGGCCGGAGCGUAAUUCACACAUCCGGCCUUAUUUC	..........((((..(((((((((.((.....)).).))))))))..))))	-17.2	CGGCCUUAUUUCUUAAGCUUAACCGAGUGCU	3	5
chr	+	3904526	3904543	3904535	0.473575	1986	1.67456e-10	1.34259e-15	3.32981e-14	EG10115	bglF	Antisense	CGCUGGUUCGGUGAUACCAAACAGACUCGUCAACGCCGCUGAUCCCGCCACC	.((.((.((((((.......((......))......)))))).)).))....	-10.5	GAUCCCGCCACCACUUUUUUCUGCGCAUCGC	6	7
chr	+	3904679	3904697	3904684	0.534574	1742	5.22483e-07	9.63479e-18	4.06768e-14	EG10115	bglF	Antisense	AGCCCAGCACGGUGAAGUUAUUGAUACACAGCGGCACCAGGCCCCAGUGCAG	......((((((((..(((..........)))..))))........))))..	-9.5	GCCCCAGUGCAGUCCGAACAUGACGAAGAUU	2	2
chr	-	3906802	3906811	3906804	0.981982	273	3.1725e-25	0	0	EG10735	phoU	Primary	AAUUCACCAGACAAAUCCCAAUAACUUAAUUAUUGGGAUUUGUUAUAUAUAA	.........(((((((((((((((.....)))))))))))))))........	-18.7	UGUUAUAUAUAACUUUAUAAAUUCCUAAAAU	3	4
chr	-	3907343	3907356	3907349	0.513699	1820	0.0251727	1.45449e-09	1.05476e-07	EG10783	pstB	Alternative primary in TU	CGUCAACAUGAUGGAAGUGGCGAUCGAUGAAGCCUGCGUGCGCAUUAUCGCC	(((((...))))).....((((((.((((..((......)).))))))))))	-14.1	CGCAUUAUCGCCAAACGUCAGCCGACGGCGA	2	3
chr	-	3908471	3908490	3908485	0.599942	1532	1.09033e-06	1.49924e-17	4.16784e-06	EG10782	pstA	Alternative primary in TU	GUUUUCCCCUCACCCUAACCCUCUCCCCAGAGGGGCGAGGGGACCGACCGAG	(((.(((((((.(((.....((((....))))))).)))))))..)))....	-21.5	GGACCGACCGAGCGCCUUUUUGACUCUGUAC	5	5
chr	-	3911797	3911808	3911802	0.966718	405	0	0	0	EG10382	glmS	Primary	UUACGGUUGAGUAAUAAAUGGAUGCCCUGCGUAAGCGGGGCAUUUUUCUUCC	....((..(((........(((((((((((....))))))))))))))..))	-20.1	CAUUUUUCUUCCUGUUAUGUUUUUAAUCAAA	5	7
chr	+	3911832	3911840	3911835	0.889744	775	0.185462	0.000565205	0	EG10382	glmS	Antisense	GAUUAAAAACAUAACAGGAAGAAAAAUGCCCCGCUUACGCAGGGCAUCCAUU	................(((.......(((((.((....)).))))))))...	-12.4	AGGGCAUCCAUUUAUUACUCAACCGUAACCG	3	5
chr	-	3913679	3913691	3913684	0.609843	1504	7.23172e-28	5.16314e-55	2.37282e-41	EG11198	glmU	Alternative primary in TU	CUCGGGGCGCCCGAAAAAACGGGCAUACAGGUUGACCGACAACGAUAUAAAU	........(((((......)))))......((((.....)))).........	-11.8	AACGAUAUAAAUCGGAAUCAAAAACUAUGUG	1	2
chr	-	3915496	3915508	3915500	0.998839	55	5.40208e-171	1.00214e-169	3.03362e-293	EG10100	atpC	Primary	CCGGCUUGAAAAGCACAAAAGCCAGUCUGGAAACAGGCUGGCUUUUUUUUGC	...((((...))))..(((((((((((((....)))))))))))))......	-22.8	GCUUUUUUUUGCGCGUGUGACCCGUCCUGAA	8	8
chr	-	3918269	3918284	3918277	0.43241	2232	8.90223e-23	1.6025e-39	2.42836e-15	EG10098	atpA	Alternative primary in TU	CAAUCCUGGUAACGUCUGGCGGCUUGCCUUAGGGCAGGCCGCAAGGCAUUGA	.............((((.((((((((((....)))))))))).)))).....	-26.9	GCAAGGCAUUGAGGAGAAGCUCAUGGCCGGC	2	2
chr	-	3919178	3919189	3919187	0.33541	3193	4.37452e-11	2.12332e-10	2.81137e-07	EG10098	atpA	Internal	CGUGGUACGUAAACUGGAAGAGCACGGCGCACUGGCUAACACCAUCGUUGUG	......................(((((((...(((......))).)))))))	-9.4	ACCAUCGUUGUGGUAGCAACCGCGUCUGAAU	2	3
chr	-	3921695	3921716	3921709	0.345472	3003	0.000175711	1.98929e-15	7.66344e-09	EG10099	atpB	Internal	GCAAGCUGAUUGCUCCGCUGGCCCUGACGAUCUUCGUCUGGGUAUUCCUGAU	((.(((.....)))..))..((((.(((((...))))).)))).........	-16.3	GGUAUUCCUGAUGAACCUGAUGGAUUUACUG	3	3
chr	-	3922379	3922395	3922384	0.301079	4038	0.00485429	2.13259e-07	8.33578e-06	EG10106	atpI	Internal	GUGUCGCUCGUGAGUCGAAACGUUGCUCGGAAGCUUCUGCUCGUUCAGUUAC	.....(((..((((.(((....)))))))..)))..................	-8.5	UCGUUCAGUUACUGGUGGUGAUAGCAAGUGG	2	2
chr	-	3922802	3922818	3922808	0.539152	1722	5.56786e-08	1.06219e-05	0.0078679	EG10376.EG10106.IGR	rsmG.atpI.IGR	IGR	UUGGCUGUUAAAACAUUAUUAAAAAUGUCAAUGGGUGGUUUUUGUUGUGUAA	..(.(((((...(((((......))))).))))).)................	-3.5	UUUGUUGUGUAAAUGUCAUUUAUUAAAACAG	3	5
chr	-	3922919	3922929	3922922	0.799648	1022	7.2818e-45	1.70979e-68	2.62374e-57	EG10376	rsmG	Distant primary	AACGCCACGUUCACUCUUUUGCAUCAACAAGAUAACGUGGCUUUUUUUGGUA	...((((((((...(((((((...))).)))).))))))))...........	-14.3	CUUUUUUUGGUAAGCAGAAAAUAAGUCAUUA	7	7
chr	-	3923693	3923705	3923702	0.466561	2017	4.6863e-22	8.00491e-09	0.000498012	EG10375	mnmG	Alternative primary in TU	AGCGCAUAACGCAUUAAAAAUGCCUGGUAAGCACCCGCUUACCAGGCAACGC	.(((.....)))........((((((((((((....))))))))))))....	-25.1	ACCAGGCAACGCAUCAAGAACAGGUAAUCAC	1	1
chr	+	3923734	3923743	3923737	0.944857	553	5.29625e-25	2.16363e-22	3.30234e-29	EG10376.EG10375.IGR	rsmG.mnmG.IGR	IGR	UACCUGUUCUUGAUGCGUUGCCUGGUAAGCGGGUGCUUACCAGGCAUUUUUA	..................((((((((((((....))))))))))))......	-22.4	CAGGCAUUUUUAAUGCGUUAUGCGCUACGAC	5	5
chr	-	3925182	3925193	3925185	0.376322	2642	0.00128167	1.34937e-05	1.15248e-07	EG10375	mnmG	Internal	UCGCGUGGUCGGUGCUGUUACCCAAAUGGGACUGAAGUUCCGUGCCAAAGCC	..((.(((((((.(((....(((....))).....))).))).))))..)).	-17.6	CGUGCCAAAGCCGUCGUGCUCACCGUUGGGA	2	2
chr	+	3927460	3927475	3927465	0.649385	1372	3.98897e-30	7.95338e-47	9.60721e-39	EG10091	asnA	Internal	CGCGGGCGAAGGGCUGUACACGCACAUGAAAGCCCUUCGCCCCGAUGAAGAC	((.((((((((((((...............))))))))))))))........	-27.5	CCCGAUGAAGACCGUCUUUCUCCGUUGCACU	3	4
chr	+	3927647	3927667	3927652	0.508575	1838	6.39254e-10	1.14885e-08	2.43061e-05	EG10091	asnA	Internal	GCGGUUAGCGAAGAGUUUGGCCUGGCACCGUUCCUGCCGGAUCAGAUCCACU	((.....))...(.((((((.((((((.......)))))).)))))).)...	-14.2	AUCAGAUCCACUUCGUACACAGCCAGGAGUU	2	2
chr	+	3928238	3928249	3928242	0.690821	1265	2.54448e-24	4.50536e-25	3.49904e-16	EG10091	asnA	Primary	GUAUCAAAGCGCCAGAUAUGAUCGAAAAUGCGCAUGAUGCCGGGUUUGCCGU	((((((..((((..(((...)))......)))).))))))(((.....))).	-13.2	CGGGUUUGCCGUGUGCCGACAUCGCCACGGC	3	3
chr	+	3933219	3933227	3933224	0.968254	393	0	0	1.07913e-09	EG11541	kup	Primary	UCGAAAUCUAACGCCAGACGCCUCCUUUCUUCAUAAGGGGGCGUUUUUGUUU	.........((((..((((((((((((.......)))))))))))).)))).	-18.8	GCGUUUUUGUUUUCAUGGUUAAUCACCAUGU	5	9
chr	+	3933641	3933649	3933644	0.670981	1308	8.44364e-30	3.82955e-49	6.81652e-57	EG10817	rbsD	Internal	GAAACGUUGCUCACUCACCUUGAGCAGCUGCAAAAACACCAGGGAAAUACCA	.....((((((((.......)))))))).............((......)).	-12.7	AGGGAAAUACCAUUGAAAUUCGUUACACCAC	2	2
chr	+	3933740	3933750	3933743	0.678653	1293	1.06017e-22	1.35747e-70	1.10798e-42	EG10817	rbsD	Internal	GAAAGUCAGGCGGUAAUUCGCAGCGGAGAAUGUUCUCCGUAUGCGAAUAUCA	...........((((.(((((((((((((....))))))).)))))))))).	-21	AUGCGAAUAUCAUUCUCUGUGCUGGCGUGAC	2	3
chr	+	3937275	3937287	3937280	0.920961	665	6.44022e-200	5.87171e-267	4.85584e-293	EG10815	rbsB	Alternative primary in TU	AUAUAAAGAAAAGCAGGGCACGCGCCACCCUAACACGGUGGCGCAUUUUAUG	.....................((((((((.......))))))))........	-16.7	GCGCAUUUUAUGGACAUCCCGAAUAUGCAAA	4	5
chr	+	3938383	3938396	3938388	0.785618	1049	1.24939e-18	2.74137e-25	1.41851e-44	EG10818	rbsK	Alternative primary in TU	GCGGCGAUUAAAGAACUCAAUUACGCGCCAUCAGCUCUGGCGCGUAGCCUCA	(.(((................(((((((((.......)))))))))))).).	-17.3	CGCGUAGCCUCAAACUCAAUCAAACACAUAC	1	1
chr	-	3946867	3946875	3946871	0.623188	1465	1	8.51618e-12	0	EG30023	aspT	Antisense	CGACCCCCUGCGUGACAGGCAGGUAUUCUAACCGACUGAACUACCGCUCCAC	...........(((...(((.(((((((.........))).))))))).)))	-8.8	CUACCGCUCCACCGAAUUCUUUUACAACCAC	4	6
chr	-	3947093	3947101	3947096	0.806522	994	4.32917e-07	5.17709e-13	0.00336377	EG11449	hdfR	Primary	GCUGGAUGAAGUGUAUUAAUAUGAAUGGCUGGCAAGGAUGCCGGUAGAAGGA	(((......)))...............(((((((....))))))).......	-11	CCGGUAGAAGGAUUUACUUCGGAGAGGGUUA	3	3
chr	+	3947263	3947271	3947266	0.876061	817	0	1.81501e-09	9.7031e-20	EG11449	hdfR	Antisense	GGCCGUGAAAGUGUUGUGCUAUCGACAACGGUAUGCAGGCCGCCUUUUUUAC	((((.((....((((((.......)))))).....))))))...........	-14.5	CGCCUUUUUUACGCGCCCAGCUGACGGGUAG	6	6
chr	+	3948447	3948458	3948451	0.985028	239	0	0	0	EG11450	maoP	Primary	GACUACACCGAUUCUGACGAUUAAUAAAAAGGGCGAAAUGCCCUUUUUUUAU	.........................(((((((((.....)))))))))....	-11.5	CCCUUUUUUUAUGUCAGUAGUUUCUGCAGAU	7	8
chr	+	3950398	3950415	3950403	0.384566	2560	5.42545e-06	6.28414e-18	1.07537e-14	EG11270	ilvL	Internal	UCGUGAUUAGCGUGGUGGUGAUUAUUAUCCCACCGUGCGGGGCUGCACUUGG	..(((....(((((((((.(((....)))))))))))).......)))....	-17.2	GGCUGCACUUGGACGAGGAAAGGCUUAGAGA	2	2
chr	+	3950469	3950482	3950475	0.885048	792	4.78766e-37	2.11828e-81	5.05391e-50	EG11270	ilvL	Alternative primary in TU	CAAGCCUUAACGAACUAAGACCCCCGCACCGAAAGGUCCGGGGGUUUUUUUU	................((((((((((.(((....))).))))))))))....	-21.6	GGGGUUUUUUUUGACCUUAAAAACAUAACCG	8	8
chr	+	3950842	3950854	3950847	0.584398	1574	2.52497e-05	4.95467e-11	7.70911e-07	G8221	ilvG	Internal	ACCGGGCUUGCGGACGCACUGUUAGAUUCCAUCCCUGUUGUUGCCAUCACCG	..(((...((..((((.((.................))))))..))...)))	-6	UUGCCAUCACCGGUCAAGUGUCCGCACCGUU	2	2
chr	-	3959460	3959471	3959463	0.910775	701	3.5685e-50	2.1714e-87	5.29293e-78	EG12352	ppiC	Primary	GAGAAGGCCUUGAGUGUUUUCUCCCUCUCCCUGUGGGAGAGGGUCGGGGUGA	......(((((((.........(((((((((...))))))))))))))))..	-24	GGGUCGGGGUGAGGGCAUCAGCGCGCACUUA	2	2
chr	-	3959494	3959502	3959496	0.485895	1933	1.49892e-14	3.38606e-23	1.87786e-13	EG12352	ppiC	Primary	CUGUACCGCAACUAAUAGCAAGGCCUUCUCCAGGAGAAGGCCUUGAGUGUUU	.............((((.((((((((((((...))))))))))))..)))).	-21	CCUUGAGUGUUUUCUCCCUCUCCCUGUGGGA	4	5
chr	-	3959900	3959911	3959906	0.970672	372	3.84311e-294	0	0	G7798	yifN	Distant primary	UCUCCCCUUGAGGGACCUGCGAAGCCCGGAUUUUCCGGGCUUUUGCCAUAUA	..((((.....))))...((((((((((((...))))))).)))))......	-22.8	UUUUGCCAUAUAUGUACCAGCCACUCCCUGA	4	4
chr	-	3962692	3962701	3962695	0.714987	1203	6.57997e-28	4.77766e-42	2.76823e-17	EG10413	gpp	Primary	AUGAGUAAGUGCCGGAUGCGAUGCUGACGCAUCUUUUCCGGCCUUGAUUAUU	((((.((((.((((((...(((((....)))))...)))))))))).)))).	-22.1	GCCUUGAUUAUUUCCCUCGUUUUGCCGCCAU	4	5
chr	+	3966138	3966151	3966143	0.833905	930	7.339e-140	6.32106e-217	9.31368e-210	EG11031	trxA	Primary	GAAUUUCAUGUUCGGGUGCCCCGUCGCUAAAAACUGGACGCCCGGCGUGAGU	....(((((((.((((((.((.((........)).)).))))))))))))).	-20.3	CCCGGCGUGAGUCAUGCUAACUUAGUGUUGA	2	3
chr	+	3966331	3966357	3966337	0.310619	3748	0.00888545	2.25766e-14	1.06589e-09	EG12428	rhoL	Alternative primary in TU	UGCGUACUCUCCUGUGACCAGGCAGCGAAAAGACAUGAGUCGAUGACCGUAA	..((.((((((((((......)))).))........))))))..........	-8.1	CGAUGACCGUAAACAGGCAUGGAUGAUCCUG	1	1
chr	+	3967718	3967731	3967724	0.957715	465	0	0	0	EG10845.EG10840.IGR	rho.rfe.IGR	IGR	UAAAUUUGUCUUAUGCCAAAAACGCCACGUGUUUACGUGGCGUUUUGCUUUU	..............((..((((((((((((....))))))))))))))....	-18.9	CGUUUUGCUUUUAUAUCUGUAAUCUUAAUGC	4	5
chr	+	3968140	3968153	3968145	0.403149	2401	0.00117174	2.55251e-10	2.53425e-08	EG10840	rfe	Internal	CUUCACGUUCGGAAUUGUCGAUUACUAUAUUCCGCAUGCAUCUCUCUAUCUC	.....(((.((((((.............)))))).)))..............	-6.9	UCUCUCUAUCUCGCUUGUGCCGGUGUGCUUG	2	3
chr	+	3970116	3970128	3970120	0.722336	1186	1.0585e-42	4.18156e-53	4.01637e-49	EG11295	wzzE	Alternative primary in TU	CGAAAUAGCAACACUGCUGCGGUGAGCGCAAAGGCGCUCGCCGCUUAUUCGA	((((..((((....))))(((((((((((....)))))))))))...)))).	-27	CCGCUUAUUCGAAGAGAAUCGAUGUGAAAGU	2	4
chr	+	3976357	3976376	3976368	0.535955	1730	1	4.33862e-07	4.32377e-08	EG11456	wecE	Alternative primary in TU	CACUGGUCAAGAUUGGUGCCGGGUUACUGGUCGGUAAGUUGCUGGCGGUGUC	(((((.(((.((((..((((((.(....).))))))))))..))))))))..	-14.3	GCUGGCGGUGUCAUUUGGUCCGGCGGGGCUU	3	3
chr	+	3978310	3978324	3978316	0.523757	1781	1.30012e-06	2.51993e-12	0.00273594	G7800	wecF	Internal	CUGAGCGAAAAACUGGAAUUUGACGCCUAUCUGGCGCUACUUCGUCAGUGCG	...........(((((.......((((.....))))........)))))...	-10.6	UUCGUCAGUGCGAUCUUGGUUACUUUAUUUU	4	7
chr	+	3979830	3979840	3979834	0.62343	1464	2.06897e-06	2.54448e-24	4.95467e-11	EG11457	wzyE	Internal	UCGUGCUGGCGCGUGAAGGGCUGGAUUCGUUUGUCUCACGCGUGGUCUUUUU	......(.((((((((..(((...........))))))))))).).......	-14.6	CGUGGUCUUUUUUAUCGUGGUCUUCGGCGCA	6	7
chr	-	3980703	3980712	3980704	0.962963	433	3.93892e-07	0	0	EG11459.EG11458.IGR	yifK.rffM.IGR	IGR	AUAAAAAAGCAGACAGGCGACGGAGUGACCACUCCGUCGCUUUACAAAGAGA	..............((((((((((((....))))))))))))..........	-20.3	UUUACAAAGAGAGGAAAAUCAUAGGUUGCCG	3	3
chr	+	3980740	3980750	3980746	0.744554	1142	5.67902e-20	1.33577e-16	8.86402e-23	EG11458	rffM	Primary	AUUUUCCUCUCUUUGUAAAGCGACGGAGUGGUCACUCCGUCGCCUGUCUGCU	...................((((((((((....)))))))))).........	-18.5	CGCCUGUCUGCUUUUUUAUUACACAAAGCAU	6	8
chr	+	3986579	3986589	3986583	0.401801	2415	1.74083e-25	3.06906e-31	8.46359e-17	G0-8873	glmZ	Internal	UUAUGCCUCAUCAGACACCAUGGACACAACGUUGAGUGAAGCACCCACUUGU	...(((.((((..(((....((....))..)))..)))).))).........	-7.5	GCACCCACUUGUUGUCAUACAGACCUGUUUU	4	5
chr	-	3986593	3986603	3986597	0.98208	272	1.01441e-174	2.93725e-46	1.73909e-69	EG10434	hemY	Primary	CUGAUACAUAAAAAAACGCCUGCUCUUAUUACGGAGCAGGCGUUAAAACAGG	..............((((((((((((......))))))))))))........	-21.6	CGUUAAAACAGGUCUGUAUGACAACAAGUGG	2	2
chr	+	3986634	3986645	3986637	0.979801	292	0	0	0	G0-8873.EG10434.IGR	glmZ.hemY.IGR	IGR	UCAUACAGACCUGUUUUAACGCCUGCUCCGUAAUAAGAGCAGGCGUUUUUUU	.................(((((((((((........))))))))))).....	-19.8	AGGCGUUUUUUUAUGUAUCAGGAAGGCCCCG	7	8
chr	+	3986678	3986689	3986682	0.601709	1524	9.23893e-09	3.10523e-05	0.242762	EG10434	hemY	Antisense	UUUUUUUAUGUAUCAGGAAGGCCCCGGAGGUGCUUGCCUCCGGGUGAGAAGG	......................(((((((((....)))))))))........	-18.3	CGGGUGAGAAGGAACUACUGUGGCGGGUUAU	2	3
chr	+	3991343	3991353	3991343	0.399433	2434	0.000262891	2.07037e-07	2.67715e-08	EG10170	cyaA	Internal	GCUAAUGCCGGGUUACCUUGAUGGUAACGUUCCCAAAGGCAUUUGCCUUUAC	((.((((((((((((((.....)))))....)))...)))))).))......	-17.2	AUUUGCCUUUACACGCCUGAUGAAACUCAAC	3	3
chr	-	3993696	3993705	3993697	0.917238	683	6.59866e-20	2.50751e-64	3.73006e-45	EG11653	cyaY	Primary	UUCCGCUAAGAUUGCAUGCCGGAUAAGCCUCGCUUUCCGGCACGUUCAUCAC	.........(((.((.(((((((.((((...))))))))))).))..)))..	-18.3	CACGUUCAUCACGAAAAAUAUUGCUGUAAUA	2	3
chr	+	3993734	3993744	3993737	0.649711	1370	1.60286e-13	5.66124e-11	6.53542e-17	EG10170	cyaA	Primary	AUAUUUUUCGUGAUGAACGUGCCGGAAAGCGAGGCUUAUCCGGCAUGCAAUC	...........(((...(((((((((((((...)))).)))))))))..)))	-19.1	CGGCAUGCAAUCUUAGCGGAAACUGACUGUU	2	3
chr	+	3997958	3997969	3997962	0.627561	1447	6.31984e-15	1.31961e-14	1.47481e-13	EG11202	yigB	Primary	UAUAUAUACCCAGCUUUUUGGCGGAGGGCGUUGCGCUUCUCCGCCCAACCUA	...................(((((((((((...))).)))))))).......	-17.9	CCGCCCAACCUAUUUUUACGCGGCGGUGCCA	5	6
chr	+	4000255	4000267	4000260	0.887963	782	1.36601e-58	5.13728e-97	6.8743e-74	EG11064.EG11462.IGR	uvrD.yigE.IGR	IGR	CAACGUCAUGUAGGCCGGAUAGGGCGUUUACGCCGCAUCCGGCAUCUGCGCC	.........(((((((((((..((((....))))..)))))))..))))...	-24.3	GGCAUCUGCGCCAUCUUCAGUAUCUGACACA	2	3
chr	+	4001315	4001327	4001321	0.572479	1616	1.25007e-29	7.69039e-30	1.18507e-19	G0-17045	ysgD	Primary	CUAAGGCUAUCCCUUUUUGCUGAUAGCCUUAGCGGUUGUCAGCGACCUCAAU	(((((((((((..........))))))))))).(((((....))))).....	-19.8	AGCGACCUCAAUUUUUCCCGUCGCGCUGAGU	5	5
chr	-	4002378	4002387	4002381	0.821323	957	9.00027e-08	1.10813e-13	1.57494e-05	EG11464	yigF	Primary	CUGGAGCCUUUGAAUAACAGGUGGCUUAGCCAGACUAAGCCACCGCUCUCGU	..(((((............((((((((((.....)))))))))))))))...	-21	CACCGCUCUCGUUUUUUACAACCAGUUCUUC	6	6
chr	+	4002414	4002425	4002419	0.851021	893	6.35012e-49	7.18798e-51	4.32151e-41	EG11463	corA	Primary	GGUUGUAAAAAACGAGAGCGGUGGCUUAGUCUGGCUAAGCCACCUGUUAUUC	.(((......)))(((((((((((((((((...))))))))))).))).)))	-20.6	CACCUGUUAUUCAAAGGCUCCAGGUAUUUAA	3	4
chr	+	4002632	4002640	4002638	0.636364	1414	0.000146153	0.00284169	1	EG11464	yigF	Antisense	AACCCCAGGACAAAUAAAUAUAUCCAGGAACAGAAGAAAGCAAUGAAAUUCA	....((.(((............))).))........................	-3	CAAUGAAAUUCAUUUGAAUAGUUAAGCGUUG	3	3
chr	-	4003225	4003234	4003230	0.594322	1544	1	3.95441e-05	1.59174e-11	EG11466	rarD	Primary	AUAUAUUCUGAAAAAAUAUGCCGACUCUUGCAUGAGAGUGGGCAUAUUGCCA	..............((((((((.((((((....)))))).))))))))....	-20	GGCAUAUUGCCAUGCUGACCGGAGACUCAUA	2	3
chr	+	4005838	4005847	4005844	0.934641	605	7.53753e-23	1.10689e-12	8.51618e-12	EG10738	pldA	Primary	AAAGCAUUGCAGUUUCUCGCGCAGGCGCUGAAAAUAGCGCCUGUUUUUAUUU	........((........))((((((((((....))))))))))........	-17.5	CUGUUUUUAUUUCAGGCAAUCGGGGUGAAUG	5	6
chr	+	4008433	4008442	4008436	0.758333	1105	2.61501e-06	0.185462	0.0078679	EG11468	rhtC	Primary	GCGUCUUCAGAGUAAGUCGGAUAAGGCGUUUACGCCGCAUCCGACAUUAUUU	.........(((((((((((((..((((....))))..))))))).))))))	-21	CCGACAUUAUUUUUCACGCAUGCCUCGCCGA	5	7
chr	+	4011083	4011096	4011088	0.717995	1197	1.82224e-09	1.86724e-10	1.1441e-19	EG11470	yigL	Primary	GCUACAAUGGAUACCCGUUAAUCAAAGAGUUUUCCAUUGUGGCGCUACUUAU	(((((((((((.((.(..........).))..))))))))))).........	-17	GGCGCUACUUAUCAUCACCACGAUUCUGUGG	2	3
chr	+	4017231	4017243	4017237	0.928356	638	5.3953e-111	1.93688e-123	4.01698e-154	EG11045	udp	Primary	CUGUAAUUCUCUUCUCCUGUCUGAAGGCCGACGCGUUCGGCCUUUUGUAUUU	......................(((((((((.....))))))))).......	-13.6	CCUUUUGUAUUUUUGCGUAGCGCCUCGCAGG	5	5
chr	+	4019054	4019066	4019059	0.511797	1825	6.08609e-09	1.1471e-07	1.5267e-17	EG11473	ubiE	Internal	AGCGAUUCACGAUUGAUUGCAGCGGCGUACGCCGUGGGCAGACCGUGCUGGA	.((((((.......)))))).(((((....))))).((((.....))))...	-14.8	GACCGUGCUGGAUCUGGCUGGUGGCACCGGC	1	2
chr	+	4019756	4019774	4019763	0.505534	1853	4.13765e-05	9.20632e-16	1.85073e-08	EG11473	ubiE	Alternative primary in TU	GCGUCUGCUGGGUAAAGUAUUGCGCGUGGAGGUAAAAGGCUUUUCGACGUCA	((.(((((.(.((((....)))).)))))).))....(((........))).	-12.1	UUUUCGACGUCAUUGAUUCUGGUGUUCAGCG	4	4
chr	+	4022284	4022299	4022287	0.422237	2284	2.96753e-06	6.92921e-15	1.07721e-07	G7806	tatA	Alternative primary in TU	GCGAACUGCUAUUGGUGUUCAUCAUCGGCCUCGUCGUUCUGGGGCCGCAACG	..((((.(((...))))))).....((((((((......)))))))).....	-16.1	GGGGCCGCAACGACUGCCUGUGGCGGUAAAA	1	2
chr	+	4023538	4023547	4023541	0.892508	768	2.88226e-125	1.61371e-106	2.15506e-102	EG11479	tatC	Alternative primary in TU	AAGCGAAAAAACUGAAGAAUAAAUUCAACCGCCCGUCAGGGCGGUUGUCAUA	.........................(((((((((....))))))))).....	-18.3	GCGGUUGUCAUAUGGAGUACAGGAUGUUUGA	3	4
chr	-	4024195	4024216	4024207	0.539477	1719	0.00601033	3.46499e-08	4.32377e-08	EG10839	rfaH	Distant primary	UGCGCAAUACGUUGCAAAAUAUGGGGCAGAUGGGCUGGCUCGUUGCGCCGGG	.(((((((..............(((.(((.....))).))))))))))....	-14.3	CGUUGCGCCGGGAUGAUGGCUUUGGCGUGAG	3	3
chr	-	4024664	4024677	4024670	0.591162	1552	1.14885e-08	8.93406e-17	2.13019e-22	EG10839	rfaH	Internal	CCUGGAAAAAAUCGUGCGUGGAAAACGUACUGCAGUCAGUGAGCCAUUGUUC	.(((.(.......((((((.....))))))).))).(((((...)))))...	-9.1	GAGCCAUUGUUCCCCAACUACCUGUUUGUGG	3	4
chr	+	4027605	4027615	4027609	0.687203	1276	3.47639e-18	1.04851e-17	1.2331e-09	EG10278	fadA	Antisense	UGCCGGAUCGGUAGACCGGAUAAGGCGUUCACGCCGCAUCCGGCAAGUGGUU	((((((((((((.((.((.......)).))..)))).)))))))).......	-21.9	CGGCAAGUGGUUAAACCCGCUCAAACACCGU	2	2
chr	+	4027778	4027789	4027783	0.609649	1506	1	3.10523e-05	2.61501e-06	EG10278	fadA	Antisense	CAACCCAGCGGAUGACCCAGCGCGAUCGCGCCACCGUUGAGGUUGAUCUUCU	(((((((((((.((.....((((....)))))))))))).))))).......	-21.6	GGUUGAUCUUCUCGUCAAUCUGCUCAAUUAG	2	3
chr	+	4032804	4032817	4032811	0.59695	1539	0.0164824	0.000261355	7.70911e-07	EG11484	yigZ	Internal	CGGCGUCGGGGAAAUUACCGCUGUGGUAGUGCGCUACUACGGCGGCAUAUUG	.................((((((((((((....)))))))))))).......	-20.1	GGCGGCAUAUUGCUUGGCACCGGUGGGUUAG	2	3
chr	+	4040792	4040809	4040796	0.35617	2860	1.90281e-07	1.60696e-16	5.97154e-06	EG30070.EG11828.IGR	rrfA.mobB.IGR	IGR	UUGCGAAGCAACGGCCCGGAGGGUGGCGGGCAGGACGCCCGCCAUAAACUGC	((((...)))).....(((...(((((((((.....)))))))))...))).	-21.7	GCCAUAAACUGCCAGGCAUCAAAUUAAGCAG	2	2
chr	+	4040842	4040853	4040848	0.970994	369	1.18049e-90	3.48193e-240	4.42851e-159	EG30070.EG11828.IGR	rrfA.mobB.IGR	IGR	CAGGCAUCAAAUUAAGCAGAAGGCCAUCCUGACGGAUGGCCUUUUUGCAUUG	...............((((((((((((((....)))))))).))))))....	-22.8	CUUUUUGCAUUGGCGCAGAAAAAAAUGCCGG	5	5
chr	+	4042496	4042512	4042499	0.722001	1189	4.97892e-34	1.35747e-70	1.29134e-46	EG11831	srkA	Internal	ACCCGGAUACCAUCAUGGACGCUCUGUUUGAGCAUGGGAUCCGGGUGGAUUC	(((((((..((((.......((((.....))))))))..)))))))......	-22.9	CCGGGUGGAUUCCGGUCUUACCCCGCUUAAC	2	3
chr	+	4044084	4044095	4044089	0.993939	129	0	5.69855e-22	4.29223e-30	EG11297	dsbA	Primary	AAAUAAUUCAAUGUAAAUUACAUAAAGCCCGUGAAUAUUCACGGGCUUUUUU	..........(((((...)))))(((((((((((....)))))))))))...	-19.2	ACGGGCUUUUUUUAUUAUUUAAUAAAUAUAA	7	9
chr	-	4045627	4045636	4045630	0.868451	834	1.06652e-24	1.50028e-34	3.1725e-25	EG11833	yihG	Primary	AGAAUAAGUAAGUUUUACUCGCCUCUGAAUGAGCAGAGGCGAGUGAGUAUUU	.............((((((((((((((......)))))))))))))).....	-23.4	GAGUGAGUAUUUUAAUGAACAAAACGUCCGG	4	5
chr	-	4049965	4049974	4049968	0.949223	517	1.2422e-18	3.50233e-20	8.42384e-15	EG11203	yihA	Distant primary	CUUUCGCCCAAUAAAAAACGCCCCAGUCAUUACUGACUGGGGCGGCUAAAAU	..................(((((((((((....)))))))))))........	-22.9	GGCGGCUAAAAUAUUCAGCCAAAUCCGAUUA	2	3
chr	+	4050003	4050015	4050008	0.999324	48	0	0	0	EG30098	spf	Primary	UGGCUGAAUAUUUUAGCCGCCCCAGUCAGUAAUGACUGGGGCGUUUUUUAUU	.(((((((...)))))))((((((((((....))))))))))..........	-28.9	GCGUUUUUUAUUGGGCGAAAGAAAAGAUCCG	6	8
chr	-	4050018	4050031	4050024	0.422015	2285	2.09856e-06	1.57038e-09	2.65923e-05	EG11203	yihA	Distant primary	UUACAAUUCUACCGUUGGCCUGAUAAACAUAGCGCAUCAGGCAUUACGGAUC	...........((((..(((((((...........)))))))...))))...	-14.6	GCAUUACGGAUCUUUUCUUUCGCCCAAUAAA	4	5
chr	+	4050114	4050126	4050120	0.635992	1416	2.44001e-18	4.13718e-31	3.66347e-23	EG30098.EG11203.IGR	spf.yihA.IGR	IGR	UGUAAUCUAUUGAAUUUACGGGCCGGAUACGCCACAUCCGGCACAAGCAUUA	(((((((....))..))))).(((((((.......)))))))..........	-12.8	GCACAAGCAUUAAGGCAAGAAAAUUAUUCGC	2	4
chr	+	4050206	4050227	4050213	0.511252	1827	4.95467e-11	0.000553676	8.47253e-09	EG11203	yihA	Antisense	CUGCAUCUCGCUAAACCAGGUAUCCAGUUUCUGCCGCAGCUUGUCCACGCCU	((((.....((.((((..((...)).))))..)).)))).............	-4.4	UUGUCCACGCCUUGUUUCUUCAACGAAGAAA	3	5
chr	+	4051233	4051251	4051238	0.368838	2716	1.30167e-14	4.04467e-09	1.93828e-05	G0-8874	csrC	Internal	AGGGUGUGUUGGCGGCCUGCAAGGAUUGUAAGACCCGUUAAGGGUUAUGAGU	(((.(((....))).))).............(((((.....)))))......	-13.6	AGGGUUAUGAGUCAGGAAAAAAGGCGACAGA	2	3
chr	+	4051271	4051283	4051277	0.991477	163	9.41723e-26	5.25737e-45	9.18314e-49	G0-8874	csrC	Primary	AAGGGUUAUGAGUCAGGAAAAAAGGCGACAGAGUAAUCUGUCGCCUUUUUUC	................((((((((((((((((....))))))))))))))))	-24.9	UCGCCUUUUUUCUUUGCUUGCUUUCUGUUAG	6	9
chr	+	4051976	4051988	4051981	0.533586	1748	3.55939e-15	5.64828e-13	5.47691e-19	EG11836	hemN	5' UTR	UAAACUACAGCGGUUGUCGCGGCGACAAAAGUGGCUGCGCAACCGGCUGAUG	.......(((((((((.((((((.((....)).))))))))))).))))...	-27.6	AACCGGCUGAUGACCCGAAACGGGCAUCCGC	1	1
chr	-	4053321	4053335	4053326	0.62978	1437	3.98351e-07	4.84267e-11	4.33862e-07	EG11836	hemN	Antisense	CAGAUAGGUAUCAAAGCACAUGCAAAUGUUGCGGAUCAGCAAGCGACCUUUC	..((.((((......((...(((((...))))).....)).....)))).))	-7.7	AAGCGACCUUUCGCCGUCACCUGUAUUCCCU	3	3
chr	-	4053412	4053424	4053417	0.906172	719	2.02603e-93	3.75829e-184	2.88226e-125	EG11836	hemN	Antisense	UUGAUGGCGCUUUCGUUUUCUACUUUGUAAACGAAGCGCCAUUCACUAUUUA	..((((((((((.(((((.(......).))))))))))))))).........	-20.5	AUUCACUAUUUAAAUCACCCGAGAGAACUGC	3	4
chr	-	4053517	4053528	4053521	0.420987	2291	1.10965e-06	3.65856e-11	6.52227e-09	G0-10657	yshB	Distant primary	GCUCAGAUGCCUGAUGCGGCGUAAACGCCUUAUCCGGCCUACAAAAGCAAUA	(((.....(((.((((.((((....)))).)))).))).......)))....	-16.9	ACAAAAGCAAUAAUUUCAACAGGUUUUGUUG	4	6
chr	+	4053615	4053626	4053620	0.913511	694	2.31516e-32	7.20659e-58	3.51231e-32	EG11836	hemN	Distant primary	GCAUGAUGCCUGAUGCGGCGCUGGUCGCGUCUUAUCAGGCCUACGACUUUCU	.......((((((((.(((((.....))))).))))))))............	-20.7	CUACGACUUUCUCCGCAUCCGGCAUAAACAA	3	4
chr	-	4056420	4056431	4056426	0.961693	438	0	0	1.85484e-207	EG10383	glnA	Alternative primary in TU	ACGUGAAGUUUGUCAGCUAUCUGUAGCCCAUCUCUGCAUGGGCUUUUUUCUC	(((.((((((....)))).)))))(((((((......)))))))........	-11.3	GGCUUUUUUCUCCGUCAAUUCUCUGAUGCUU	6	7
chr	-	4057772	4057786	4057778	0.392656	2491	0.00850842	4.56716e-05	4.91843e-05	EG10383	glnA	Internal	GCCAGACGCAUCCACCGCAGUGAUUGACCCGUUCUUCGCCGACUCCACCCUG	((.(((((((..(((....)))..))...)).)))..)).............	-4.4	GACUCCACCCUGAUUAUCCGUUGCGACAUCC	2	3
chr	+	4058214	4058222	4058216	0.492408	1913	5.20848e-10	3.02477e-16	1.17241e-16	EG10383.EG11837.IGR	glnA.bipA.IGR	IGR	GCGCACCAUCGUGCAAAAGGGCUGCACCACGAUGUGAAUGUUGCACCAAUAU	((((......))))....((((.(((.(((...)))..))).)).)).....	-12.2	UUGCACCAAUAUAGUGCUUCAAUGGAAACAU	2	2
chr	+	4058337	4058345	4058338	0.396464	2468	9.12403e-05	1.95368e-12	2.25087e-15	EG11837	bipA	5' UTR	GAAAGCGAUCACAAAGGGACUCUGCAAUACUUGUUUGCGGAGGAUGUUUGUG	.........((((((.(..((((((((.......))))))))..).))))))	-19	AGGAUGUUUGUGAUCCUGUUUUGUAGUGCGA	4	5
chr	+	4060239	4060253	4060244	0.554229	1668	3.92117e-27	1.24494e-28	4.61553e-35	EG11837	bipA	Primary	UCGUCGCCGCGCCAACCGCGCACCGAAAGACGAUUAAUUUCGUUUUUUAGUC	........((((.....))))((.(((((((((......))))))))).)).	-15	CGUUUUUUAGUCAUAAAAAACCUGCCAGCGA	6	6
chr	+	4060273	4060284	4060277	0.997076	83	6.65037e-41	1.21909e-50	2.0097e-45	EG11837	bipA	Primary	UUAAUUUCGUUUUUUAGUCAUAAAAAACCUGCCAGCGAUGGCAGGUUUUUUU	.....................(((((((((((((....))))))))))))).	-18.6	GCAGGUUUUUUUUUGCCUGUCGUGAGCGCAC	9	9
chr	+	4070630	4070639	4070635	0.660256	1346	0.00407014	3.7948e-17	1.49838e-06	EG11845	yihS	Antisense	GGGAUCACCAGGCAAUGCAGCAGGUGAUAAAUAUCCUGUUUGCCGUCCCAGA	(((((.....(((((....(((((..........)))))))))))))))...	-17.8	UGCCGUCCCAGACUUUGGUGGUGACCUUAUU	3	4
chr	+	4075544	4075554	4075550	0.699055	1239	9.23893e-09	1	0.000643824	EG11849	csqR	Primary	AACCCAUCCUUUCCCGCUACAGUUAAUUUCUUGUGGCGCGAAAGGAGGCAAA	...((.(((((((.((((((((........)))))))).)))))))))....	-22.4	AAAGGAGGCAAAAAUGCUCUAUAUCUUUGAU	3	3
chr	+	4078470	4078478	4078476	0.777956	1064	0.10685	4.7113e-09	1.86724e-10	EG11853	fabY	Primary	CGAAGAAGAGUAGCUGAUGGAGAGGGGCGGUGCUGCCUCUCUCAUUCAGGUC	.............((((..((((((((((....))))))))))..))))...	-23.6	CUCAUUCAGGUCAUUUAUAUUAGUCCUUGGC	3	4
chr	-	4080010	4080018	4080011	0.531328	1759	1	7.76113e-07	7.81213e-09	EG10284.EG11855.IGR	fdhE.yiiF.IGR	IGR	ACGACUUUGUAGGCCGGAUAAGGCGUUCACGCCGCAUCCGGCAUGAACAACG	......((((..(((((((..((((....))))..)))))))....))))..	-21.8	GCAUGAACAACGCGCACGUUGUCAGCAAUCU	2	3
chr	-	4080250	4080261	4080254	0.925599	652	5.05154e-100	2.62354e-168	4.35216e-144	EG10284	fdhE	Primary	GAGUAAUCUCUGACGUUUUCCGGGUGGCGCAGGUCGCCCGGAUUACAGCUCA	(((....)))....((..((((((((((....))))))))))..))......	-24	GAUUACAGCUCAUAGGGUGUGACGACACCAU	2	2
chr	-	4081144	4081155	4081148	0.653741	1367	6.42225e-36	4.69207e-49	2.55038e-38	EG11856	fdoI	Alternative primary in TU	CUGGGUUCAAGCGAGAAACGUACGGCGGAUAUGAUUCCGCCGUUAUUGUUCC	((.(.......).)).((((.((((((((......))))))))...))))..	-17	CGUUAUUGUUCCCUCGGCUCAAGAAUUUAUA	3	4
chr	-	4082677	4082686	4082681	0.458879	2055	5.6553e-10	1.34337e-06	0.000590069	EG11858	fdoG	Alternative primary in TU	GUCGUUCCGCGACUAACGGUCUGACCCCCGCGCCUCAGGCGCGGGACUUCCA	((((..(((.......)))..)))).((((((((...)))))))).......	-23.8	GCGGGACUUCCAGGAAGAAGUGGCGAAACUC	2	2
[truncated: 218 more rows]

## Sheet: LB Term-seq
Chromosome	Strand	Start	End	Dominant	Signal	Rank	LB_1	LB_2	LB_3	Related IDs	Related genes	Genomic annotation	Fold seq	Fold	Free energy	U-tract seq	Max U-tract	Max nonconsecutive U-tract
[truncated: 1,984 more rows]

[truncated: 3 more sheets: EG RNAtag-seq, EG Term-seq, Summary]
