# Supplementary material for: TRS: a method for determining transcript termini from RNAtag-seq sequencing data
Source: Nat Commun. 2023 Nov 29;14:7843. doi: 10.1038/s41467-023-43534-2 (PMC10687069; doi:10.1038/s41467-023-43534-2)
Supplement: Supplementary file 7 — Supplementary Data 4 [file 41467_2023_43534_MOESM7_ESM.xlsx]

## Sheet: Legend
Supplementary Data 4 - 3’ UTR – CDS expression analysis
Header	Description
Chromosome	The chromosome in which the 3' terminus is located
Strand	The strand in which the 3' terminus is located.
Start	The peak boundary leftmost position.
End	The peak boundary rightmost position.
Dominant	The position with the highest statistic value within the peak. Note that this position is not necessarily the position with the highest number of read starts.
Gene name	The name of the considered gene.
Genomic annotation of 3' terminus	The genomic annotation of the 3' terminus. In this analysis it was limited to Primary and Distant primary 3' termini.
CDS length	The length of the CDS of the gene.
3' UTR length	The distance between the gene stop codon and the 3' terminus identified by TRS in the LB RNAtag-seq dataset.
CDS (library X)	The average number of read starts per position in the CDS of the gene (library X).
3' UTR (library X)	The average number of read starts per position in the 3' UTR of the gene (library X).
Is outlier (library X)	Whether the gene was considered outlier according to the data of library X.
# of libs as outlier	The number of libraries in which the gene was considered outlier.
Nearby TSS	Transcription start sites1 that were found at most 150 nucleotides upstream to the 3' terminus determined for the gene.
References:
1 - Thomason, M.K. et al. Global transcriptional start site mapping using differential RNA sequencing reveals novel antisense RNAs in Escherichia coli. J Bacteriol 197, 18-28 (2015).

## Sheet: Data
Chromosome	Strand	Start	End	Dominant	Gene name	Genomic annotation of 3' terminus	CDS length	3' UTR length	CDS library 1	CDS library 2	CDS rlibrary 3	3' UTR library 1	3' UTR librray 2 2	3' UTR library 3	Is outlier library 1	Is outlier librray 2	Is outlier librray 3	# of libs as outlier	Neraby TSS
chr	-	240859	243303	240825	fadE	Primary	2445	35	0.00981595	0.0134969	0.0118609	0.485714	0.2	0.514286	TRUE	TRUE	TRUE	3	240970
chr	+	467412	468230	468274	cof	Primary	819	45	0.0659341	0.0622711	0.0818071	2.08889	2	1.88889	TRUE	TRUE	TRUE	3
chr	-	584680	585633	584628	ompT	Primary	954	53	2.54088	3.14256	2.7369	22.6226	28.8113	25.1698	TRUE	TRUE	TRUE	3
chr	+	657292	657501	657548	cspE	Primary	210	48	29.5	45.3905	38.5238	123.875	192.792	164.062	TRUE	TRUE	TRUE	3	657496
chr	+	709790	710116	710191	chiQ	Primary	327	76	0.0183486	0.0152905	0.0336391	0.513158	1.36842	0.973684	TRUE	TRUE	TRUE	3	710092;710119
chr	-	716946	718265	716897	potE	Primary	1320	50	0.0136364	0.0128788	0.00833333	0.28	0.44	0.42	TRUE	TRUE	TRUE	3
chr	+	850450	850965	851013	ompX	Primary	516	49	15.7578	21.5911	20.3798	87.9388	132.776	109.918	TRUE	TRUE	TRUE	3
chr	-	1042030	1044210	1041916	etk	Distant primary	2181	115	0.0229253	0.0265933	0.0210912	0.4	0.53913	0.513043	TRUE	TRUE	TRUE	3	1042055;1042046;1042041
chr	+	1503717	1504865	1504927	insQ	Primary	1149	63	0.0739774	0.111401	0.10879	2.66667	4.63492	3.1746	TRUE	TRUE	TRUE	3	1504880
chr	-	1642489	1643241	1642350	ydfT	Distant primary	753	140	0.00531208	0.00398406	0.00796813	1.11429	2.17857	1.37857	TRUE	TRUE	TRUE	3	1642422
chr	-	1644651	1644902	1644509	rem	Distant primary	252	143	0.00793651	0.0119048	0.0119048	0.601399	1.15385	0.524476	TRUE	TRUE	TRUE	3	1644630
chr	-	1647174	1647323	1647048	ydfW	Distant primary	150	127	0.0133333	0.00666667	0.0333333	0.464567	0.629921	0.519685	TRUE	TRUE	TRUE	3	1647120
chr	+	1757421	1757657	1757705	lpp	Primary	237	49	62.9156	93.9747	90.1477	602.959	967.245	957.061	TRUE	TRUE	TRUE	3
chr	-	1907226	1907435	1907150	cspC	Primary	210	77	6.47619	8.48095	6.80952	41.3117	70.6104	46.1948	TRUE	TRUE	TRUE	3
chr	+	1988716	1989213	1989246	ftnA	Primary	498	34	0.74498	0.991968	0.915663	0.352941	0.294118	0.411765	TRUE	TRUE	TRUE	3
chr	-	2311646	2312749	2311602	ompC	Primary	1104	45	17.0245	19.1649	19.6096	108.956	119.156	117.111	TRUE	TRUE	TRUE	3
chr	+	2800146	2800475	2800538	ygaM	Primary	330	64	0.0151515	0.00909091	0.00909091	0.25	0.34375	0.328125	TRUE	TRUE	TRUE	3	2800421
chr	-	2818961	2819146	2818920	csrA	Primary	186	42	2.84409	3.0914	2.77957	20.0714	27.2619	22.2381	TRUE	TRUE	TRUE	3
chr	-	3258285	3259649	3258234	tdcG	Primary	1365	52	0.0117216	0.0168498	0.014652	1.09615	1.30769	1.63462	TRUE	TRUE	TRUE	3
chr	-	3470145	3471329	3470088	tufA	Primary	1185	58	21.9705	21.8093	23.3764	131.862	143.19	144.172	TRUE	TRUE	TRUE	3
chr	+	3720049	3720261	3720316	cspA	Primary	213	56	130.169	159.282	121.136	425.232	574.393	469.643	TRUE	TRUE	TRUE	3
chr	-	3960012	3960460	3959906	yifN	Distant primary	449	107	0.0757238	0.0668151	0.0579065	2.57009	4.28037	2.99065	TRUE	TRUE	TRUE	3	3959980
chr	+	4249554	4250474	4250536	malM	Primary	921	63	0.00434311	0.00434311	0.00760043	0.174603	0.365079	0.428571	TRUE	TRUE	TRUE	3
chr	+	4332116	4332205	4332305	pmrR	Primary	90	101	1.63333	1.61111	1.55556	0.425743	0.465347	0.445545	TRUE	TRUE	TRUE	3
chr	+	4426108	4426557	4426609	rplI	Primary	450	53	19.4622	17.9689	19.3978	112.245	111.302	119.566	TRUE	TRUE	TRUE	3
chr	+	835248	836210	836249	ybiB	Primary	963	40	0.105919	0.0955348	0.0841121	0.15	0.05	0.05	FALSE	TRUE	TRUE	2
chr	-	1015952	1016470	1015892	fabA	Primary	519	61	1.90366	2.20424	2.4104	15.2623	22.3279	21.4426	FALSE	TRUE	TRUE	2
chr	-	1292509	1292922	1292457	hns	Primary	414	53	11.6787	16.8237	13.285	44.9811	63.4528	61.8868	TRUE	FALSE	TRUE	2
chr	+	1622741	1622845	1622850	mgtT	Primary	105	6	2.04762	3.28571	2.58095	2	2.33333	1.66667	FALSE	TRUE	TRUE	2
chr	-	1946115	1946180	1946019	yobI	Primary	66	97	0.0151515	0.030303	0.030303	0.0824742	0.0412371	0.0412371	FALSE	TRUE	TRUE	2	1946092;1946094
chr	-	1987873	1987959	1987842	azuC	Primary	87	32	4.01149	5.37931	3.42529	28.6562	31.25	26.6562	TRUE	FALSE	TRUE	2	1987916
chr	+	2044938	2052014	2052065	yeeJ	Primary	7077	52	0.00763035	0.0115868	0.00876077	0.192308	0.192308	0.0769231	TRUE	TRUE	FALSE	2	2052011
chr	-	2068261	2068419	2068076	yoeH	Distant primary	159	186	0.691824	0.515723	0.81761	0.274194	0.387097	0.333333	TRUE	FALSE	TRUE	2
chr	-	2153349	2153408	2153309	ibsA	Primary	60	41	0.0166667	0.05	0.0166667	0.341463	0.609756	0.414634	TRUE	FALSE	TRUE	2	2153398;2153396
chr	+	2715423	2716010	2716052	eamB	Primary	588	43	0.0102041	0.0272109	0.0102041	0.209302	0.302326	0.348837	TRUE	FALSE	TRUE	2
chr	-	3056890	3056949	3056781	ibsC	Distant primary	60	110	0.0166667	0.0166667	0.05	0.209091	0.372727	0.218182	TRUE	TRUE	FALSE	2	3056897
chr	-	3736353	3737177	3736302	bax	Primary	825	52	1.09818	1.35273	1.03879	0.596154	0.538462	0.923077	TRUE	TRUE	FALSE	2
chr	-	4190735	4191868	4190581	thiH	Distant primary	1134	155	0.0255732	0.0185185	0.0141093	0.283871	0.432258	0.425806	FALSE	TRUE	TRUE	2	4190640
chr	+	127912	129336	129396	lpd	Primary	1425	61	5.06947	4.44912	5.05263	4.44262	4.91803	4.40984	FALSE	FALSE	TRUE	1
chr	-	324696	325364	324600	ykgH	Primary	669	97	0.0209268	0.0224215	0.00896861	0.206186	0.278351	0.175258	FALSE	FALSE	TRUE	1
chr	-	395130	396287	395130	ampH	Primary	1158	1	0.115717	0.137306	0.133851	1	4	2	FALSE	TRUE	FALSE	1
chr	+	695101	696276	696346	ubiF	Primary	1176	71	0.0867347	0.0697279	0.107143	0.0704225	0.169014	0.112676	TRUE	FALSE	FALSE	1	696279
chr	+	779598	780389	780433	cpoB	Primary	792	45	2.45076	3.12626	2.91793	2.31111	2.66667	2.24444	FALSE	FALSE	TRUE	1
chr	-	915352	916047	915188	aqpZ	Distant primary	696	165	0.0100575	0.0158046	0.0158046	0.121212	0.212121	0.181818	TRUE	FALSE	FALSE	1	915301
chr	+	1027946	1028359	1028396	yccU	Primary	414	38	0.0652174	0.0507246	0.0821256	0.157895	0.157895	0.0789474	FALSE	FALSE	TRUE	1
chr	+	1311089	1311808	1311844	tonB	Primary	720	37	0.120833	0.143056	0.1125	0.135135	0.0540541	0.162162	FALSE	TRUE	FALSE	1
chr	+	1502457	1503125	1503160	ydcL	Primary	669	36	0.0971599	0.0941704	0.118087	0.333333	0.694444	0.0833333	FALSE	FALSE	TRUE	1
chr	-	1825140	1825625	1825055	spy	Primary	486	86	0.0308642	0.0390947	0.0349794	0.372093	0.44186	0.686047	FALSE	FALSE	TRUE	1	1825194;1825107
chr	-	2084226	2084453	2084182	yeeD	Primary	228	45	0.0482456	0.188596	0.105263	0.755556	2.02222	1.06667	TRUE	FALSE	FALSE	1
chr	+	2290500	2291147	2291178	narP	Primary	648	32	0.149691	0.208333	0.20679	0.28125	0.4375	0.0625	FALSE	FALSE	TRUE	1	2291066
chr	-	2363733	2364275	2363695	yfaZ	Primary	543	39	0.0828729	0.0847145	0.0699816	1.35897	1.17949	1.38462	FALSE	FALSE	TRUE	1
chr	+	2766984	2767355	2767490	rnlB	Distant primary	372	136	0.379032	0.55914	0.532258	0.227941	0.25	0.205882	FALSE	FALSE	TRUE	1	2767412;2767418
chr	+	3194766	3194825	3194854	ibsD	Primary	60	30	0.0166667	0.0666667	0.1	0.266667	0.3	0.3	TRUE	FALSE	FALSE	1
chr	-	3297098	3298138	3296991	yraQ	Distant primary	1041	108	0.116234	0.121998	0.0864553	0.157407	0.0833333	0.194444	FALSE	TRUE	FALSE	1	3297108
chr	+	3361176	3361940	3362027	gltF	Primary	765	88	0.0535948	0.0470588	0.0522876	0.0454545	0.0909091	0.147727	TRUE	FALSE	FALSE	1
chr	+	3422436	3423194	3423246	yhdZ	Primary	759	53	0.00922266	0.0131752	0.00790514	0.0943396	0.188679	0.169811	FALSE	FALSE	TRUE	1	3423129
chr	+	3991153	3993699	3993737	cyaA	Primary	2547	39	0.489988	0.557519	0.524539	0.153846	0.333333	0.410256	TRUE	FALSE	FALSE	1
chr	-	4002419	4002799	4002381	yigF	Primary	381	39	0.0341207	0.0393701	0.0524934	0.564103	0.512821	0.384615	TRUE	FALSE	FALSE	1	4002451
chr	-	4222804	4223628	4222762	iclR	Primary	825	43	0.589091	0.650909	0.661818	0.325581	0.813953	0.325581	FALSE	FALSE	TRUE	1
chr	+	4474862	4475314	4475353	tabA	Primary	453	40	0.15894	0.209713	0.169978	0.05	0.125	0.125	TRUE	FALSE	FALSE	1
chr	+	3734	5020	5076	thrC	Primary	1287	57	0.385392	0.350427	0.379176	0.947368	0.982456	0.77193	FALSE	FALSE	FALSE	0
chr	+	8238	9191	9231	talB	Primary	954	41	1.77987	1.88574	1.98323	12.1951	14.6341	12.8293	FALSE	FALSE	FALSE	0
chr	-	9928	10494	9892	satP	Primary	567	37	0.199295	0.206349	0.195767	0.702703	1.05405	1.32432	FALSE	FALSE	FALSE	0
chr	+	9306	9893	9922	mog	Primary	588	30	0.341837	0.396259	0.423469	2.06667	1.73333	1.9	FALSE	FALSE	FALSE	0
chr	+	14168	15298	15332	dnaJ	Primary	1131	35	0.781609	0.64191	0.825818	1.57143	1.48571	1.34286	FALSE	FALSE	FALSE	0
chr	+	26277	27227	27282	ispH	Primary	951	56	0.44795	0.378549	0.397476	0.875	0.839286	1.03571	FALSE	FALSE	FALSE	0	27263
chr	+	28374	29195	29276	dapB	Primary	822	82	0.150852	0.184915	0.170316	0.646341	0.536585	0.621951	FALSE	FALSE	FALSE	0	29129
chr	+	30817	34038	34119	carB	Primary	3222	82	0.139354	0.116698	0.0900062	0.682927	0.536585	0.621951	FALSE	FALSE	FALSE	0	34045
chr	+	49823	50302	50366	folA	Primary	480	65	0.520833	0.641667	0.6625	0.630769	1.07692	1.09231	FALSE	FALSE	FALSE	0	50322
chr	+	57364	58179	58244	djlA	Primary	816	66	0.136029	0.159314	0.142157	0.575758	0.818182	0.606061	FALSE	FALSE	FALSE	0
chr	+	59121	59279	59315	yabQ	Primary	159	37	0.245283	0.213836	0.176101	0.324324	0.432432	0.405405	FALSE	FALSE	FALSE	0
chr	-	59687	60346	59610	rluA	Primary	660	78	0.466667	0.512121	0.531818	1.35897	1.4359	1.66667	FALSE	FALSE	FALSE	0
chr	+	88028	89032	89081	cra	Primary	1005	50	0.225871	0.2199	0.195025	0.28	0.36	0.38	FALSE	FALSE	FALSE	0
chr	+	106557	107474	107554	lpxC	Primary	918	81	3.33551	3.79847	3.77669	5.76543	7.30864	8.07407	FALSE	FALSE	FALSE	0
chr	-	111649	111846	111469	yacG	Distant primary	198	181	0.287879	0.277778	0.242424	0.535912	0.558011	0.646409	FALSE	FALSE	FALSE	0
chr	+	113444	114487	114529	guaC	Primary	1044	43	0.349617	0.458812	0.418582	1.7907	2.27907	2.02326	FALSE	FALSE	FALSE	0
chr	-	117752	118645	117705	nadC	Primary	894	48	0.161074	0.195749	0.174497	0.541667	0.479167	0.854167	FALSE	FALSE	FALSE	0	117787
chr	-	120178	121551	120137	aroP	Primary	1374	42	0.10917	0.120815	0.0902475	0.5	0.666667	0.690476	FALSE	FALSE	FALSE	0	120283
chr	+	131615	134212	134280	acnB	Primary	2598	69	0.614319	0.56428	0.616243	2.52174	2.95652	3.15942	FALSE	FALSE	FALSE	0	134147
chr	-	134788	135582	134748	speD	Primary	795	41	0.669182	0.724528	0.730818	5.39024	5.43902	5.56098	FALSE	FALSE	FALSE	0
chr	+	134388	134750	134787	yacL	Primary	363	38	0.15427	0.181818	0.245179	0.921053	0.736842	1	FALSE	FALSE	FALSE	0
chr	-	142008	142670	141970	can	Primary	663	39	1.21418	1.77074	1.5083	9.76923	13.9744	12.6667	FALSE	FALSE	FALSE	0
chr	+	141431	141967	142004	hpt	Primary	537	38	0.90689	0.951583	0.918063	6.34211	5.78947	7.18421	FALSE	FALSE	FALSE	0	141864
chr	+	143702	144472	144514	yadH	Primary	771	43	0.153048	0.12192	0.125811	0.395349	0.511628	0.674419	FALSE	FALSE	FALSE	0
chr	-	146314	146694	146272	panD	Primary	381	43	0.958005	1.32283	1.20997	4.97674	4.32558	2.48837	FALSE	FALSE	FALSE	0
chr	-	147944	148795	147902	panC	Primary	852	43	0.365023	0.303991	0.35446	1.74419	1.7907	1.60465	FALSE	FALSE	FALSE	0
chr	+	162105	164534	164638	hrpB	Primary	2430	105	0.0880658	0.0925926	0.107407	0.352381	0.409524	0.32381	FALSE	FALSE	FALSE	0	164551
chr	+	164730	167264	167312	mrcB	Primary	2535	49	0.197239	0.196055	0.190927	0.959184	1.10204	1	FALSE	FALSE	FALSE	0
chr	-	173602	174882	173425	hemL	Distant primary	1281	178	0.484778	0.508197	0.54879	0.730337	0.859551	0.94382	FALSE	FALSE	FALSE	0
chr	+	171462	173444	173542	fhuB	Primary	1983	99	0.065053	0.0564801	0.0660615	0.111111	0.242424	0.131313	FALSE	FALSE	FALSE	0
chr	-	177001	177624	176958	yadS	Primary	624	44	0.137821	0.133013	0.152244	0.295455	0.454545	0.295455	FALSE	FALSE	FALSE	0
chr	+	176610	176954	176997	erpA	Primary	345	44	0.878261	1.37101	0.933333	8.54545	14.2273	11.1136	FALSE	FALSE	FALSE	0
chr	+	180884	182308	182349	degP	Primary	1425	42	0.116491	0.129825	0.129123	1.64286	1.2381	1.16667	FALSE	FALSE	FALSE	0	182240
chr	-	183709	184095	183645	yaeH	Primary	387	65	0.124031	0.144703	0.173127	0.215385	0.492308	0.384615	FALSE	FALSE	FALSE	0
chr	-	185123	185947	185083	dapD	Primary	825	41	0.929697	1.09818	1	9.73171	11.5366	13.1463	FALSE	FALSE	FALSE	0
chr	+	190857	191708	191747	tsf	Primary	852	40	10.8333	10.9718	11.1514	17.575	23.15	32.475	FALSE	FALSE	FALSE	0	191723
chr	+	192872	193429	193492	frr	Primary	558	64	3.3172	3.23118	3.53943	8.45312	10.4219	9.96875	FALSE	FALSE	FALSE	0
chr	+	208621	209580	209623	accA	Primary	960	44	1.33229	1.22188	1.29896	1.36364	1.43182	1.70455	FALSE	FALSE	FALSE	0
chr	-	213678	213932	213628	rof	Primary	255	51	0.235294	0.247059	0.25098	0.72549	0.960784	1.07843	FALSE	FALSE	FALSE	0
chr	-	217057	218775	217017	proS	Primary	1719	41	1.14543	1.09599	1.18383	5.87805	6.26829	7.58537	FALSE	FALSE	FALSE	0	217127
chr	-	218887	219594	218797	trmO	Primary	708	91	0.271186	0.252825	0.29096	0.703297	0.56044	0.758242	FALSE	FALSE	FALSE	0	218837
chr	-	220113	220928	220050	metQ	Primary	816	64	0.344363	0.392157	0.377451	1.76562	2.26562	2.25	FALSE	FALSE	FALSE	0	220073
chr	+	229167	229970	230006	dkgB	Primary	804	37	0.115672	0.120647	0.103234	0.567568	0.432432	0.459459	FALSE	FALSE	FALSE	0	229863;229902
chr	-	232597	233955	232548	mltD	Primary	1359	50	0.785136	1.02281	0.835909	0.78	1.28	1.22	FALSE	FALSE	FALSE	0
chr	-	235535	236002	235485	rnhA	Primary	468	51	0.168803	0.198718	0.160256	0.607843	0.647059	0.529412	FALSE	FALSE	FALSE	0
chr	+	240343	240816	240856	ivy	Primary	474	41	0.0801688	0.0822785	0.105485	0.414634	0.585366	0.682927	FALSE	FALSE	FALSE	0	240759
chr	-	245065	245805	244969	dpaA	Primary	741	97	0.438596	0.502024	0.410256	0.587629	0.659794	0.608247	FALSE	FALSE	FALSE	0
chr	-	254259	255716	254208	pepD	Primary	1458	52	0.55144	0.538409	0.567901	3.42308	3.84615	4.23077	FALSE	FALSE	FALSE	0	254342
chr	+	255977	256435	256472	gpt	Primary	459	38	0.932462	0.904139	0.893246	7.92105	9.71053	8.76316	FALSE	FALSE	FALSE	0	256379;256361
chr	+	291500	292231	292316	yagJ	Primary	732	86	0.0327869	0.0355191	0.0396175	0.0930233	0.0930233	0.104651	FALSE	FALSE	FALSE	0
chr	+	302991	303605	303649	yagU	Primary	615	45	0.115447	0.193496	0.18374	0.244444	0.4	0.288889	FALSE	FALSE	FALSE	0	303536
chr	+	356171	357454	357597	codA	Distant primary	1284	144	0.088785	0.0872274	0.0957944	0.194444	0.215278	0.236111	FALSE	FALSE	FALSE	0
chr	-	388753	389727	388687	hemB	Primary	975	67	0.464615	0.544615	0.52	1.08955	1.22388	1	FALSE	FALSE	FALSE	0	388743
chr	-	395130	396287	395079	ampH	Primary	1158	52	0.115717	0.137306	0.133851	0.288462	0.480769	0.480769	FALSE	FALSE	FALSE	0
chr	-	399829	400923	399789	ddlA	Primary	1095	41	0.274886	0.282192	0.279452	2.21951	2.65854	2.29268	FALSE	FALSE	FALSE	0	399803
chr	-	404835	405644	404777	proC	Primary	810	59	0.103704	0.116049	0.106173	0.881356	1.08475	1.08475	FALSE	FALSE	FALSE	0
chr	+	408177	408461	408496	ppnP	Primary	285	36	0.414035	0.512281	0.396491	1.58333	2.94444	2.30556	FALSE	FALSE	FALSE	0	408473
chr	-	409108	410019	409047	rdgC	Primary	912	62	0.29386	0.316886	0.313596	1.56452	1.96774	2.03226	FALSE	FALSE	FALSE	0
chr	-	411297	412481	411126	araJ	Distant primary	1185	172	0.049789	0.0455696	0.0371308	0.110465	0.145349	0.0872093	FALSE	FALSE	FALSE	0
chr	-	412607	415753	412533	sbcC	Primary	3147	75	0.0689546	0.0788052	0.0797585	0.24	0.253333	0.36	FALSE	FALSE	FALSE	0
chr	+	420986	422359	422412	proY	Primary	1374	54	0.251092	0.208151	0.227802	1.61111	1.94444	1.75926	FALSE	FALSE	FALSE	0
chr	+	429505	430476	430527	secF	Primary	972	52	0.924897	0.945473	0.975309	2.17308	2.71154	2.88462	FALSE	FALSE	FALSE	0
chr	-	431129	432013	431091	tsx	Primary	885	39	0.783051	0.951412	1.08362	2.05128	2.38462	2.76923	FALSE	FALSE	FALSE	0
chr	+	430605	430952	431129	yajD	Distant primary	348	178	0.178161	0.247126	0.238506	0.561798	0.724719	0.595506	FALSE	FALSE	FALSE	0
chr	-	443051	443641	443003	yajL	Primary	591	49	0.145516	0.103215	0.133672	0.571429	0.632653	0.632653	FALSE	FALSE	FALSE	0
chr	+	441549	442997	443042	thiI	Primary	1449	46	0.543823	0.565217	0.563837	1.80435	2.3913	1.95652	FALSE	FALSE	FALSE	0
chr	-	445302	446666	445218	yajR	Primary	1365	85	0.0820513	0.110623	0.0989011	0.176471	0.352941	0.329412	FALSE	FALSE	FALSE	0
chr	+	444683	445174	445328	yajQ	Distant primary	492	155	1.25203	1.86179	1.45325	1.23871	1.98065	1.65161	FALSE	FALSE	FALSE	0	445226
chr	+	444683	445174	445348	yajQ	Distant primary	492	175	1.25203	1.86179	1.45325	1.50286	2.42857	1.88571	FALSE	FALSE	FALSE	0	445226
chr	-	446815	447705	446769	cyoE	Primary	891	47	2.08642	1.97419	2.29742	10.0851	10.5319	12.8085	FALSE	FALSE	FALSE	0	446794
chr	-	452070	453545	452007	ampG	Primary	1476	64	0.450542	0.48645	0.405827	0.796875	1.0625	0.859375	FALSE	FALSE	FALSE	0
chr	+	454472	454789	454868	bolA	Primary	318	80	0.383648	0.430818	0.427673	0.6375	0.825	0.725	FALSE	FALSE	FALSE	0	454834
chr	+	455133	456431	456495	tig	Primary	1299	65	6.31486	6.66975	7.07159	8.87692	10.2	11.5231	FALSE	FALSE	FALSE	0
chr	+	458888	461242	461310	lon	Primary	2355	69	1.00849	0.938429	1.0518	1.50725	1.52174	1.92754	FALSE	FALSE	FALSE	0	461212
chr	+	461451	461723	461784	hupB	Primary	273	62	5.56777	6.22711	7.17216	10.1774	15.2419	15.0484	FALSE	FALSE	FALSE	0	461726
chr	+	461915	463786	463859	ppiD	Primary	1872	74	0.719551	0.739316	0.729167	2.62162	3.35135	2.68919	FALSE	FALSE	FALSE	0	463762
chr	+	470636	472417	472487	mdlB	Primary	1782	71	0.0684624	0.0695847	0.0836139	0.225352	0.323944	0.267606	FALSE	FALSE	FALSE	0
chr	-	474301	475161	474259	tesB	Primary	861	43	0.105691	0.109175	0.134727	0.325581	0.697674	0.372093	FALSE	FALSE	FALSE	0
chr	-	478781	479251	478734	ylaC	Primary	471	48	0.579618	0.760085	0.66879	1.14583	1.95833	1.625	FALSE	FALSE	FALSE	0
chr	-	481254	484403	481209	acrB	Primary	3150	46	0.620952	0.622222	0.595873	5.02174	4.47826	4	FALSE	FALSE	FALSE	0
chr	+	491412	491963	492045	apt	Primary	552	83	1.36594	1.55797	1.46739	2.81928	2.92771	3.40964	FALSE	FALSE	FALSE	0
chr	+	494405	495010	495045	recR	Primary	606	36	1.19802	1.24092	1.21122	5.75	5.86111	5.19444	FALSE	FALSE	FALSE	0
chr	+	495120	496994	497035	htpG	Primary	1875	42	0.6992	0.724267	0.730667	6.07143	4.88095	4.54762	FALSE	FALSE	FALSE	0
chr	+	497175	497819	497941	adk	Distant primary	645	123	1.72093	1.97984	2.04186	5.30894	6.30894	6.27642	FALSE	FALSE	FALSE	0	497850
chr	-	501562	503238	501435	ybaL	Distant primary	1677	128	0.196184	0.179487	0.195587	0.53125	0.820312	0.609375	FALSE	FALSE	FALSE	0
chr	+	500125	501429	501532	gsk	Primary	1305	104	0.260536	0.245211	0.244444	0.682692	0.701923	0.788462	FALSE	FALSE	FALSE	0
chr	-	503476	504696	503436	fsr	Primary	1221	41	0.04095	0.04095	0.048321	0.170732	0.439024	0.341463	FALSE	FALSE	FALSE	0
chr	-	506603	507082	506565	ybaK	Primary	480	39	0.102083	0.110417	0.14375	0.307692	1.02564	0.871795	FALSE	FALSE	FALSE	0
chr	+	504914	506566	506672	ushA	Distant primary	1653	107	0.0381125	0.0520266	0.0453721	0.186916	0.196262	0.130841	FALSE	FALSE	FALSE	0
chr	-	517425	518279	517313	cnoX	Distant primary	855	113	0.243275	0.236257	0.22807	0.938053	1.0177	1.0531	FALSE	FALSE	FALSE	0
chr	+	554611	555996	556039	cysS	Primary	1386	44	0.513709	0.560606	0.564214	2.93182	2.61364	3.34091	FALSE	FALSE	FALSE	0
chr	+	568315	568647	568710	emrE	Primary	333	64	0.255255	0.333333	0.3003	1.04688	1.21875	1.32812	FALSE	FALSE	FALSE	0
chr	+	571454	572251	572351	ybcM	Primary	798	101	0.0275689	0.0288221	0.0300752	0.108911	0.118812	0.0891089	FALSE	FALSE	FALSE	0	572221
chr	-	578600	578893	578439	borD	Distant primary	294	162	1.5068	2.15646	1.91156	2.41975	3.91975	2.65432	FALSE	FALSE	FALSE	0
chr	-	603416	604663	603371	ybdG	Primary	1248	46	0.105769	0.111378	0.126603	0.5	0.673913	0.326087	FALSE	FALSE	FALSE	0	603508;603401
chr	-	604771	605424	604735	nfsB	Primary	654	37	0.506116	0.611621	0.610092	6.86486	8.7027	6.97297	FALSE	FALSE	FALSE	0
chr	-	637827	638573	637769	dsbG	Primary	747	59	0.0522088	0.0562249	0.0669344	0.305085	0.271186	0.271186	FALSE	FALSE	FALSE	0
chr	+	639753	641318	641378	ahpF	Primary	1566	61	0.465517	0.494253	0.491699	1.80328	2.68852	2.11475	FALSE	FALSE	FALSE	0	641315
chr	-	641439	641867	641385	uspG	Primary	429	55	0.170163	0.240093	0.165501	0.581818	0.418182	0.327273	FALSE	FALSE	FALSE	0
chr	-	643557	643967	643493	rnk	Primary	411	65	0.226277	0.350365	0.260341	0.907692	1.61538	1.03077	FALSE	FALSE	FALSE	0
chr	-	657555	657938	657516	crcB	Primary	384	40	0.0598958	0.0729167	0.0677083	0.525	0.9	0.625	FALSE	FALSE	FALSE	0
chr	-	659251	660216	659187	lipA	Primary	966	65	1.05797	1.1646	1.147	1.8	2.2	3.67692	FALSE	FALSE	FALSE	0
chr	+	658947	659150	659220	tatE	Primary	204	71	0.191176	0.196078	0.181373	0.338028	0.492958	0.549296	FALSE	FALSE	FALSE	0
chr	-	661637	662278	661592	lipB	Primary	642	46	0.168224	0.219626	0.197819	0.934783	1.28261	1.02174	FALSE	FALSE	FALSE	0
chr	-	662752	663963	662667	dacA	Primary	1212	86	0.590759	0.69637	0.675743	2.65116	3.4186	2.65116	FALSE	FALSE	FALSE	0	662706
chr	-	664102	665190	664014	rlpA	Primary	1089	89	0.392103	0.417815	0.417815	1.17978	1.96629	1.59551	FALSE	FALSE	FALSE	0	664115
chr	-	684530	685255	684490	gltL	Primary	726	41	0.0647383	0.0730028	0.0661157	0.317073	0.560976	0.463415	FALSE	FALSE	FALSE	0
chr	-	689343	690881	689296	lnt	Primary	1539	48	0.306043	0.261209	0.293697	0.458333	0.604167	0.583333	FALSE	FALSE	FALSE	0
chr	-	693531	694955	693496	miaB	Primary	1425	36	0.607719	0.61193	0.642105	4.52778	3.97222	3.69444	FALSE	FALSE	FALSE	0	693632
chr	-	699574	700326	699539	umpH	Primary	753	36	0.273572	0.2417	0.247012	0.666667	0.75	0.944444	FALSE	FALSE	FALSE	0
chr	+	703944	705890	705969	nagE	Primary	1947	80	0.115562	0.101695	0.127375	0.2375	0.4125	0.4625	FALSE	FALSE	FALSE	0	705860
chr	+	706093	707757	707984	glnS	Primary	1665	228	0.8997	0.828829	0.877477	1.62719	1.90351	2.08772	FALSE	FALSE	FALSE	0
chr	-	710200	710646	710152	fur	Primary	447	49	2.5906	3.72483	3.06711	3.38776	3.87755	3.93878	FALSE	FALSE	FALSE	0	710154
chr	+	715412	715906	715941	ybfP	Primary	495	36	0.0545455	0.0808081	0.0666667	0.0833333	0.138889	0.194444	FALSE	FALSE	FALSE	0
chr	-	753185	754468	753124	gltA	Primary	1284	62	0.113707	0.175234	0.135514	0.419355	0.645161	0.790323	FALSE	FALSE	FALSE	0	753246
chr	+	774309	774602	774652	ybgE	Primary	294	51	2.21088	2.2517	2.05102	4.19608	4.17647	3.54902	FALSE	FALSE	FALSE	0
chr	-	786843	787595	786788	gpmA	Primary	753	56	1.18858	1.34661	1.43161	4.73214	4.60714	5.19643	FALSE	FALSE	FALSE	0
chr	+	785633	786685	786825	aroG	Primary	1053	141	0.222222	0.25831	0.221273	0.510638	0.652482	0.546099	FALSE	FALSE	FALSE	0
chr	-	787797	788837	787767	galM	Primary	1041	31	0.21806	0.225744	0.24976	1.45161	1.58065	2.22581	FALSE	FALSE	FALSE	0
chr	+	794773	794922	794957	acrZ	Primary	150	36	1.74667	2.54	1.68667	8.13889	13.3611	10.0833	FALSE	FALSE	FALSE	0
chr	-	797613	798431	797513	ybhA	Primary	819	101	0.114774	0.0940171	0.102564	0.514851	0.623762	0.465347	FALSE	FALSE	FALSE	0
chr	+	798586	799581	799624	pgl	Primary	996	44	0.156627	0.128514	0.148594	0.727273	0.659091	0.704545	FALSE	FALSE	FALSE	0
chr	-	805998	807281	805796	ybhC	Distant primary	1284	203	0.357477	0.373832	0.400312	0.793103	0.955665	0.896552	FALSE	FALSE	FALSE	0
chr	-	805998	807281	805820	ybhC	Distant primary	1284	179	0.357477	0.373832	0.400312	0.681564	0.743017	0.731844	FALSE	FALSE	FALSE	0
chr	-	807433	807909	807392	ybhB	Primary	477	42	0.067086	0.0943396	0.0587002	0.452381	0.785714	0.642857	FALSE	FALSE	FALSE	0
chr	-	815739	816647	815576	ybhK	Distant primary	909	164	0.117712	0.154015	0.122112	0.207317	0.329268	0.323171	FALSE	FALSE	FALSE	0	815713
chr	+	819295	819747	819789	moaE	Primary	453	43	0.174393	0.147903	0.139073	0.372093	0.627907	0.44186	FALSE	FALSE	FALSE	0	819646
chr	+	819884	820588	820633	ybhL	Primary	705	46	0.239716	0.304965	0.221277	1.63043	1.97826	2.26087	FALSE	FALSE	FALSE	0	820610
chr	+	824630	825040	825081	ybhQ	Primary	411	42	0.126521	0.16545	0.158151	0.595238	1.54762	0.880952	FALSE	FALSE	FALSE	0
chr	-	848408	848911	848334	dps	Primary	504	75	0.178571	0.21627	0.188492	0.653333	0.933333	0.866667	FALSE	FALSE	FALSE	0
chr	-	849210	850097	849165	rhtA	Primary	888	46	0.0596847	0.0472973	0.0495495	0.26087	0.23913	0.304348	FALSE	FALSE	FALSE	0
chr	-	851014	852597	850979	opgE	Primary	1584	36	0.160985	0.169823	0.162879	0.277778	0.694444	0.388889	FALSE	FALSE	FALSE	0
chr	-	854824	855744	854777	ldtB	Primary	921	48	0.528773	0.663409	0.627579	1.39583	1.33333	1.45833	FALSE	FALSE	FALSE	0
chr	+	853647	854765	854810	ybiR	Primary	1119	46	0.101877	0.109026	0.125112	0.304348	0.26087	0.326087	FALSE	FALSE	FALSE	0
chr	+	855963	857555	857557	ybiT	Primary	1593	3	0.397991	0.367232	0.386064	2	1	1.33333	FALSE	FALSE	FALSE	0
chr	-	859213	860028	859179	ybiV	Primary	816	35	0.10049	0.106618	0.102941	0.4	0.457143	0.657143	FALSE	FALSE	FALSE	0	859274
chr	-	864380	865129	864281	moeB	Primary	750	100	0.144	0.156	0.136	0.24	0.21	0.24	FALSE	FALSE	FALSE	0
chr	-	876710	878035	876667	rimO	Primary	1326	44	0.240573	0.250377	0.246606	1.27273	1.31818	1.40909	FALSE	FALSE	FALSE	0	876758
chr	-	879854	880480	879773	gstB	Primary	627	82	0.0590112	0.0701754	0.0717703	0.182927	0.219512	0.219512	FALSE	FALSE	FALSE	0	879831
chr	-	881976	882734	881930	deoR	Primary	759	47	0.268775	0.285903	0.254282	0.170213	0.276596	0.319149	FALSE	FALSE	FALSE	0	882017
chr	-	890496	890753	890461	grxA	Primary	258	36	0.151163	0.24031	0.166667	1.69444	2.66667	1.47222	FALSE	FALSE	FALSE	0
chr	+	892957	893433	893484	ybjN	Primary	477	52	0.356394	0.448637	0.36478	0.942308	1.57692	1.26923	FALSE	FALSE	FALSE	0
chr	-	899844	900575	899642	artJ	Primary	732	203	0.0478142	0.068306	0.0696721	0.118227	0.162562	0.162562	FALSE	FALSE	FALSE	0	899788
chr	-	900866	901534	900687	artM	Primary	669	180	0.22571	0.218236	0.215247	0.355556	0.483333	0.472222	FALSE	FALSE	FALSE	0
chr	-	913958	914857	913922	lysO	Primary	900	37	0.07	0.0722222	0.0666667	0.405405	0.648649	0.486486	FALSE	FALSE	FALSE	0
chr	-	918128	919120	917982	ybjX	Distant primary	993	147	0.818731	0.898288	0.89426	1.68707	1.89796	1.93878	FALSE	FALSE	FALSE	0
chr	-	922366	922590	922299	cspD	Primary	225	68	0.0577778	0.0577778	0.0622222	0.279412	0.588235	0.573529	FALSE	FALSE	FALSE	0
chr	+	923264	925540	925602	clpA	Primary	2277	63	0.290294	0.275362	0.294686	1.15873	1.28571	0.904762	FALSE	FALSE	FALSE	0
chr	-	931085	932050	931022	trxB	Primary	966	64	0.748447	0.796066	0.851967	3.26562	3.9375	4.39062	FALSE	FALSE	FALSE	0
chr	+	932595	933089	933179	lrp	Primary	495	91	0.70101	0.820202	0.751515	1.63736	2.59341	2.23077	FALSE	FALSE	FALSE	0	933135
chr	+	939428	940720	940769	serS	Primary	1293	50	1.19412	1.09745	1.1454	4.62	5.18	5.48	FALSE	FALSE	FALSE	0
chr	+	945871	947019	947069	ycaD	Primary	1149	51	0.112272	0.145344	0.137511	0.490196	0.627451	0.45098	FALSE	FALSE	FALSE	0
chr	-	950340	951080	950296	pflA	Primary	741	45	0.218623	0.278003	0.260459	0.333333	0.422222	0.4	FALSE	FALSE	FALSE	0
chr	-	951272	953554	951202	pflB	Primary	2283	71	1.06088	0.948314	1.08804	4.01408	3.73239	3.73239	FALSE	FALSE	FALSE	0	951226
chr	-	954872	956632	954789	ycaO	Primary	1761	84	0.385009	0.354344	0.385576	1.7619	2.5	2.44048	FALSE	FALSE	FALSE	0	954814
chr	+	958812	960095	960164	aroA	Primary	1284	70	0.127726	0.132399	0.147196	0.357143	0.314286	0.342857	FALSE	FALSE	FALSE	0
chr	+	963828	964112	964167	ihfB	Primary	285	56	1.84912	2.06667	2.03509	3.17857	3.67857	4.55357	FALSE	FALSE	FALSE	0
chr	+	970852	971598	971643	kdsB	Primary	747	46	0.366801	0.381526	0.392236	0.695652	0.826087	0.76087	FALSE	FALSE	FALSE	0
chr	+	976326	980786	980819	mukB	Primary	4461	34	0.538668	0.492715	0.531495	4.47059	4.35294	4.52941	FALSE	FALSE	FALSE	0
chr	-	984519	985709	984479	aspC	Primary	1191	41	0.266163	0.31738	0.292191	0.756098	0.512195	0.560976	FALSE	FALSE	FALSE	0
chr	-	985894	986982	985836	ompF	Primary	1089	59	2.62075	3.97245	3.64555	10.7627	19.8475	19	FALSE	FALSE	FALSE	0	985952
chr	-	987585	988985	987541	asnS	Primary	1401	45	1.33976	1.38829	1.44397	8.55556	8.46667	9.48889	FALSE	FALSE	FALSE	0
chr	-	989154	990356	989120	pncB	Primary	1203	35	0.461347	0.45054	0.459684	1.02857	1.31429	1.17143	FALSE	FALSE	FALSE	0	989269;989143
chr	+	990622	993234	993278	pepN	Primary	2613	45	0.205511	0.24646	0.214696	2.06667	1.8	1.37778	FALSE	FALSE	FALSE	0	993140
chr	+	1004768	1005778	1005843	pyrD	Primary	1011	66	0.254204	0.281899	0.276954	0.181818	0.30303	0.287879	FALSE	FALSE	FALSE	0	1005725;1005817;1005812
chr	+	1014896	1015459	1015517	pqiC	Primary	564	59	0.179078	0.182624	0.218085	0.474576	0.474576	0.542373	FALSE	FALSE	FALSE	0
chr	-	1019013	1020053	1018968	ompA	Primary	1041	46	19.2968	17.3391	18.9568	29.3043	30.3043	37.9565	FALSE	FALSE	FALSE	0
chr	+	1018485	1018937	1019002	matP	Primary	453	66	0.119205	0.13245	0.0993377	0.378788	0.545455	0.484848	FALSE	FALSE	FALSE	0
chr	-	1021730	1023883	1021675	yccS	Primary	2154	56	0.148561	0.159239	0.181987	0.464286	0.517857	0.410714	FALSE	FALSE	FALSE	0	1021705
chr	-	1026557	1027015	1026524	mgsA	Primary	459	34	0.248366	0.348584	0.333333	2.11765	5.17647	3.73529	FALSE	FALSE	FALSE	0
chr	-	1028404	1028721	1028359	hspQ	Primary	318	46	0.443396	0.58805	0.496855	0.652174	0.695652	0.586957	FALSE	FALSE	FALSE	0
chr	-	1030339	1030668	1030247	tusE	Primary	330	93	0.345455	0.348485	0.336364	0.989247	1.47312	1.43011	FALSE	FALSE	FALSE	0
chr	-	1030759	1031418	1030708	yccA	Primary	660	52	1.0697	1.24848	1.10606	5.65385	7.69231	7.44231	FALSE	FALSE	FALSE	0
chr	+	1051684	1051872	1051901	ymcF	Primary	189	30	5.6455	6.22222	4.79365	20.5333	23.4333	17.8	FALSE	FALSE	FALSE	0
chr	+	1052067	1052240	1052280	gnsA	Primary	174	41	0.936782	1.33908	0.965517	4.63415	6.58537	5.43902	FALSE	FALSE	FALSE	0	1052240
chr	+	1100296	1100787	1100844	ycdZ	Primary	492	58	0.414634	0.565041	0.567073	0.37931	0.465517	0.482759	FALSE	FALSE	FALSE	0	1100828
chr	-	1107784	1108941	1107696	opgC	Primary	1158	89	0.129534	0.139896	0.135579	0.606742	1.06742	0.94382	FALSE	FALSE	FALSE	0	1107763
chr	+	1110863	1113406	1113565	opgH	Primary	2544	160	0.460299	0.460299	0.475236	1.0625	1.575	1.425	FALSE	FALSE	FALSE	0
chr	+	1116807	1117859	1117895	trhO	Primary	1053	37	0.421652	0.545109	0.45679	1.86486	2.16216	2.02703	FALSE	FALSE	FALSE	0
chr	-	1120701	1120955	1120650	bssS	Primary	255	52	0.792157	1.06667	0.839216	2.84615	3.90385	3.46154	FALSE	FALSE	FALSE	0
chr	-	1121242	1121487	1121199	dinI	Primary	246	44	0.577236	0.743902	0.512195	2.20455	2.75	2.06818	FALSE	FALSE	FALSE	0
chr	-	1122713	1123273	1122683	yceB	Primary	561	31	0.153298	0.187166	0.158645	0.935484	1.70968	1.09677	FALSE	FALSE	FALSE	0
chr	-	1123407	1124054	1123359	grxB	Primary	648	49	0.0941358	0.0925926	0.118827	0.346939	0.510204	0.22449	FALSE	FALSE	FALSE	0	1123413
chr	-	1129414	1129830	1129375	flgN	Primary	417	40	1.29257	1.60192	1.506	2.775	4.1	2.925	FALSE	FALSE	FALSE	0
chr	-	1141182	1144367	1141131	rne	Primary	3186	52	0.794413	0.804457	0.807282	2.76923	2.30769	2.15385	FALSE	FALSE	FALSE	0
chr	-	1146011	1146595	1145923	yceF	Primary	585	89	0.0683761	0.100855	0.0683761	0.146067	0.179775	0.202247	FALSE	FALSE	FALSE	0
chr	+	1144940	1145899	1146009	rluC	Distant primary	960	111	0.594792	0.553125	0.571875	1.54955	1.87387	1.78378	FALSE	FALSE	FALSE	0
chr	+	1151939	1153180	1153230	fabF	Primary	1242	51	3.38486	3.41868	3.60386	14.9216	18.0392	18.2353	FALSE	FALSE	FALSE	0
chr	+	1156777	1157574	1157650	ycfH	Primary	798	77	0.245614	0.192982	0.234336	0.571429	0.545455	0.545455	FALSE	FALSE	FALSE	0	1157629
chr	+	1157869	1159302	1159351	ptsG	Primary	1434	50	1.51255	1.95607	2.29986	4.26	4.84	5.62	FALSE	FALSE	FALSE	0	1159273
chr	+	1165143	1165685	1165733	ycfP	Primary	543	49	0.226519	0.232044	0.244936	0.510204	0.632653	0.795918	FALSE	FALSE	FALSE	0
chr	+	1166085	1167389	1167437	ndh	Primary	1305	49	1.17011	1.07816	1.21149	4.91837	5.42857	5.12245	FALSE	FALSE	FALSE	0	1167295
chr	+	1167599	1168138	1168194	ycfJ	Primary	540	57	0.233333	0.196296	0.218519	0.561404	0.947368	0.491228	FALSE	FALSE	FALSE	0	1168050
chr	-	1169412	1170374	1169363	ldtC	Primary	963	50	0.0311526	0.0290758	0.026999	0.22	0.24	0.24	FALSE	FALSE	FALSE	0
chr	-	1170518	1173964	1170481	mfd	Primary	3447	38	0.115753	0.100667	0.112272	0.842105	0.947368	1.05263	FALSE	FALSE	FALSE	0
chr	-	1181783	1182829	1181743	potD	Primary	1047	41	0.735435	0.737345	0.816619	4.92683	5.29268	6.85366	FALSE	FALSE	FALSE	0	1181799
chr	-	1187119	1188240	1187071	roxA	Primary	1122	49	0.275401	0.278966	0.286096	0.836735	0.857143	0.673469	FALSE	FALSE	FALSE	0
chr	-	1190616	1191986	1190571	purB	Primary	1371	46	0.521517	0.466813	0.493071	3.04348	3.5	2.93478	FALSE	FALSE	FALSE	0
chr	+	1195123	1196373	1196423	icd	Primary	1251	51	0.708233	0.751399	0.820144	2.31373	3.58824	3.94118	FALSE	FALSE	FALSE	0
chr	-	1202259	1202933	1202220	ymfK	Primary	675	40	0.179259	0.241481	0.201481	0.95	1.575	1.55	FALSE	FALSE	FALSE	0	1202303
chr	-	1222305	1222634	1222259	ymgD	Primary	330	47	0.0727273	0.0848485	0.0787879	0.297872	0.361702	0.382979	FALSE	FALSE	FALSE	0
chr	-	1224279	1224545	1224221	minE	Primary	267	59	0.876404	0.940075	0.868914	3.25424	4.45763	3.44068	FALSE	FALSE	FALSE	0	1224371
chr	+	1226600	1226968	1227064	ycgJ	Primary	369	97	0.119241	0.154472	0.108401	0.134021	0.216495	0.14433	FALSE	FALSE	FALSE	0
chr	+	1228079	1228738	1228773	ycgM	Primary	660	36	0.175758	0.19697	0.193939	0.194444	0.305556	0.222222	FALSE	FALSE	FALSE	0
chr	+	1228815	1229276	1229415	ycgN	Distant primary	462	140	0.112554	0.164502	0.12987	0.135714	0.235714	0.178571	FALSE	FALSE	FALSE	0
chr	-	1232500	1233030	1232465	dsbB	Primary	531	36	0.574388	0.644068	0.591337	4.44444	6.63889	4.69444	FALSE	FALSE	FALSE	0
chr	-	1233176	1234717	1233137	nhaB	Primary	1542	40	0.244488	0.269131	0.255512	1.25	1.45	1.375	FALSE	FALSE	FALSE	0
chr	+	1234938	1235657	1235701	fadR	Primary	720	45	0.345833	0.404167	0.380556	0.4	0.355556	0.244444	FALSE	FALSE	FALSE	0
chr	+	1238879	1239949	1240088	dadX	Distant primary	1071	140	0.0737628	0.085901	0.10831	0.207143	0.15	0.157143	FALSE	FALSE	FALSE	0
chr	+	1243180	1243791	1243922	emtA	Distant primary	612	132	0.130719	0.130719	0.122549	0.401515	0.469697	0.44697	FALSE	FALSE	FALSE	0
chr	-	1247696	1249114	1247651	dhaM	Primary	1419	46	0.118393	0.151515	0.162086	0.304348	0.543478	0.565217	FALSE	FALSE	FALSE	0
chr	-	1256721	1257812	1256635	ychF	Primary	1092	87	0.826923	0.891026	0.924908	3.82759	4.75862	4.67816	FALSE	FALSE	FALSE	0
chr	-	1270749	1271849	1270704	chaA	Primary	1101	46	0.167121	0.178928	0.208901	0.5	0.782609	0.76087	FALSE	FALSE	FALSE	0
chr	-	1273246	1273599	1273215	ychN	Primary	354	32	0.194915	0.225989	0.177966	0.625	1.375	1.25	FALSE	FALSE	FALSE	0	1273324
chr	-	1275179	1275829	1275086	narL	Primary	651	94	0.107527	0.129032	0.105991	0.276596	0.43617	0.329787	FALSE	FALSE	FALSE	0
chr	+	1291457	1292365	1292421	galU	Primary	909	57	0.821782	0.980198	0.938394	4.22807	4.87719	5.64912	FALSE	FALSE	FALSE	0
chr	+	1293527	1294144	1294200	tdk	Primary	618	57	0.279935	0.368932	0.296117	0.596491	1.01754	0.859649	FALSE	FALSE	FALSE	0	1294069
chr	-	1306821	1307150	1306769	yciU	Primary	330	53	0.290909	0.351515	0.321212	1.60377	1.67925	2.01887	FALSE	FALSE	FALSE	0
chr	+	1305764	1306768	1306802	oppF	Primary	1005	35	0.317413	0.238806	0.253731	0.342857	0.342857	0.371429	FALSE	FALSE	FALSE	0
chr	-	1309016	1310269	1308959	kch	Primary	1254	58	0.0470494	0.0677831	0.0598086	0.12069	0.362069	0.275862	FALSE	FALSE	FALSE	0	1309103
chr	+	1308788	1308961	1308995	yciY	Primary	174	35	0.574713	0.827586	0.683908	3.65714	6.2	5.2	FALSE	FALSE	FALSE	0	1308962
chr	-	1310569	1310865	1310515	yciI	Primary	297	55	0.10101	0.117845	0.0808081	0.4	0.4	0.454545	FALSE	FALSE	FALSE	0
chr	-	1311848	1312246	1311812	yciA	Primary	399	37	0.726817	0.909774	0.671679	1.37838	2.08108	2.51351	FALSE	FALSE	FALSE	0	1311837
chr	-	1312351	1312890	1312259	yciB	Primary	540	93	0.298148	0.294444	0.322222	0.806452	0.946237	0.774194	FALSE	FALSE	FALSE	0	1312274
chr	+	1326852	1327727	1327761	rluB	Primary	876	35	0.658676	0.608447	0.670091	2.25714	2	2.82857	FALSE	FALSE	FALSE	0
chr	-	1330417	1330668	1330380	yciN	Primary	252	38	0.928571	1.22619	1.06746	4.68421	7.76316	5.07895	FALSE	FALSE	FALSE	0	1330429
chr	+	1329332	1330381	1330413	sohB	Primary	1050	33	0.169524	0.188571	0.171429	0.181818	0.151515	0.30303	FALSE	FALSE	FALSE	0
chr	+	1331048	1333645	1333701	topA	Primary	2598	57	0.842956	0.755581	0.778291	1.82456	1.59649	1.80702	FALSE	FALSE	FALSE	0
chr	+	1333855	1334829	1334883	cysB	Primary	975	55	0.174359	0.226667	0.205128	0.654545	0.654545	0.727273	FALSE	FALSE	FALSE	0	1334788
chr	-	1338570	1339160	1338505	ribA	Primary	591	66	0.358714	0.472081	0.470389	0.712121	1.21212	0.787879	FALSE	FALSE	FALSE	0
chr	+	1342658	1342984	1343019	yciH	Primary	327	36	0.244648	0.272171	0.24159	0.805556	0.527778	0.611111	FALSE	FALSE	FALSE	0
chr	-	1343597	1344346	1343543	yciT	Primary	750	55	0.141333	0.204	0.190667	1.56364	1.70909	1.47273	FALSE	FALSE	FALSE	0
chr	-	1346978	1348912	1346936	rnb	Primary	1935	43	0.510594	0.473902	0.495607	3.53488	3.13953	3.86047	FALSE	FALSE	FALSE	0	1347072
chr	-	1350251	1351039	1350204	fabI	Primary	789	48	1.7706	2.13688	2.16984	13.3125	14.4375	13.3958	FALSE	FALSE	FALSE	0
chr	-	1351828	1352634	1351749	sapF	Primary	807	80	0.125155	0.112763	0.111524	0.3125	0.3375	0.275	FALSE	FALSE	FALSE	0	1351757
chr	+	1369689	1370003	1370042	pspE	Primary	315	40	0.107937	0.107937	0.0952381	0.725	0.95	0.925	FALSE	FALSE	FALSE	0
chr	-	1388305	1388811	1388265	tpx	Primary	507	41	2.11045	2.62327	2.46351	3.29268	6.56098	5.04878	FALSE	FALSE	FALSE	0
chr	+	1386720	1388261	1388305	tyrR	Primary	1542	45	0.199741	0.199741	0.201686	0.666667	0.555556	0.422222	FALSE	FALSE	FALSE	0
chr	-	1397672	1398622	1397624	uspE	Primary	951	49	0.210305	0.243954	0.200841	0.755102	1.04082	0.877551	FALSE	FALSE	FALSE	0
chr	+	1397365	1397622	1397658	ynaJ	Primary	258	37	0.655039	0.891473	0.817829	5.64865	7.81081	6.81081	FALSE	FALSE	FALSE	0
chr	-	1398774	1399526	1398697	fnr	Primary	753	78	1.73174	1.96813	1.78619	4.24359	5.61538	5.11538	FALSE	FALSE	FALSE	0
chr	-	1411013	1411948	1410924	ttcA	Primary	936	90	0.366453	0.442308	0.431624	1.02222	1.5	1.06667	FALSE	FALSE	FALSE	0
chr	-	1419765	1420241	1419675	racR	Primary	477	91	0.685535	1.01887	0.777778	0.769231	0.868132	0.714286	FALSE	FALSE	FALSE	0
chr	-	1435185	1435619	1435149	uspF	Primary	435	37	0.0275862	0.045977	0.0643678	0.189189	0.351351	0.351351	FALSE	FALSE	FALSE	0	1435280
chr	-	1441321	1441743	1441256	hslJ	Primary	423	66	0.238771	0.328605	0.250591	0.575758	0.863636	0.787879	FALSE	FALSE	FALSE	0
chr	-	1441854	1442843	1441817	ldhA	Primary	990	38	0.173737	0.2	0.217172	0.763158	1.26316	1.07895	FALSE	FALSE	FALSE	0
chr	-	1482255	1482860	1482204	azoR	Primary	606	52	0.0577558	0.0742574	0.0462046	0.230769	0.403846	0.269231	FALSE	FALSE	FALSE	0	1482314
chr	+	1487235	1488035	1488080	ydcF	Primary	801	46	0.0799001	0.11985	0.113608	0.23913	0.478261	0.195652	FALSE	FALSE	FALSE	0
chr	-	1489713	1490713	1489673	gapC	Primary	1001	41	0.20979	0.270729	0.222777	0.756098	1.09756	0.97561	FALSE	FALSE	FALSE	0	1489763
chr	+	1490902	1491432	1491488	cybB	Primary	531	57	0.152542	0.180791	0.193974	0.508772	0.789474	0.54386	FALSE	FALSE	FALSE	0
chr	-	1491922	1492071	1491853	hokB	Primary	150	70	0.08	0.0933333	0.14	0.214286	0.457143	0.557143	FALSE	FALSE	FALSE	0
chr	+	1496856	1498511	1498553	opgD	Primary	1656	43	0.1093	0.112319	0.0996377	0.209302	0.27907	0.395349	FALSE	FALSE	FALSE	0	1498529
chr	-	1517099	1517194	1517034	yncL	Primary	96	66	0.09375	0.166667	0.166667	0.469697	0.833333	0.484848	FALSE	FALSE	FALSE	0
chr	+	1517648	1517881	1517920	ydcY	Primary	234	40	0.871795	1.37179	1.16239	7.025	10.45	7.5	FALSE	FALSE	FALSE	0
chr	-	1520963	1523065	1520925	yncD	Primary	2103	39	0.110794	0.12078	0.104137	0.384615	0.512821	0.358974	FALSE	FALSE	FALSE	0
chr	-	1524481	1525980	1524442	ansP	Primary	1500	40	0.0666667	0.09	0.0713333	0.55	0.675	0.8	FALSE	FALSE	FALSE	0
chr	+	1523307	1524368	1524479	yncE	Distant primary	1062	112	0.19209	0.199623	0.198682	0.383929	0.544643	0.410714	FALSE	FALSE	FALSE	0
chr	-	1552398	1552682	1552236	yddM	Distant primary	285	163	0.161404	0.273684	0.168421	0.177914	0.269939	0.300613	FALSE	FALSE	FALSE	0	1552322
chr	-	1553972	1555669	1553935	maeA	Primary	1698	38	0.295642	0.293875	0.313899	1.26316	2.39474	2.10526	FALSE	FALSE	FALSE	0
chr	+	1617028	1618218	1618247	ydeA	Primary	1191	30	0.0528967	0.0579345	0.0587741	0.566667	0.466667	0.666667	FALSE	FALSE	FALSE	0
chr	+	1619989	1620207	1620240	marB	Primary	219	34	0.219178	0.328767	0.310502	1.05882	1.58824	1.55882	FALSE	FALSE	FALSE	0	1620199
chr	+	1622646	1622741	1622806	mgtS	Primary	96	66	0.958333	0.958333	1.05208	2.74242	4.10606	3.31818	FALSE	FALSE	FALSE	0
chr	-	1625335	1627380	1625286	dcp	Primary	2046	50	0.0537634	0.0532747	0.0478983	0.42	0.58	0.44	FALSE	FALSE	FALSE	0	1625365
chr	+	1627517	1628263	1628293	ydfG	Primary	747	31	0.220884	0.21419	0.29585	0.419355	0.419355	0.516129	FALSE	FALSE	FALSE	0	1628207
chr	+	1628352	1629038	1629077	rspR	Primary	687	40	0.302766	0.422125	0.311499	0.625	0.8	0.8	FALSE	FALSE	FALSE	0
chr	-	1637609	1637782	1637555	gnsB	Primary	174	55	1.36782	2.13793	1.89655	3.09091	6.38182	4.74545	FALSE	FALSE	FALSE	0
chr	-	1641339	1641554	1641222	cspB	Distant primary	216	118	7.02778	8.23148	6.55556	10.9492	11.8051	9.07627	FALSE	FALSE	FALSE	0	1641307
chr	+	1642122	1642211	1642388	ynfS	Distant primary	90	178	0.855556	0.833333	0.944444	0.865169	1.06742	0.707865	FALSE	FALSE	FALSE	0
chr	-	1645119	1645274	1645026	hokD	Primary	156	94	0.403846	0.429487	0.442308	1.18085	1.39362	1.43617	FALSE	FALSE	FALSE	0	1645047
chr	-	1645119	1645274	1645081	hokD	Primary	156	39	0.403846	0.429487	0.442308	0.974359	1.02564	1.61538	FALSE	FALSE	FALSE	0
chr	+	1646405	1646737	1646776	flxA	Primary	333	40	0.459459	0.561562	0.405405	2.025	3.4	2.975	FALSE	FALSE	FALSE	0
chr	+	1647934	1648341	1648367	dicA	Primary	408	27	0.460784	0.622549	0.52451	0.703704	0.925926	1	FALSE	FALSE	FALSE	0
chr	+	1656184	1656744	1656806	speG	Primary	561	63	0.313725	0.331551	0.367201	0.698413	0.650794	0.904762	FALSE	FALSE	FALSE	0
chr	+	1657565	1657870	1657915	ynfD	Primary	306	46	0.0490196	0.0294118	0.0228758	0.108696	0.23913	0.282609	FALSE	FALSE	FALSE	0
chr	-	1672820	1673149	1672779	mdtI	Primary	330	42	0.0636364	0.0636364	0.0666667	0.47619	0.238095	0.238095	FALSE	FALSE	FALSE	0
chr	-	1674972	1676360	1674937	pntB	Primary	1389	36	0.174946	0.180706	0.193665	2.91667	2.86111	2.58333	FALSE	FALSE	FALSE	0
chr	+	1678427	1679371	1679413	ydgH	Primary	945	43	0.247619	0.266667	0.277249	0.348837	0.604651	0.418605	FALSE	FALSE	FALSE	0	1679309
chr	+	1680976	1681698	1681790	folM	Primary	723	93	0.141079	0.188105	0.183956	0.193548	0.311828	0.193548	FALSE	FALSE	FALSE	0	1681728
chr	+	1688576	1689751	1689834	manA	Primary	1176	84	0.120748	0.141156	0.159864	0.428571	0.654762	0.619048	FALSE	FALSE	FALSE	0	1689794
chr	+	1689852	1691360	1691402	ydgA	Primary	1509	43	0.265076	0.279655	0.2611	0.186047	0.348837	0.372093	FALSE	FALSE	FALSE	0	1691376
chr	+	1689852	1691360	1691456	ydgA	Primary	1509	97	0.265076	0.279655	0.2611	0.670103	0.639175	1.01031	FALSE	FALSE	FALSE	0	1691376
chr	-	1696462	1697052	1696411	uidR	Primary	591	52	0.133672	0.155668	0.153976	0.480769	0.634615	0.384615	FALSE	FALSE	FALSE	0
chr	-	1697273	1698040	1697221	hdhA	Primary	768	53	0.0338542	0.0494792	0.046875	0.358491	0.433962	0.339623	FALSE	FALSE	FALSE	0
chr	-	1703268	1704308	1703228	ydgJ	Primary	1041	41	0.0768492	0.0864553	0.0874159	0.414634	0.512195	0.390244	FALSE	FALSE	FALSE	0
chr	+	1702233	1703234	1703270	add	Primary	1002	37	0.135729	0.122754	0.143713	0.837838	1	0.891892	FALSE	FALSE	FALSE	0
chr	+	1704551	1704676	1704726	blr	Primary	126	51	0.515873	0.547619	0.642857	0.686275	1.09804	1.15686	FALSE	FALSE	FALSE	0
chr	+	1711523	1712158	1712190	nth	Primary	636	33	0.240566	0.319182	0.292453	1.21212	1.60606	1.12121	FALSE	FALSE	FALSE	0
chr	+	1712769	1714271	1714323	dtpA	Primary	1503	53	0.92016	0.916168	0.93014	1.69811	1.81132	1.75472	FALSE	FALSE	FALSE	0
chr	-	1715026	1715889	1714982	pdxY	Primary	864	45	0.179398	0.1875	0.186343	0.8	1	0.733333	FALSE	FALSE	FALSE	0
chr	-	1720390	1720824	1720342	slyA	Primary	435	49	0.312644	0.56092	0.411494	1.46939	1.7551	1.42857	FALSE	FALSE	FALSE	0	1720410
chr	+	1719876	1720343	1720346	slyB	Primary	468	4	2.07051	2.5406	2.33333	4.5	7.25	5.25	FALSE	FALSE	FALSE	0
chr	+	1727837	1728244	1728279	gloA	Primary	408	36	0.27451	0.269608	0.328431	0.333333	0.416667	0.388889	FALSE	FALSE	FALSE	0
chr	-	1733754	1734101	1733703	grxD	Primary	348	52	1.54023	2.2069	1.88506	11.1923	16.8462	13.4231	FALSE	FALSE	FALSE	0	1733840
chr	+	1734435	1735250	1735288	mepH	Primary	816	39	0.125	0.145833	0.165441	0.179487	0.384615	0.358974	FALSE	FALSE	FALSE	0
chr	+	1735378	1735959	1736114	sodB	Primary	582	156	1.30241	1.69931	1.64433	1.30128	1.91026	2.23077	FALSE	FALSE	FALSE	0	1736006
chr	-	1737456	1737545	1737418	cydH	Primary	90	39	0.577778	0.722222	0.711111	4.41026	6.33333	4.84615	FALSE	FALSE	FALSE	0
chr	+	1737844	1738869	1738910	purR	Primary	1026	42	0.434698	0.526316	0.518519	2.59524	2.7381	2.80952	FALSE	FALSE	FALSE	0
chr	-	1742601	1743242	1742565	ribC	Primary	642	37	0.258567	0.341121	0.291277	2.54054	3.72973	3.2973	FALSE	FALSE	FALSE	0	1742589
chr	+	1741413	1742561	1742600	cfa	Primary	1149	40	0.163621	0.186249	0.175805	0.6	0.8	0.725	FALSE	FALSE	FALSE	0
chr	-	1744871	1746127	1744831	ydhQ	Primary	1257	41	0.0692124	0.0739857	0.0835322	0.97561	0.926829	1.02439	FALSE	FALSE	FALSE	0	1744930
chr	+	1743457	1744830	1744871	mdtK	Primary	1374	42	0.0917031	0.0836972	0.101892	0.761905	1.07143	1.14286	FALSE	FALSE	FALSE	0
chr	+	1746700	1747005	1747042	ydhR	Primary	306	38	1.57843	1.61111	1.34641	2.10526	3.42105	2.39474	FALSE	FALSE	FALSE	0
chr	-	1754932	1755141	1754891	fumD	Primary	210	42	0.119048	0.0714286	0.109524	0.761905	0.880952	1.02381	FALSE	FALSE	FALSE	0
chr	+	1755698	1757110	1757166	pykF	Primary	1413	57	1.79264	1.81104	1.77707	7.91228	7.73684	8.94737	FALSE	FALSE	FALSE	0
chr	+	1769074	1770186	1770219	ydiK	Primary	1113	34	0.106918	0.111411	0.0916442	0.323529	0.441176	0.382353	FALSE	FALSE	FALSE	0
chr	+	1788435	1789481	1789516	aroH	Primary	1047	36	0.236867	0.202483	0.238777	1.36111	1.72222	1.66667	FALSE	FALSE	FALSE	0
chr	-	1795253	1795552	1795212	ihfA	Primary	300	42	2.11333	2.58	2.27667	11.2381	10.7857	14.619	FALSE	FALSE	FALSE	0
chr	-	1805325	1806083	1805284	ydiY	Primary	759	42	0.646904	0.677207	0.706192	4.64286	6.2381	6.35714	FALSE	FALSE	FALSE	0
chr	+	1806370	1807299	1807331	pfkB	Primary	930	33	0.044086	0.0408602	0.0354839	0.30303	0.181818	0.363636	FALSE	FALSE	FALSE	0
chr	-	1808697	1809233	1808667	yniB	Primary	537	31	0.167598	0.175047	0.206704	1.12903	1.25806	1.32258	FALSE	FALSE	FALSE	0
chr	+	1809380	1810048	1810085	hxpB	Primary	669	38	0.143498	0.156951	0.198804	0.210526	0.184211	0.184211	FALSE	FALSE	FALSE	0	1809981
chr	+	1810934	1812325	1812376	tcyP	Primary	1392	52	0.298851	0.658764	0.349856	1.32692	4.07692	1.73077	FALSE	FALSE	FALSE	0
chr	-	1813421	1813663	1813385	cedA	Primary	243	37	0.127572	0.156379	0.0987654	0.702703	0.864865	1.02703	FALSE	FALSE	FALSE	0
chr	+	1822458	1823285	1823354	nadE	Primary	828	70	0.14372	0.15942	0.161836	0.542857	0.771429	0.642857	FALSE	FALSE	FALSE	0
chr	+	1832428	1833234	1833276	xthA	Primary	807	43	0.208178	0.221809	0.245353	1.25581	1.81395	1.60465	FALSE	FALSE	FALSE	0
chr	+	1842371	1843714	1843818	gdhA	Primary	1344	105	0.136905	0.122768	0.123512	0.133333	0.247619	0.114286	FALSE	FALSE	FALSE	0	1843745
chr	+	1848837	1850693	1850735	sppA	Primary	1857	43	0.127087	0.159935	0.180398	0.813953	1.06977	0.883721	FALSE	FALSE	FALSE	0	1850710
chr	+	1851887	1852528	1852575	pncA	Primary	642	48	0.205607	0.186916	0.191589	0.708333	0.666667	0.770833	FALSE	FALSE	FALSE	0
chr	-	1854096	1854854	1854004	ydjF	Primary	759	93	0.0777339	0.0843215	0.0922266	0.236559	0.268817	0.290323	FALSE	FALSE	FALSE	0
chr	-	1861702	1861974	1861654	yeaC	Primary	273	49	0.157509	0.18315	0.150183	1.02041	1.34694	1.02041	FALSE	FALSE	FALSE	0
chr	-	1865726	1866472	1865664	mipA	Primary	747	63	1.1178	1.29719	1.31727	5.11111	5.96825	5.30159	FALSE	FALSE	FALSE	0
chr	+	1873574	1874077	1874114	yeaK	Primary	504	38	0.134921	0.160714	0.162698	0.289474	0.578947	0.315789	FALSE	FALSE	FALSE	0
chr	-	1877278	1877532	1877135	yoaF	Distant primary	255	144	0.054902	0.0980392	0.0901961	0.0902778	0.159722	0.152778	FALSE	FALSE	FALSE	0	1877249
chr	-	1879007	1879255	1878963	yeaQ	Primary	249	45	0.144578	0.13253	0.164659	1.24444	1.77778	1.2	FALSE	FALSE	FALSE	0
chr	+	1878874	1878948	1878998	yoaJ	Primary	75	51	0.226667	0.12	0.173333	1.62745	2.13725	1.86275	FALSE	FALSE	FALSE	0	1878921
chr	-	1880121	1880759	1880086	leuE	Primary	639	36	0.0798122	0.112676	0.101721	0.5	0.75	0.777778	FALSE	FALSE	FALSE	0
chr	-	1886864	1887991	1886807	rnd	Primary	1128	58	0.257092	0.253546	0.272163	0.603448	0.603448	0.706897	FALSE	FALSE	FALSE	0
chr	-	1888061	1889746	1888015	fadD	Primary	1686	47	0.141163	0.11981	0.1293	1.02128	1.44681	1.55319	FALSE	FALSE	FALSE	0
chr	-	1889951	1890532	1889897	yeaY	Primary	582	55	0.283505	0.293814	0.274914	0.709091	1.12727	0.927273	FALSE	FALSE	FALSE	0	1889980
chr	+	1893367	1893711	1893787	yoaB	Primary	345	77	0.368116	0.4	0.463768	0.571429	0.753247	0.584416	FALSE	FALSE	FALSE	0
chr	-	1894552	1894731	1894452	yoaH	Primary	180	101	0.144444	0.211111	0.144444	0.60396	0.871287	0.693069	FALSE	FALSE	FALSE	0
chr	+	1894133	1894432	1894497	yoaC	Primary	300	66	0.04	0.0666667	0.05	0.121212	0.121212	0.166667	FALSE	FALSE	FALSE	0
chr	+	1896932	1898296	1898336	sdaA	Primary	1365	41	0.240293	0.230037	0.264469	1.02439	1	1.31707	FALSE	FALSE	FALSE	0	1898228
chr	-	1900029	1901585	1899949	yoaE	Primary	1557	81	0.0507386	0.0578035	0.0526654	0.197531	0.308642	0.160494	FALSE	FALSE	FALSE	0
chr	+	1903895	1904746	1904785	manZ	Primary	852	40	0.20892	0.248826	0.35446	0.9	1.85	1.575	FALSE	FALSE	FALSE	0
chr	-	1906251	1907060	1906211	rlmA	Primary	810	41	0.209877	0.292593	0.276543	0.829268	1.46341	1.41463	FALSE	FALSE	FALSE	0
chr	-	1908261	1908548	1908208	yebO	Primary	288	54	1.56597	2.15972	1.60069	8	11.5741	11.0185	FALSE	FALSE	FALSE	0
chr	-	1909308	1910099	1909258	kdgR	Primary	792	51	0.180556	0.199495	0.229798	1.43137	1.37255	1.64706	FALSE	FALSE	FALSE	0
chr	+	1908925	1909164	1909306	yobH	Distant primary	240	143	0.1875	0.316667	0.270833	0.503497	0.671329	0.636364	FALSE	FALSE	FALSE	0	1909156
chr	-	1911695	1912576	1911647	htpX	Primary	882	49	0.43424	0.438776	0.456916	1.10204	1.14286	1.26531	FALSE	FALSE	FALSE	0
chr	-	1912768	1914816	1912729	prc	Primary	2049	40	0.916057	0.913616	0.932162	9.8	10	9.95	FALSE	FALSE	FALSE	0
chr	+	1917510	1920143	1920181	letB	Primary	2634	39	0.0580866	0.0660592	0.0512528	0.102564	0.102564	0.102564	FALSE	FALSE	FALSE	0
chr	-	1923365	1923706	1923291	yebY	Primary	342	75	0.27193	0.248538	0.28655	0.426667	0.666667	0.56	FALSE	FALSE	FALSE	0
chr	+	1925108	1925338	1925423	holE	Primary	231	86	0.12987	0.138528	0.238095	0.372093	0.767442	0.732558	FALSE	FALSE	FALSE	0	1925366;1925401;1925389
chr	-	1930034	1930390	1929970	yebF	Primary	357	65	0.232493	0.226891	0.212885	0.276923	0.338462	0.369231	FALSE	FALSE	FALSE	0	1930038;1930084
chr	-	1932115	1932756	1932076	eda	Primary	642	40	0.448598	0.404984	0.434579	3.4	3.85	4.1	FALSE	FALSE	FALSE	0	1932112
chr	-	1934839	1936314	1934727	zwf	Distant primary	1476	113	0.495257	0.461382	0.493902	1.47788	1.59292	1.65487	FALSE	FALSE	FALSE	0
chr	-	1939222	1940193	1939089	lpxM	Distant primary	972	134	0.162551	0.203704	0.191358	0.313433	0.373134	0.313433	FALSE	FALSE	FALSE	0
chr	+	1937649	1939091	1939223	pykA	Distant primary	1443	133	0.18711	0.205821	0.212058	0.263158	0.368421	0.398496	FALSE	FALSE	FALSE	0	1939096
chr	-	1940313	1941635	1940265	mepM	Primary	1323	49	0.185941	0.168556	0.182162	0.306122	0.387755	0.428571	FALSE	FALSE	FALSE	0
chr	-	1944346	1945356	1944210	ruvB	Primary	1011	137	0.124629	0.132542	0.137488	0.153285	0.182482	0.153285	FALSE	FALSE	FALSE	0
chr	-	1946855	1947376	1946814	ruvC	Primary	522	42	1.01724	1.0364	1.02107	3.90476	3.64286	4.52381	FALSE	FALSE	FALSE	0
chr	+	1953442	1954413	1954574	cmoB	Distant primary	972	162	0.261317	0.225309	0.257202	0.567901	0.709877	0.722222	FALSE	FALSE	FALSE	0	1954504;1954455
chr	+	1960062	1961795	1961848	argS	Primary	1734	54	0.622261	0.654556	0.645905	1.16667	1.05556	1.07407	FALSE	FALSE	FALSE	0
chr	-	1962580	1962972	1962384	flhE	Distant primary	393	197	0.310433	0.320611	0.315522	0.406091	0.416244	0.527919	FALSE	FALSE	FALSE	0
chr	-	1966393	1967037	1966346	cheZ	Primary	645	48	0.248062	0.258915	0.260465	1.02083	1.08333	1.47917	FALSE	FALSE	FALSE	0
chr	-	1972836	1973339	1972776	cheW	Primary	504	61	0.646825	0.543651	0.545635	1.59016	1.27869	1.44262	FALSE	FALSE	FALSE	0
chr	-	1987507	1987758	1987425	yecJ	Primary	252	83	0.753968	0.892857	0.634921	1.49398	1.98795	1.62651	FALSE	FALSE	FALSE	0
chr	+	1988222	1988545	1988585	yecR	Primary	324	41	0.62963	0.910494	0.833333	1.34146	2.90244	2.7561	FALSE	FALSE	FALSE	0
chr	+	1988716	1989213	1989317	ftnA	Primary	498	105	0.74498	0.991968	0.915663	1.54286	1.79048	1.71429	FALSE	FALSE	FALSE	0
chr	-	1990954	1991619	1990906	yecA	Primary	666	49	0.126126	0.103604	0.148649	0.530612	0.591837	0.857143	FALSE	FALSE	FALSE	0
chr	+	1989681	1990892	1990951	tyrP	Primary	1212	60	0.0866337	0.112211	0.115512	0.116667	0.2	0.166667	FALSE	FALSE	FALSE	0
chr	-	1996110	1996832	1996039	sdiA	Primary	723	72	0.131397	0.168741	0.145228	0.305556	0.222222	0.152778	FALSE	FALSE	FALSE	0
chr	+	1995818	1996042	1996083	yecF	Primary	225	42	0.577778	0.96	0.822222	2.16667	3.92857	3	FALSE	FALSE	FALSE	0
chr	-	1997062	1997814	1997015	tcyN	Primary	753	48	0.106242	0.106242	0.118194	0.333333	0.333333	0.520833	FALSE	FALSE	FALSE	0
chr	-	1999585	2000385	1999537	tcyJ	Primary	801	49	0.19975	0.181024	0.191011	0.918367	1.61224	1.06122	FALSE	FALSE	FALSE	0
chr	-	2007677	2008090	2007641	yedD	Primary	414	37	0.224638	0.297101	0.31401	2.43243	2.94595	3.81081	FALSE	FALSE	FALSE	0
chr	+	2009479	2009712	2009750	yedF	Primary	234	39	0.0598291	0.0512821	0.0512821	0.230769	0.358974	0.435897	FALSE	FALSE	FALSE	0	2009631
chr	-	2012700	2013014	2012574	fliE	Distant primary	315	127	0.828571	1.06667	0.984127	1.03937	1.1811	1.37795	FALSE	FALSE	FALSE	0	2012609
chr	-	2024635	2024823	2024590	dsrB	Primary	189	46	0.169312	0.179894	0.15873	1.26087	1.34783	1.3913	FALSE	FALSE	FALSE	0
chr	+	2023968	2024591	2024629	rcsA	Primary	624	39	0.0721154	0.128205	0.0817308	0.487179	0.435897	0.282051	FALSE	FALSE	FALSE	0	2024583;2024526
chr	+	2056858	2057574	2057620	yeeN	Primary	717	47	1.02371	1.32357	1.09763	3.93617	4.97872	4.7234	FALSE	FALSE	FALSE	0	2057563
chr	-	2079032	2079361	2078985	tmaR	Primary	330	48	1.44545	1.97576	1.6697	3.33333	7.8125	5.1875	FALSE	FALSE	FALSE	0
chr	-	2085704	2087062	2085649	plaP	Primary	1359	56	2.17439	2.39662	2.27594	6.375	7.78571	6.85714	FALSE	FALSE	FALSE	0
chr	-	2097321	2098301	2097267	wzzB	Primary	981	55	1.50459	1.95923	1.75841	3.23636	4.81818	4.03636	FALSE	FALSE	FALSE	0
chr	+	2096614	2097225	2097305	hisI	Primary	612	81	0.104575	0.0800654	0.0669935	0.283951	0.37037	0.209877	FALSE	FALSE	FALSE	0
chr	-	2099862	2101268	2099805	gnd	Primary	1407	58	2.1059	2.40938	2.36247	8.34483	10.5172	9.98276	FALSE	FALSE	FALSE	0
chr	-	2113434	2114327	2113331	galF	Primary	894	104	1.14765	1.41723	1.37808	3.23077	5.99038	5.31731	FALSE	FALSE	FALSE	0
chr	-	2139759	2141612	2139561	asmA	Distant primary	1854	199	0.199569	0.207659	0.194714	0.160804	0.341709	0.281407	FALSE	FALSE	FALSE	0
chr	+	2137902	2139485	2139609	yegH	Distant primary	1584	125	0.0694444	0.0744949	0.0770202	0.2	0.16	0.128	FALSE	FALSE	FALSE	0	2139533
chr	+	2186960	2187298	2187327	rcnB	Primary	339	30	0.19469	0.265487	0.233038	0.333333	0.433333	0.466667	FALSE	FALSE	FALSE	0	2187266
chr	-	2193059	2194168	2192991	mrp	Primary	1110	69	0.432432	0.451351	0.484685	1.75362	2.05797	2.36232	FALSE	FALSE	FALSE	0	2193001
chr	+	2194300	2196333	2196373	metG	Primary	2034	41	0.547198	0.538348	0.558997	3.5122	4.31707	3.36585	FALSE	FALSE	FALSE	0
chr	-	2211726	2212196	2211684	yehS	Primary	471	43	0.377919	0.569002	0.498938	1.86047	2.65116	1.90698	FALSE	FALSE	FALSE	0
chr	+	2215657	2215764	2215813	yohO	Primary	108	50	0.185185	0.37037	0.277778	0.96	1.18	1.3	FALSE	FALSE	FALSE	0
chr	-	2223938	2224870	2223898	pbpG	Primary	933	41	0.17149	0.170418	0.158628	0.414634	0.487805	0.609756	FALSE	FALSE	FALSE	0	2224018
chr	+	2222185	2223900	2223988	dld	Primary	1716	89	0.0501166	0.048951	0.048951	0.235955	0.179775	0.280899	FALSE	FALSE	FALSE	0
chr	+	2231844	2232728	2232772	cdd	Primary	885	45	0.141243	0.20452	0.236158	0.2	0.488889	0.511111	FALSE	FALSE	FALSE	0
chr	+	2233600	2233839	2233928	yeiS	Primary	240	90	0.141667	0.195833	0.170833	0.255556	0.277778	0.288889	FALSE	FALSE	FALSE	0
chr	+	2243910	2244746	2244773	yeiG	Primary	837	28	0.0310633	0.0394265	0.0358423	0.178571	0.178571	0.178571	FALSE	FALSE	FALSE	0
chr	-	2247063	2248532	2247011	lysP	Primary	1470	53	0.428571	0.406122	0.454422	1.69811	1.62264	1.22642	FALSE	FALSE	FALSE	0
chr	+	2249717	2250766	2250838	yeiH	Primary	1050	73	0.06	0.0619048	0.0447619	0.232877	0.205479	0.205479	FALSE	FALSE	FALSE	0	2250807
chr	-	2259719	2261410	2259534	fruA	Distant primary	1692	186	0.351655	0.392435	0.516548	0.774194	1.41935	1.63441	FALSE	FALSE	FALSE	0
chr	+	2265450	2266022	2266071	yeiP	Primary	573	50	0.682373	0.806283	0.799302	1.98	2.38	3.5	FALSE	FALSE	FALSE	0	2265961
chr	+	2266245	2267711	2267759	yeiQ	Primary	1467	49	0.0231766	0.0299932	0.0340832	0.102041	0.102041	0.142857	FALSE	FALSE	FALSE	0	2267617
chr	+	2268854	2269567	2269628	lpxT	Primary	714	62	0.544818	0.738095	0.647059	2.82258	4.3871	3.54839	FALSE	FALSE	FALSE	0
chr	+	2269979	2270545	2270621	mepS	Primary	567	77	2.19048	3.47795	2.67549	4	6.24675	5.74026	FALSE	FALSE	FALSE	0
chr	-	2278570	2279760	2278519	bcr	Primary	1191	52	0.203191	0.203191	0.211587	0.634615	0.653846	0.442308	FALSE	FALSE	FALSE	0
chr	-	2282940	2283947	2282814	yejK	Distant primary	1008	127	0.241071	0.22123	0.215278	0.464567	0.527559	0.464567	FALSE	FALSE	FALSE	0
chr	+	2303905	2304393	2304510	eco	Distant primary	489	118	0.237219	0.198364	0.237219	0.279661	0.338983	0.398305	FALSE	FALSE	FALSE	0
chr	-	2306972	2308615	2306924	yojI	Primary	1644	49	0.123479	0.134428	0.136861	0.714286	0.857143	0.612245	FALSE	FALSE	FALSE	0
chr	-	2317027	2319876	2316943	rcsC	Primary	2850	85	0.0901754	0.105965	0.0996491	0.329412	0.270588	0.388235	FALSE	FALSE	FALSE	0
chr	+	2316177	2316827	2316989	rcsB	Distant primary	651	163	0.58679	0.78341	0.599078	1.2638	1.56442	1.47239	FALSE	FALSE	FALSE	0
chr	-	2336793	2339420	2336712	gyrA	Primary	2628	82	1.19521	1.12938	1.22641	4.97561	5.47561	5.78049	FALSE	FALSE	FALSE	0	2336783
chr	+	2348514	2348768	2348825	yfaE	Primary	255	58	0.729412	0.780392	0.772549	0.672414	0.810345	0.689655	FALSE	FALSE	FALSE	0	2348707
chr	-	2349935	2351011	2349893	glpQ	Primary	1077	43	0.214485	0.350046	0.375116	0.906977	1.30233	1.86047	FALSE	FALSE	FALSE	0
chr	-	2362431	2363633	2362387	yfaY	Primary	1203	45	0.100582	0.0947631	0.123857	0.733333	1	0.755556	FALSE	FALSE	FALSE	0
chr	+	2364554	2364979	2365013	nudI	Primary	426	35	0.0446009	0.0680751	0.0422535	0.171429	0.371429	0.485714	FALSE	FALSE	FALSE	0
chr	-	2380722	2381027	2380670	elaB	Primary	306	53	0.0555556	0.0555556	0.0751634	0.245283	0.283019	0.207547	FALSE	FALSE	FALSE	0
chr	+	2381608	2382525	2382571	rbn	Primary	918	47	0.0795207	0.0675381	0.0904139	0.212766	0.468085	0.404255	FALSE	FALSE	FALSE	0
chr	-	2405703	2406641	2405619	lrhA	Primary	939	85	0.116081	0.138445	0.117146	0.823529	1.05882	0.882353	FALSE	FALSE	FALSE	0
chr	-	2411439	2412089	2411394	hxpA	Primary	651	46	0.147465	0.133641	0.164363	0.956522	0.695652	0.891304	FALSE	FALSE	FALSE	0
chr	-	2412677	2413132	2412625	yfbV	Primary	456	53	0.100877	0.0877193	0.144737	0.377358	0.377358	0.45283	FALSE	FALSE	FALSE	0	2412645
chr	+	2414747	2416891	2416961	pta	Primary	2145	71	1.40373	1.24009	1.36503	4.1831	4.91549	4.66197	FALSE	FALSE	FALSE	0
chr	-	2418634	2419176	2418604	yfcD	Primary	543	31	0.38674	0.517495	0.471455	3.64516	4.29032	3.67742	FALSE	FALSE	FALSE	0
chr	+	2421708	2422601	2422635	yfcH	Primary	894	35	0.262864	0.272931	0.239374	0.485714	0.514286	0.6	FALSE	FALSE	FALSE	0
chr	-	2428057	2428626	2428022	ubiX	Primary	570	36	0.145614	0.159649	0.136842	0.388889	0.611111	0.555556	FALSE	FALSE	FALSE	0
chr	-	2431022	2431684	2430859	dedD	Primary	663	164	0.3273	0.295626	0.294118	0.426829	0.707317	0.536585	FALSE	FALSE	FALSE	0
chr	-	2433012	2433926	2432970	accD	Primary	915	43	1.43716	1.50164	1.55082	8.53488	9.7907	11.4651	FALSE	FALSE	FALSE	0
chr	+	2437950	2438945	2439118	flk	Distant primary	996	174	0.121486	0.129518	0.164659	0.109195	0.155172	0.143678	FALSE	FALSE	FALSE	0	2439030
chr	-	2440385	2441605	2440277	fabB	Primary	1221	109	1.51843	1.4095	1.37756	7.14679	6.22936	6.3211	FALSE	FALSE	FALSE	0
chr	-	2443891	2444169	2443830	yfcL	Primary	279	62	0.566308	0.634409	0.698925	0.967742	1.32258	0.983871	FALSE	FALSE	FALSE	0
chr	-	2449228	2450049	2449183	yfcO	Primary	822	46	0.0596107	0.0729927	0.0596107	0.456522	0.608696	0.173913	FALSE	FALSE	FALSE	0
chr	+	2448606	2449157	2449221	smrB	Primary	552	65	0.184783	0.21558	0.199275	0.323077	0.4	0.246154	FALSE	FALSE	FALSE	0	2449148
chr	-	2456327	2456812	2456276	sixA	Primary	486	52	0.339506	0.409465	0.386831	1.46154	1.92308	2.21154	FALSE	FALSE	FALSE	0
chr	-	2460650	2460934	2460597	yfcZ	Primary	285	54	0.687719	0.831579	0.803509	2.27778	3.11111	2.81481	FALSE	FALSE	FALSE	0	2460668
chr	+	2461306	2462646	2462697	fadL	Primary	1341	52	0.868755	0.847875	0.898583	3.82692	4.94231	3.96154	FALSE	FALSE	FALSE	0
chr	-	2464252	2465007	2464204	mlaA	Primary	756	49	0.455026	0.531746	0.492063	1.44898	1.93878	2.02041	FALSE	FALSE	FALSE	0
chr	-	2470497	2470643	2470463	yodE	Primary	147	35	0.578231	0.829932	0.687075	5.28571	9.17143	8.31429	FALSE	FALSE	FALSE	0
chr	+	2469131	2470462	2470497	yfdI	Primary	1332	36	0.896396	1.24474	1.03904	2.5	4.61111	1.75	FALSE	FALSE	FALSE	0
chr	+	2470803	2471105	2471165	tfaS	Primary	303	61	0.0660066	0.10231	0.0924092	0.147541	0.295082	0.229508	FALSE	FALSE	FALSE	0	2471043
chr	+	2495645	2496565	2496634	lpxP	Primary	921	70	0.161781	0.173724	0.156352	0.557143	0.471429	0.4	FALSE	FALSE	FALSE	0	2496556
chr	-	2497057	2498295	2497005	alaC	Primary	1239	53	0.0427764	0.0403551	0.047619	0.283019	0.283019	0.207547	FALSE	FALSE	FALSE	0
chr	+	2496921	2496992	2497042	ypdK	Primary	72	51	0.138889	0.236111	0.277778	0.509804	1.15686	0.901961	FALSE	FALSE	FALSE	0	2496962
chr	-	2508461	2509426	2508417	glk	Primary	966	45	0.0879917	0.0817805	0.0745342	0.466667	0.733333	1.08889	FALSE	FALSE	FALSE	0
chr	-	2519257	2520672	2519207	gltX	Primary	1416	51	1.09958	1.10734	1.28884	2.90196	3.52941	3.5098	FALSE	FALSE	FALSE	0	2519217
chr	+	2518813	2519205	2519243	yfeD	Primary	393	39	0.109415	0.152672	0.111959	0.333333	0.307692	0.25641	FALSE	FALSE	FALSE	0	2519119
chr	-	2527941	2528159	2527859	ypeB	Primary	219	83	0.191781	0.305936	0.269406	0.53012	0.60241	0.86747	FALSE	FALSE	FALSE	0
chr	+	2526946	2527944	2527991	yfeH	Primary	999	48	0.101101	0.1001	0.101101	0.208333	0.333333	0.3125	FALSE	FALSE	FALSE	0
chr	-	2530247	2531233	2530189	zipA	Primary	987	59	0.663627	0.774063	0.78926	1.79661	1.9322	1.67797	FALSE	FALSE	FALSE	0	2530213
chr	+	2531463	2532224	2532288	cysZ	Primary	762	65	0.0787402	0.114173	0.110236	0.2	0.353846	0.123077	FALSE	FALSE	FALSE	0
chr	+	2532409	2533380	2533430	cysK	Primary	972	51	0.228395	0.43107	0.272634	0.294118	0.45098	0.313725	FALSE	FALSE	FALSE	0	2533311
chr	-	2536386	2537237	2536353	pdxK	Primary	852	34	0.07277	0.0528169	0.0680751	0.382353	0.617647	0.441176	FALSE	FALSE	FALSE	0
chr	+	2535834	2536343	2536388	crr	Primary	510	46	3.9	4.23333	4.28039	9.84783	15.0435	15.5435	FALSE	FALSE	FALSE	0
chr	-	2543832	2544623	2543788	ucpA	Primary	792	45	0.133838	0.146465	0.169192	0.444444	0.4	0.533333	FALSE	FALSE	FALSE	0
chr	-	2549646	2550545	2549589	yfeX	Primary	900	58	0.275556	0.237778	0.28	0.568966	0.810345	0.87931	FALSE	FALSE	FALSE	0	2549676
chr	+	2563980	2564372	2564425	yffR	Primary	393	54	0.0203562	0.043257	0.0356234	0.0925926	0.111111	0.12963	FALSE	FALSE	FALSE	0
chr	+	2564523	2565332	2565389	yffS	Primary	810	58	0.0592593	0.0530864	0.0555556	0.551724	0.5	0.465517	FALSE	FALSE	FALSE	0
chr	-	2576098	2578377	2576046	maeB	Primary	2280	53	0.0671053	0.0671053	0.0881579	0.320755	0.45283	0.283019	FALSE	FALSE	FALSE	0
chr	-	2590807	2590866	2590712	ypfM	Primary	60	96	0.266667	0.4	0.416667	0.90625	1.27083	1.35417	FALSE	FALSE	FALSE	0
chr	-	2593072	2593770	2592973	ypfH	Primary	699	100	0.0500715	0.0572246	0.055794	0.17	0.17	0.1	FALSE	FALSE	FALSE	0
chr	+	2592762	2592962	2593060	ypfN	Primary	201	99	0.159204	0.139303	0.238806	0.353535	0.292929	0.353535	FALSE	FALSE	FALSE	0
chr	-	2596905	2597618	2596858	purC	Primary	714	48	0.0980392	0.0784314	0.0630252	0.3125	0.229167	0.208333	FALSE	FALSE	FALSE	0
chr	-	2597831	2598865	2597797	bamC	Primary	1035	35	0.66087	0.70628	0.714976	4.05714	4.6	4.45714	FALSE	FALSE	FALSE	0
chr	+	2600478	2600948	2600996	bcp	Primary	471	49	1.07219	1.3949	1.33333	9.34694	14.4898	12.7347	FALSE	FALSE	FALSE	0
chr	-	2618075	2618776	2617958	hda	Distant primary	702	118	0.407407	0.603989	0.537037	0.440678	0.838983	0.771186	FALSE	FALSE	FALSE	0
chr	+	2617578	2617937	2618004	yfgD	Primary	360	68	0.327778	0.330556	0.383333	0.514706	0.441176	0.441176	FALSE	FALSE	FALSE	0	2617855
chr	-	2618871	2620160	2618834	uraA	Primary	1290	38	0.182171	0.199225	0.172093	0.684211	0.921053	0.710526	FALSE	FALSE	FALSE	0	2618944
chr	+	2622234	2622872	2622916	purN	Primary	639	45	0.172144	0.201878	0.153365	0.422222	0.555556	0.688889	FALSE	FALSE	FALSE	0
chr	+	2625115	2626656	2626695	ppx	Primary	1542	40	0.116083	0.123865	0.116083	0.175	0.2	0.25	FALSE	FALSE	FALSE	0
chr	+	2629290	2629481	2629574	yfgG	Primary	192	94	0.697917	0.984375	0.947917	0.93617	1.2234	1.08511	FALSE	FALSE	FALSE	0
chr	-	2630958	2632535	2630903	guaA	Primary	1578	56	0.995564	0.926489	0.880862	2.92857	2.44643	2.60714	FALSE	FALSE	FALSE	0
chr	-	2635599	2635814	2635527	yfgJ	Primary	216	73	0.347222	0.412037	0.365741	0.643836	1.0274	0.945205	FALSE	FALSE	FALSE	0
chr	-	2635884	2637356	2635822	der	Primary	1473	63	0.559403	0.482688	0.544467	1.39683	1.44444	1.66667	FALSE	FALSE	FALSE	0
chr	-	2643129	2644283	2643081	rlmN	Primary	1155	49	0.633766	0.667532	0.646753	1.22449	2.02041	1.67347	FALSE	FALSE	FALSE	0
chr	-	2644433	2644864	2644333	ndk	Primary	432	101	0.928241	1.48148	1.26157	3.26733	5.06931	4.73267	FALSE	FALSE	FALSE	0	2644371
chr	-	2654157	2654933	2654127	sseB	Primary	777	31	0.378378	0.375804	0.353925	1.12903	0.709677	0.774194	FALSE	FALSE	FALSE	0
chr	-	2659563	2659886	2659479	iscA	Primary	324	85	1.0679	1.15432	0.882716	3.01176	3.95294	3.18824	FALSE	FALSE	FALSE	0	2659546
chr	-	2659563	2659886	2659511	iscA	Primary	324	53	1.0679	1.15432	0.882716	3.07547	4	3.18868	FALSE	FALSE	FALSE	0	2659546
chr	+	2663442	2664245	2664282	suhB	Primary	804	38	2.59204	3.04975	2.77861	9.5	8.84211	10.1316	FALSE	FALSE	FALSE	0	2664174
chr	-	2684254	2685507	2684069	glyA	Primary	1254	186	0.586922	0.619617	0.546252	2.12366	2.96237	2.45699	FALSE	FALSE	FALSE	0
chr	-	2687070	2687408	2686971	glnB	Primary	339	100	0.657817	0.870206	0.663717	2.41	3.94	3.47	FALSE	FALSE	FALSE	0
chr	-	2687070	2687408	2687024	glnB	Primary	339	47	0.657817	0.870206	0.663717	4.51064	7.31915	6.51064	FALSE	FALSE	FALSE	0
chr	-	2691656	2695543	2691571	purL	Primary	3888	86	0.0709877	0.0666152	0.0792181	0.267442	0.255814	0.232558	FALSE	FALSE	FALSE	0	2691589
chr	-	2697354	2697857	2697300	tadA	Primary	504	55	0.525794	0.636905	0.555556	0.654545	0.763636	0.945455	FALSE	FALSE	FALSE	0
chr	-	2700117	2700197	2700058	shoB	Primary	81	60	0.45679	0.753086	0.580247	2.5	4.61667	3.46667	FALSE	FALSE	FALSE	0
chr	+	2699663	2699923	2700105	yfhL	Distant primary	261	183	0.287356	0.318008	0.264368	0.371585	0.508197	0.453552	FALSE	FALSE	FALSE	0	2700031
chr	-	2704335	2705309	2704282	lepB	Primary	975	54	0.820513	0.739487	0.763077	3.33333	3.44444	3.42593	FALSE	FALSE	FALSE	0
chr	-	2707322	2707801	2707303	rseC	Primary	480	20	0.204167	0.197917	0.222917	0.8	1.1	0.75	FALSE	FALSE	FALSE	0
chr	-	2716066	2716449	2716011	grcA	Primary	384	56	0.869792	1.23698	1.6276	3.32143	4.92857	6.48214	FALSE	FALSE	FALSE	0
chr	-	2717491	2718528	2717449	yfiF	Primary	1038	43	0.631985	0.601156	0.584778	3.34884	4.13953	4.18605	FALSE	FALSE	FALSE	0
chr	+	2716754	2717443	2717489	ung	Primary	690	47	0.0927536	0.113043	0.113043	0.319149	0.319149	0.425532	FALSE	FALSE	FALSE	0
chr	+	2718735	2719154	2719188	trxC	Primary	420	35	0.238095	0.321429	0.338095	1.17143	1.82857	1.6	FALSE	FALSE	FALSE	0	2719061
chr	+	2722727	2724082	2724111	pssA	Primary	1356	30	0.501475	0.646018	0.596608	1.16667	1.03333	1.43333	FALSE	FALSE	FALSE	0
chr	-	2724448	2725746	2724344	kgtP	Primary	1299	105	1.29484	1.38645	1.28406	6.57143	8.52381	8.09524	FALSE	FALSE	FALSE	0	2724368
chr	-	2724448	2725746	2724362	kgtP	Primary	1299	87	1.29484	1.38645	1.28406	4.5977	5.29885	6.17241	FALSE	FALSE	FALSE	0	2724368
chr	-	2731600	2734173	2731561	clpB	Primary	2574	40	1.39005	1.98368	1.56255	1.975	2.825	2.525	FALSE	FALSE	FALSE	0
chr	+	2736146	2736883	2736928	bamD	Primary	738	46	0.873984	1.23984	1.14634	1.80435	2.71739	2.36957	FALSE	FALSE	FALSE	0
chr	-	2738948	2740069	2738905	tyrA	Primary	1122	44	0.122103	0.0962567	0.12656	0.477273	0.477273	0.545455	FALSE	FALSE	FALSE	0
chr	+	2737745	2738905	2738945	pheA	Primary	1161	41	0.135228	0.173127	0.134367	0.439024	0.902439	0.195122	FALSE	FALSE	FALSE	0	2738857
chr	-	2744183	2744530	2744121	rplS	Primary	348	63	16.2759	15.6753	17.6667	41.2857	42.4286	52.3175	FALSE	FALSE	FALSE	0	2744233
chr	-	2750115	2750708	2750058	grpE	Primary	594	58	1.62626	2.14815	1.9899	8.46552	14.2414	10.3621	FALSE	FALSE	FALSE	0
chr	+	2748774	2750060	2750098	yfjD	Primary	1287	39	0.177156	0.195804	0.179487	0.948718	0.820513	0.794872	FALSE	FALSE	FALSE	0
chr	-	2754008	2754298	2753969	yfjF	Primary	291	40	0.474227	0.584192	0.66323	1	2.025	2.125	FALSE	FALSE	FALSE	0
chr	+	2753605	2753946	2754003	bamE	Primary	342	58	0.950292	1.61111	1.43275	2.12069	3.55172	3.25862	FALSE	FALSE	FALSE	0
chr	+	2754896	2755378	2755441	smpB	Primary	483	64	0.565217	0.681159	0.701863	1.28125	1.42188	1.35938	FALSE	FALSE	FALSE	0
chr	+	2756159	2757400	2757439	intA	Primary	1242	40	0.0603865	0.0636071	0.0571659	0.45	0.325	0.175	FALSE	FALSE	FALSE	0	2757367
chr	-	2761351	2763540	2761183	abpB	Distant primary	2190	169	0.0424658	0.0456621	0.0511416	0.118343	0.130178	0.106509	FALSE	FALSE	FALSE	0	2761277
chr	-	2798091	2798495	2798045	stpA	Primary	405	47	1.04691	1.51358	1.22963	5.38298	9.29787	7.53191	FALSE	FALSE	FALSE	0
chr	+	2807132	2808124	2808168	proX	Primary	993	45	0.0563948	0.0735146	0.0735146	0.0666667	0.0888889	0.0888889	FALSE	FALSE	FALSE	0
chr	-	2814218	2814733	2814158	luxS	Primary	516	61	0.914729	1.12597	0.988372	4.91803	6.67213	5.40984	FALSE	FALSE	FALSE	0
chr	-	2814883	2816439	2814845	gshA	Primary	1557	39	0.466924	0.455363	0.419396	1.35897	1.79487	2	FALSE	FALSE	FALSE	0
chr	+	2857093	2859654	2859758	mutS	Primary	2562	105	0.161983	0.175254	0.179157	0.704762	0.704762	0.87619	FALSE	FALSE	FALSE	0	2859738
chr	-	2866559	2867551	2866465	rpoS	Primary	993	95	0.620342	0.564955	0.630413	0.810526	0.894737	1.07368	FALSE	FALSE	FALSE	0
chr	-	2866559	2867551	2866506	rpoS	Primary	993	54	0.620342	0.564955	0.630413	1.12963	1.05556	1.46296	FALSE	FALSE	FALSE	0
chr	-	2904747	2905418	2904682	queE	Primary	672	66	0.300595	0.388393	0.346726	1	1.60606	0.954545	FALSE	FALSE	FALSE	0
chr	-	2906643	2907941	2906591	eno	Primary	1299	53	4.06159	4.32487	4.38414	13.1698	16.0755	21.0189	FALSE	FALSE	FALSE	0	2906741
chr	-	2909894	2910685	2909826	mazG	Primary	792	69	0.119949	0.106061	0.143939	0.405797	0.521739	0.318841	FALSE	FALSE	FALSE	0
chr	-	2922535	2922984	2922418	yqcA	Distant primary	450	118	0.16	0.137778	0.137778	0.449153	0.330508	0.262712	FALSE	FALSE	FALSE	0
chr	-	2924735	2925280	2924674	syd	Primary	546	62	0.172161	0.161172	0.155678	0.451613	0.725806	0.435484	FALSE	FALSE	FALSE	0
chr	+	2926308	2927672	2927711	ppnN	Primary	1365	40	0.185348	0.212454	0.19707	0.9	1.05	0.7	FALSE	FALSE	FALSE	0
chr	+	2929576	2930943	2930981	sdaB	Primary	1368	39	1.11988	1.30044	1.5117	9.53846	13.3077	13.4359	FALSE	FALSE	FALSE	0	2930875;2930884
chr	+	2931055	2931810	2931854	ygdG	Primary	756	45	0.165344	0.169312	0.191799	0.288889	0.288889	0.355556	FALSE	FALSE	FALSE	0
chr	-	2940143	2941243	2940103	rlmM	Primary	1101	41	0.317893	0.402361	0.296094	2.85366	4.21951	3.82927	FALSE	FALSE	FALSE	0
chr	-	2942918	2943145	2942865	ygdI	Primary	228	54	0.0482456	0.0526316	0.0482456	0.203704	0.351852	0.296296	FALSE	FALSE	FALSE	0
chr	-	2945036	2945842	2944989	tcdA	Primary	807	48	0.246592	0.214374	0.216853	0.479167	0.541667	0.291667	FALSE	FALSE	FALSE	0
chr	+	2944542	2944985	2945036	csdE	Primary	444	52	0.168919	0.173423	0.189189	0.961538	0.711538	0.807692	FALSE	FALSE	FALSE	0
chr	-	2947757	2949010	2947723	amiC	Primary	1254	35	0.27193	0.251196	0.264753	0.514286	0.314286	0.657143	FALSE	FALSE	FALSE	0
chr	+	2970420	2971133	2971172	ygdQ	Primary	714	40	0.294118	0.280112	0.295518	0.85	1.075	1.175	FALSE	FALSE	FALSE	0	2971068
chr	+	2971271	2971489	2971523	ygdR	Primary	219	35	0.283105	0.342466	0.356164	2.45714	2.28571	1.88571	FALSE	FALSE	FALSE	0
chr	-	2972669	2973862	2972633	lplT	Primary	1194	37	0.0921273	0.0745394	0.0762144	0.243243	0.540541	0.621622	FALSE	FALSE	FALSE	0	2972753
chr	+	2971597	2972637	2972710	tas	Primary	1041	74	0.146013	0.164265	0.146013	0.310811	0.581081	0.472973	FALSE	FALSE	FALSE	0	2972629
chr	-	2979943	2980635	2979747	ygeA	Distant primary	693	197	0.033189	0.038961	0.0519481	0.0609137	0.0761421	0.0964467	FALSE	FALSE	FALSE	0
chr	+	2985847	2987076	2987128	yqeG	Primary	1230	53	0.292683	0.365854	0.293496	1.16981	1.90566	1.18868	FALSE	FALSE	FALSE	0	2987040
chr	-	3033657	3035174	3033611	lysS	Primary	1518	47	1.43017	1.31818	1.50659	7.95745	8.76596	7.48936	FALSE	FALSE	FALSE	0	3033634
chr	-	3040416	3040823	3040225	ygfX	Distant primary	408	192	0.296569	0.316176	0.27451	0.276042	0.348958	0.307292	FALSE	FALSE	FALSE	0
chr	+	3039855	3040376	3040417	fldB	Primary	522	42	0.344828	0.39272	0.421456	1.35714	1.90476	2.30952	FALSE	FALSE	FALSE	0
chr	+	3041313	3042293	3042332	ygfZ	Primary	981	40	0.367992	0.33945	0.33945	0.3	0.35	0.375	FALSE	FALSE	FALSE	0	3042264
chr	-	3043312	3043623	3043210	yqfB	Primary	312	103	0.141026	0.304487	0.192308	0.466019	0.601942	0.572816	FALSE	FALSE	FALSE	0	3043333
chr	+	3043662	3045101	3045145	bglA	Primary	1440	45	0.195139	0.192361	0.177778	1.6	1.64444	1.48889	FALSE	FALSE	FALSE	0	3045074
chr	-	3046168	3049041	3046121	gcvP	Primary	2874	48	0.0452331	0.0427975	0.045929	0.166667	0.1875	0.25	FALSE	FALSE	FALSE	0	3046141
chr	-	3051115	3052317	3051039	ubiI	Primary	1203	77	0.167914	0.179551	0.19202	0.532468	0.623377	0.675325	FALSE	FALSE	FALSE	0
chr	-	3057178	3058410	3057126	serA	Primary	1233	53	0.140308	0.128143	0.12571	0.396226	0.320755	0.45283	FALSE	FALSE	FALSE	0
chr	-	3058666	3059325	3058635	rpiA	Primary	660	32	0.606061	0.725758	0.748485	5.28125	7.21875	6.78125	FALSE	FALSE	FALSE	0
chr	-	3067340	3068080	3067306	yggE	Primary	741	35	0.180837	0.209177	0.161943	0.314286	0.771429	0.771429	FALSE	FALSE	FALSE	0
chr	-	3068947	3069807	3068905	mscS	Primary	861	43	0.480836	0.54007	0.457607	2.30233	2.7907	2.51163	FALSE	FALSE	FALSE	0
chr	-	3070165	3071244	3070117	fbaA	Primary	1080	49	2.10093	2.11204	2.32222	13.1224	15.8163	16.4082	FALSE	FALSE	FALSE	0	3070248
chr	-	3079644	3081635	3079595	tktA	Primary	1992	50	1.10392	1.04468	1.07982	3.62	4.74	4.94	FALSE	FALSE	FALSE	0	3079740
chr	+	3081913	3082671	3082841	loiP	Distant primary	759	171	0.0816864	0.0909091	0.083004	0.111111	0.152047	0.157895	FALSE	FALSE	FALSE	0
chr	+	3086706	3087860	3087908	metK	Primary	1155	49	0.889177	0.961905	0.993939	5.30612	5.55102	5.79592	FALSE	FALSE	FALSE	0
chr	+	3088284	3089678	3089718	galP	Primary	1395	41	0.0286738	0.0387097	0.0401434	0.146341	0.317073	0.365854	FALSE	FALSE	FALSE	0
chr	+	3091878	3092828	3092912	gshB	Primary	951	85	0.281809	0.268139	0.272345	0.694118	0.494118	0.682353	FALSE	FALSE	FALSE	0	3092900
chr	+	3097267	3098403	3098538	hemW	Distant primary	1137	136	0.218118	0.186456	0.201407	0.286765	0.264706	0.242647	FALSE	FALSE	FALSE	0
chr	-	3100904	3101623	3100857	yggN	Primary	720	48	0.272222	0.254167	0.248611	0.458333	0.458333	0.354167	FALSE	FALSE	FALSE	0
chr	-	3114550	3119112	3114462	yghJ	Primary	4563	89	0.0918256	0.0852509	0.0902915	0.47191	0.573034	0.348315	FALSE	FALSE	FALSE	0
chr	-	3136663	3138522	3136606	gss	Primary	1860	58	0.094086	0.0897849	0.0817204	0.396552	0.396552	0.396552	FALSE	FALSE	FALSE	0
chr	-	3148977	3149471	3148940	yqhA	Primary	495	38	0.39798	0.628283	0.559596	3.52632	5.57895	5	FALSE	FALSE	FALSE	0	3149052
chr	-	3150818	3151243	3150544	exbD	Primary	426	275	0.438967	0.511737	0.570423	0.665455	0.705455	0.738182	FALSE	FALSE	FALSE	0
chr	-	3150818	3151243	3150658	exbD	Primary	426	161	0.438967	0.511737	0.570423	0.677019	0.714286	0.751553	FALSE	FALSE	FALSE	0
chr	-	3150818	3151243	3150776	exbD	Primary	426	43	0.438967	0.511737	0.570423	0.930233	1.11628	0.976744	FALSE	FALSE	FALSE	0
chr	-	3158927	3161146	3158882	ygiQ	Primary	2220	46	0.261261	0.222973	0.277928	0.891304	0.608696	0.956522	FALSE	FALSE	FALSE	0
chr	-	3161257	3162669	3161218	ftsP	Primary	1413	40	0.2569	0.241331	0.278132	0.45	0.725	0.825	FALSE	FALSE	FALSE	0	3161357;3161246
chr	-	3163715	3165973	3163636	parC	Primary	2259	80	0.385569	0.385569	0.422753	0.725	0.8	0.5875	FALSE	FALSE	FALSE	0
chr	-	3169284	3169676	3169248	ygiW	Primary	393	37	0.0966921	0.0966921	0.104326	0.513514	0.702703	0.702703	FALSE	FALSE	FALSE	0
chr	-	3173504	3175396	3173462	parE	Primary	1893	43	0.38299	0.354992	0.38299	1.83721	1.67442	2	FALSE	FALSE	FALSE	0
chr	+	3173142	3173456	3173498	ygiN	Primary	315	43	0.542857	0.838095	0.628571	2.81395	4.51163	3.4186	FALSE	FALSE	FALSE	0
chr	+	3180421	3181581	3181620	ygiC	Primary	1161	40	0.346253	0.314384	0.30491	0.9	1.675	1.4	FALSE	FALSE	FALSE	0
chr	-	3183381	3183551	3183325	yqiD	Primary	171	57	0.0877193	0.0935673	0.0526316	0.157895	0.22807	0.333333	FALSE	FALSE	FALSE	0	3183378
chr	+	3182550	3183323	3183369	zupT	Primary	774	47	0.121447	0.130491	0.114987	0.361702	0.468085	0.255319	FALSE	FALSE	FALSE	0
chr	-	3183813	3184466	3183746	ribB	Primary	654	68	1.00306	1.13303	1.06422	3.75	4.04412	4	FALSE	FALSE	FALSE	0
chr	+	3184840	3185130	3185189	ubiK	Primary	291	60	0.680412	1.00344	0.783505	1.45	1.78333	1.93333	FALSE	FALSE	FALSE	0	3185080
chr	-	3203310	3204131	3203135	bacA	Distant primary	822	176	0.139903	0.145985	0.147202	0.278409	0.284091	0.369318	FALSE	FALSE	FALSE	0
chr	-	3209530	3210543	3209489	tsaD	Primary	1014	42	0.272189	0.266272	0.284024	0.714286	0.52381	0.642857	FALSE	FALSE	FALSE	0	3209637
chr	+	3213047	3214888	3214968	rpoD	Primary	1842	81	1.39414	1.31976	1.38708	1.54321	1.88889	1.7037	FALSE	FALSE	FALSE	0	3214946
chr	+	3216779	3217402	3217604	nfeR	Distant primary	624	203	0.0769231	0.0769231	0.0929487	0.142857	0.0985222	0.192118	FALSE	FALSE	FALSE	0	3217561
chr	-	3234739	3235875	3234628	rlmG	Distant primary	1137	112	0.247142	0.23131	0.23219	0.366071	0.464286	0.491071	FALSE	FALSE	FALSE	0	3234760;3234777
chr	+	3238580	3239545	3239706	alx	Distant primary	966	162	0.118012	0.109731	0.115942	0.135802	0.216049	0.209877	FALSE	FALSE	FALSE	0	3239603
chr	+	3239944	3241188	3241228	sstT	Primary	1245	41	0.255422	0.260241	0.253815	0.512195	0.414634	0.439024	FALSE	FALSE	FALSE	0
chr	+	3246652	3247428	3247470	exuR	Primary	777	43	0.229086	0.302445	0.256113	0.27907	0.488372	0.55814	FALSE	FALSE	FALSE	0
chr	+	3250077	3250376	3250410	yqjK	Primary	300	35	0.216667	0.33	0.33	1.54286	2.14286	1.71429	FALSE	FALSE	FALSE	0
chr	+	3252304	3252669	3252712	yhaH	Primary	366	44	0.0846995	0.0928962	0.144809	0.931818	1.09091	1.29545	FALSE	FALSE	FALSE	0	3252576
chr	-	3253318	3254214	3253270	yhaJ	Primary	897	49	0.09699	0.108138	0.105909	0.346939	0.428571	0.346939	FALSE	FALSE	FALSE	0
chr	+	3255043	3255207	3255326	yhaL	Distant primary	165	120	0.0787879	0.0969697	0.0848485	0.266667	0.291667	0.341667	FALSE	FALSE	FALSE	0
chr	+	3277337	3277801	3277855	yhaV	Primary	465	55	0.088172	0.0903226	0.088172	0.381818	0.636364	0.436364	FALSE	FALSE	FALSE	0
chr	-	3292475	3293335	3292429	rsmI	Primary	861	47	0.0882695	0.0998839	0.097561	0.191489	0.659574	0.468085	FALSE	FALSE	FALSE	0
chr	+	3296409	3296984	3297038	dolP	Primary	576	55	0.192708	0.203125	0.263889	0.6	0.636364	0.563636	FALSE	FALSE	FALSE	0
chr	-	3300255	3300758	3300206	yhbS	Primary	504	50	0.194444	0.200397	0.160714	0.94	0.88	0.8	FALSE	FALSE	FALSE	0
chr	-	3304573	3305817	3304462	mtr	Distant primary	1245	112	0.0321285	0.0337349	0.0313253	0.178571	0.178571	0.133929	FALSE	FALSE	FALSE	0	3304566
chr	-	3305971	3307860	3305894	deaD	Primary	1890	78	2.40899	2.01799	2.15132	8.69231	7.65385	6.85897	FALSE	FALSE	FALSE	0
chr	-	3308040	3308924	3307971	nlpI	Primary	885	70	4.58983	5.51977	4.81356	5.1	6.21429	6.17143	FALSE	FALSE	FALSE	0
chr	-	3309033	3311168	3308993	pnp	Primary	2136	41	2.18914	1.90449	2.09363	6.70732	8.92683	7.80488	FALSE	FALSE	FALSE	0
chr	+	3318637	3319980	3320018	argG	Primary	1344	39	0.0870536	0.0811012	0.0877976	0.769231	0.615385	0.564103	FALSE	FALSE	FALSE	0
chr	-	3322733	3324070	3322682	glmM	Primary	1338	52	0.542601	0.467862	0.550822	2.13462	2.55769	2.94231	FALSE	FALSE	FALSE	0
chr	-	3325001	3326935	3324938	ftsH	Primary	1935	64	1.67132	1.58656	1.65168	2.32812	2.40625	1.78125	FALSE	FALSE	FALSE	0	3324963
chr	-	3328239	3328715	3328167	greA	Primary	477	73	1.02725	1.27254	1.16143	2.36986	2.58904	2.30137	FALSE	FALSE	FALSE	0	3328217
chr	+	3327790	3328083	3328199	yhbY	Distant primary	294	117	3.16327	4.59184	3.78231	10.3248	16.4786	12.3846	FALSE	FALSE	FALSE	0	3328072;3328074;3328093
chr	-	3330582	3331754	3330397	obgE	Distant primary	1173	186	0.70844	0.537084	0.614663	1.38172	1.80108	1.81183	FALSE	FALSE	FALSE	0
chr	+	3333710	3334681	3334721	ispB	Primary	972	41	0.47428	0.530864	0.494856	1.7561	2.09756	2.34146	FALSE	FALSE	FALSE	0	3334698;3334625
chr	-	3335235	3336494	3335191	murA	Primary	1260	45	0.711111	0.669048	0.713492	3.44444	3.62222	4.64444	FALSE	FALSE	FALSE	0
chr	+	3334909	3335187	3335229	sfsB	Primary	279	43	0.107527	0.0573477	0.0681004	0.232558	0.255814	0.27907	FALSE	FALSE	FALSE	0
chr	-	3336963	3337256	3336871	mlaB	Primary	294	93	0.758503	0.653061	0.683673	1.92473	2.17204	2.08602	FALSE	FALSE	FALSE	0	3336983
chr	+	3347966	3348238	3348252	npr	Primary	273	15	0.586081	0.695971	0.703297	0.8	0.8	0.8	FALSE	FALSE	FALSE	0
chr	+	3348452	3349084	3349185	yrbL	Primary	633	102	0.947867	1.15482	0.976303	1.78431	2.26471	2.67647	FALSE	FALSE	FALSE	0
chr	-	3376279	3376776	3376243	sspB	Primary	498	37	1.36345	1.35542	1.41365	9.05405	9.56757	11.3514	FALSE	FALSE	FALSE	0
chr	-	3377815	3378207	3377752	rpsI	Primary	393	64	24.0712	24.8193	25.3333	34.625	42.125	43.7812	FALSE	FALSE	FALSE	0	3377775
chr	+	3380191	3380589	3380626	zapG	Primary	399	38	0.62406	0.744361	0.81203	5.36842	6.52632	6.84211	FALSE	FALSE	FALSE	0	3380495
chr	-	3383330	3384268	3383278	mdh	Primary	939	53	0.251331	0.325879	0.300319	0.679245	1.03774	1.22642	FALSE	FALSE	FALSE	0	3383375
chr	+	3382200	3383267	3383315	degS	Primary	1068	49	0.199438	0.276217	0.218165	0.387755	0.367347	0.326531	FALSE	FALSE	FALSE	0	3383211
chr	+	3384703	3385173	3385209	argR	Primary	471	37	0.562633	0.800425	0.70913	3.18919	4.94595	4.35135	FALSE	FALSE	FALSE	0
chr	+	3385538	3385801	3385851	yhcN	Primary	264	51	2.88636	3.43182	2.54924	3.19608	4.66667	3.60784	FALSE	FALSE	FALSE	0
chr	-	3390583	3392028	3390482	tldD	Primary	1446	102	0.286307	0.289073	0.254495	0.617647	0.666667	0.852941	FALSE	FALSE	FALSE	0
chr	-	3390583	3392028	3390499	tldD	Primary	1446	85	0.286307	0.289073	0.254495	0.482353	0.552941	0.611765	FALSE	FALSE	FALSE	0
chr	+	3389520	3390449	3390541	aaeR	Primary	930	93	0.072043	0.0827957	0.0731183	0.215054	0.236559	0.193548	FALSE	FALSE	FALSE	0	3390423
chr	-	3392458	3396258	3392299	yhdP	Distant primary	3801	160	0.112865	0.124178	0.115233	0.375	0.50625	0.5125	FALSE	FALSE	FALSE	0	3392421
chr	+	3403484	3404458	3404498	yhdH	Primary	975	41	0.0379487	0.0451282	0.0348718	0.463415	0.585366	0.487805	FALSE	FALSE	FALSE	0
chr	+	3405917	3407266	3407309	accC	Primary	1350	44	3.39556	3.21185	3.4563	8.29545	10.25	9.68182	FALSE	FALSE	FALSE	0
chr	+	3409070	3409951	3410050	prmA	Primary	882	100	0.294785	0.291383	0.285714	0.46	0.49	0.41	FALSE	FALSE	FALSE	0
chr	+	3411271	3411567	3411630	fis	Primary	297	64	5.9899	6.26936	6.59596	8.14062	10.375	10.0156	FALSE	FALSE	FALSE	0	3411561
chr	-	3429766	3430023	3429637	yrdB	Distant primary	258	130	0.197674	0.22093	0.255814	0.784615	0.769231	0.861538	FALSE	FALSE	FALSE	0
chr	+	3429236	3429790	3429913	yrdA	Distant primary	555	124	0.0792793	0.135135	0.0990991	0.193548	0.25	0.282258	FALSE	FALSE	FALSE	0
chr	+	3434214	3435161	3435201	fmt	Primary	948	41	0.849156	1.0116	0.843882	3	3.58537	4.07317	FALSE	FALSE	FALSE	0	3435065
chr	+	3436518	3437894	3437928	trkA	Primary	1377	35	0.249818	0.245461	0.250545	1.31429	1.28571	1.65714	FALSE	FALSE	FALSE	0
chr	+	3438024	3438434	3438498	mscL	Primary	411	65	0.274939	0.43309	0.316302	1	1.49231	1.29231	FALSE	FALSE	FALSE	0
chr	-	3439616	3439999	3439572	rplQ	Primary	384	45	27.7292	25.8021	27.5286	38.7333	51.3556	51.4667	FALSE	FALSE	FALSE	0
chr	-	3442618	3442734	3442554	rpmJ	Primary	117	65	36.4274	39.2821	41.5726	50.6154	62.2154	57.8462	FALSE	FALSE	FALSE	0
chr	-	3448314	3448568	3448258	rpsQ	Primary	255	57	39.1922	38.3529	39.7686	96.4035	113.667	115.123	FALSE	FALSE	FALSE	0	3448301
chr	-	3466249	3466725	3466213	bfr	Primary	477	37	0.0985325	0.125786	0.1174	0.432432	0.513514	0.324324	FALSE	FALSE	FALSE	0
chr	-	3467160	3469853	3467084	chiA	Primary	2694	77	0.0326652	0.0308092	0.0337788	0.246753	0.402597	0.415584	FALSE	FALSE	FALSE	0
chr	-	3476607	3477419	3476568	fkpA	Primary	813	40	1.42435	1.90775	1.67405	2.475	3.6	2.55	FALSE	FALSE	FALSE	0
chr	-	3477907	3478497	3477860	slyD	Primary	591	48	3.38748	4.511	4.48223	13.625	18.9375	21.8958	FALSE	FALSE	FALSE	0
chr	+	3477640	3477858	3477896	slyX	Primary	219	39	0.447489	0.60274	0.730594	1.25641	2.66667	2.25641	FALSE	FALSE	FALSE	0	3477778
chr	-	3485414	3485818	3485365	yhfA	Primary	405	50	0.111111	0.237037	0.150617	0.52	1.04	0.9	FALSE	FALSE	FALSE	0
chr	+	3486120	3486752	3486796	crp	Primary	633	45	0.962085	1.08373	1.20379	3.86667	5.28889	4.93333	FALSE	FALSE	FALSE	0
chr	-	3488960	3490180	3488785	argD	Distant primary	1221	176	0.108108	0.104013	0.119574	0.170455	0.232955	0.125	FALSE	FALSE	FALSE	0	3488860
chr	+	3492568	3493749	3493791	tsgA	Primary	1182	43	0.449239	0.515228	0.450931	6.04651	6.06977	5.18605	FALSE	FALSE	FALSE	0
chr	+	3499448	3499615	3499687	yhfL	Primary	168	73	0.0238095	0.0535714	0.0357143	0.136986	0.164384	0.205479	FALSE	FALSE	FALSE	0
chr	+	3504052	3504783	3504903	frlR	Distant primary	732	121	0.0983607	0.0887978	0.0997268	0.0991736	0.173554	0.256198	FALSE	FALSE	FALSE	0
chr	-	3512634	3513638	3512460	trpS	Distant primary	1005	175	0.667662	0.758209	0.726368	1.47429	1.92571	1.88	FALSE	FALSE	FALSE	0	3512574
chr	-	3525589	3526149	3525419	nudE	Distant primary	561	171	0.721925	0.84492	0.707665	0.450292	0.678363	0.526316	FALSE	FALSE	FALSE	0
chr	+	3522871	3525423	3525451	mrcA	Primary	2553	29	0.18018	0.174696	0.162554	0.62069	0.793103	0.724138	FALSE	FALSE	FALSE	0
chr	+	3529774	3530652	3530690	hslO	Primary	879	39	0.395904	0.393629	0.434585	1.64103	2.28205	2.64103	FALSE	FALSE	FALSE	0
chr	-	3534516	3535868	3534481	envZ	Primary	1353	36	0.177384	0.181079	0.158906	0.638889	0.638889	0.861111	FALSE	FALSE	FALSE	0
chr	+	3532818	3534440	3534516	pck	Primary	1623	77	0.518792	0.516328	0.502157	0.506494	0.766234	0.74026	FALSE	FALSE	FALSE	0
chr	+	3536812	3537288	3537340	greB	Primary	477	53	0.111111	0.111111	0.111111	0.283019	0.169811	0.150943	FALSE	FALSE	FALSE	0
chr	+	3537385	3539706	3539834	yhgF	Distant primary	2322	129	0.253661	0.246339	0.271748	0.379845	0.550388	0.55814	FALSE	FALSE	FALSE	0
chr	+	3545624	3546199	3546259	nfuA	Primary	576	61	0.932292	1.09375	1.0625	4.2623	4.34426	4.06557	FALSE	FALSE	FALSE	0
chr	+	3546559	3547875	3547979	gntT	Primary	1317	105	0.0683371	0.117692	0.114655	0.32381	0.504762	0.485714	FALSE	FALSE	FALSE	0
chr	-	3559848	3560605	3559751	glpR	Primary	758	98	0.287599	0.333773	0.365435	0.306122	0.234694	0.285714	FALSE	FALSE	FALSE	0
chr	+	3562013	3563518	3563685	glpD	Distant primary	1506	168	4.51195	4.40239	4.65007	4.27381	5.00595	4.71429	FALSE	FALSE	FALSE	0	3563603
chr	-	3564134	3566581	3564089	glgP	Primary	2448	46	0.0714869	0.0816993	0.0727124	0.391304	0.586957	0.456522	FALSE	FALSE	FALSE	0
chr	-	3573660	3573701	3573567	yhgO	Primary	42	94	0.190476	0.047619	0.166667	0.308511	0.276596	0.308511	FALSE	FALSE	FALSE	0	3573657
chr	-	3573775	3574878	3573732	asd	Primary	1104	44	0.376812	0.377717	0.402174	0.522727	0.568182	0.522727	FALSE	FALSE	FALSE	0
chr	-	3575721	3577061	3575680	gntU	Primary	1341	42	0.0454884	0.0521999	0.0507084	0.285714	0.380952	0.404762	FALSE	FALSE	FALSE	0	3575777
chr	+	3575071	3575664	3575716	yhgN	Primary	594	53	0.112795	0.0909091	0.107744	0.264151	0.132075	0.320755	FALSE	FALSE	FALSE	0
chr	-	3579768	3580805	3579716	yhhX	Primary	1038	53	0.0895954	0.104046	0.0915222	0.415094	0.433962	0.377358	FALSE	FALSE	FALSE	0
chr	+	3597984	3598367	3598553	panZ	Distant primary	384	187	0.104167	0.111979	0.119792	0.160428	0.181818	0.139037	FALSE	FALSE	FALSE	0	3598457;3598436
chr	-	3605251	3605610	3605146	yhhM	Distant primary	360	106	0.0777778	0.122222	0.113889	0.198113	0.386792	0.254717	FALSE	FALSE	FALSE	0	3605279
chr	+	3604979	3605248	3605347	yhhL	Primary	270	100	0.140741	0.122222	0.159259	0.32	0.28	0.19	FALSE	FALSE	FALSE	0
chr	-	3608751	3608996	3608646	tusA	Distant primary	246	106	0.247967	0.46748	0.398374	0.660377	1.00943	0.726415	FALSE	FALSE	FALSE	0	3608702
chr	+	3609955	3610512	3610564	dcrB	Primary	558	53	0.693548	0.831541	0.765233	1.54717	2.66038	2.39623	FALSE	FALSE	FALSE	0
chr	+	3612969	3613556	3613639	acpT	Primary	588	84	0.215986	0.319728	0.30102	0.285714	0.297619	0.238095	FALSE	FALSE	FALSE	0	3613628
chr	-	3630665	3630778	3630641	yhiY	Primary	114	25	0.780702	0.973684	0.710526	1.44	2.12	1.4	FALSE	FALSE	FALSE	0
chr	+	3640111	3640545	3640597	uspA	Primary	435	53	0.655172	0.8	0.772414	2.64151	3.0566	3.5283	FALSE	FALSE	FALSE	0	3640521
chr	-	3642380	3643132	3642341	rsmJ	Primary	753	40	0.132802	0.135458	0.12749	0.925	0.9	0.9	FALSE	FALSE	FALSE	0
chr	+	3640862	3642331	3642379	dtpB	Primary	1470	49	0.0340136	0.0482993	0.0469388	0.163265	0.244898	0.367347	FALSE	FALSE	FALSE	0	3642251
chr	-	3647705	3647788	3647649	dinQ	Primary	84	57	1.41667	1.34524	1.42857	2.91228	5.47368	2.75439	FALSE	FALSE	FALSE	0
chr	+	3646299	3647651	3647692	gor	Primary	1353	42	0.314117	0.291205	0.330377	0.214286	0.261905	0.261905	FALSE	FALSE	FALSE	0	3647579
chr	-	3678420	3679187	3678350	pdeH	Primary	768	71	0.74349	0.648438	0.658854	0.873239	0.887324	1.01408	FALSE	FALSE	FALSE	0
chr	-	3680444	3681940	3680357	yhjJ	Primary	1497	88	0.154309	0.174349	0.182365	0.397727	0.681818	0.590909	FALSE	FALSE	FALSE	0
chr	-	3682161	3683447	3682059	dctA	Primary	1287	103	0.102564	0.142968	0.128982	0.15534	0.417476	0.31068	FALSE	FALSE	FALSE	0	3682100
chr	-	3699980	3700087	3699894	ldrD	Primary	108	87	0.212963	0.277778	0.222222	0.896552	1.64368	1.85057	FALSE	FALSE	FALSE	0	3700012
chr	-	3714061	3716394	3713903	bisC	Distant primary	2334	159	0.0548415	0.0497001	0.0561268	0.0943396	0.106918	0.081761	FALSE	FALSE	FALSE	0
chr	+	3716547	3717206	3717248	yiaD	Primary	660	43	0.237879	0.225758	0.257576	2.37209	2	3.09302	FALSE	FALSE	FALSE	0
chr	-	3718334	3719044	3718263	yiaF	Primary	711	72	0.744023	1.02532	0.887482	2.77778	4.94444	4.45833	FALSE	FALSE	FALSE	0	3718400
chr	+	3717310	3718284	3718335	ghrB	Primary	975	52	0.177436	0.178462	0.182564	0.269231	0.288462	0.288462	FALSE	FALSE	FALSE	0	3718310
chr	-	3722328	3724397	3722284	glyS	Primary	2070	45	1.31208	1.2087	1.33382	5.68889	5.82222	6.62222	FALSE	FALSE	FALSE	0
chr	-	3761347	3761955	3761262	yibF	Primary	609	86	0.0525452	0.0935961	0.0656814	0.139535	0.186047	0.139535	FALSE	FALSE	FALSE	0
chr	+	3776665	3777027	3777160	yibL	Distant primary	363	134	0.349862	0.517906	0.432507	0.865672	1.22388	1.16418	FALSE	FALSE	FALSE	0
chr	-	3782642	3783661	3782580	gpsA	Primary	1020	63	0.804902	0.890196	0.919608	3.11111	3.65079	2.98413	FALSE	FALSE	FALSE	0
chr	+	3788101	3789060	3789114	yibQ	Primary	960	55	0.210417	0.214583	0.20625	0.181818	0.181818	0.254545	FALSE	FALSE	FALSE	0
chr	-	3790320	3791345	3790284	tdh	Primary	1026	37	0.594542	0.516569	0.597466	5.94595	4.7027	4.48649	FALSE	FALSE	FALSE	0
chr	-	3792826	3793683	3792746	htrL	Primary	858	81	0.41958	0.511655	0.479021	1.01235	1.25926	0.864198	FALSE	FALSE	FALSE	0
chr	+	3796948	3798207	3798252	waaL	Primary	1260	46	0.461111	0.575397	0.464286	1.54348	2.04348	1.47826	FALSE	FALSE	FALSE	0
chr	-	3815127	3815768	3815089	pyrE	Primary	642	39	0.0420561	0.0451713	0.0436137	0.25641	0.641026	0.384615	FALSE	FALSE	FALSE	0	3815217;3815162
chr	+	3814494	3815090	3815125	slmA	Primary	597	36	0.541039	0.541039	0.515913	2.16667	3.08333	3.5	FALSE	FALSE	FALSE	0
chr	+	3816676	3817539	3817606	yicC	Primary	864	68	0.453704	0.519676	0.561343	0.794118	1.19118	0.897059	FALSE	FALSE	FALSE	0	3817504
chr	+	3818874	3819491	3819542	yicG	Primary	618	52	0.0582524	0.066343	0.0614887	0.307692	0.365385	0.346154	FALSE	FALSE	FALSE	0	3819404
chr	-	3827460	3828665	3827422	gltS	Primary	1206	39	0.0713101	0.0771144	0.0704809	0.25641	0.333333	0.282051	FALSE	FALSE	FALSE	0
chr	+	3830457	3832166	3832211	yicH	Primary	1710	46	0.0426901	0.0695906	0.0596491	0.369565	0.326087	0.130435	FALSE	FALSE	FALSE	0	3832134
chr	+	3838248	3839171	3839286	yicL	Distant primary	924	116	0.0530303	0.0638528	0.0649351	0.163793	0.206897	0.163793	FALSE	FALSE	FALSE	0
chr	-	3840549	3841739	3840465	nepI	Primary	1191	85	0.118388	0.146096	0.120907	0.247059	0.223529	0.176471	FALSE	FALSE	FALSE	0
chr	+	3853553	3853642	3853692	tisB	Primary	90	51	0.411111	0.533333	0.511111	0.27451	0.333333	0.372549	FALSE	FALSE	FALSE	0
chr	+	3853922	3855106	3855162	emrD	Primary	1185	57	0.178059	0.186498	0.17384	0.210526	0.22807	0.491228	FALSE	FALSE	FALSE	0
chr	-	3866469	3866897	3866421	ibpB	Primary	429	49	0.25641	0.298368	0.265734	1.77551	1.95918	1.89796	FALSE	FALSE	FALSE	0
chr	-	3876140	3876952	3876088	yidA	Primary	813	53	0.159902	0.154982	0.173432	0.679245	0.641509	0.849057	FALSE	FALSE	FALSE	0	3876151
chr	-	3877067	3877465	3877026	yidB	Primary	399	42	0.0676692	0.0952381	0.075188	0.333333	0.666667	0.547619	FALSE	FALSE	FALSE	0
chr	-	3877705	3880119	3877538	gyrB	Primary	2415	168	0.852174	0.886957	0.915114	1.35119	1.53571	1.30952	FALSE	FALSE	FALSE	0	3877611
chr	-	3877705	3880119	3877577	gyrB	Primary	2415	129	0.852174	0.886957	0.915114	1.4031	1.68992	1.43411	FALSE	FALSE	FALSE	0	3877611
chr	+	3885076	3886722	3886771	yidC	Primary	1647	50	3.04918	3.00911	3.11718	4.12	5.56	4.92	FALSE	FALSE	FALSE	0	3886633;3886752
chr	+	3886828	3888192	3888239	mnmE	Primary	1365	48	0.221245	0.223443	0.230037	0.5	0.458333	0.333333	FALSE	FALSE	FALSE	0
chr	-	3895272	3896609	3895219	adeP	Primary	1338	54	0.329596	0.295964	0.313154	0.518519	0.648148	0.555556	FALSE	FALSE	FALSE	0
chr	+	3898022	3898609	3898663	cbrC	Primary	588	55	0.0408163	0.0459184	0.0544218	0.236364	0.418182	0.163636	FALSE	FALSE	FALSE	0
chr	-	3906853	3907578	3906804	phoU	Primary	726	50	0.256198	0.272727	0.250689	0.92	0.46	0.54	FALSE	FALSE	FALSE	0
chr	-	3911839	3913668	3911802	glmS	Primary	1830	38	1.64918	1.56339	1.65027	13.3158	14.6842	14.2105	FALSE	FALSE	FALSE	0
chr	-	3915553	3915972	3915500	atpC	Primary	420	54	5.74524	6.12381	6.29286	11.8148	12.0185	14.7407	FALSE	FALSE	FALSE	0
chr	-	3923057	3923680	3922922	rsmG	Distant primary	624	136	0.485577	0.567308	0.524038	1.29412	1.94118	1.77206	FALSE	FALSE	FALSE	0	3923024
chr	+	3927155	3928147	3928242	asnA	Primary	993	96	0.867069	0.984894	0.890232	0.604167	0.552083	0.520833	FALSE	FALSE	FALSE	0	3928154;3928158
chr	+	3931316	3933184	3933224	kup	Primary	1869	41	0.148208	0.177635	0.138042	0.536585	0.780488	0.560976	FALSE	FALSE	FALSE	0
chr	-	3947128	3947967	3947096	hdfR	Primary	840	33	0.0642857	0.0964286	0.103571	0.454545	0.636364	0.333333	FALSE	FALSE	FALSE	0	3947118
chr	+	3948086	3948424	3948451	maoP	Primary	339	28	4.83776	6.97935	5.75516	21.4643	29.2857	28.0714	FALSE	FALSE	FALSE	0
chr	-	3959532	3959813	3959463	ppiC	Primary	282	70	0.730496	1.23759	1.06028	1.87143	3.25714	2.75714	FALSE	FALSE	FALSE	0
chr	-	3959532	3959813	3959496	ppiC	Primary	282	37	0.730496	1.23759	1.06028	1.94595	3.48649	2.72973	FALSE	FALSE	FALSE	0
chr	-	3962745	3964229	3962695	gpp	Primary	1485	51	0.517172	0.494276	0.492929	1.13725	1.29412	0.960784	FALSE	FALSE	FALSE	0
chr	+	3965761	3966090	3966143	trxA	Primary	330	54	3.04242	4.16667	3.34545	9.53704	14.7593	11.0185	FALSE	FALSE	FALSE	0
chr	+	3966417	3967676	3967724	rho	Primary	1260	49	3.20238	2.73571	2.93333	14.9796	15.7755	15.6531	FALSE	FALSE	FALSE	0
chr	+	3979956	3980696	3980746	rffM	Primary	741	51	0.222672	0.255061	0.19973	0.705882	0.666667	0.666667	FALSE	FALSE	FALSE	0
chr	-	3986686	3987882	3986597	hemY	Primary	1197	90	0.311612	0.311612	0.319967	3.11111	2.97778	2.52222	FALSE	FALSE	FALSE	0	3986702;3986736
chr	-	3993739	3994059	3993697	cyaY	Primary	321	43	0.239875	0.35514	0.317757	1.04651	2.11628	1.39535	FALSE	FALSE	FALSE	0
chr	+	3997183	3997899	3997962	yigB	Primary	717	64	0.203626	0.170153	0.193863	0.515625	0.421875	0.4375	FALSE	FALSE	FALSE	0	3997907
chr	+	4001218	4001274	4001321	ysgD	Primary	57	48	1.66667	2.82456	1.75439	3.33333	5.45833	3.45833	FALSE	FALSE	FALSE	0	4001192
chr	+	4001426	4002376	4002419	corA	Primary	951	44	0.327024	0.294427	0.320715	1.34091	1.15909	1.25	FALSE	FALSE	FALSE	0
chr	-	4003288	4004178	4003230	rarD	Primary	891	59	0.123457	0.131313	0.111111	0.101695	0.101695	0.237288	FALSE	FALSE	FALSE	0
chr	+	4004862	4005731	4005844	pldA	Primary	870	114	0.232184	0.265517	0.231034	0.429825	0.394737	0.27193	FALSE	FALSE	FALSE	0	4005782;4005836
chr	+	4007757	4008377	4008436	rhtC	Primary	621	60	0.0740741	0.0901771	0.0563607	0.1	0.116667	0.166667	FALSE	FALSE	FALSE	0
chr	+	4010200	4011000	4011088	yigL	Primary	801	89	0.11236	0.1598	0.142322	0.258427	0.269663	0.337079	FALSE	FALSE	FALSE	0	4011054
chr	+	4016431	4017192	4017237	udp	Primary	762	46	0.389764	0.580052	0.629921	2.47826	3.58696	4.13043	FALSE	FALSE	FALSE	0
chr	-	4024333	4024821	4024207	rfaH	Distant primary	489	127	0.478528	0.566462	0.470348	0.314961	0.401575	0.346457	FALSE	FALSE	FALSE	0
chr	+	4043418	4044044	4044089	dsbA	Primary	627	46	0.897927	1.03509	0.985646	1.28261	2.04348	1.71739	FALSE	FALSE	FALSE	0
chr	-	4045670	4046602	4045630	yihG	Primary	933	41	0.175777	0.200429	0.1597	0.902439	1.12195	1.12195	FALSE	FALSE	FALSE	0
chr	-	4050133	4050765	4049968	yihA	Distant primary	633	166	0.338073	0.454976	0.377567	0.728916	0.873494	0.795181	FALSE	FALSE	FALSE	0	4050061
chr	-	4050133	4050765	4050024	yihA	Distant primary	633	110	0.338073	0.454976	0.377567	0.718182	0.918182	0.790909	FALSE	FALSE	FALSE	0	4050061
chr	-	4053647	4053757	4053521	yshB	Distant primary	111	127	0.378378	0.324324	0.405405	1.15748	1.85827	1.74016	FALSE	FALSE	FALSE	0
chr	+	4052045	4053418	4053620	hemN	Distant primary	1374	203	0.256186	0.223435	0.229985	0.448276	0.458128	0.408867	FALSE	FALSE	FALSE	0
chr	+	4058407	4060230	4060244	bipA	Primary	1824	15	2.99068	2.78783	2.98575	9.2	9.4	12.1333	FALSE	FALSE	FALSE	0	4060135
chr	+	4058407	4060230	4060277	bipA	Primary	1824	48	2.99068	2.78783	2.98575	4.8125	5.25	6.39583	FALSE	FALSE	FALSE	0	4060135
chr	+	4074669	4075454	4075550	csqR	Primary	786	97	0.117048	0.13486	0.103053	0.237113	0.175258	0.257732	FALSE	FALSE	FALSE	0	4075409;4075529
chr	+	4077449	4078438	4078476	fabY	Primary	990	39	0.125253	0.0909091	0.106061	0.205128	0.487179	0.461538	FALSE	FALSE	FALSE	0
chr	-	4080299	4081228	4080254	fdhE	Primary	930	46	0.830108	0.909677	1.04731	2.58696	4.58696	3.63043	FALSE	FALSE	FALSE	0
chr	+	4086016	4086849	4086895	fdhD	Primary	834	47	0.0911271	0.105516	0.111511	0.234043	0.212766	0.255319	FALSE	FALSE	FALSE	0	4086760;4086785
chr	+	4100810	4101430	4101513	sodA	Primary	621	84	2.03865	2.09984	1.94364	4.52381	5.02381	5.42857	FALSE	FALSE	FALSE	0	4101399
chr	-	4103602	4104975	4103503	cpxA	Primary	1374	100	0.173945	0.192868	0.19869	0.28	0.44	0.25	FALSE	FALSE	FALSE	0
chr	+	4107552	4108514	4108724	pfkA	Primary	963	211	0.466251	0.439252	0.465213	2.49289	3.53081	2.76303	FALSE	FALSE	FALSE	0
chr	-	4110740	4111507	4110700	tpiA	Primary	768	41	1.23307	1.52604	1.5	9.41463	12.9024	11.8537	FALSE	FALSE	FALSE	0
chr	+	4109930	4110685	4110737	cdh	Primary	756	53	0.0502646	0.0806878	0.0515873	0.150943	0.320755	0.301887	FALSE	FALSE	FALSE	0
chr	+	4112315	4112755	4112835	yiiR	Primary	441	81	0.0566893	0.0612245	0.0566893	0.234568	0.703704	0.432099	FALSE	FALSE	FALSE	0	4112711;4112703
chr	-	4113726	4114472	4113597	fpr	Distant primary	747	130	0.117805	0.119143	0.107095	0.353846	0.615385	0.469231	FALSE	FALSE	FALSE	0
chr	+	4113293	4113721	4113797	uspD	Primary	429	77	0.0629371	0.0862471	0.0955711	0.220779	0.207792	0.285714	FALSE	FALSE	FALSE	0
chr	-	4114569	4115579	4114519	glpX	Primary	1011	51	0.147379	0.163205	0.1909	1.45098	1.86275	1.68627	FALSE	FALSE	FALSE	0
chr	-	4118845	4119330	4118811	rraA	Primary	486	35	0.59465	0.664609	0.619342	1.97143	2.25714	2.65714	FALSE	FALSE	FALSE	0
chr	+	4118515	4118760	4118844	zapB	Primary	246	85	4.2439	6.12602	5.30081	15.8588	22.8824	18.4588	FALSE	FALSE	FALSE	0
chr	-	4120416	4121747	4120361	hslU	Primary	1332	56	0.834084	0.825075	0.935435	6	7.08929	6.875	FALSE	FALSE	FALSE	0	4120471;4120490
chr	-	4122380	4123339	4122313	ftsN	Primary	960	68	0.564583	0.583333	0.5875	0.75	0.808824	0.705882	FALSE	FALSE	FALSE	0	4122353;4122348
chr	+	4127013	4127225	4127267	rpmE	Primary	213	43	17.0047	22.8638	22.0563	27.2093	35.3721	39.8837	FALSE	FALSE	FALSE	0
chr	+	4129835	4132267	4132448	metL	Primary	2433	182	0.140978	0.141389	0.150432	0.412088	0.478022	0.428571	FALSE	FALSE	FALSE	0	4132349
chr	+	4132616	4133506	4133629	metF	Distant primary	891	124	0.023569	0.030303	0.023569	0.104839	0.233871	0.104839	FALSE	FALSE	FALSE	0	4133535
chr	+	4133835	4136015	4136062	katG	Primary	2181	48	0.15635	0.148097	0.164145	0.791667	0.729167	0.958333	FALSE	FALSE	FALSE	0	4135968
chr	-	4150447	4153098	4150397	ppc	Primary	2652	51	0.174962	0.162142	0.185143	1.11765	1.21569	1.03922	FALSE	FALSE	FALSE	0
chr	+	4158490	4159407	4159506	oxyR	Primary	918	100	0.197168	0.178649	0.217865	0.34	0.44	0.39	FALSE	FALSE	FALSE	0
chr	-	4162170	4163270	4162134	trmA	Primary	1101	37	0.425068	0.473206	0.405995	1.27027	1.43243	1.27027	FALSE	FALSE	FALSE	0
chr	+	4161771	4162130	4162170	yijD	Primary	360	41	0.536111	0.558333	0.644444	0.682927	0.926829	0.634146	FALSE	FALSE	FALSE	0
chr	-	4174076	4175026	4174044	coaA	Primary	951	33	0.356467	0.535226	0.432177	0.939394	1.81818	1.57576	FALSE	FALSE	FALSE	0
chr	+	4173082	4174047	4174075	birA	Primary	966	29	0.189441	0.201863	0.189441	0.655172	1	1.17241	FALSE	FALSE	FALSE	0
chr	+	4175944	4177128	4177187	tufB	Primary	1185	60	19.3325	20.2667	21.2667	35.1	46.6333	41.6167	FALSE	FALSE	FALSE	0	4177177
chr	+	4177743	4178288	4178361	nusG	Primary	546	74	3.68132	3.81136	3.89744	6.22973	6.04054	6.78378	FALSE	FALSE	FALSE	0	4178354
chr	+	4185350	4189573	4189620	rpoC	Primary	4224	48	4.63139	4.02959	4.56226	8.47917	9.45833	9.9375	FALSE	FALSE	FALSE	0	4189601
chr	+	4200281	4200553	4200606	hupA	Primary	273	54	8.19048	12.619	10.7692	30.1667	48.3889	38.1111	FALSE	FALSE	FALSE	0	4200467
chr	-	4204642	4205931	4204560	purD	Primary	1290	83	0.0651163	0.0573643	0.0542636	0.240964	0.349398	0.361446	FALSE	FALSE	FALSE	0
chr	-	4231359	4231631	4231160	yjbD	Distant primary	273	200	0.153846	0.208791	0.172161	0.25	0.375	0.36	FALSE	FALSE	FALSE	0
chr	+	4233758	4235407	4235596	pgi	Distant primary	1650	190	0.641818	0.589697	0.631515	1.05789	1.59474	1.34211	FALSE	FALSE	FALSE	0
chr	-	4254043	4256466	4253891	plsB	Distant primary	2424	153	0.349422	0.381601	0.37995	0.392157	0.424837	0.588235	FALSE	FALSE	FALSE	0
chr	+	4253016	4253888	4253927	ubiA	Primary	873	40	0.175258	0.184422	0.194731	0.55	0.8	0.575	FALSE	FALSE	FALSE	0	4253861
chr	-	4259488	4260003	4259382	zur	Distant primary	516	107	0.25	0.341085	0.271318	0.242991	0.280374	0.28972	FALSE	FALSE	FALSE	0
chr	+	4259237	4259446	4259489	yjbJ	Primary	210	44	0.152381	0.157143	0.171429	2.29545	3.79545	2.25	FALSE	FALSE	FALSE	0
chr	+	4261669	4262706	4262766	dusA	Primary	1038	61	0.241811	0.247592	0.237958	0.622951	0.459016	0.688525	FALSE	FALSE	FALSE	0	4262742
chr	+	4265782	4266861	4266923	alr	Primary	1080	63	0.361111	0.351852	0.367593	0.444444	0.444444	0.539683	FALSE	FALSE	FALSE	0
chr	+	4267114	4268307	4268346	tyrB	Primary	1194	40	0.121441	0.144891	0.139028	0.55	0.675	0.675	FALSE	FALSE	FALSE	0
chr	-	4271049	4273871	4271013	uvrA	Primary	2823	37	0.134963	0.121502	0.106978	0.648649	0.918919	0.864865	FALSE	FALSE	FALSE	0
chr	-	4274760	4275041	4274721	yjcB	Primary	282	40	0.202128	0.187943	0.156028	0.6	1.025	0.975	FALSE	FALSE	FALSE	0	4274846
chr	+	4274125	4274661	4274758	ssb	Primary	537	98	0.96648	1.24953	1.2905	2.79592	2.84694	3.2551	FALSE	FALSE	FALSE	0	4274697
chr	-	4277060	4277383	4277017	soxS	Primary	324	44	0.104938	0.185185	0.188272	0.272727	0.659091	0.568182	FALSE	FALSE	FALSE	0
chr	+	4279980	4281629	4281714	yjcE	Primary	1650	86	0.0557576	0.069697	0.0648485	0.430233	0.523256	0.430233	FALSE	FALSE	FALSE	0	4281630
chr	-	4326399	4326734	4326197	yjdM	Distant primary	336	203	0.264881	0.333333	0.315476	0.384236	0.522167	0.551724	FALSE	FALSE	FALSE	0
chr	-	4353200	4354717	4353148	lysU	Primary	1518	53	0.347826	0.368248	0.373518	1.73585	1.86792	2.15094	FALSE	FALSE	FALSE	0
chr	-	4360396	4361934	4360292	cadC	Primary	1539	105	0.0474334	0.0773229	0.0565302	0.228571	0.219048	0.247619	FALSE	FALSE	FALSE	0
chr	-	4365472	4366773	4365434	dcuA	Primary	1302	39	0.239631	0.261905	0.282642	3.12821	3.33333	2.64103	FALSE	FALSE	FALSE	0
chr	+	4368664	4369140	4369189	fxsA	Primary	477	50	0.111111	0.234801	0.15304	0.26	0.6	0.56	FALSE	FALSE	FALSE	0
chr	+	4371025	4372671	4372729	groL	Primary	1647	59	2.77171	2.6867	3.02368	2.37288	2.79661	2.79661	FALSE	FALSE	FALSE	0	4372703
chr	+	4372809	4373162	4373351	yjeI	Distant primary	354	190	0.200565	0.189266	0.231638	0.278947	0.378947	0.336842	FALSE	FALSE	FALSE	0
chr	-	4374629	4375657	4374511	epmB	Distant primary	1029	119	0.252672	0.268222	0.246842	0.428571	0.344538	0.411765	FALSE	FALSE	FALSE	0
chr	+	4375699	4376265	4376303	efp	Primary	567	39	4.92945	7.61552	6.53968	22.9744	36.3846	29.641	FALSE	FALSE	FALSE	0
chr	+	4376553	4376699	4376738	ecnB	Primary	147	40	0.632653	0.938776	0.761905	2.925	4.425	3.75	FALSE	FALSE	FALSE	0	4376711
chr	+	4376875	4377192	4377333	gdx	Distant primary	318	142	0.556604	0.616352	0.465409	0.549296	0.605634	0.43662	FALSE	FALSE	FALSE	0
chr	-	4379007	4379366	4378959	frdD	Primary	360	49	0.0666667	0.0666667	0.0583333	0.469388	0.816327	0.714286	FALSE	FALSE	FALSE	0	4379037
chr	+	4382643	4383620	4383678	epmA	Primary	978	59	0.270961	0.311861	0.322086	0.423729	0.644068	0.542373	FALSE	FALSE	FALSE	0
chr	-	4386047	4389370	4386002	mscM	Primary	3324	46	0.142599	0.150722	0.147413	0.23913	0.26087	0.23913	FALSE	FALSE	FALSE	0	4386146
chr	+	4403300	4404304	4404368	hflC	Primary	1005	65	1.10149	1.00498	1.08955	4.53846	4.87692	5.07692	FALSE	FALSE	FALSE	0	4404314
chr	+	4404687	4405985	4406079	purA	Primary	1299	95	1.53965	1.46035	1.53811	2.71579	2.65263	3.4	FALSE	FALSE	FALSE	0	4405997
chr	-	4428079	4428717	4428012	ytfB	Primary	639	68	0.175274	0.251956	0.225352	0.235294	0.367647	0.294118	FALSE	FALSE	FALSE	0
chr	+	4428935	4429555	4429597	fklB	Primary	621	43	0.582931	0.716586	0.661836	3.25581	3.74419	3.39535	FALSE	FALSE	FALSE	0	4429572
chr	+	4429864	4431276	4431320	cycA	Primary	1413	45	0.296532	0.289455	0.277424	0.555556	0.622222	0.288889	FALSE	FALSE	FALSE	0
chr	+	4436755	4437495	4437542	cysQ	Primary	741	48	0.107962	0.11336	0.132254	0.458333	0.645833	0.4375	FALSE	FALSE	FALSE	0
chr	-	4439872	4441215	4439826	paeA	Primary	1344	47	0.197917	0.266369	0.236607	0.978723	0.723404	0.659574	FALSE	FALSE	FALSE	0
chr	+	4439587	4439793	4439863	ytfK	Primary	207	71	0.415459	0.497585	0.487923	2.21127	3.59155	2.26761	FALSE	FALSE	FALSE	0	4439838
chr	+	4447894	4448235	4448271	ytfP	Primary	342	37	0.725146	0.959064	0.923977	1.94595	2.48649	1.89189	FALSE	FALSE	FALSE	0	4448249
chr	-	4449122	4449652	4449065	ppa	Primary	531	58	6.42185	8.51412	7.81544	26.7931	32.1379	30.5	FALSE	FALSE	FALSE	0
chr	-	4454611	4455609	4454573	fbp	Primary	999	39	0.232232	0.257257	0.264264	1.41026	1.58974	1.79487	FALSE	FALSE	FALSE	0
chr	-	4457314	4457865	4457180	yjgA	Distant primary	552	135	0.949275	1.07971	1.23732	2.16296	2.75556	2.8	FALSE	FALSE	FALSE	0
chr	+	4455785	4457158	4457271	mpl	Distant primary	1374	114	0.345706	0.342795	0.355167	0.77193	0.894737	0.798246	FALSE	FALSE	FALSE	0	4457187
chr	+	4455785	4457158	4457294	mpl	Distant primary	1374	137	0.345706	0.342795	0.355167	0.963504	1.16058	0.963504	FALSE	FALSE	FALSE	0	4457187
chr	+	4459488	4459855	4459900	cybC	Primary	368	46	0.214674	0.222826	0.258152	0.282609	0.434783	0.217391	FALSE	FALSE	FALSE	0	4459792
chr	-	4470527	4470913	4470488	ridA	Primary	387	40	0.777778	0.981912	0.97416	3.825	4.925	4.15	FALSE	FALSE	FALSE	0
chr	+	4467625	4470321	4470521	mgtA	Distant primary	2697	201	0.473118	0.477197	0.451242	0.522388	0.820896	0.681592	FALSE	FALSE	FALSE	0
chr	-	4479034	4479537	4478996	yjgM	Primary	504	39	0.077381	0.115079	0.111111	0.615385	0.461538	0.846154	FALSE	FALSE	FALSE	0
chr	+	4478473	4478889	4479034	rraB	Distant primary	417	146	1.11271	1.7554	1.56835	1.49315	2.23973	2.0137	FALSE	FALSE	FALSE	0	4478943
chr	-	4480982	4483837	4480927	valS	Primary	2856	56	0.841036	0.764706	0.797619	1.30357	1.44643	1.57143	FALSE	FALSE	FALSE	0
chr	+	4487318	4488400	4488442	lptG	Primary	1083	43	0.359187	0.385965	0.352724	0.744186	1.81395	1.13953	FALSE	FALSE	FALSE	0
chr	+	4496750	4497940	4497969	intB	Primary	1191	30	0.248531	0.288833	0.286314	1.06667	1.3	1.26667	FALSE	FALSE	FALSE	0	4497860
chr	+	4505287	4506405	4506445	nanY	Primary	1119	41	0.0464701	0.0616622	0.054513	0.414634	0.365854	0.463415	FALSE	FALSE	FALSE	0
chr	+	4518372	4518440	4518544	ykiE	Primary	69	105	0.15942	0.0869565	0.101449	0.4	0.485714	0.32381	FALSE	FALSE	FALSE	0	4518512
chr	-	4519338	4520324	4519293	yjhU	Primary	987	46	0.187437	0.221884	0.200608	0.282609	0.152174	0.304348	FALSE	FALSE	FALSE	0
chr	+	4535015	4536031	4536125	yjhR	Primary	1017	95	0.0147493	0.027532	0.0196657	0.126316	0.136842	0.126316	FALSE	FALSE	FALSE	0	4536018;4536009
chr	+	4540957	4541559	4541592	fimB	Primary	603	34	0.101161	0.167496	0.162521	1.05882	1.35294	1.20588	FALSE	FALSE	FALSE	0	4541483
chr	+	4552901	4554361	4554421	uxuB	Primary	1461	61	0.0314853	0.0403833	0.0431211	0.0655738	0.0819672	0.131148	FALSE	FALSE	FALSE	0
chr	+	4554576	4555349	4555393	uxuR	Primary	774	45	0.116279	0.140827	0.127907	0.0888889	0.155556	0.2	FALSE	FALSE	FALSE	0	4555365;4555302
chr	-	4558354	4559526	4558295	iadA	Primary	1173	60	0.144928	0.126172	0.126172	0.45	0.466667	0.45	FALSE	FALSE	FALSE	0	4558315
chr	-	4580068	4581462	4580026	hsdS	Primary	1395	43	0.162007	0.152688	0.194265	0.976744	1.06977	0.883721	FALSE	FALSE	FALSE	0
chr	-	4589129	4591279	4589094	btsT	Primary	2151	36	0.0520688	0.0525337	0.0725244	0.444444	0.944444	0.861111	FALSE	FALSE	FALSE	0	4589227;4589116
chr	+	4591657	4593312	4593359	tsr	Primary	1656	48	0.9843	0.963768	0.995773	1	1.04167	0.9375	FALSE	FALSE	FALSE	0
chr	-	4597150	4599441	4597100	opgB	Primary	2292	51	0.397033	0.462478	0.414485	0.745098	0.784314	0.568627	FALSE	FALSE	FALSE	0
chr	-	4599695	4600189	4599643	yjjA	Primary	495	53	0.214141	0.224242	0.220202	0.830189	0.90566	1.09434	FALSE	FALSE	FALSE	0	4599694
chr	-	4606669	4607700	4606550	rsmC	Distant primary	1032	120	0.360465	0.415698	0.431202	0.65	0.733333	0.858333	FALSE	FALSE	FALSE	0
chr	+	4609414	4611003	4611045	prfC	Primary	1590	43	0.654088	0.60566	0.643396	3.48837	4.32558	3.34884	FALSE	FALSE	FALSE	0
chr	+	4620883	4621602	4621667	deoD	Primary	720	66	1.00694	1.00556	1.09028	6.13636	7.37879	6.40909	FALSE	FALSE	FALSE	0
chr	-	4628855	4630522	4628692	ettA	Distant primary	1668	164	0.808153	0.705635	0.798561	2.12195	2.2622	2.67073	FALSE	FALSE	FALSE	0
chr	-	4628855	4630522	4628733	ettA	Distant primary	1668	123	0.808153	0.705635	0.798561	1.73984	1.98374	2.31707	FALSE	FALSE	FALSE	0
chr	-	4634441	4635310	4634381	rob	Primary	870	61	0.435632	0.512644	0.451724	0.737705	1.2459	0.934426	FALSE	FALSE	FALSE	0
chr	+	4633797	4634444	4634532	ytjC	Primary	648	89	0.216049	0.20216	0.194444	0.213483	0.224719	0.146067	FALSE	FALSE	FALSE	0
chr	-	4639590	4640306	4639536	arcA	Primary	717	55	1.24686	1.8145	1.61506	3.45455	7.50909	5.18182	FALSE	FALSE	FALSE	0
