# Supplementary material for: TRS: a method for determining transcript termini from RNAtag-seq sequencing data
Source: Nat Commun. 2023 Nov 29;14:7843. doi: 10.1038/s41467-023-43534-2 (PMC10687069; doi:10.1038/s41467-023-43534-2)
Supplement: Supplementary file 8 — Supplementary Data 5 [file 41467_2023_43534_MOESM8_ESM.xlsx]

## Sheet: Legend
Supplementary Data 5 - EPEC condition-dependent changes in 3’ termini
Header	Description
Chromosome	The chromosome in which the 3' terminus is located
Strand	The strand in which the 3' terminus is located
Position in LB	The genomic position used for extracting the "readthrough" measure in the LB medium. If the 3' terminus was identified only in one condition, the position in the other condition is set to be the same
Position in DMEM	The genomic position used for extracting the "readthrough" measure in the DMEM medium. If the 3' terminus was identified only in one condition, the position in the other condition is set to be the same.
Readtrhough difference	The difference in readthrough between the "readthrough" measures of LB and DMEM mediums
Absolute readtrhough difference	The absolute value of the 'Readthrough difference' field
Related genes	The list of gene names associated with the 3' terminus
Genomic annoation	The genomic annotation of the 3' terminus, either: Internal or 5' UTR
Notes	Additional information about the candidate 3' terminus
* Green colored rows represent 3' termini which are above the median of the absolute readthrough difference.

## Sheet: Data
Chromosome	Strand	Position in LB	Position in DMEM	Readthrough difference	Absolute readthrough difference	Related genes	Genomic annotation	Notes
NC_011601	-	4162670	4162670	0.718487	0.718487	ibpB	Internal	Perssumably ibpA 3' UTR
NC_011601	+	4823778	4823778	-0.603857	0.603857	mgtA	5' UTR
NC_011601	+	1147616	1147616	-0.569381	0.569381	GJAO-1102	5' UTR
NC_011601	+	957783	957783	-0.568077	0.568077	rpsA	Internal
NC_011601	+	3880748	3880748	0.536052	0.536052	uspA	Internal
NC_011601	+	3338649	3338649	-0.509235	0.509235	pheV	Internal
NC_011601	+	4223942	4223942	0.502261	0.502261	asnA	Internal
NC_011601	+	923807	923807	-0.50222	0.50222	clpA	Internal
NC_011601	+	842749	842749	0.457354	0.457354	bssR	Internal
NC_011601	-	4395492	4395492	0.422302	0.422302	fdoG	Internal
NC_011601	+	782621	782621	0.41912	0.41912	moaA	Internal
NC_011601	+	4772409	4772409	-0.401874	0.401874	rpsF	Internal
NC_011601	-	4193880	4193880	-0.37788	0.37788	yieG	Internal
NC_011601	+	2898291	2898291	-0.368623	0.368623	suhB	Internal
NC_011601	+	3284585	3284585	0.364499	0.364499	sibC	Internal
NC_011603	+	286	286	0.344118	0.344118	repI	Internal
NC_011601	-	3475544	3475544	0.335018	0.335018	ribB	Internal
NC_011601	-	1748836	1748836	0.32971	0.32971	mdtJ	5' UTR
NC_011601	+	3119307	3119307	-0.32306	0.32306	ygcN	Internal
NC_011601	+	1812710	1812710	0.319103	0.319103	cfa	5' UTR
NC_011601	+	2969733	2969733	0.305836	0.305836	pheA	5' UTR
NC_011601	+	4823764	4823762	0.304537	0.304537	mgtA	5' UTR
NC_011601	+	4502361	4502361	0.302083	0.302083	murB	5' UTR
NC_011601	-	3296042	3296042	-0.300841	0.300841	epd	Internal
NC_011601	+	13646	13646	0.299636	0.299636	dnaK	Internal
NC_011601	-	4108211	4108214	-0.280428	0.280428	sepL	Internal
NC_011601	+	2208589	2208589	0.278099	0.278099	hisG	5' UTR
NC_011601	-	3479282	3479282	0.276245	0.276245	sibD	Internal
NC_011601	-	471054	471054	0.275088	0.275088	copA	Internal
NC_011601	-	3722455	3722455	-0.272689	0.272689	rpsJ	5' UTR
NC_011601	-	3725105	3725105	-0.267113	0.267113	tufA	Internal
NC_011601	+	1929313	1929313	0.237759	0.237759	cho	Internal
NC_011601	+	2810701	2810701	0.228521	0.228521	yfgG	Internal
NC_011601	+	1232038	1232038	0.227608	0.227608	plsX	Internal
NC_011601	-	2206605	2206605	0.22622	0.22622	yeeY	Internal
NC_011601	+	4746942	4746941	-0.220644	0.220644	miaA	Internal
NC_011601	+	4748093	4748093	0.217489	0.217489	hflX	Internal
NC_011601	+	560909	560909	0.214918	0.214918	cstA	Internal
NC_011601	+	4282262	4282262	0.214889	0.214889	glmZ	Internal
NC_011601	+	4367350	4367350	0.211215	0.211215	csrC	Internal
NC_011601	+	4458636	4458636	0.206974	0.206974	yijE	Internal
NC_011601	+	570458	570458	0.206753	0.206753	ahpF	5' UTR
NC_011601	+	2652128	2652128	0.196384	0.196384	lpxP	Internal
NC_011601	-	3141577	3141577	0.195913	0.195913	pyrG	Internal
NC_011601	-	1910458	1910458	0.195276	0.195276	thrS	Internal
NC_011601	+	2969675	2969675	0.191968	0.191968	pheA	5' UTR
NC_011601	-	243963	243963	-0.183867	0.183867	mltD	Internal
NC_011601	+	4506261	4506261	-0.182768	0.182768	tufB	5' UTR
NC_011601	+	782788	782785	-0.17723	0.17723	moaA	Internal
NC_011601	+	2620060	2620060	0.17709	0.17709	GJAO-2565	Internal
NC_011601	-	4215804	4215804	0.176834	0.176834	atpA	Internal
NC_011601	-	2875709	2875709	0.169677	0.169677	hisS	Internal
NC_011601	+	2361511	2361512	-0.168436	0.168436	yohJ	Internal
NC_011601	-	3728639	3728636	-0.1664	0.1664	rpsL	5' UTR	Originally annotated as yheL 3' UTR
NC_011601	-	3141462	3141462	0.163	0.163	pyrG	Internal
NC_011601	+	938054	938054	0.161028	0.161028	serS	Internal
NC_011601	+	128966	128966	0.160056	0.160056	aceE	5' UTR
NC_011601	+	128310	128310	0.160024	0.160024	pdhR	Internal
NC_011601	+	560835	560835	0.156989	0.156989	cstA	Internal
NC_011601	+	2443331	2443331	-0.15585	0.15585	rcsD	Internal
NC_011601	+	491689	491689	0.155136	0.155136	allR,allZ	Internal
NC_011601	+	1701661	1701661	0.15479	0.15479	GJAO-1647	Internal
NC_011601	+	128367	128367	-0.145684	0.145684	pdhR	Internal
NC_011601	-	538071	538071	0.142914	0.142914	ybdF	Internal
NC_011601	+	958986	958986	0.141581	0.141581	ihfB	5' UTR
NC_011601	-	2898060	2898060	-0.135903	0.135903	trmJ	Internal
NC_011601	+	4287058	4287058	0.135236	0.135236	cyaA	Internal
NC_011601	-	1122550	1122550	0.128958	0.128958	GJAO-1093	Internal
NC_011601	-	3464013	3464013	-0.127071	0.127071	cpdA	Internal
NC_011601	+	1747351	1747351	0.126811	0.126811	ydgD	Internal
NC_011603	+	42769	42769	-0.119772	0.119772	mvpA	Internal
NC_011601	-	4180673	4180673	0.119706	0.119706	dnaA	Internal
NC_011601	-	3989364	3989364	-0.115917	0.115917	bax	Internal
NC_011601	+	4224086	4224086	0.115691	0.115691	asnA	Internal
NC_011601	-	2090189	2090189	-0.111616	0.111616	pgsA	Internal
NC_011601	+	1701649	1701647	0.110471	0.110471	GJAO-1647	5' UTR
NC_011601	+	3284062	3284062	0.109115	0.109115	ygfA	Internal
NC_011601	+	782673	782673	-0.109054	0.109054	moaA	Internal
NC_011601	+	931703	931703	-0.0944935	0.0944935	ftsK	Internal
NC_011601	-	2526632	2526632	-0.0944892	0.0944892	nuoA	5' UTR
NC_011601	-	3329887	3329887	-0.0888752	0.0888752	yggN	5' UTR
NC_011601	-	4395429	4395429	0.0874913	0.0874913	fdoG	Internal
NC_011601	-	1369911	1369915	0.0840771	0.0840771	ychM	5' UTR
NC_011601	-	3669396	3669396	-0.0803596	0.0803596	mreC	5' UTR
NC_011601	-	3849353	3849353	0.0787937	0.0787937	rpoH	Internal
NC_011601	+	2889038	2889038	0.0781596	0.0781596	ryfA	Internal
NC_011601	+	4262225	4262225	-0.0740533	0.0740533	rho	Internal
NC_011601	+	921490	921484	-0.0719407	0.0719407	clpS	Internal
NC_011601	-	3587272	3587272	-0.0694149	0.0694149	nlpI	5' UTR
NC_011601	-	2920836	2920836	0.0685302	0.0685302	glmY	Internal
NC_011601	+	842882	842882	-0.0685097	0.0685097	bssR	Internal
NC_011601	+	3485490	3485490	-0.0649607	0.0649607	htrG	Internal
NC_011601	-	2091912	2091912	-0.0637934	0.0637934	uvrC	Internal
NC_011601	-	4430764	4430764	0.0616582	0.0616582	glpX	5' UTR
NC_011601	+	1440220	1440219	-0.06075	0.06075	GJAO-1418	Internal
NC_011601	+	3037699	3037699	0.0596592	0.0596592	ygaZ	Internal
NC_011601	-	1748767	1748767	-0.0571617	0.0571617	mdtJ	Internal
NC_011601	+	112799	112799	0.0565491	0.0565491	lpxC	Internal
NC_011601	-	3880321	3880321	-0.0564176	0.0564176	uspB	5' UTR
NC_011601	+	4358611	4358611	0.0444261	0.0444261	rdoA	Internal
NC_011601	-	3589531	3589531	0.0408794	0.0408794	pnp	5' UTR
NC_011601	+	200807	200807	-0.0395643	0.0395643	tsf	5' UTR
NC_011601	-	2933766	2933766	-0.0386147	0.0386147	rnc	5' UTR
NC_011601	-	1370922	1370922	-0.0383227	0.0383227	prs	5' UTR
NC_011601	-	4726787	4726787	0.0377709	0.0377709	ampC	5' UTR
NC_011601	-	3600664	3600664	-0.0373858	0.0373858	secG	Internal
NC_011601	-	4181050	4181050	0.0307541	0.0307541	dnaA	Internal
NC_011601	+	1502279	1502278	-0.0305643	0.0305643	acnA	5' UTR
NC_011601	-	846863	846863	0.0298539	0.0298539	deoR	Internal
NC_011601	-	57802	57802	0.0265059	0.0265059	surA	Internal
NC_011601	+	1176139	1176138	0.0254664	0.0254664	GJAO-1124	5' UTR
NC_011601	+	113929	113929	-0.0240497	0.0240497	secM	Internal
NC_011601	+	2688663	2688663	-0.0222191	0.0222191	ptsH	5' UTR
NC_011601	-	3989397	3989397	-0.0211641	0.0211641	bax	Internal
NC_011601	+	128233	128233	-0.0209331	0.0209331	pdhR	Internal
NC_011601	+	1039145	1039145	0.0194163	0.0194163	ymcE	Internal
NC_011601	-	924941	924941	0.018532	0.018532	infA	5' UTR
NC_011601	+	4247024	4247024	-0.0162457	0.0162457	ilvL	Internal
NC_011601	+	3427634	3427634	0.0140542	0.0140542	yghB	Internal
NC_011601	-	3712777	3712777	0.0115862	0.0115862	secY	Internal
NC_011601	+	1232095	1232095	0.010671	0.010671	plsX	Internal
NC_011601	-	3596341	3596343	-0.0105839	0.0105839	yhbC	5' UTR
NC_011601	-	4062489	4062490	-0.00877134	0.00877134	GJAO-3953	5' UTR
NC_011601	-	1866637	1866638	-0.00677998	0.00677998	btuC	5' UTR
NC_011601	+	4278590	4278589	-0.00550883	0.00550883	aslB	5' UTR
NC_011601	-	538203	538203	-0.00428711	0.00428711	ybdF	Internal
NC_011603	-	32061	32062	0.00414727	0.00414727	repA	5' UTR
NC_011601	+	2208577	2208577	-0.00366888	0.00366888	hisG	5' UTR
NC_011601	-	4057568	4057570	0.0029866	0.0029866	mutM	5' UTR
NC_011601	-	1037199	1037199	-0.0017844	0.0017844	gfcB	Internal
NC_011601	+	1285667	1285671	-0.00169763	0.00169763	GJAO-1254	5' UTR
NC_011601	-	1060611	1060613	0.00131547	0.00131547	GJAO-1036	Internal
NC_011601	-	3213398	3213399	0	0	aas	5' UTR
