# Supplementary material for: TRS: a method for determining transcript termini from RNAtag-seq sequencing data
Source: Nat Commun. 2023 Nov 29;14:7843. doi: 10.1038/s41467-023-43534-2 (PMC10687069; doi:10.1038/s41467-023-43534-2)
Supplement: Supplementary file 10 — Source Data [file 41467_2023_43534_MOESM10_ESM.zip]

Archive with 14 entries (14 files):
- Source Data.xlsx
- __MACOSX/._Source Data.xlsx
- LB_term-seq_read_starts.txt
- __MACOSX/._LB_term-seq_read_starts.txt
- LB_RNAtag-seq_read_starts.txt
- __MACOSX/._LB_RNAtag-seq_read_starts.txt
- EPEC_LB_read_starts.txt
- __MACOSX/._EPEC_LB_read_starts.txt
- EPEC_DMEM_read_starts.txt
- __MACOSX/._EPEC_DMEM_read_starts.txt
- EG_term-seq_read_starts.txt
- __MACOSX/._EG_term-seq_read_starts.txt
- EG_RNAtag-seq_read_starts.txt
- __MACOSX/._EG_RNAtag-seq_read_starts.txt
