# Supplementary material for: TRS: a method for determining transcript termini from RNAtag-seq sequencing data
Source: Nat Commun. 2023 Nov 29;14:7843. doi: 10.1038/s41467-023-43534-2 (PMC10687069; doi:10.1038/s41467-023-43534-2)
Supplement: Supplementary file 10 — Source Data [file 41467_2023_43534_MOESM10_ESM.zip › Source Data.xlsx]

## Sheet: Fig. 1a
Genomic position	Read coverage 1	Read coverage 2	Read coverage 3
8138	2	2	2
8139	2	2	2
8140	2	2	2
8141	2	2	2
8142	2	2	2
8143	2	2	2
8144	2	2	2
8145	2	2	2
8146	2	2	2
8147	2	2	2
8148	2	2	2
8149	2	2	2
8150	2	2	2
8151	2	2	2
8152	2	2	2
8153	2	2	2
8154	2	2	2
8155	2	2	2
8156	2	2	2
8157	2	2	2
8158	2	2	2
8159	2	2	2
8160	2	2	2
8161	2	2	2
8162	2	2	2
8163	2	2	2
8164	2	2	1
8165	2	2	1
8166	2	2	1
8167	2	2	0
8168	2	2	0
8169	2	2	0
8170	2	2	0
8171	2	1	0
8172	2	1	0
8173	2	1	0
8174	2	1	0
8175	2	1	0
8176	2	1	0
8177	2	1	0
8178	2	1	0
8179	2	1	0
8180	2	1	0
8181	2	1	0
8182	2	1	0
8183	2	1	0
8184	2	1	0
8185	2	1	0
8186	2	1	0
8187	1	0	0
8188	0	0	0
8189	1	1	0
8190	8	9	12
8191	49	71	57
8192	49	71	59
8193	49	73	61
8194	51	73	64
8195	52	77	65
8196	54	80	66
8197	60	86	77
8198	70	89	84
8199	73	92	86
8200	76	96	88
8201	78	99	89
8202	81	103	94
8203	82	105	94
8204	83	107	101
8205	84	110	103
8206	86	116	106
8207	87	116	107
8208	89	117	108
8209	91	117	108
8210	93	118	114
8211	93	118	115
8212	94	121	116
8213	95	122	118
8214	97	127	125
8215	99	129	125
8216	98	132	127
8217	99	131	127
8218	99	134	128
8219	100	134	128
8220	100	134	129
8221	101	135	133
8222	102	133	137
8223	104	132	140
8224	107	133	141
8225	108	133	142
8226	109	133	145
8227	110	132	145
8228	109	135	145
8229	107	137	144
8230	107	141	144
8231	104	137	146
8232	105	133	147
8233	103	136	146
8234	102	137	148
8235	106	139	150
8236	105	141	152
8237	104	138	149
8238	109	138	153
8239	111	136	151
8240	111	134	148
8241	117	137	147
8242	120	138	149
8243	123	139	146
8244	123	137	145
8245	125	142	151
8246	128	148	151
8247	127	145	150
8248	125	149	145
8249	122	149	145
8250	123	149	143
8251	119	146	139
8252	118	146	138
8253	114	145	134
8254	115	146	138
8255	115	147	137
8256	113	146	136
8257	112	147	135
8258	114	149	138
8259	113	151	137
8260	113	157	135
8261	112	158	136
8262	114	159	136
8263	113	160	133
8264	111	154	133
8265	109	155	134
8266	110	156	133
8267	109	155	134
8268	107	150	134
8269	105	153	134
8270	105	152	133
8271	104	151	129
8272	105	150	130
8273	102	147	130
8274	102	144	130
8275	105	147	131
8276	106	146	131
8277	105	147	135
8278	102	145	134
8279	101	143	134
8280	101	141	135
8281	101	139	129
8282	99	136	128
8283	95	135	123
8284	98	140	126
8285	100	140	128
8286	96	143	127
8287	99	139	126
8288	103	140	126
8289	103	142	125
8290	103	143	123
8291	101	139	117
8292	102	139	117
8293	107	137	117
8294	108	138	116
8295	111	137	119
8296	114	139	121
8297	114	140	121
8298	112	139	119
8299	113	139	119
8300	109	139	121
8301	110	139	120
8302	107	141	122
8303	109	140	124
8304	108	138	130
8305	109	137	134
8306	110	138	134
8307	112	132	133
8308	113	132	136
8309	115	132	138
8310	116	128	139
8311	119	131	141
8312	117	128	138
8313	118	129	134
8314	120	127	135
8315	115	129	135
8316	115	129	137
8317	118	129	136
8318	113	123	137
8319	113	123	136
8320	114	122	140
8321	114	122	138
8322	112	119	136
8323	114	118	135
8324	113	119	135
8325	116	117	133
8326	118	122	132
8327	117	126	133
8328	117	126	133
8329	119	127	133
8330	119	129	132
8331	121	130	131
8332	120	128	130
8333	120	128	130
8334	121	128	129
8335	119	125	127
8336	117	123	128
8337	117	118	128
8338	116	115	127
8339	115	115	126
8340	114	113	129
8341	114	112	128
8342	117	112	129
8343	115	110	130
8344	117	113	130
8345	116	112	128
8346	116	110	127
8347	116	109	129
8348	113	105	128
8349	114	109	124
8350	114	110	124
8351	116	115	126
8352	114	114	125
8353	115	112	124
8354	114	110	120
8355	116	110	117
8356	117	114	114
8357	116	121	115
8358	123	120	118
8359	124	120	117
8360	123	119	120
8361	119	117	119
8362	116	120	119
8363	116	122	116
8364	113	121	112
8365	113	120	115
8366	114	119	117
8367	115	119	120
8368	120	121	122
8369	121	122	124
8370	121	128	124
8371	123	127	129
8372	120	130	128
8373	120	127	127
8374	119	126	126
8375	119	127	127
8376	117	127	123
8377	119	131	122
8378	119	132	121
8379	119	129	119
8380	119	129	119
8381	118	131	118
8382	117	134	119
8383	116	136	121
8384	115	140	117
8385	114	139	118
8386	114	140	120
8387	115	141	122
8388	112	143	120
8389	114	145	120
8390	114	141	123
8391	118	144	132
8392	119	147	136
8393	118	146	132
8394	120	147	129
8395	122	147	131
8396	124	152	136
8397	124	156	130
8398	130	159	131
8399	130	163	135
8400	128	166	138
8401	131	168	141
8402	137	171	148
8403	139	171	152
8404	140	168	152
8405	139	171	155
8406	140	171	156
8407	141	169	155
8408	143	169	156
8409	143	170	157
8410	145	167	160
8411	146	162	158
8412	145	162	158
8413	147	162	160
8414	148	163	162
8415	149	164	169
8416	154	166	169
8417	158	168	169
8418	156	171	168
8419	160	171	169
8420	159	172	170
8421	159	174	175
8422	159	177	177
8423	159	178	178
8424	159	185	181
8425	160	188	183
8426	160	186	182
8427	159	188	181
8428	157	184	180
8429	158	181	180
8430	156	179	179
8431	154	176	181
8432	154	176	181
8433	151	174	182
8434	150	171	181
8435	145	161	174
8436	145	162	173
8437	145	162	171
8438	146	162	172
8439	147	165	172
8440	148	162	171
8441	153	166	171
8442	156	163	174
8443	154	173	179
8444	159	175	177
8445	159	177	182
8446	159	180	189
8447	158	179	186
8448	155	177	181
8449	156	175	186
8450	157	177	190
8451	159	175	190
8452	176	189	206
8453	179	192	207
8454	176	188	208
8455	178	189	209
8456	180	187	212
8457	183	186	210
8458	184	185	211
8459	184	182	210
8460	185	180	206
8461	183	177	204
8462	184	179	205
8463	186	178	206
8464	185	177	202
8465	183	173	198
8466	181	172	197
8467	181	168	198
8468	179	170	193
8469	182	172	191
8470	184	174	193
8471	184	174	198
8472	183	174	195
8473	185	173	198
8474	184	172	202
8475	176	170	201
8476	180	168	204
8477	178	162	199
8478	166	154	193
8479	165	151	187
8480	159	153	185
8481	159	153	184
8482	161	154	182
8483	160	154	181
8484	161	155	180
8485	162	157	181
8486	164	158	185
8487	168	160	185
8488	168	163	187
8489	171	164	188
8490	170	163	183
8491	172	165	180
8492	167	161	179
8493	171	160	178
8494	167	162	178
8495	166	162	179
8496	164	162	178
8497	167	160	177
8498	168	156	172
8499	169	153	173
8500	170	153	173
8501	170	142	171
8502	168	142	172
8503	170	142	172
8504	172	142	174
8505	175	142	174
8506	172	145	173
8507	173	145	173
8508	172	147	172
8509	176	148	173
8510	176	148	172
8511	177	149	175
8512	176	154	181
8513	180	156	181
8514	178	156	180
8515	176	156	179
8516	175	154	182
8517	175	155	183
8518	178	164	198
8519	172	162	197
8520	175	153	194
8521	166	149	189
8522	166	146	188
8523	166	140	179
8524	168	141	180
8525	169	141	183
8526	167	141	177
8527	167	143	179
8528	168	144	183
8529	149	129	168
8530	151	128	174
8531	156	130	176
8532	156	128	175
8533	154	131	172
8534	154	131	173
8535	155	132	172
8536	157	135	175
8537	153	133	175
8538	157	134	178
8539	156	140	182
8540	156	140	186
8541	156	139	186
8542	155	141	191
8543	157	141	192
8544	155	139	191
8545	151	146	191
8546	151	146	192
8547	150	147	191
8548	152	150	195
8549	154	151	193
8550	149	149	188
8551	150	146	191
8552	149	147	191
8553	147	148	198
8554	147	152	199
8555	148	153	202
8556	145	153	200
8557	146	151	205
8558	151	153	210
8559	153	150	214
8560	153	150	214
8561	152	149	214
8562	151	149	212
8563	148	150	210
8564	149	151	210
8565	149	149	210
8566	151	151	211
8567	152	151	211
8568	149	150	211
8569	151	153	212
8570	148	154	211
8571	149	153	211
8572	151	152	210
8573	151	152	210
8574	148	152	209
8575	146	155	211
8576	145	155	211
8577	146	154	208
8578	148	153	209
8579	149	153	209
8580	148	156	211
8581	147	157	209
8582	148	157	213
8583	151	155	214
8584	150	155	213
8585	152	151	214
8586	149	150	213
8587	149	151	210
8588	148	149	207
8589	149	142	201
8590	145	140	197
8591	142	137	197
8592	142	133	192
8593	150	140	190
8594	151	140	193
8595	155	143	192
8596	150	150	192
8597	147	149	189
8598	148	147	183
8599	150	145	174
8600	150	147	174
8601	148	144	171
8602	143	144	167
8603	144	146	171
8604	146	148	171
8605	149	154	171
8606	153	154	175
8607	154	158	173
8608	154	161	173
8609	151	159	170
8610	150	157	171
8611	149	157	170
8612	146	155	168
8613	145	156	165
8614	144	156	162
8615	145	155	165
8616	142	152	163
8617	143	152	160
8618	144	152	162
8619	145	149	158
8620	145	150	157
8621	146	147	154
8622	148	146	155
8623	150	145	157
8624	146	140	152
8625	146	141	150
8626	146	139	151
8627	151	141	154
8628	150	141	151
8629	148	140	151
8630	147	139	139
8631	148	135	142
8632	147	132	141
8633	146	129	138
8634	144	128	135
8635	138	128	131
8636	135	126	127
8637	137	126	128
8638	140	132	131
8639	143	135	133
8640	144	133	133
8641	144	137	134
8642	145	138	137
8643	153	142	141
8644	154	141	143
8645	156	139	144
8646	155	137	145
8647	155	135	145
8648	154	134	145
8649	157	134	149
8650	158	138	151
8651	159	137	152
8652	156	136	149
8653	158	138	150
8654	158	138	155
8655	155	140	154
8656	155	139	151
8657	155	137	153
8658	156	135	151
8659	151	137	145
8660	147	135	144
8661	146	136	144
8662	146	135	144
8663	147	135	143
8664	145	134	142
8665	146	134	142
8666	145	137	143
8667	141	135	140
8668	142	131	139
8669	141	132	139
8670	137	128	138
8671	133	127	134
8672	130	124	131
8673	130	124	132
8674	131	124	130
8675	130	122	133
8676	130	121	133
8677	130	122	137
8678	131	123	138
8679	134	125	140
8680	134	125	143
8681	131	122	140
8682	124	119	134
8683	122	120	133
8684	122	123	133
8685	124	120	130
8686	123	117	129
8687	127	118	132
8688	127	119	135
8689	129	119	136
8690	128	118	138
8691	127	119	139
8692	126	119	136
8693	126	120	136
8694	125	120	137
8695	125	119	137
8696	125	122	139
8697	125	122	138
8698	123	122	137
8699	120	123	137
8700	111	121	133
8701	110	119	130
8702	108	118	129
8703	109	120	129
8704	108	120	128
8705	105	120	128
8706	109	123	131
8707	108	125	135
8708	111	129	137
8709	113	131	138
8710	115	132	141
8711	118	134	146
8712	121	134	147
8713	121	134	145
8714	120	133	145
8715	120	128	142
8716	120	133	141
8717	116	132	138
8718	114	123	132
8719	112	120	128
8720	114	123	132
8721	117	125	130
8722	117	124	126
8723	119	125	125
8724	120	126	126
8725	120	127	126
8726	116	127	121
8727	117	124	116
8728	119	124	118
8729	120	124	119
8730	125	123	119
8731	125	123	115
8732	124	123	116
8733	123	123	115
8734	124	122	112
8735	123	120	112
8736	124	124	112
8737	126	125	118
8738	126	125	120
8739	128	123	121
8740	126	123	123
8741	129	126	126
8742	127	127	127
8743	129	129	128
8744	128	127	126
8745	126	128	125
8746	127	128	126
8747	128	131	131
8748	128	131	131
8749	129	133	129
8750	127	134	130
8751	126	136	130
8752	125	138	132
8753	124	138	131
8754	122	137	126
8755	122	136	126
8756	119	131	122
8757	119	130	120
8758	116	131	120
8759	112	123	117
8760	111	124	116
8761	109	121	116
8762	108	118	118
8763	109	120	118
8764	109	129	128
8765	107	126	127
8766	107	126	127
8767	107	127	125
8768	107	127	124
8769	105	124	123
8770	105	124	129
8771	105	127	131
8772	108	128	130
8773	108	126	133
8774	107	130	133
8775	109	131	134
8776	111	131	131
8777	116	132	133
8778	117	132	133
8779	117	132	134
8780	118	130	136
8781	118	129	135
8782	119	129	134
8783	115	122	130
8784	113	124	123
8785	114	124	121
8786	116	124	119
8787	114	124	116
8788	113	122	113
8789	112	121	114
8790	110	121	114
8791	111	125	114
8792	110	124	115
8793	107	124	116
8794	111	127	118
8795	109	127	120
8796	112	130	119
8797	114	129	123
8798	113	127	121
8799	110	128	121
8800	113	129	121
8801	111	129	121
8802	116	133	127
8803	125	136	131
8804	121	135	131
8805	123	137	127
8806	124	138	130
8807	121	138	129
8808	121	140	130
8809	127	146	134
8810	128	148	138
8811	125	148	140
8812	124	150	141
8813	122	147	141
8814	122	145	138
8815	124	150	138
8816	123	148	138
8817	123	148	135
8818	121	147	135
8819	123	150	138
8820	122	145	140
8821	124	149	145
8822	128	152	147
8823	125	151	142
8824	126	148	140
8825	125	147	140
8826	128	150	147
8827	131	154	148
8828	132	153	152
8829	138	151	155
8830	143	153	156
8831	147	157	159
8832	147	157	158
8833	147	154	158
8834	146	157	158
8835	146	155	157
8836	146	153	159
8837	145	151	160
8838	148	148	159
8839	148	148	155
8840	147	147	154
8841	146	149	150
8842	146	151	150
8843	147	152	149
8844	148	153	151
8845	147	153	152
8846	149	158	154
8847	152	157	151
8848	151	155	152
8849	151	157	160
8850	150	154	156
8851	152	153	159
8852	152	153	158
8853	152	155	162
8854	152	156	162
8855	151	154	159
8856	149	154	157
8857	148	156	157
8858	153	159	159
8859	155	166	169
8860	159	167	174
8861	160	165	174
8862	157	162	172
8863	154	156	171
8864	152	159	171
8865	151	160	169
8866	159	169	176
8867	161	171	179
8868	163	170	179
8869	167	170	182
8870	167	167	181
8871	167	167	179
8872	170	168	181
8873	167	162	179
8874	160	161	175
8875	158	160	177
8876	157	159	178
8877	154	156	176
8878	152	155	173
8879	142	151	173
8880	140	149	169
8881	137	147	168
8882	136	145	167
8883	134	145	163
8884	134	142	165
8885	131	137	169
8886	130	133	167
8887	130	132	164
8888	129	133	165
8889	129	133	165
8890	131	132	162
8891	129	132	163
8892	128	130	162
8893	129	130	162
8894	128	132	160
8895	126	130	157
8896	126	128	154
8897	124	129	153
8898	126	125	152
8899	123	124	153
8900	124	121	154
8901	123	121	155
8902	122	116	153
8903	121	119	156
8904	117	118	156
8905	125	117	153
8906	119	116	150
8907	116	116	149
8908	111	113	148
8909	110	114	150
8910	108	116	150
8911	110	117	153
8912	113	118	153
8913	117	115	148
8914	116	115	146
8915	114	114	144
8916	114	118	146
8917	116	117	146
8918	116	116	147
8919	118	117	150
8920	119	117	152
8921	118	116	150
8922	118	116	150
8923	115	115	148
8924	116	116	144
8925	117	118	142
8926	116	113	136
8927	115	111	131
8928	114	108	127
8929	112	107	125
8930	113	105	127
8931	111	104	122
8932	112	99	119
8933	113	100	118
8934	112	96	114
8935	108	93	115
8936	102	90	108
8937	102	90	107
8938	106	91	108
8939	110	91	112
8940	108	91	111
8941	115	92	113
8942	114	92	112
8943	113	90	111
8944	111	85	109
8945	110	83	108
8946	108	83	108
8947	111	84	109
8948	112	86	107
8949	111	86	106
8950	109	86	104
8951	108	86	106
8952	108	85	106
8953	108	86	106
8954	108	87	107
8955	110	88	108
8956	113	86	105
8957	114	86	105
8958	116	86	107
8959	119	87	108
8960	117	87	106
8961	117	91	111
8962	117	94	109
8963	120	100	113
8964	121	99	113
8965	123	101	114
8966	122	101	117
8967	120	100	119
8968	122	98	117
8969	122	97	116
8970	123	96	114
8971	128	98	115
8972	129	100	116
8973	129	101	114
8974	125	100	110
8975	125	100	110
8976	125	100	106
8977	125	102	105
8978	127	102	103
8979	125	101	100
8980	124	100	95
8981	119	100	94
8982	117	101	94
8983	117	103	93
8984	114	100	90
8985	113	102	95
8986	114	101	93
8987	113	99	89
8988	108	100	86
8989	104	98	84
8990	102	100	85
8991	100	102	85
8992	99	100	85
8993	97	96	85
8994	95	96	83
8995	98	96	82
8996	97	99	81
8997	97	99	80
8998	97	102	81
8999	99	103	83
9000	97	102	82
9001	97	101	82
9002	95	98	82
9003	96	102	82
9004	96	105	83
9005	97	105	82
9006	97	106	82
9007	94	108	80
9008	93	108	82
9009	94	109	84
9010	94	109	85
9011	94	110	84
9012	100	113	88
9013	104	116	88
9014	105	118	89
9015	100	118	92
9016	100	118	92
9017	102	118	91
9018	99	114	93
9019	102	114	92
9020	101	109	89
9021	102	108	89
9022	102	108	90
9023	102	109	89
9024	101	109	85
9025	97	103	87
9026	96	101	88
9027	97	100	88
9028	99	103	92
9029	100	104	93
9030	100	109	94
9031	101	111	95
9032	100	111	95
9033	98	111	94
9034	98	113	92
9035	101	113	94
9036	98	112	94
9037	98	117	93
9038	102	115	97
9039	102	115	96
9040	100	117	101
9041	101	121	103
9042	102	119	104
9043	105	120	101
9044	114	122	103
9045	112	122	104
9046	111	124	105
9047	106	123	106
9048	101	119	106
9049	102	119	105
9050	100	118	106
9051	102	119	108
9052	105	120	110
9053	105	119	111
9054	108	122	113
9055	106	124	113
9056	106	125	113
9057	107	123	113
9058	107	122	113
9059	106	121	114
9060	108	121	113
9061	110	122	114
9062	112	121	108
9063	110	121	112
9064	111	121	113
9065	111	117	113
9066	112	116	114
9067	111	114	112
9068	107	113	112
9069	106	116	111
9070	108	117	111
9071	109	117	111
9072	107	117	112
9073	111	116	114
9074	110	115	114
9075	109	111	114
9076	106	111	112
9077	106	113	112
9078	104	112	112
9079	102	114	112
9080	103	110	110
9081	103	109	109
9082	102	108	107
9083	103	112	109
9084	107	114	113
9085	111	115	114
9086	110	115	115
9087	112	117	120
9088	115	117	120
9089	109	115	115
9090	106	114	115
9091	110	118	116
9092	109	117	113
9093	113	125	112
9094	115	129	116
9095	114	134	116
9096	114	135	115
9097	115	135	114
9098	115	134	116
9099	116	132	118
9100	120	132	121
9101	121	133	123
9102	120	130	117
9103	120	129	117
9104	118	126	117
9105	116	125	117
9106	117	126	117
9107	117	124	115
9108	116	122	120
9109	117	122	123
9110	118	124	125
9111	115	119	125
9112	110	120	122
9113	110	121	122
9114	111	120	119
9115	109	122	119
9116	107	123	121
9117	109	125	120
9118	109	121	120
9119	109	127	122
9120	110	128	125
9121	102	128	129
9122	102	128	130
9123	104	127	129
9124	105	128	129
9125	105	129	130
9126	105	127	130
9127	106	127	130
9128	106	128	130
9129	105	129	131
9130	103	128	128
9131	102	128	128
9132	101	125	129
9133	101	125	128
9134	99	126	127
9135	98	126	129
9136	99	126	128
9137	96	126	130
9138	97	127	130
9139	97	129	131
9140	98	127	129
9141	97	129	126
9142	97	129	126
9143	94	130	125
9144	95	130	125
9145	94	126	124
9146	95	126	124
9147	94	127	123
9148	94	127	124
9149	90	126	124
9150	89	124	120
9151	97	131	131
9152	110	136	141
9153	132	141	144
9154	240	283	255
9155	411	505	420
9156	485	595	518
9157	563	672	612
9158	575	683	633
9159	579	687	636
9160	583	693	637
9161	589	696	635
9162	592	699	636
9163	596	709	641
9164	602	719	641
9165	604	728	642
9166	610	740	649
9167	615	742	653
9168	619	747	655
9169	620	748	655
9170	614	741	652
9171	612	736	650
9172	613	731	648
9173	611	728	645
9174	612	728	640
9175	614	732	642
9176	613	731	641
9177	610	732	641
9178	606	731	640
9179	605	732	640
9180	604	733	640
9181	604	733	639
9182	602	731	637
9183	603	731	636
9184	604	731	636
9185	608	736	641
9186	606	737	639
9187	606	735	642
9188	606	733	641
9189	609	731	642
9190	608	731	642
9191	605	726	642
9192	605	724	642
9193	605	726	643
9194	607	723	643
9195	603	720	640
9196	600	717	637
9197	599	714	634
9198	599	711	628
9199	600	713	626
9200	601	712	627
9201	602	710	626
9202	602	710	625
9203	602	710	625
9204	601	710	624
9205	602	709	624
9206	604	710	625
9207	604	711	625
9208	604	712	625
9209	604	711	626
9210	604	711	626
9211	604	709	627
9212	604	710	628
9213	604	711	628
9214	604	710	625
9215	600	707	625
9216	599	707	625
9217	598	707	624
9218	599	707	625
9219	599	707	625
9220	600	707	625
9221	601	706	624
9222	601	706	624
9223	601	706	624
9224	603	706	624
9225	602	706	623
9226	603	706	622
9227	600	707	618
9228	594	698	606
9229	576	694	597
9230	552	680	594
9231	416	494	452
9232	131	148	131
9233	66	62	71
9234	49	40	45
9235	51	42	37
9236	51	38	36
9237	50	39	35
9238	49	39	35
9239	49	37	38
9240	49	36	39
9241	49	36	39
9242	50	38	39
9243	50	38	39
9244	50	40	41
9245	50	39	42
9246	51	41	42
9247	53	40	42
9248	54	40	40
9249	53	40	41
9250	53	42	40
9251	53	41	40
9252	55	41	40
9253	55	43	39
9254	55	43	37
9255	55	41	36
9256	55	42	37
9257	56	42	38
9258	55	42	38
9259	55	44	36
9260	57	44	36
9261	56	43	37
9262	52	42	35
9263	53	41	34
9264	54	41	33
9265	55	43	33
9266	53	42	31
9267	53	43	32
9268	53	42	32
9269	52	40	32
9270	51	38	32
9271	49	37	30
9272	49	37	31
9273	48	35	32
9274	47	33	31
9275	45	33	35
9276	48	33	39
9277	49	37	46
9278	50	38	48
9279	50	37	49
9280	50	37	50
9281	49	37	49
9282	48	37	49
9283	47	36	48
9284	47	36	48
9285	50	35	47
9286	50	36	48
9287	51	36	49
9288	52	36	49
9289	52	36	47
9290	55	36	48
9291	55	37	48

## Sheet: Fig. 4c
Annotation	RNAtag-seq	Term-seq	Common
Internal	0.216495	0.547401	0.139269
Primary	0.424742	0.110092	0.480213
AP in TU	0.0907216	0.155963	0.153729
DP	0.0927835	0.0244648	0.0578387
5' UTR	0.0329897	0.059633	0.0395738
IGR	0.0804124	0.030581	0.0547945
AS	0.0618557	0.0703364	0.0593607
AP	0	0.00152905	0.0152207

## Sheet: Fig. 6a
Genomic position	RNAtag-seq average # read starts	Term-seq average # read starts
497380	5.33333	0.666667
497381	2.33333	0.666667
497382	1.66667	0.333333
497383	1.33333	0.666667
497384	1.66667	0
497385	0	0
497386	2.66667	1.33333
497387	0.333333	0.333333
497388	0.333333	2
497389	3	2.33333
497390	0.666667	1.66667
497391	0.666667	0.333333
497392	0	0
497393	0.333333	0
497394	0.666667	0
497395	0.666667	0.333333
497396	3.66667	0.333333
497397	2.33333	0
497398	0.333333	0.666667
497399	5	0.666667
497400	3.33333	0
497401	0.666667	0.333333
497402	4.66667	1
497403	2.33333	0.333333
497404	0.666667	0
497405	0	0
497406	3	0.333333
497407	2.33333	0.333333
497408	1	0.333333
497409	1	0
497410	2.33333	0
497411	1.33333	1
497412	1.66667	0
497413	0.666667	0.333333
497414	0.666667	0.333333
497415	1.33333	0
497416	0.666667	0
497417	0.333333	0
497418	1.33333	0.333333
497419	1	0
497420	1.66667	0
497421	1	0.333333
497422	0	0.333333
497423	1.66667	0.333333
497424	0.666667	0.333333
497425	0.333333	0
497426	3.33333	0
497427	1	0
497428	1.33333	0
497429	0.666667	0
497430	2	0
497431	2	0
497432	1	0
497433	0.666667	0
497434	0.666667	0.333333
497435	0	0
497436	0	0
497437	1.33333	0.333333
497438	1.33333	0
497439	1	0
497440	2.33333	0
497441	3	0
497442	2.66667	0
497443	1.66667	0
497444	1.33333	0.333333
497445	2.33333	0
497446	1.66667	0
497447	2	1
497448	1	0
497449	2	0
497450	3	0
497451	0.333333	0
497452	0.333333	0.333333
497453	0.666667	0
497454	1.66667	0
497455	0.333333	0
497456	1.33333	0
497457	1.66667	0
497458	0.333333	0
497459	1	0
497460	0.333333	0.333333
497461	1	0.666667
497462	1.33333	0
497463	1.66667	0
497464	3.66667	0.333333
497465	3.33333	0.666667
497466	3.66667	0
497467	1	0
497468	4	1
497469	5	1
497470	0.666667	1
497471	1	0.333333
497472	0.333333	0
497473	0	0.666667
497474	0.333333	0
497475	1.66667	0
497476	2.66667	0
497477	2	0.333333
497478	3.66667	0.666667
497479	1.66667	1.66667
497480	3	0.666667
497481	4.33333	1
497482	0.666667	0.333333
497483	2.66667	17.6667
497484	1	0.666667
497485	0.333333	0
497486	2.66667	1
497487	4	0.333333
497488	2.33333	0
497489	3.33333	0
497490	3.33333	0.333333
497491	1.33333	0.333333
497492	1	0.333333
497493	1.33333	0.333333
497494	2.33333	0
497495	3.33333	0
497496	0.666667	0
497497	0.333333	0.333333
497498	3.33333	0
497499	2	0
497500	1.33333	0.666667
497501	0.333333	0
497502	1	0
497503	1.66667	0
497504	1	0.666667
497505	1.66667	0
497506	0	0
497507	1.33333	0
497508	2	0
497509	1	0
497510	1	0
497511	0.666667	0.333333
497512	0	0
497513	3.33333	0
497514	3.66667	0
497515	1	0
497516	2.66667	0
497517	2.33333	0
497518	2.66667	0.666667
497519	2	0
497520	0.666667	0.333333
497521	4	0
497522	3	1.66667
497523	2.66667	0.666667
497524	0.333333	0
497525	0.666667	0.333333
497526	1	0
497527	3	4.66667
497528	1	0.333333
497529	0.666667	0
497530	0.666667	0
497531	0.333333	0
497532	0.333333	0.666667
497533	3.33333	0
497534	1	0.666667
497535	3	0
497536	0.333333	0.333333
497537	2	0
497538	0.333333	0
497539	0.333333	0
497540	1	0
497541	1.33333	0.333333
497542	1	0
497543	0.666667	0
497544	0.666667	0.333333
497545	2.33333	0
497546	0.666667	0
497547	2.66667	1
497548	1.66667	0
497549	1.66667	0.666667
497550	3	0
497551	1.66667	0.333333
497552	2.33333	0
497553	1.33333	0.333333
497554	0	0
497555	1.66667	0.666667
497556	0.333333	0
497557	1.33333	0
497558	1	0
497559	2	0.333333
497560	1	0
497561	0	0
497562	0.333333	0.666667
497563	0.666667	0
497564	0.333333	0
497565	1	0
497566	2.33333	0.333333
497567	0.333333	0.333333
497568	3	0.666667
497569	2	0.333333
497570	4.33333	1
497571	1.66667	1.33333
497572	5.66667	2
497573	4	1
497574	4.66667	1
497575	4.66667	1.66667
497576	4.33333	1
497577	2.33333	0.666667
497578	1.66667	0.666667
497579	3.66667	1.66667
497580	1	1.33333

## Sheet: Fig. 6b
Genomic position	RNAtag-seq average # read starts	Term-seq average # read starts
192769	2	0.333333
192770	2.33333	0.333333
192771	1	0.333333
192772	0.333333	0.333333
192773	0.666667	0.333333
192774	1.66667	0.333333
192775	2	0.333333
192776	3.33333	0
192777	1.33333	0.333333
192778	1	0.666667
192779	2.33333	2.66667
192780	13.6667	7.33333
192781	12.3333	6.66667
192782	4	2.33333
192783	0.666667	0
192784	5.33333	1.33333
192785	4.33333	3
192786	7	3
192787	7	4
192788	10.3333	2
192789	5.33333	3
192790	3.66667	0.666667
192791	7	2.33333
192792	3.33333	2.66667
192793	1.33333	0.666667
192794	5.66667	0
192795	4	0.333333
192796	4	0
192797	4	0.333333
192798	2.33333	0.333333
192799	0.333333	0.333333
192800	1	0
192801	0.333333	0
192802	1.66667	0
192803	1.33333	0
192804	0.333333	0
192805	4	0
192806	2	0
192807	2.33333	0
192808	2.66667	0
192809	0.666667	0
192810	1	0
192811	0.333333	0
192812	0.666667	0
192813	1.33333	0
192814	1	0.333333
192815	2	0.333333
192816	4	0.333333
192817	1	0
192818	0.666667	0.333333
192819	4	1.66667
192820	3	0.333333
192821	4.33333	0
192822	1.33333	0.666667
192823	2	0.333333
192824	0.666667	0.333333
192825	2	2.33333
192826	0.666667	0.333333
192827	1	1
192828	1.66667	0.666667
192829	1.33333	0.666667
192830	1	0
192831	1	0
192832	3	0.333333
192833	1.66667	0.333333
192834	0.333333	0.333333
192835	1.66667	1.33333
192836	2.66667	0.333333
192837	1.66667	0.333333
192838	0.333333	0.333333
192839	1	0
192840	2.33333	0.333333
192841	3.66667	0
192842	3	0.666667
192843	0.666667	0.333333
192844	3.33333	3
192845	5	0.333333
192846	2.66667	1.66667
192847	3.66667	2
192848	6	2.33333
192849	3.66667	1.66667
192850	8.33333	1.66667
192851	6.33333	2.66667
192852	5	1
192853	6	1.33333
192854	6	4.66667
192855	4.66667	4
192856	4.66667	1.33333
192857	4.66667	0.666667
192858	2.66667	0.666667
192859	4	1
192860	4.66667	1
192861	6.33333	0.333333
192862	3.66667	0.333333
192863	3.33333	1.33333
192864	3.33333	0.666667
192865	4	1.33333
192866	4	0.333333
192867	6.33333	2
192868	2.66667	1.66667
192869	5.33333	1.66667
192870	9.33333	1.66667
192871	20.6667	42
192872	10.3333	3.66667
192873	3	1.66667
192874	3.66667	0
192875	3	0.333333
192876	4.33333	2
192877	5	0.666667
192878	4.66667	1
192879	6.33333	2
192880	2	0
192881	6	0.666667
192882	0.666667	0.333333
192883	6	1.33333
192884	5.66667	1.33333
192885	9	1.33333
192886	3.33333	0.666667
192887	6.33333	0.666667
192888	5.66667	0
192889	3	0.333333
192890	6.66667	1.33333
192891	7.33333	1
192892	10.3333	0.333333
192893	3.33333	1.66667
192894	3.33333	0
192895	4.33333	1.66667
192896	4.66667	1
192897	3	0.333333
192898	1.66667	0
192899	3	0.333333
192900	2.66667	0
192901	2.66667	0
192902	7.33333	0.666667
192903	2.33333	0
192904	2	0.333333
192905	4.66667	0.333333
192906	2.33333	0.333333
192907	1	0
192908	3	0.333333
192909	3.66667	0.666667
192910	0.333333	0.666667
192911	1	0.333333
192912	1.33333	0.333333
192913	5	1
192914	6	0.333333
192915	5.66667	0.333333
192916	4.33333	0
192917	3.66667	0
192918	1	0
192919	0.333333	0
192920	2.33333	1.33333
192921	0.666667	1.66667
192922	2	1.33333
192923	5	0.333333
192924	0.666667	0
192925	4.33333	0.333333
192926	1.66667	0
192927	2	0.666667
192928	2.66667	1.66667
192929	2.66667	0
192930	1.66667	1.33333
192931	1.66667	1.33333
192932	3.33333	0
192933	9.66667	0.333333
192934	4	0
192935	7	0.666667
192936	4.66667	0.333333
192937	5	0
192938	3	0.333333
192939	6	0.333333
192940	4.33333	1
192941	3.66667	0
192942	6.66667	1.33333
192943	4.66667	0.333333
192944	5.33333	0.333333
192945	2.66667	0.666667
192946	1	0.666667
192947	4.66667	0.333333
192948	5.33333	0.666667
192949	4	0.333333
192950	7	0.666667
192951	8.66667	0
192952	4	0.666667
192953	3.66667	0
192954	3	0
192955	1	0
192956	4	0
192957	5.33333	0
192958	4.66667	2.33333
192959	2	0.666667
192960	3.33333	0
192961	2.33333	0
192962	0.333333	0
192963	1.33333	0.666667
192964	2	1.33333
192965	1.33333	1.66667
192966	1.66667	0
192967	4	1.33333
192968	3	0.666667
192969	2.33333	0.333333

## Sheet: Fig. 7a
log10(average # of read starts in CDS)	log10(average # of read starts in 3'UTR)	Is outlier
-0.414097	-0.0234811	FALSE
0.250389	1.08619	FALSE
-0.700505	-0.153228	FALSE
-0.466181	0.31527	FALSE
-0.10701	0.196295	FALSE
-0.348771	-0.0579919	FALSE
-0.82145	-0.189538	FALSE
-0.855879	-0.165626	FALSE
-0.283301	-0.200129	FALSE
-0.866367	-0.23976	FALSE
-0.610333	-0.48902	FALSE
-0.330993	0.133211	FALSE
-0.64614	-0.552842	FALSE
0.523163	0.760832	FALSE
-0.54079	-0.270907	FALSE
-0.456408	0.253022	FALSE
-0.792975	-0.266268	FALSE
-0.961895	-0.30103	FALSE
0.704963	0.647639	FALSE
-0.211606	0.4017	FALSE
-0.174455	0.731608	FALSE
-0.811719	-0.0357156	FALSE
0.0842824	0.98986	FALSE
-0.0424453	0.802233	FALSE
-0.815172	-0.40302	FALSE
-0.0186321	0.696945	FALSE
-0.437679	0.241593	FALSE
-1.05519	-0.452988	FALSE
-0.705008	-0.0180982	FALSE
-0.314458	-0.136477	FALSE
-1.18673	-0.954243	FALSE
-0.860686	-0.529509	FALSE
-0.0563765	0.931735	FALSE
-0.933707	0.2156	FALSE
-0.90647	-0.666785	FALSE
-0.0316586	0.988189	FALSE
1.03476	1.2449	FALSE
0.520772	0.927017	FALSE
0.124599	0.134699	FALSE
-0.628389	-0.139368	FALSE
0.0589698	0.769233	FALSE
-0.566732	-0.152861	FALSE
-0.462984	0.246898	FALSE
-0.936773	-0.245982	FALSE
-0.105055	-0.107905	FALSE
-0.772619	-0.216208	FALSE
-2.00807	-0.313619	TRUE
-1.09599	-0.382335	FALSE
-0.357935	-0.230897	FALSE
-0.258501	0.534417	FALSE
-0.0303689	0.898783	FALSE
-1.4843	-1.03141	FALSE
-0.937617	-0.61182	FALSE
-1.6793	-0.685742	FALSE
-1.05166	-0.711204	FALSE
-0.332906	0.0372481	FALSE
-0.936604	-0.539912	FALSE
-0.936604	0	FALSE
-0.560848	0.346258	FALSE
-0.984206	-0.0548487	FALSE
-0.382963	0.199572	FALSE
-0.53186	0.19438	FALSE
-1.30287	-0.956775	FALSE
-1.16144	-0.619789	FALSE
-0.600168	0.207125	FALSE
-0.0339066	0.337075	FALSE
-0.10621	0.312025	FALSE
-0.749188	-0.25042	FALSE
-0.837089	-0.243038	FALSE
-0.264542	0.25632	FALSE
-1.08591	-0.753328	FALSE
0.0976156	0.0929695	FALSE
0.0976156	0.176918	FALSE
0.319402	1.00368	FALSE
-0.346265	-0.0986098	FALSE
-0.416067	-0.19552	FALSE
0.800364	0.948262	FALSE
0.0036727	0.178184	FALSE
0.745681	1.00764	FALSE
-0.142938	0.41857	FALSE
-1.18089	0.319915	TRUE
-1.16455	-0.647138	FALSE
-0.975962	-0.48734	FALSE
-0.236858	0.0591215	FALSE
-0.206942	0.700854	FALSE
0.135432	0.450138	FALSE
0.078464	0.759668	FALSE
-0.155399	0.783291	FALSE
0.235763	0.725008	FALSE
-0.707337	-0.274701	FALSE
-0.584132	-0.165775	FALSE
-1.38775	-0.767686	FALSE
-0.991045	-0.511883	FALSE
-1.41893	-0.728354	FALSE
-0.613903	-0.0277726	FALSE
-0.289283	0.467137	FALSE
-0.593025	0.0198948	FALSE
-1.55958	-0.962929	FALSE
0.178056	0.383771	FALSE
0.404984	1.35454	TRUE
-0.975641	-0.30103	FALSE
-0.29575	0.836632	FALSE
-1.28226	-0.51558	FALSE
-0.332064	0.256063	FALSE
-0.769134	-0.235213	FALSE
-0.645359	-0.0420613	FALSE
-1.2226	-0.279841	FALSE
1.46982	2.09298	TRUE
0.0244738	0.255273	FALSE
-0.718566	-0.471047	FALSE
-0.774111	-0.0292894	FALSE
-0.22859	0.423436	FALSE
-0.4066	0.0717993	FALSE
-1.18884	-0.498841	FALSE
-0.514218	-0.338819	FALSE
-0.216297	0.655885	FALSE
-1.06181	-1.15229	TRUE
-0.562928	-0.176091	FALSE
-0.937183	-0.624336	FALSE
-0.0459024	0.211439	FALSE
0.413401	0.529912	FALSE
-1.7364	-0.289749	TRUE
-1.26324	-1.07918	FALSE
-1.8653	-0.552842	TRUE
-0.944212	-0.377418	FALSE
0.344566	0.622844	FALSE
0.3893	0.363821	FALSE
0.0750281	0.675058	FALSE
-0.653213	-0.291887	FALSE
-0.661425	0.161851	FALSE
0.24221	0.910565	FALSE
-0.940156	-0.288318	FALSE
-0.805135	-0.138303	FALSE
-0.446752	-0.10067	FALSE
-0.446752	-0.166493	FALSE
-1.17337	-0.344496	FALSE
-0.92918	-0.683365	FALSE
-0.758471	-0.429348	FALSE
-0.620302	0.212303	FALSE
-0.897838	-0.225309	FALSE
-0.975026	-0.823909	FALSE
-0.748188	-0.184865	FALSE
-1.22414	-0.583577	FALSE
-0.793215	-0.556303	FALSE
1.19749	1.94418	TRUE
-0.276731	0.144834	FALSE
-0.991925	-0.51663	FALSE
-0.400127	0.30103	FALSE
-0.997876	-0.39794	FALSE
-0.841638	-0.619789	FALSE
-0.618753	0.104735	FALSE
-1.22907	-0.737723	FALSE
-0.570612	-0.769008	FALSE
-0.820555	0.229027	FALSE
-0.448069	-0.0258073	FALSE
-1.32044	-0.927285	FALSE
-0.646449	-0.449093	FALSE
-1.1549	-0.39211	FALSE
-1.99751	-0.916454	TRUE
-0.0868587	0.227134	FALSE
-1.23824	-0.553755	FALSE
-0.537162	0.0639823	FALSE
-0.125839	0.513966	FALSE
-0.154276	0.214145	FALSE
0.0770488	0.664642	FALSE
-0.94973	-0.30963	FALSE
-0.660303	-0.477121	FALSE
0.0256682	0.603587	FALSE
-0.41453	0.245982	FALSE
-0.893721	-0.447158	FALSE
0.266966	0.502232	FALSE
-0.43557	-0.157608	FALSE
-0.268678	0.650365	FALSE
-0.574852	-0.121422	FALSE
0.418426	1.03192	FALSE
0.127026	0.932248	FALSE
-0.335973	0.0122345	FALSE
-0.687165	0.31527	FALSE
-0.594818	-0.740363	FALSE
-0.746958	-0.323694	FALSE
0.27959	1.18362	FALSE
1.28549	1.46693	FALSE
-0.923704	-0.421604	FALSE
-0.828096	-0.333215	FALSE
-0.604908	0.325854	FALSE
-0.353208	-0.185637	FALSE
-1.18564	-0.801632	FALSE
-0.461609	-0.00469512	FALSE
0.0292608	0.752344	FALSE
-1.63969	-0.39794	TRUE
0.751703	1.31246	FALSE
-0.0283616	0.66597	FALSE
-0.382335	-0.421005	FALSE
-0.887617	-0.216996	FALSE
-0.33696	0.0263289	FALSE
-0.375045	0.270647	FALSE
-0.101189	0.454258	FALSE
-0.238647	0.343319	FALSE
-0.814464	-0.0289637	FALSE
-1.02625	-0.459747	FALSE
0.111453	0.443263	FALSE
-0.0999536	0.442359	FALSE
-1.1651	-0.835447	FALSE
-0.225635	0.190205	FALSE
0.529541	1.17381	FALSE
-0.609747	-0.243038	FALSE
0.17971	0.62941	FALSE
-0.644895	-0.292256	FALSE
0.0682285	0.691821	FALSE
-0.632023	-0.250725	FALSE
-1.50651	-0.657577	FALSE
-0.936468	-0.0746336	FALSE
-0.133456	0.692568	FALSE
-0.560034	-0.0774122	FALSE
-0.282731	0.48337	FALSE
-0.149824	0.364312	FALSE
-0.746518	-0.0222764	FALSE
-1.1383	-0.52597	FALSE
-0.0572954	0.512449	FALSE
-0.923574	-0.872828	FALSE
-0.755086	-0.711204	FALSE
-0.948639	-0.867374	FALSE
-0.240795	0.647817	FALSE
-0.611743	0.09691	FALSE
-0.461133	-0.39794	FALSE
-1.13216	-0.68373	FALSE
-0.883661	-0.396298	FALSE
-0.926673	-0.51663	FALSE
-0.0825349	0.582925	FALSE
-0.776969	-0.30103	FALSE
-0.710154	-0.20412	FALSE
-0.968483	-0.558155	FALSE
-0.0852433	0.626142	FALSE
1.0674	1.65303	TRUE
-0.552942	-0.224396	FALSE
-0.536243	0.205143	FALSE
-0.498375	-0.464887	FALSE
-1.32745	-0.91833	FALSE
-0.240549	0.563142	FALSE
-0.995635	-0.39794	FALSE
-0.138575	0.139368	FALSE
-0.917813	-0.869232	FALSE
-0.525568	-0.0934217	FALSE
-0.181328	0.353559	FALSE
-0.0321847	0.670636	FALSE
-0.770769	-0.740363	FALSE
-0.074195	0.261158	FALSE
-0.758556	-0.18406	FALSE
-0.445252	-0.147446	FALSE
-0.611458	-0.0939045	FALSE
-0.849755	0.194136	FALSE
-0.291924	0.548375	FALSE
0.248119	1.12426	FALSE
-0.902552	-0.50515	FALSE
-0.966832	-0.139662	FALSE
0.324376	0.51755	FALSE
-0.699534	-0.176091	FALSE
-0.677151	-0.121994	FALSE
-0.183733	0.751945	FALSE
0.238483	0.627733	FALSE
-0.435982	0.00954532	FALSE
-0.163971	-0.113943	FALSE
-1.55931	-0.723104	FALSE
-0.622019	-0.23976	FALSE
-0.760107	-0.117386	FALSE
-1.2384	-0.636822	FALSE
-1.09745	-0.621365	FALSE
-0.678215	-0.121422	FALSE
-0.81661	-0.293477	FALSE
-1.09691	-0.669007	FALSE
-0.961382	-0.679226	FALSE
-1.01251	-0.477121	FALSE
-1.1309	0.425969	TRUE
-1.02803	-0.328182	FALSE
-0.0595857	0.846646	FALSE
-0.955483	-0.414973	FALSE
-1.17609	-0.259637	FALSE
-0.716494	-0.41575	FALSE
-0.792087	-0.74979	FALSE
-0.529234	0.101458	FALSE
-1.27657	-0.246672	FALSE
-0.659203	0.0248236	FALSE
-0.0184834	0.438135	FALSE
0.311249	0.30103	FALSE
-1.26951	-0.376751	FALSE
-0.655837	-0.377418	FALSE
-0.518893	-0.20412	FALSE
0.136028	0.490086	FALSE
0.846818	1.03938	FALSE
-2.27473	0.0469966	TRUE
-0.0677518	-0.0628993	FALSE
-2.10037	-0.220838	TRUE
-0.393784	0.0721951	FALSE
-0.393784	-0.011281	FALSE
-0.337753	0.306425	FALSE
-1.87506	-0.332952	TRUE
-0.336502	-0.15261	FALSE
-0.50345	-0.155888	FALSE
-1.30963	-0.963788	FALSE
-1.19629	-0.322219	FALSE
-0.757096	0.464887	FALSE
-0.606216	-0.457377	FALSE
-0.850538	-0.71321	FALSE
-0.918119	-0.367977	FALSE
-0.576629	-0.730378	FALSE
-0.576629	-0.173858	FALSE
-0.87396	-0.318063	FALSE
-1.47039	-0.445522	FALSE
-1.11436	-0.382335	FALSE
-0.867329	-0.07684	FALSE
-0.287457	-0.163502	FALSE
-0.618766	0.0835461	FALSE
-0.0361368	0.229967	FALSE
-0.746182	-0.09691	FALSE
-0.50495	0.167136	FALSE
0.316078	0.653213	FALSE
-0.561442	-0.477121	FALSE
0.187586	1.04892	FALSE
-0.90309	-0.745967	FALSE
0.114746	0.114371	FALSE
-0.238239	0.644464	FALSE
-0.361813	0.414177	FALSE
-0.587427	0.404926	FALSE
-0.786162	-0.221849	FALSE
-1.15982	-0.0107239	FALSE
-1.03762	-0.118099	FALSE
0.198226	0.323306	FALSE
-0.924279	-0.118099	FALSE
0.253493	0.898302	FALSE
1.79876	2.78029	TRUE
-0.970948	-0.490086	FALSE
-0.625495	0.133894	FALSE
0.324968	1.05069	FALSE
-0.18916	0.666785	FALSE
-1.3557	-0.518514	FALSE
-0.775732	0.0527064	FALSE
-0.843155	-0.676694	FALSE
-0.524546	0.122846	FALSE
-0.894245	-0.153228	FALSE
-0.842483	-0.265314	FALSE
-1.51055	-0.429348	FALSE
-0.681564	0.0989253	FALSE
-0.863581	-0.875061	FALSE
-0.8959	-0.0894004	FALSE
-0.686961	-0.149762	FALSE
-1.10939	-0.62606	FALSE
-0.802694	0.00877392	FALSE
0.0483659	0.708515	FALSE
-0.869922	-0.538391	FALSE
-1.26041	-1.04442	FALSE
-0.839897	0.0949755	FALSE
-0.644612	0.211508	FALSE
-1.09793	-0.30103	FALSE
-0.589911	-0.21936	FALSE
-0.850281	0.00914338	FALSE
-0.547439	-0.149298	FALSE
-0.434015	-0.243038	FALSE
-0.840299	-0.218992	FALSE
-1.39794	-0.916454	FALSE
-0.619259	0.0104654	FALSE
-1.29466	-0.704365	FALSE
-0.68002	-0.0457575	FALSE
-0.678036	-0.0813049	FALSE
0.81132	1.61607	TRUE
0.194784	0.90309	FALSE
-0.743389	0.155753	FALSE
-0.726999	-0.298004	FALSE
-0.36227	0.0421977	FALSE
-0.0380777	0.991226	FALSE
-1.23592	-0.989005	FALSE
-0.565543	-0.369911	FALSE
-0.886491	-0.429348	FALSE
-0.63359	-0.557641	FALSE
-0.348143	0.531479	FALSE
-0.305169	0.169638	FALSE
-0.789009	-0.503856	FALSE
-0.727903	-0.579784	FALSE
-0.730625	-0.514105	FALSE
-0.904381	-0.814501	FALSE
-1.81954	-1.08368	FALSE
0.00742402	0.591595	FALSE
-0.582833	-0.245727	FALSE
-0.206028	0.0669468	FALSE
-0.508033	-0.391376	FALSE
-0.60544	0.00895484	FALSE
-0.189213	0.201442	FALSE
-0.122647	0.174344	FALSE
0.603306	1.45722	TRUE
-0.200915	0.127579	FALSE
-0.127855	-0.452298	TRUE
-0.127855	0.188326	FALSE
-0.899195	-0.275223	FALSE
-1.06231	-0.933053	FALSE
-0.881415	-0.51491	FALSE
-0.238239	0.335792	FALSE
-0.973705	-0.477121	FALSE
-0.699513	-0.0369836	FALSE
-0.648517	0.386041	FALSE
-1.22309	-0.636822	FALSE
-0.08167	0.0167702	FALSE
-0.771312	0.10067	FALSE
-1.14197	-0.312311	FALSE
-2.11746	-0.716003	TRUE
0.0101769	0.595074	FALSE
-0.160004	-0.561943	TRUE
0.160004	0.522879	FALSE
-1.31654	-0.121734	TRUE
0.337338	0.80448	FALSE
0.177417	0.510057	FALSE
-0.980571	-0.546757	FALSE
0.323438	0.921417	FALSE
0.0598098	0.509306	FALSE
-0.699908	-0.793703	FALSE
-1.15836	-0.69897	FALSE
-1.77815	-0.466656	TRUE
-0.710656	-0.477121	FALSE
-0.364082	0.243936	FALSE
-0.261856	0.545579	FALSE
-0.422601	0.269622	FALSE
-0.732394	-0.0177288	FALSE
-0.765762	-0.382335	FALSE
-1.30002	-0.627171	FALSE
-0.850033	-0.69897	FALSE
-0.848732	-0.592515	FALSE
-1.50775	-0.748188	FALSE
-0.367977	0.229967	FALSE
-1.22185	-0.632874	FALSE
-0.453883	-0.11115	FALSE
-0.165978	0.296665	FALSE
-1.63495	-0.991226	FALSE
-0.263749	0.450646	FALSE
0.340539	0.60206	FALSE
-0.692096	-0.197489	FALSE
-0.617854	-0.332952	FALSE
-0.824803	-0.550907	FALSE
-0.624851	-0.553368	FALSE
-0.908406	-0.146128	FALSE
1.23107	2.03725	TRUE
-1.04491	-0.482261	FALSE
-0.231518	0.10168	FALSE
0.0774426	0.696846	FALSE
-0.137027	-0.172363	FALSE
-0.668604	-0.0424038	FALSE
-0.99748	-0.134699	FALSE
-1.08159	0.133211	FALSE
-1.35066	-0.765917	FALSE
-1.25527	-0.610333	FALSE
-1.09952	-0.672098	FALSE
-0.935239	-0.0843209	FALSE
-0.83131	-0.0193052	FALSE
-0.996207	-0.423246	FALSE
0.147283	0.621498	FALSE
-0.412581	0.561717	FALSE
-0.58027	-0.313619	FALSE
-0.836797	-0.410174	FALSE
-0.485054	-0.369746	FALSE
0.157505	0.931198	FALSE
-0.915474	-0.961796	FALSE
0.181394	0.854111	FALSE
-0.246947	-0.0142404	FALSE
-1.22468	-0.340539	FALSE
-0.733339	-0.490694	FALSE
-0.469152	0.16481	FALSE
-0.162589	0.357511	FALSE
-0.0611029	0.58285	FALSE
-0.341963	0.161062	FALSE
-0.237898	0.723104	FALSE
-0.0474999	0.39794	FALSE
-1.18041	-0.831087	FALSE
-0.791073	-0.254033	FALSE
-1.3688	-0.548185	FALSE
-0.857332	-0.292597	FALSE
-1.05556	-0.330993	FALSE
0.0412254	0.462692	FALSE
-0.960924	-0.477121	FALSE
-0.717195	-0.275625	FALSE
-0.995244	-0.681241	FALSE
-0.178076	0.254454	FALSE
-1.1038	-0.69897	FALSE
-0.641313	-0.531479	FALSE
-1.13805	-0.417536	FALSE
0.591065	0.99334	FALSE
-0.873419	-0.352183	FALSE
-0.559791	-0.244914	FALSE
-1.6913	-1.03342	FALSE
-1.22724	-0.258278	FALSE
-1.17324	-0.493827	FALSE
-0.574031	-0.042752	FALSE
-1.30041	-0.769551	FALSE
-0.798046	-0.451567	FALSE
-1.0086	-0.50515	FALSE
-0.179884	0.60822	FALSE
0.0302705	0.970669	FALSE
-0.389971	-0.355879	FALSE
-0.48442	-0.288441	FALSE
-0.739522	-0.16481	FALSE
-0.764108	-0.374459	FALSE
-0.935231	-0.756962	FALSE
-0.156196	-0.0286452	FALSE
-0.00193081	0.466656	FALSE
-0.459392	-0.191225	FALSE
-0.252276	0.145142	FALSE
-0.198071	0.0879552	FALSE
-0.0323394	0.514193	FALSE
-0.422074	0.0527064	FALSE
0.0285311	0.478821	FALSE
0.0285311	0.487912	FALSE
0.413642	0.977724	FALSE
-0.23142	0.327084	FALSE
-0.181895	0.382017	FALSE
-0.181895	0.654238	FALSE
-1.14882	-0.572771	FALSE
-0.279185	-0.18406	FALSE
-0.340283	0.39794	FALSE
-0.541579	-0.429942	FALSE
-0.0859146	0.522879	FALSE
-0.690015	-0.09691	FALSE
-0.0605848	0.521325	FALSE
-1.99123	-0.679226	TRUE
-0.199294	0.524894	FALSE
-1.03267	-0.496007	FALSE
-0.623249	0.0687158	FALSE
-0.299751	0.0669468	FALSE
0.112217	0.81766	FALSE
0.112217	0.662541	FALSE
0.143032	0.295567	FALSE
-0.0584966	0.25632	FALSE
-0.913272	-0.321233	FALSE
-0.868933	-0.357511	FALSE
1.21154	1.6158	FALSE
0.211191	0.927653	FALSE
-0.751644	-0.0228629	FALSE
-0.324014	0	FALSE
-0.0221427	0.326477	FALSE
-0.247784	0.107634	FALSE
-1.21906	-0.346787	FALSE
-1.37196	-0.926857	FALSE
-0.421324	-0.642177	FALSE
0.0199108	0.731023	FALSE
-1.81954	-0.60206	TRUE
-1.24876	-1.17609	FALSE
-0.0387077	0.691791	FALSE
-0.330754	0.133211	FALSE
0.453943	1.30258	TRUE
-0.790531	-0.151958	FALSE
-0.207369	-0.0912329	FALSE
-0.207369	0.0529361	FALSE
-0.522018	0	FALSE
0.608696	1.11958	FALSE
-0.921002	-0.391691	FALSE
-0.79588	-0.347606	FALSE
-0.764065	-0.345234	FALSE
-0.732012	-0.0457575	FALSE
0.0491727	0.979478	FALSE
-0.781612	-0.539269	FALSE
-0.497719	0.455402	FALSE
-1.31654	-0.691001	FALSE
-0.60802	-0.319513	FALSE
-0.772322	-0.0170333	FALSE
-0.565543	-0.288796	FALSE
-0.531479	-0.0705811	FALSE
-0.548052	0.39043	FALSE
-1.03561	-0.613959	FALSE
-0.835607	-0.507504	FALSE
-1.47901	-1.21528	FALSE
-0.533603	0.0681158	FALSE
0.155388	0.900774	FALSE
-0.527875	-0.559025	FALSE
-0.462398	0.132626	FALSE
-0.434162	-0.522879	FALSE
-0.850702	-0.331596	FALSE
-0.709656	0.20412	FALSE
-1.34454	-0.778151	FALSE
-0.774914	-0.273707	FALSE
-1.77815	-0.679665	TRUE
-0.852917	-0.402057	FALSE
-0.217484	0.722737	FALSE
-0.742713	-0.502675	FALSE
-0.318003	0.362167	FALSE
0.322411	1.11801	FALSE
0.0429359	0.558709	FALSE
-1.08785	-0.954243	FALSE
-0.0510115	0.724777	FALSE
-1.54251	-0.834633	FALSE
-0.550046	-0.158567	FALSE
-0.661309	-0.542474	FALSE
-0.565076	-0.338819	FALSE
-1.03704	-0.326141	FALSE
-1.02647	-0.4017	FALSE
-0.400139	0.547321	FALSE
-0.357568	-0.176882	FALSE
-0.357568	-0.169399	FALSE
-0.357568	-0.0314085	FALSE
-0.582925	-0.049974	FALSE
-0.590236	-0.346787	FALSE
-0.413898	-0.139662	FALSE
-1.01461	-0.289448	FALSE
-0.416813	0.264159	FALSE
-0.265314	0.449317	FALSE
-0.460606	-0.0457575	FALSE
-1.0569	-0.801632	FALSE
-0.915613	-0.441649	FALSE
0.00132609	0.574031	FALSE
-0.167228	0.161368	FALSE
-1.77815	-0.574031	TRUE
-0.854174	-0.555317	FALSE
-0.565129	-0.146128	FALSE
0.144305	0.188425	FALSE
-1.11394	-0.845098	FALSE
-0.607054	-0.436434	FALSE
-0.928072	-0.867092	FALSE
-0.592742	-0.290565	FALSE
-0.640001	-0.554287	FALSE
-0.664208	0.188326	FALSE
-1.07212	-0.0306688	FALSE
-1.01327	-0.459747	FALSE
-1.10354	-0.574031	FALSE
-1.93101	0.0398715	TRUE
-1.05467	-0.418143	FALSE
-1.05419	-0.717855	FALSE
-0.934665	-0.802975	FALSE
-0.7151	-0.221849	FALSE
-0.711204	-0.0268721	FALSE
-1.49311	-0.748188	FALSE
0.381836	0.939135	FALSE
0.661797	0.70757	FALSE
0.340273	0.826549	FALSE
-1.06021	-0.113943	FALSE
-0.265519	0.32932	FALSE
0.223059	0.367006	FALSE
0.0116777	0.374723	FALSE
0.500136	1.01388	FALSE
-0.149697	0.14042	FALSE
-0.323965	0.244549	FALSE
-0.148063	0.537119	FALSE
-0.968483	-0.633468	FALSE
-0.120042	0.28437	FALSE
-0.232043	-0.09691	FALSE
-0.0232525	0.251471	FALSE
-1.27088	-1.34242	TRUE
0.13464	0.956843	FALSE
1.3815	1.53939	FALSE
-0.204774	0.729847	FALSE
-0.599754	-0.167973	FALSE
-0.700192	-0.411442	FALSE
-0.249775	0.50368	FALSE
0.460351	0.504617	FALSE
-0.543168	-0.20926	FALSE
-0.543168	-0.316635	FALSE
-1.14241	-0.667453	FALSE
-0.947441	-0.425969	FALSE
-1.4208	-0.33403	FALSE
0.530911	0.91884	FALSE
-0.530495	-0.337242	FALSE
0.777419	0.910658	FALSE
-2.03514	-1.02531	FALSE
-0.70405	-0.105343	FALSE
-1.10084	-0.71321	FALSE
-0.0710125	0.477121	FALSE
-0.602375	0.11869	FALSE
-0.560763	0	FALSE
1.44294	1.58808	FALSE
1.56143	1.70428	FALSE
1.5932	1.98409	FALSE
-1.00642	-0.364082	FALSE
-1.48591	-0.607737	FALSE
1.34184	2.12012	TRUE
0.153618	0.393575	FALSE
0.529877	1.13434	FALSE
-0.349218	0.0991315	FALSE
-0.954243	-0.283997	FALSE
-0.0167864	0.587337	FALSE
-0.966142	-0.768391	FALSE
-0.347523	0.781505	FALSE
-1.62325	-0.863323	FALSE
-1.00718	-1.0036	FALSE
-0.175444	0.168582	FALSE
-0.141508	-0.346505	FALSE
-0.744293	-0.207125	FALSE
-0.40241	0.215115	FALSE
-0.751087	-0.194575	FALSE
-0.285006	-0.295426	FALSE
-0.954243	-0.548185	FALSE
-0.595747	-0.420394	FALSE
-0.0304482	0.629644	FALSE
-1.16534	-0.48971	FALSE
-0.541213	-0.514105	FALSE
0.654364	0.630815	FALSE
-1.14577	-0.407485	FALSE
-0.720159	-0.51073	FALSE
-0.423876	-0.281725	FALSE
-1.3421	-0.544068	FALSE
-0.947712	-0.578148	FALSE
-1.04771	-0.381853	FALSE
-0.982271	-0.79472	FALSE
-1.10914	-0.703087	FALSE
-0.85158	-0.49485	FALSE
-0.605605	-0.180208	FALSE
-0.158923	0.189538	FALSE
-0.665574	-0.544068	FALSE
-0.107515	0.158362	FALSE
-0.183644	0.421852	FALSE
-0.876795	-0.0338583	FALSE
-1.46835	-0.787106	FALSE
0.151268	0.464233	FALSE
-0.502909	-0.669007	FALSE
-0.128725	-0.0588667	FALSE
-0.81161	-0.400415	FALSE
-0.989005	-0.808717	FALSE
-0.671696	-0.0474246	FALSE
-1.26089	-1.02531	FALSE
-0.623644	0.375132	FALSE
-0.128414	0.443697	FALSE
-0.750959	-0.569875	FALSE
2.11451	2.62863	TRUE
0.117959	0.755027	FALSE
0.0406742	-0.224642	TRUE
-1.27947	-0.855317	FALSE
-0.456103	-0.0626468	FALSE
-0.094257	0.492916	FALSE
-0.67692	-0.740363	FALSE
-0.225818	0.774221	FALSE
-0.377185	0.00532883	FALSE
-0.336194	0.188501	FALSE
-1.37617	-0.591065	FALSE
-0.266772	0.335792	FALSE
-0.343228	-0.100115	FALSE
-1.23469	-0.511883	FALSE
-1.14685	-0.591065	FALSE
-1.36967	-0.432309	FALSE
-1.27548	-0.785704	FALSE
-0.926693	-0.6072	FALSE
-0.386041	-0.561442	FALSE
-0.749436	-0.676694	FALSE
-0.591065	0.249323	FALSE
-0.796147	-0.167973	FALSE
-1.16961	-0.477121	FALSE
-0.0694718	0.130717	FALSE
-0.0694718	0.147089	FALSE
0.484183	0.614897	FALSE
-0.655126	-0.30103	FALSE
-0.482018	-0.285236	FALSE
-1.38917	-0.626419	FALSE
-0.591424	-0.0362122	FALSE
0.217268	1.12437	FALSE
0.759308	1.07243	FALSE
-0.313742	0.111974	FALSE
-0.0619461	-0.218843	FALSE
-0.82913	-0.270361	FALSE
-1.19189	-0.342423	FALSE
0.684644	1.33172	FALSE
-0.136382	0.272173	FALSE
-0.136382	0.289131	FALSE
-1.12077	0.409949	TRUE
-0.286365	0.0558578	FALSE
0.48322	0.979413	FALSE
0.505473	1.1755	FALSE
-0.652334	-0.151268	FALSE
-0.506385	0.492916	FALSE
-0.620014	0.0197441	FALSE
-0.309814	-0.812913	TRUE
-0.691166	-0.287666	FALSE
0.221849	0.522879	FALSE
-1.46698	-0.248642	TRUE
-0.48542	0.127399	FALSE
-0.908485	-0.992701	FALSE
-0.634168	-0.366709	FALSE
-1.13033	-1	FALSE
-0.94939	-0.587662	FALSE
-0.409199	0.394147	FALSE
-0.320093	-0.501744	FALSE
-0.0467591	0.108094	FALSE
-0.755038	-0.0445821	FALSE
-0.47099	-0.137323	FALSE
-0.47099	-0.143766	FALSE
-0.422074	0.0635136	FALSE
-0.591444	-0.348455	FALSE
0.47577	0.963788	FALSE
0.47577	0.682371	FALSE
-0.931635	-0.625044	FALSE
-0.902214	-0.687975	FALSE
-0.0808656	0.412789	FALSE
-1.04035	-0.630705	FALSE
0.309342	0.655504	FALSE
-0.759589	-0.552842	FALSE
-0.33138	0.396703	FALSE
0.0909888	0.973803	FALSE
-1.29874	-0.821186	FALSE
-1.2465	-0.629731	FALSE
-0.928838	-0.451186	FALSE
-1.20109	-0.656042	FALSE
-0.831565	0.161662	FALSE
-0.225738	0.294781	FALSE
0.627765	1.20027	FALSE
-0.0787902	0.778151	FALSE
-0.248272	-0.124939	FALSE
1.23057	1.43472	FALSE
-0.850848	-0.38501	FALSE
-1.62766	-0.979478	FALSE
-0.805901	-0.101458	FALSE
-0.757056	0.0483047	FALSE
-0.705164	-0.468521	FALSE
-0.371541	0.103896	FALSE
-0.270745	-0.165626	FALSE
-0.447981	-0.0271522	FALSE
-0.722526	-0.183644	FALSE
1.28629	1.54531	FALSE
0.566003	0.794469	FALSE
0.665712	0.928353	FALSE
-1.59222	-0.546879	FALSE
0.913309	1.47953	FALSE
-1.18631	-0.618048	FALSE
-0.229818	-0.48734	FALSE
-0.812913	-0.60206	FALSE
-0.192588	0.0244425	FALSE
-2.3622	-0.757948	TRUE
-0.456649	-0.40654	FALSE
-0.756323	-0.259637	FALSE
-0.60206	-0.61441	FALSE
-0.817069	0.360869	FALSE
-0.616524	-0.205546	FALSE
-0.442359	-0.352183	FALSE
-0.915636	-0.259637	FALSE
-0.869786	-0.18799	FALSE
-0.694374	-0.221849	FALSE
-0.0148069	0.446524	FALSE
-0.979066	-0.564271	FALSE
-1.2537	-0.366297	FALSE
-0.576949	-0.415401	FALSE
0.213075	-0.370853	TRUE
-0.458638	0.239512	FALSE
-1.32392	-0.640978	FALSE
-0.620456	0.495295	FALSE
-0.954243	-0.585027	FALSE
0.442747	0.375276	FALSE
-0.697745	-0.554478	FALSE
-0.597442	-0.367977	FALSE
0.692799	1.36124	FALSE
-0.198834	0.466126	FALSE
-0.254454	-0.260194	FALSE
-1.17609	-0.328468	FALSE
-0.567093	-0.372912	FALSE
-0.845883	-0.621365	FALSE
0.0419816	0.656909	FALSE
0.187421	0.433896	FALSE
1.28919	2.05017	TRUE
-0.756283	-0.628389	FALSE
-0.234383	0.51266	FALSE
-0.527928	-0.255273	FALSE
-0.966728	-0.338819	FALSE
-0.703518	-0.00934003	FALSE
-0.381472	0.344641	FALSE
-0.139574	0.289131	FALSE
0.80766	1.42802	FALSE
-0.634078	0.149298	FALSE
-0.0226078	0.335049	FALSE
-0.461293	-0.112422	FALSE
-0.461293	-0.0161466	FALSE
-0.668221	-0.548814	FALSE
-0.109144	0.582631	FALSE
-0.32503	-0.282007	FALSE
-0.798766	-1.30103	TRUE
-1.11137	-0.210853	FALSE
0.0463819	0.174104	FALSE
-0.0751852	0.115135	FALSE
-0.444679	-0.128318	FALSE
-0.60462	0.0280287	FALSE
-1.33283	-0.382335	FALSE
-0.797456	-0.39794	FALSE
-0.727145	-0.548814	FALSE
-1.83123	-0.898542	FALSE
-0.994987	0.0248236	FALSE
-1.50189	-1.18327	FALSE
-0.934498	-1.05115	FALSE
-0.838849	-0.346787	FALSE
-0.790466	-0.0102192	FALSE
-1.28342	-0.352183	FALSE
-0.00687273	0	FALSE
-0.401173	-0.127787	FALSE
-0.669299	-0.0808232	FALSE
-0.443137	-0.187087	FALSE
-0.184364	0.542623	FALSE
0.00300551	0.787911	FALSE
-0.0925062	0.326735	FALSE
-0.0925062	0.240509	FALSE
-0.36088	-0.132117	FALSE
-0.665447	-0.670636	FALSE
0.0958184	0.538391	FALSE

## Sheet: Fig. 7b
Genomic position	Read coverage 1	Read coverage 2	Read coverage 3
4249454	1	0	3
4249455	1	0	3
4249456	1	0	3
4249457	1	0	3
4249458	1	0	3
4249459	1	0	3
4249460	1	0	3
4249461	1	0	3
4249462	1	0	3
4249463	2	0	3
4249464	2	0	3
4249465	2	0	3
4249466	2	0	3
4249467	2	0	3
4249468	2	0	3
4249469	2	0	3
4249470	2	0	3
4249471	2	0	3
4249472	2	0	3
4249473	2	0	3
4249474	2	0	3
4249475	2	0	3
4249476	2	0	3
4249477	2	0	3
4249478	2	0	3
4249479	2	0	4
4249480	2	0	4
4249481	2	0	4
4249482	2	0	4
4249483	2	0	4
4249484	2	0	4
4249485	2	0	4
4249486	2	0	4
4249487	2	0	4
4249488	2	0	4
4249489	2	0	4
4249490	2	1	4
4249491	2	1	4
4249492	2	1	4
4249493	2	1	4
4249494	2	1	1
4249495	1	1	1
4249496	1	1	1
4249497	1	1	1
4249498	1	1	1
4249499	1	1	1
4249500	1	1	1
4249501	1	1	1
4249502	1	1	1
4249503	1	1	1
4249504	1	1	1
4249505	1	1	1
4249506	1	1	1
4249507	1	1	1
4249508	1	1	1
4249509	1	1	1
4249510	1	1	1
4249511	1	1	1
4249512	1	1	1
4249513	1	1	1
4249514	1	1	1
4249515	1	1	1
4249516	1	1	1
4249517	1	1	1
4249518	1	1	1
4249519	1	1	1
4249520	1	1	1
4249521	1	1	1
4249522	1	1	1
4249523	1	1	1
4249524	1	1	1
4249525	1	1	1
4249526	1	1	1
4249527	1	1	1
4249528	1	1	1
4249529	1	1	1
4249530	1	1	1
4249531	1	1	1
4249532	1	1	1
4249533	1	1	1
4249534	1	1	1
4249535	1	1	1
4249536	1	1	1
4249537	1	1	1
4249538	1	1	1
4249539	0	1	1
4249540	0	1	1
4249541	0	1	1
4249542	0	1	1
4249543	0	1	1
4249544	0	1	1
4249545	0	1	1
4249546	0	1	1
4249547	0	1	1
4249548	0	1	1
4249549	0	1	1
4249550	0	1	1
4249551	0	1	1
4249552	0	1	1
4249553	0	1	1
4249554	0	1	1
4249555	0	1	0
4249556	0	1	0
4249557	0	1	0
4249558	0	1	0
4249559	0	1	0
4249560	0	1	0
4249561	0	1	0
4249562	0	1	0
4249563	0	1	0
4249564	0	1	0
4249565	0	1	0
4249566	0	1	0
4249567	0	0	0
4249568	0	0	0
4249569	0	0	0
4249570	0	0	0
4249571	0	0	0
4249572	0	0	0
4249573	0	0	0
4249574	0	0	0
4249575	0	0	0
4249576	0	0	0
4249577	0	0	0
4249578	0	0	0
4249579	0	0	0
4249580	0	0	0
4249581	0	0	0
4249582	0	0	0
4249583	0	0	0
4249584	0	0	0
4249585	0	0	0
4249586	0	0	0
4249587	0	0	0
4249588	0	0	0
4249589	0	0	0
4249590	0	0	0
4249591	0	0	0
4249592	0	0	0
4249593	0	0	0
4249594	0	0	0
4249595	0	0	0
4249596	0	0	0
4249597	0	0	0
4249598	0	0	0
4249599	0	0	0
4249600	0	0	0
4249601	0	0	0
4249602	0	0	0
4249603	0	0	0
4249604	0	0	0
4249605	0	0	0
4249606	0	0	0
4249607	0	0	0
4249608	0	0	0
4249609	0	0	0
4249610	0	0	0
4249611	0	0	0
4249612	0	0	0
4249613	0	0	0
4249614	0	0	0
4249615	0	0	0
4249616	0	0	0
4249617	0	0	0
4249618	0	0	0
4249619	0	0	0
4249620	0	0	0
4249621	0	0	0
4249622	0	0	0
4249623	0	0	0
4249624	0	0	0
4249625	0	0	0
4249626	0	0	0
4249627	0	0	0
4249628	0	0	0
4249629	0	0	0
4249630	0	0	0
4249631	0	0	0
4249632	0	0	0
4249633	0	0	0
4249634	0	0	0
4249635	0	0	0
4249636	0	0	0
4249637	0	0	0
4249638	0	0	0
4249639	0	0	0
4249640	0	0	0
4249641	0	0	0
4249642	0	0	0
4249643	0	0	0
4249644	0	0	0
4249645	0	0	0
4249646	0	0	0
4249647	0	0	0
4249648	0	0	0
4249649	0	0	0
4249650	0	0	0
4249651	0	0	0
4249652	0	0	0
4249653	0	0	0
4249654	0	0	0
4249655	0	0	0
4249656	0	0	0
4249657	0	0	0
4249658	0	0	0
4249659	0	0	0
4249660	0	0	0
4249661	0	0	0
4249662	0	0	0
4249663	0	0	0
4249664	0	0	0
4249665	0	0	0
4249666	0	0	0
4249667	0	0	0
4249668	0	0	0
4249669	0	0	0
4249670	0	0	0
4249671	0	0	0
4249672	0	0	0
4249673	0	0	0
4249674	0	0	0
4249675	0	0	0
4249676	0	0	0
4249677	0	0	0
4249678	0	0	0
4249679	0	0	0
4249680	0	0	0
4249681	0	0	0
4249682	0	0	0
4249683	0	0	0
4249684	0	0	0
4249685	0	0	0
4249686	0	0	0
4249687	0	0	0
4249688	0	1	0
4249689	0	1	0
4249690	0	1	0
4249691	0	1	0
4249692	0	1	0
4249693	0	1	0
4249694	0	1	0
4249695	0	1	0
4249696	0	1	0
4249697	0	1	0
4249698	0	2	0
4249699	0	2	0
4249700	0	2	0
4249701	0	2	0
4249702	0	2	0
4249703	0	2	0
4249704	0	2	0
4249705	0	2	0
4249706	0	2	0
4249707	0	2	0
4249708	0	2	0
4249709	0	2	0
4249710	0	2	0
4249711	0	2	0
4249712	0	2	0
4249713	0	2	0
4249714	0	2	0
4249715	0	2	0
4249716	0	2	0
4249717	0	2	0
4249718	0	2	0
4249719	0	2	0
4249720	0	2	0
4249721	0	2	0
4249722	0	2	0
4249723	0	2	0
4249724	0	2	0
4249725	0	2	0
4249726	0	2	0
4249727	0	2	0
4249728	0	2	0
4249729	0	2	0
4249730	0	2	0
4249731	0	2	0
4249732	0	2	0
4249733	0	2	0
4249734	0	2	0
4249735	0	2	0
4249736	0	2	0
4249737	0	2	0
4249738	0	2	0
4249739	0	2	0
4249740	0	2	0
4249741	0	2	0
4249742	0	2	0
4249743	0	2	0
4249744	0	2	0
4249745	0	2	0
4249746	0	2	0
4249747	0	2	0
4249748	0	2	0
4249749	0	2	0
4249750	0	2	0
4249751	1	2	0
4249752	1	2	0
4249753	1	2	0
4249754	1	2	0
4249755	1	2	0
4249756	1	2	0
4249757	1	2	0
4249758	1	2	0
4249759	1	2	0
4249760	1	2	0
4249761	1	2	0
4249762	1	2	0
4249763	1	2	0
4249764	1	2	0
4249765	1	1	0
4249766	1	0	0
4249767	1	0	0
4249768	1	0	0
4249769	1	0	0
4249770	1	0	0
4249771	1	0	0
4249772	1	0	0
4249773	1	0	0
4249774	1	0	0
4249775	1	0	0
4249776	1	0	0
4249777	1	0	0
4249778	1	0	0
4249779	1	0	0
4249780	1	0	0
4249781	1	0	0
4249782	1	0	0
4249783	1	0	0
4249784	1	0	0
4249785	1	0	0
4249786	1	0	0
4249787	1	0	0
4249788	1	0	0
4249789	1	0	0
4249790	1	0	0
4249791	1	0	0
4249792	1	0	0
4249793	1	0	0
4249794	1	0	0
4249795	1	0	0
4249796	1	0	0
4249797	1	0	0
4249798	1	0	0
4249799	1	0	0
4249800	1	0	0
4249801	1	0	0
4249802	1	0	1
4249803	1	0	1
4249804	1	0	1
4249805	1	0	1
4249806	1	0	1
4249807	1	0	1
4249808	1	0	1
4249809	1	0	1
4249810	1	0	1
4249811	1	0	1
4249812	1	0	1
4249813	1	0	1
4249814	1	0	1
4249815	1	0	1
4249816	1	0	1
4249817	1	0	1
4249818	1	0	1
4249819	1	0	1
4249820	1	0	1
4249821	1	0	1
4249822	1	0	1
4249823	1	0	1
4249824	1	0	1
4249825	1	0	1
4249826	1	0	1
4249827	1	0	1
4249828	0	0	1
4249829	0	0	1
4249830	0	0	1
4249831	0	0	1
4249832	0	0	1
4249833	0	0	1
4249834	0	0	1
4249835	0	0	1
4249836	0	0	1
4249837	0	0	1
4249838	0	0	1
4249839	0	0	1
4249840	0	0	1
4249841	0	0	1
4249842	0	0	1
4249843	1	0	1
4249844	1	0	1
4249845	1	0	1
4249846	1	0	1
4249847	1	0	1
4249848	1	0	1
4249849	1	0	1
4249850	1	0	1
4249851	1	0	0
4249852	1	0	0
4249853	1	0	0
4249854	1	0	0
4249855	1	0	0
4249856	1	0	0
4249857	1	0	0
4249858	1	0	0
4249859	1	0	0
4249860	1	0	0
4249861	1	0	0
4249862	1	0	0
4249863	1	0	0
4249864	1	0	0
4249865	1	0	0
4249866	1	0	0
4249867	1	0	0
4249868	1	0	0
4249869	1	0	0
4249870	1	0	0
4249871	1	0	0
4249872	1	0	0
4249873	1	0	0
4249874	1	0	0
4249875	1	0	0
4249876	1	0	0
4249877	1	0	0
4249878	1	0	0
4249879	1	0	0
4249880	1	0	0
4249881	1	0	0
4249882	1	0	0
4249883	1	0	0
4249884	1	0	0
4249885	1	0	0
4249886	1	0	0
4249887	1	0	0
4249888	1	0	0
4249889	1	0	0
4249890	1	0	0
4249891	1	0	0
4249892	1	0	0
4249893	1	0	0
4249894	1	0	0
4249895	1	0	0
4249896	1	0	0
4249897	1	0	0
4249898	1	0	0
4249899	1	0	0
4249900	1	0	0
4249901	1	0	0
4249902	1	0	0
4249903	1	0	0
4249904	1	0	0
4249905	1	0	0
4249906	1	0	0
4249907	1	0	0
4249908	2	0	0
4249909	2	0	0
4249910	2	0	0
4249911	2	0	0
4249912	2	0	0
4249913	2	0	0
4249914	2	0	0
4249915	2	0	0
4249916	2	0	0
4249917	2	0	0
4249918	2	0	0
4249919	2	0	0
4249920	1	0	0
4249921	1	0	0
4249922	1	0	0
4249923	1	0	0
4249924	1	0	0
4249925	1	0	0
4249926	1	0	0
4249927	1	0	0
4249928	1	0	0
4249929	1	0	0
4249930	1	0	0
4249931	1	0	0
4249932	1	0	0
4249933	1	0	0
4249934	1	0	0
4249935	1	0	0
4249936	1	0	0
4249937	1	0	0
4249938	1	0	0
4249939	1	0	0
4249940	1	0	0
4249941	1	0	0
4249942	1	0	0
4249943	1	0	0
4249944	1	0	0
4249945	1	0	0
4249946	1	0	0
4249947	1	0	0
4249948	1	0	0
4249949	1	0	0
4249950	1	0	0
4249951	1	0	0
4249952	1	0	0
4249953	1	0	0
4249954	1	0	0
4249955	1	0	0
4249956	1	0	0
4249957	1	0	0
4249958	1	0	0
4249959	1	0	0
4249960	1	0	0
4249961	1	0	0
4249962	1	0	0
4249963	1	0	0
4249964	1	0	0
4249965	1	0	0
4249966	1	0	0
4249967	1	0	0
4249968	1	0	0
4249969	1	0	0
4249970	1	0	0
4249971	1	0	0
4249972	1	0	0
4249973	1	0	0
4249974	0	0	0
4249975	0	0	0
4249976	0	0	0
4249977	0	0	0
4249978	0	0	0
4249979	0	0	0
4249980	0	0	0
4249981	0	0	0
4249982	0	0	0
4249983	0	0	0
4249984	0	0	0
4249985	0	0	0
4249986	0	0	0
4249987	0	0	0
4249988	0	0	0
4249989	0	0	0
4249990	0	0	0
4249991	0	0	0
4249992	0	0	0
4249993	0	0	0
4249994	0	0	0
4249995	0	0	0
4249996	0	0	0
4249997	0	0	0
4249998	0	0	0
4249999	0	0	0
4250000	0	0	0
4250001	0	0	0
4250002	0	0	0
4250003	0	0	0
4250004	0	0	0
4250005	0	0	0
4250006	0	0	0
4250007	0	0	0
4250008	0	0	0
4250009	0	0	0
4250010	0	0	0
4250011	0	0	0
4250012	0	0	0
4250013	0	0	0
4250014	0	0	0
4250015	0	0	0
4250016	0	0	0
4250017	0	0	0
4250018	0	0	0
4250019	0	0	0
4250020	0	0	0
4250021	0	0	0
4250022	0	0	0
4250023	0	0	0
4250024	0	0	0
4250025	0	0	0
4250026	0	0	0
4250027	0	0	0
4250028	0	0	0
4250029	0	0	0
4250030	0	0	0
4250031	0	0	0
4250032	0	0	0
4250033	0	0	0
4250034	0	0	0
4250035	0	0	0
4250036	0	0	0
4250037	0	0	0
4250038	0	0	0
4250039	0	0	0
4250040	0	0	0
4250041	0	0	0
4250042	0	0	0
4250043	0	0	0
4250044	0	0	0
4250045	0	0	0
4250046	0	0	0
4250047	0	0	0
4250048	0	0	0
4250049	0	0	0
4250050	0	0	0
4250051	0	0	0
4250052	0	0	0
4250053	0	0	0
4250054	0	0	0
4250055	0	0	0
4250056	0	0	0
4250057	0	0	0
4250058	0	0	0
4250059	0	0	0
4250060	0	0	0
4250061	0	0	0
4250062	0	0	0
4250063	0	0	0
4250064	0	0	0
4250065	0	0	0
4250066	0	0	0
4250067	0	0	0
4250068	0	0	0
4250069	0	0	0
4250070	0	0	0
4250071	0	0	0
4250072	0	0	0
4250073	0	0	0
4250074	0	0	0
4250075	0	0	0
4250076	0	0	0
4250077	0	0	0
4250078	0	0	0
4250079	0	0	0
4250080	0	0	0
4250081	0	0	0
4250082	0	0	0
4250083	0	0	0
4250084	0	0	0
4250085	0	0	0
4250086	0	0	0
4250087	0	0	0
4250088	0	0	0
4250089	0	0	0
4250090	0	0	0
4250091	0	0	0
4250092	0	0	0
4250093	0	0	0
4250094	0	0	0
4250095	0	0	0
4250096	0	0	0
4250097	0	0	0
4250098	0	0	0
4250099	0	0	0
4250100	0	0	0
4250101	0	0	0
4250102	0	0	0
4250103	0	0	0
4250104	0	0	0
4250105	0	0	0
4250106	0	0	0
4250107	0	0	0
4250108	0	0	0
4250109	0	0	0
4250110	0	0	0
4250111	0	0	0
4250112	0	0	0
4250113	0	0	0
4250114	0	0	0
4250115	0	0	0
4250116	0	0	0
4250117	0	0	0
4250118	0	0	0
4250119	0	0	0
4250120	0	0	0
4250121	0	0	0
4250122	0	0	0
4250123	0	0	0
4250124	0	0	0
4250125	0	0	0
4250126	0	0	0
4250127	0	0	0
4250128	0	0	0
4250129	0	0	0
4250130	0	0	0
4250131	0	0	0
4250132	0	0	0
4250133	0	0	0
4250134	0	0	0
4250135	0	0	0
4250136	0	0	0
4250137	0	0	0
4250138	0	0	0
4250139	0	0	0
4250140	0	0	0
4250141	0	0	0
4250142	0	0	0
4250143	0	0	0
4250144	0	0	0
4250145	0	0	0
4250146	0	0	0
4250147	0	0	0
4250148	0	0	0
4250149	0	0	0
4250150	0	0	0
4250151	0	0	0
4250152	0	0	0
4250153	0	0	0
4250154	0	0	0
4250155	0	0	0
4250156	0	0	0
4250157	0	0	0
4250158	0	0	0
4250159	0	0	0
4250160	0	0	0
4250161	0	0	0
4250162	0	0	0
4250163	0	0	0
4250164	0	0	0
4250165	0	0	0
4250166	0	0	0
4250167	0	0	0
4250168	0	0	0
4250169	0	0	0
4250170	0	0	0
4250171	0	0	0
4250172	0	0	0
4250173	0	0	0
4250174	0	0	0
4250175	0	0	0
4250176	0	0	0
4250177	0	0	0
4250178	0	0	0
4250179	0	0	0
4250180	0	0	0
4250181	0	0	0
4250182	0	0	0
4250183	0	0	0
4250184	0	0	0
4250185	0	0	0
4250186	0	0	0
4250187	0	0	0
4250188	0	0	0
4250189	0	0	0
4250190	0	0	0
4250191	0	0	0
4250192	0	0	0
4250193	0	0	0
4250194	0	0	0
4250195	0	0	0
4250196	0	0	0
4250197	0	0	0
4250198	0	0	0
4250199	0	0	0
4250200	0	0	0
4250201	0	0	0
4250202	0	0	0
4250203	0	0	0
4250204	0	0	0
4250205	0	0	0
4250206	0	0	0
4250207	0	0	0
4250208	0	0	0
4250209	0	0	0
4250210	0	0	0
4250211	0	0	0
4250212	0	0	0
4250213	0	0	0
4250214	0	0	0
4250215	0	0	0
4250216	0	0	0
4250217	0	0	0
4250218	0	0	0
4250219	0	0	0
4250220	0	0	0
4250221	0	0	0
4250222	0	0	0
4250223	0	0	0
4250224	0	0	0
4250225	0	0	0
4250226	0	0	0
4250227	0	0	0
4250228	0	0	0
4250229	0	0	0
4250230	0	0	0
4250231	0	0	0
4250232	0	0	0
4250233	0	0	0
4250234	0	0	0
4250235	0	0	0
4250236	0	0	0
4250237	0	0	0
4250238	0	0	0
4250239	0	0	0
4250240	0	0	0
4250241	0	0	0
4250242	0	0	0
4250243	0	0	0
4250244	0	0	0
4250245	0	0	0
4250246	0	0	0
4250247	0	0	0
4250248	0	0	0
4250249	0	0	0
4250250	0	0	0
4250251	0	0	0
4250252	0	0	0
4250253	0	0	0
4250254	0	0	0
4250255	0	0	0
4250256	0	0	0
4250257	0	0	0
4250258	0	0	0
4250259	0	0	0
4250260	0	0	0
4250261	0	0	0
4250262	0	0	0
4250263	0	0	0
4250264	0	0	1
4250265	0	0	1
4250266	0	0	1
4250267	0	0	1
4250268	0	0	1
4250269	0	0	1
4250270	0	0	1
4250271	0	0	1
4250272	0	0	1
4250273	0	0	1
4250274	0	0	1
4250275	0	0	1
4250276	0	0	1
4250277	0	0	1
4250278	0	0	1
4250279	0	0	1
4250280	0	0	1
4250281	0	0	1
4250282	0	0	1
4250283	0	0	1
4250284	0	0	1
4250285	0	0	1
4250286	0	0	1
4250287	0	0	1
4250288	0	0	1
4250289	0	0	1
4250290	0	0	1
4250291	0	0	1
4250292	0	0	1
4250293	0	0	1
4250294	0	0	1
4250295	0	0	1
4250296	0	0	1
4250297	0	0	1
4250298	0	0	1
4250299	0	0	1
4250300	0	0	1
4250301	0	0	1
4250302	0	0	1
4250303	0	0	1
4250304	0	0	1
4250305	0	0	1
4250306	0	0	1
4250307	0	0	1
4250308	0	0	1
4250309	0	0	1
4250310	0	0	1
4250311	0	0	1
4250312	0	0	1
4250313	0	0	1
4250314	0	0	1
4250315	0	0	1
4250316	0	0	1
4250317	0	0	1
4250318	0	0	1
4250319	0	0	1
4250320	0	0	1
4250321	0	0	1
4250322	0	0	1
4250323	0	0	1
4250324	0	0	1
4250325	0	0	1
4250326	0	0	1
4250327	0	0	2
4250328	0	0	2
4250329	0	0	2
4250330	0	0	2
4250331	0	0	2
4250332	0	0	2
4250333	0	0	1
4250334	0	0	1
4250335	0	0	1
4250336	0	0	1
4250337	0	0	1
4250338	0	0	1
4250339	0	0	1
4250340	0	0	1
4250341	0	0	1
4250342	0	0	1
4250343	0	0	1
4250344	0	0	1
4250345	0	0	1
4250346	0	0	1
4250347	0	0	1
4250348	0	0	1
4250349	0	0	1
4250350	0	0	1
4250351	0	0	1
4250352	0	0	1
4250353	0	0	1
4250354	0	0	1
4250355	0	0	1
4250356	0	0	1
4250357	0	0	1
4250358	0	0	1
4250359	0	0	1
4250360	0	0	1
4250361	0	0	1
4250362	0	0	1
4250363	0	0	1
4250364	0	0	1
4250365	0	0	1
4250366	0	0	1
4250367	0	0	2
4250368	0	0	2
4250369	0	0	2
4250370	0	0	2
4250371	0	0	2
4250372	0	0	2
4250373	0	0	2
4250374	0	0	2
4250375	0	0	2
4250376	0	0	2
4250377	0	0	2
4250378	0	0	2
4250379	0	0	2
4250380	0	0	2
4250381	0	0	2
4250382	0	0	2
4250383	0	0	2
4250384	0	0	2
4250385	0	0	2
4250386	0	0	2
4250387	0	0	2
4250388	0	0	2
4250389	0	0	2
4250390	0	0	2
4250391	0	0	2
4250392	0	0	2
4250393	0	0	2
4250394	0	0	2
4250395	0	0	2
4250396	0	0	2
4250397	0	0	2
4250398	0	0	2
4250399	0	0	2
4250400	0	0	2
4250401	0	0	2
4250402	0	0	2
4250403	0	0	2
4250404	0	0	1
4250405	0	0	1
4250406	0	0	1
4250407	0	0	1
4250408	0	0	1
4250409	0	0	1
4250410	0	0	1
4250411	0	0	1
4250412	0	0	1
4250413	0	0	1
4250414	0	0	1
4250415	0	0	1
4250416	0	0	2
4250417	0	0	2
4250418	0	0	2
4250419	0	0	2
4250420	0	0	2
4250421	1	0	2
4250422	1	0	2
4250423	1	0	2
4250424	1	0	2
4250425	1	0	2
4250426	1	0	2
4250427	1	0	2
4250428	1	0	2
4250429	1	0	2
4250430	1	0	2
4250431	1	0	2
4250432	1	0	2
4250433	1	0	2
4250434	1	0	2
4250435	1	0	2
4250436	1	0	2
4250437	1	0	2
4250438	1	0	2
4250439	1	0	2
4250440	1	0	2
4250441	1	0	2
4250442	1	0	2
4250443	1	0	4
4250444	1	0	3
4250445	1	0	3
4250446	1	0	3
4250447	1	0	3
4250448	1	0	3
4250449	1	0	3
4250450	1	0	3
4250451	2	0	3
4250452	2	0	3
4250453	2	0	4
4250454	2	1	4
4250455	3	1	5
4250456	3	1	7
4250457	3	7	11
4250458	9	13	17
4250459	10	18	25
4250460	10	19	25
4250461	10	19	24
4250462	10	19	24
4250463	10	19	24
4250464	10	20	24
4250465	10	20	24
4250466	10	21	24
4250467	10	21	24
4250468	10	21	24
4250469	10	21	24
4250470	10	21	24
4250471	10	21	24
4250472	10	21	24
4250473	10	21	24
4250474	10	22	25
4250475	10	22	25
4250476	10	22	25
4250477	10	22	26
4250478	10	22	26
4250479	10	22	26
4250480	10	22	26
4250481	10	22	26
4250482	10	22	26
4250483	10	22	26
4250484	10	22	26
4250485	10	22	26
4250486	10	22	26
4250487	10	22	26
4250488	10	22	26
4250489	10	22	26
4250490	10	22	26
4250491	10	22	26
4250492	10	22	26
4250493	10	22	26
4250494	10	22	26
4250495	10	22	26
4250496	10	22	26
4250497	10	22	26
4250498	9	22	26
4250499	9	22	26
4250500	9	22	26
4250501	9	22	26
4250502	9	22	26
4250503	9	22	26
4250504	9	22	26
4250505	9	22	26
4250506	9	22	26
4250507	9	22	24
4250508	9	22	24
4250509	9	22	24
4250510	9	22	24
4250511	9	22	24
4250512	9	22	24
4250513	9	22	24
4250514	9	22	24
4250515	9	22	24
4250516	9	22	24
4250517	9	22	24
4250518	9	22	24
4250519	9	22	24
4250520	9	22	24
4250521	9	22	24
4250522	9	22	24
4250523	9	22	24
4250524	9	22	24
4250525	9	22	24
4250526	9	22	24
4250527	9	22	24
4250528	8	21	24
4250529	8	20	24
4250530	8	20	23
4250531	8	19	22
4250532	7	19	22
4250533	7	19	20
4250534	7	11	14
4250535	1	3	3
4250536	0	0	0
4250537	0	0	0
4250538	0	0	0
4250539	0	0	0
4250540	0	0	0
4250541	0	0	0
4250542	0	0	0
4250543	0	0	0
4250544	0	0	0
4250545	0	0	0
4250546	0	0	0
4250547	0	0	0
4250548	0	0	0
4250549	0	0	0
4250550	0	0	0
4250551	0	0	0
4250552	0	0	0
4250553	0	0	0
4250554	0	0	0
4250555	0	0	0
4250556	0	0	0
4250557	0	0	0
4250558	0	0	0
4250559	0	0	0
4250560	0	0	0
4250561	0	0	0
4250562	0	0	0
4250563	0	0	0
4250564	0	0	0
4250565	0	0	0
4250566	0	0	0
4250567	0	0	0
4250568	0	0	0
4250569	0	0	0
4250570	0	0	0
4250571	0	0	0
4250572	0	0	0
4250573	0	0	0
4250574	0	0	0
4250575	0	0	0
4250576	0	0	0
4250577	0	0	0
4250578	0	0	0
4250579	0	0	0
4250580	0	0	0
4250581	0	0	0
4250582	0	0	0
4250583	0	0	0
4250584	0	0	0
4250585	0	0	0
4250586	0	0	0
4250587	0	0	0
4250588	0	0	0
4250589	0	0	0
4250590	0	0	0
4250591	0	0	0
4250592	0	0	0
4250593	0	0	0
4250594	0	0	0
4250595	0	0	0
4250596	0	0	0
4250597	0	0	0
4250598	0	0	0
4250599	0	0	0
4250600	0	0	0
4250601	0	0	0
4250602	0	0	0
4250603	0	0	0
4250604	0	0	0
4250605	0	0	0
4250606	0	0	0
4250607	0	0	0
4250608	0	0	0
4250609	0	0	0
4250610	0	0	0
4250611	0	0	0
4250612	0	0	0
4250613	0	0	0
4250614	0	0	0
4250615	0	0	0
4250616	0	0	0
4250617	0	0	0
4250618	0	0	0
4250619	0	0	0
4250620	0	0	0
4250621	0	0	0
4250622	0	0	0
4250623	0	0	0
4250624	0	0	0
4250625	0	0	0
4250626	0	0	0
4250627	0	0	0
4250628	0	0	0
4250629	0	0	0
4250630	0	0	0
4250631	0	0	0
4250632	0	0	0
4250633	0	0	0
4250634	0	0	0
4250635	0	0	0
4250636	0	0	0

## Sheet: Fig. 7c
Genomic position	Read coverage 1	Read coverage 2	Read coverage 3
3258134	0	0	0
3258135	0	0	0
3258136	0	0	0
3258137	0	0	0
3258138	0	0	0
3258139	0	0	0
3258140	0	0	0
3258141	0	0	0
3258142	0	0	0
3258143	0	0	0
3258144	0	0	0
3258145	0	0	0
3258146	0	0	0
3258147	0	0	0
3258148	0	0	0
3258149	0	0	0
3258150	0	0	0
3258151	0	0	0
3258152	0	0	0
3258153	0	0	0
3258154	0	0	0
3258155	0	0	0
3258156	0	0	0
3258157	0	0	0
3258158	0	0	0
3258159	0	0	0
3258160	0	0	0
3258161	0	0	0
3258162	0	0	0
3258163	0	0	0
3258164	0	0	0
3258165	0	0	0
3258166	0	0	0
3258167	0	0	0
3258168	0	0	0
3258169	0	0	0
3258170	0	0	0
3258171	0	0	0
3258172	0	0	0
3258173	0	0	0
3258174	0	0	0
3258175	0	0	0
3258176	0	0	0
3258177	0	0	0
3258178	0	0	0
3258179	0	0	0
3258180	0	0	0
3258181	0	0	0
3258182	0	0	0
3258183	0	0	0
3258184	0	0	0
3258185	0	0	0
3258186	0	0	0
3258187	0	0	0
3258188	0	0	0
3258189	0	0	0
3258190	0	0	0
3258191	0	0	0
3258192	0	0	0
3258193	0	0	0
3258194	1	0	0
3258195	1	0	0
3258196	1	0	0
3258197	1	0	0
3258198	1	0	0
3258199	1	0	0
3258200	1	0	0
3258201	1	0	0
3258202	1	0	0
3258203	1	0	0
3258204	1	0	0
3258205	1	0	0
3258206	1	0	0
3258207	1	0	0
3258208	1	0	0
3258209	1	0	0
3258210	1	0	0
3258211	1	0	0
3258212	1	0	0
3258213	1	0	0
3258214	1	0	0
3258215	1	0	0
3258216	1	0	0
3258217	1	0	0
3258218	1	0	0
3258219	1	0	0
3258220	1	0	0
3258221	1	0	0
3258222	1	0	0
3258223	1	0	0
3258224	1	0	0
3258225	1	0	0
3258226	1	0	0
3258227	1	0	0
3258228	1	0	0
3258229	1	0	0
3258230	1	0	0
3258231	1	0	0
3258232	3	3	1
3258233	8	18	19
3258234	31	42	64
3258235	44	62	77
3258236	51	67	84
3258237	56	69	85
3258238	57	72	86
3258239	57	73	86
3258240	57	73	86
3258241	57	74	86
3258242	57	74	87
3258243	57	74	87
3258244	57	75	87
3258245	57	75	87
3258246	57	75	87
3258247	57	75	88
3258248	57	75	89
3258249	57	76	90
3258250	57	76	91
3258251	59	76	91
3258252	60	77	92
3258253	61	78	93
3258254	62	78	93
3258255	62	79	94
3258256	62	80	94
3258257	62	80	94
3258258	62	80	94
3258259	62	80	94
3258260	62	80	96
3258261	62	80	96
3258262	62	80	96
3258263	62	80	96
3258264	62	80	98
3258265	62	80	98
3258266	62	80	98
3258267	62	80	98
3258268	62	81	99
3258269	62	81	100
3258270	61	81	100
3258271	61	82	101
3258272	61	82	101
3258273	61	82	101
3258274	62	82	101
3258275	62	82	101
3258276	62	82	101
3258277	62	83	101
3258278	62	84	101
3258279	62	84	100
3258280	62	84	98
3258281	63	84	100
3258282	63	83	100
3258283	62	84	100
3258284	62	83	100
3258285	62	83	100
3258286	60	83	100
3258287	60	83	99
3258288	60	83	99
3258289	60	83	100
3258290	60	83	100
3258291	60	83	100
3258292	60	83	100
3258293	61	83	100
3258294	61	83	100
3258295	61	83	100
3258296	61	83	101
3258297	61	83	101
3258298	61	82	100
3258299	60	83	99
3258300	62	82	99
3258301	61	80	100
3258302	59	79	98
3258303	59	79	98
3258304	59	79	96
3258305	58	80	97
3258306	58	80	96
3258307	58	80	96
3258308	58	77	92
3258309	57	77	91
3258310	50	59	76
3258311	31	40	40
3258312	20	22	29
3258313	16	18	21
3258314	13	16	20
3258315	13	14	19
3258316	13	14	19
3258317	13	14	19
3258318	13	13	18
3258319	13	13	18
3258320	13	13	19
3258321	13	12	19
3258322	13	12	19
3258323	12	13	19
3258324	12	13	18
3258325	12	13	18
3258326	12	12	18
3258327	11	12	17
3258328	9	12	17
3258329	9	11	16
3258330	8	11	16
3258331	8	11	15
3258332	8	9	15
3258333	8	8	15
3258334	8	8	15
3258335	8	8	15
3258336	8	8	15
3258337	8	8	14
3258338	8	10	14
3258339	8	10	14
3258340	8	10	13
3258341	8	11	12
3258342	8	11	12
3258343	8	12	12
3258344	7	10	11
3258345	7	10	9
3258346	7	10	9
3258347	5	10	8
3258348	4	9	7
3258349	4	9	5
3258350	2	8	3
3258351	1	7	2
3258352	0	7	2
3258353	0	6	2
3258354	0	6	2
3258355	0	6	2
3258356	0	5	1
3258357	0	5	1
3258358	0	5	1
3258359	0	5	1
3258360	0	5	1
3258361	0	5	1
3258362	0	5	1
3258363	0	5	1
3258364	0	5	1
3258365	0	5	1
3258366	0	5	1
3258367	0	5	1
3258368	0	5	1
3258369	0	5	1
3258370	0	5	1
3258371	0	5	0
3258372	0	5	0
3258373	0	5	0
3258374	0	5	0
3258375	0	5	1
3258376	0	5	1
3258377	0	5	1
3258378	0	5	1
3258379	0	5	1
3258380	0	5	1
3258381	0	5	1
3258382	0	5	1
3258383	0	5	1
3258384	0	5	1
3258385	0	5	1
3258386	0	5	1
3258387	0	5	1
3258388	0	5	1
3258389	0	5	1
3258390	0	5	1
3258391	0	5	1
3258392	0	5	1
3258393	0	5	1
3258394	0	5	1
3258395	0	5	1
3258396	0	5	1
3258397	0	5	1
3258398	0	5	1
3258399	0	4	1
3258400	0	4	1
3258401	0	3	1
3258402	0	2	1
3258403	0	2	1
3258404	0	2	1
3258405	0	2	1
3258406	0	2	1
3258407	0	2	1
3258408	0	2	1
3258409	0	2	1
3258410	0	2	1
3258411	0	2	1
3258412	0	2	1
3258413	0	2	1
3258414	0	2	1
3258415	0	2	1
3258416	0	2	1
3258417	0	2	1
3258418	0	1	1
3258419	0	1	1
3258420	0	0	1
3258421	0	0	1
3258422	0	0	1
3258423	0	0	1
3258424	0	0	1
3258425	0	0	1
3258426	0	0	1
3258427	0	0	1
3258428	0	0	1
3258429	0	0	1
3258430	0	0	1
3258431	0	0	1
3258432	0	0	1
3258433	0	0	1
3258434	0	0	1
3258435	0	0	1
3258436	0	0	1
3258437	0	0	1
3258438	0	0	1
3258439	0	0	1
3258440	0	0	1
3258441	0	0	1
3258442	0	0	1
3258443	0	0	1
3258444	0	0	1
3258445	0	0	1
3258446	0	0	1
3258447	0	0	1
3258448	0	0	1
3258449	0	0	1
3258450	0	0	1
3258451	0	0	1
3258452	0	0	0
3258453	0	0	0
3258454	0	0	0
3258455	0	0	0
3258456	0	0	0
3258457	0	1	0
3258458	0	1	0
3258459	0	1	0
3258460	0	1	0
3258461	0	1	0
3258462	0	1	0
3258463	0	1	0
3258464	0	1	0
3258465	0	1	0
3258466	0	1	0
3258467	0	1	0
3258468	0	1	0
3258469	0	1	0
3258470	0	1	0
3258471	0	1	0
3258472	0	1	0
3258473	0	1	0
3258474	0	1	0
3258475	0	1	0
3258476	0	1	0
3258477	0	1	0
3258478	0	1	0
3258479	0	1	0
3258480	0	1	0
3258481	0	1	1
3258482	0	1	1
3258483	0	1	1
3258484	0	1	1
3258485	0	1	1
3258486	0	1	1
3258487	0	1	1
3258488	0	1	1
3258489	0	1	1
3258490	0	1	1
3258491	0	1	1
3258492	0	1	1
3258493	1	1	1
3258494	1	1	1
3258495	1	1	1
3258496	1	1	1
3258497	1	1	1
3258498	1	1	1
3258499	1	1	1
3258500	1	1	1
3258501	1	1	1
3258502	1	1	1
3258503	1	1	1
3258504	1	1	1
3258505	1	1	1
3258506	1	1	1
3258507	1	1	1
3258508	1	1	1
3258509	1	1	1
3258510	1	1	1
3258511	1	1	1
3258512	1	1	1
3258513	1	1	1
3258514	1	1	1
3258515	1	1	1
3258516	1	1	1
3258517	1	1	1
3258518	1	1	1
3258519	1	1	1
3258520	1	1	1
3258521	1	1	1
3258522	1	0	1
3258523	1	0	1
3258524	2	0	1
3258525	2	0	1
3258526	2	0	1
3258527	2	0	1
3258528	2	0	1
3258529	2	0	1
3258530	2	0	1
3258531	2	0	1
3258532	2	0	1
3258533	2	0	1
3258534	2	0	1
3258535	2	0	1
3258536	2	0	1
3258537	2	0	1
3258538	2	0	1
3258539	2	0	1
3258540	2	0	1
3258541	2	0	1
3258542	2	0	1
3258543	2	0	1
3258544	2	0	1
3258545	2	0	1
3258546	2	0	1
3258547	2	0	1
3258548	2	0	1
3258549	2	0	1
3258550	2	0	1
3258551	2	0	1
3258552	2	0	1
3258553	2	0	1
3258554	2	0	1
3258555	2	0	1
3258556	2	0	1
3258557	2	0	1
3258558	2	0	0
3258559	2	0	0
3258560	2	0	0
3258561	2	0	0
3258562	2	0	0
3258563	2	0	0
3258564	2	0	0
3258565	2	0	0
3258566	2	0	0
3258567	2	0	0
3258568	2	0	0
3258569	2	0	0
3258570	1	0	0
3258571	1	0	0
3258572	1	0	0
3258573	1	0	0
3258574	1	0	0
3258575	1	0	0
3258576	1	0	0
3258577	1	1	0
3258578	1	1	0
3258579	1	1	0
3258580	1	1	0
3258581	1	1	0
3258582	1	1	0
3258583	1	1	0
3258584	1	1	0
3258585	1	1	0
3258586	1	1	0
3258587	0	1	0
3258588	0	1	0
3258589	0	1	0
3258590	0	1	0
3258591	0	1	0
3258592	0	1	0
3258593	0	1	0
3258594	0	1	0
3258595	0	1	0
3258596	0	1	0
3258597	0	1	0
3258598	0	1	0
3258599	0	1	0
3258600	0	1	0
3258601	0	1	0
3258602	0	1	0
3258603	0	1	0
3258604	0	1	0
3258605	0	1	0
3258606	0	1	0
3258607	0	1	0
3258608	0	1	0
3258609	0	1	0
3258610	0	1	0
3258611	0	1	0
3258612	0	1	0
3258613	0	1	0
3258614	0	1	0
3258615	0	1	0
3258616	0	1	0
3258617	0	1	0
3258618	0	1	0
3258619	0	1	0
3258620	0	1	0
3258621	0	1	0
3258622	0	1	0
3258623	0	1	0
3258624	0	1	0
3258625	0	1	0
3258626	0	1	0
3258627	0	1	0
3258628	0	1	0
3258629	0	1	0
3258630	0	1	0
3258631	0	1	0
3258632	0	1	0
3258633	0	1	0
3258634	0	1	0
3258635	0	1	0
3258636	0	1	0
3258637	0	1	0
3258638	0	1	0
3258639	0	1	0
3258640	0	1	0
3258641	0	1	0
3258642	0	1	0
3258643	0	1	0
3258644	0	1	0
3258645	0	1	0
3258646	0	1	0
3258647	0	1	0
3258648	0	1	0
3258649	0	2	0
3258650	0	2	0
3258651	0	2	0
3258652	0	2	0
3258653	0	1	0
3258654	0	1	0
3258655	0	1	0
3258656	0	1	0
3258657	0	1	0
3258658	0	1	0
3258659	0	1	0
3258660	0	1	0
3258661	0	1	0
3258662	0	1	0
3258663	0	1	0
3258664	0	1	0
3258665	0	1	0
3258666	0	1	0
3258667	0	1	0
3258668	0	1	0
3258669	0	1	0
3258670	0	1	0
3258671	0	1	0
3258672	0	1	0
3258673	0	1	0
3258674	0	1	0
3258675	0	1	0
3258676	0	1	0
3258677	0	1	0
3258678	0	1	0
3258679	0	1	0
3258680	0	1	0
3258681	0	1	0
3258682	0	1	0
3258683	0	1	0
3258684	0	1	0
3258685	0	1	0
3258686	0	1	0
3258687	0	1	0
3258688	0	1	0
3258689	0	1	0
3258690	0	1	0
3258691	0	1	0
3258692	0	1	0
3258693	0	1	0
3258694	0	1	0
3258695	0	1	0
3258696	0	1	0
3258697	0	1	0
3258698	0	1	0
3258699	0	1	0
3258700	0	1	0
3258701	0	1	0
3258702	0	1	0
3258703	0	1	0
3258704	0	1	0
3258705	0	1	0
3258706	0	1	0
3258707	0	1	0
3258708	0	1	0
3258709	0	1	0
3258710	0	1	0
3258711	0	1	0
3258712	0	1	0
3258713	0	1	0
3258714	0	1	0
3258715	0	1	0
3258716	0	1	0
3258717	0	1	0
3258718	0	1	0
3258719	0	1	0
3258720	0	1	0
3258721	0	1	0
3258722	0	1	0
3258723	0	1	0
3258724	0	1	0
3258725	0	0	0
3258726	0	0	0
3258727	0	0	0
3258728	0	0	0
3258729	0	0	0
3258730	0	0	0
3258731	0	0	0
3258732	0	0	0
3258733	0	0	0
3258734	0	0	0
3258735	0	0	0
3258736	0	0	0
3258737	0	0	0
3258738	0	0	0
3258739	0	0	0
3258740	0	0	0
3258741	0	0	0
3258742	0	0	0
3258743	0	0	0
3258744	0	0	0
3258745	0	0	0
3258746	0	0	0
3258747	0	0	0
3258748	0	0	0
3258749	0	0	0
3258750	0	0	0
3258751	0	0	0
3258752	0	0	0
3258753	0	0	0
3258754	0	0	0
3258755	0	0	0
3258756	0	0	0
3258757	0	0	0
3258758	0	0	0
3258759	0	0	0
3258760	0	0	0
3258761	0	0	0
3258762	0	0	0
3258763	0	0	0
3258764	0	0	0
3258765	0	0	0
3258766	0	0	0
3258767	0	0	0
3258768	0	0	0
3258769	0	0	0
3258770	0	0	0
3258771	0	0	0
3258772	0	0	0
3258773	0	0	0
3258774	0	0	0
3258775	0	0	0
3258776	0	0	0
3258777	0	0	0
3258778	0	0	0
3258779	0	0	0
3258780	0	0	0
3258781	0	0	0
3258782	0	0	0
3258783	0	0	0
3258784	0	0	0
3258785	0	0	0
3258786	0	0	0
3258787	0	0	0
3258788	0	0	0
3258789	0	0	0
3258790	0	0	0
3258791	0	0	0
3258792	0	0	0
3258793	0	0	0
3258794	0	0	0
3258795	0	0	0
3258796	0	0	0
3258797	0	0	0
3258798	0	0	0
3258799	0	0	0
3258800	0	0	0
3258801	0	0	0
3258802	0	0	0
3258803	0	0	0
3258804	0	0	0
3258805	0	0	0
3258806	0	0	0
3258807	0	0	0
3258808	1	0	0
3258809	1	0	0
3258810	1	0	0
3258811	1	0	0
3258812	1	0	0
3258813	1	0	0
3258814	1	0	1
3258815	1	0	1
3258816	1	0	1
3258817	1	0	1
3258818	1	0	1
3258819	1	0	1
3258820	1	0	1
3258821	1	0	1
3258822	1	0	1
3258823	1	0	1
3258824	1	0	1
3258825	1	0	1
3258826	1	0	1
3258827	1	0	1
3258828	1	0	1
3258829	1	0	1
3258830	1	0	1
3258831	1	0	1
3258832	1	0	1
3258833	1	0	1
3258834	1	0	1
3258835	1	0	1
3258836	1	0	1
3258837	1	0	1
3258838	1	0	1
3258839	1	0	1
3258840	1	0	1
3258841	1	0	1
3258842	1	0	1
3258843	1	0	1
3258844	1	0	1
3258845	1	0	1
3258846	1	1	1
3258847	1	1	1
3258848	1	1	1
3258849	1	1	1
3258850	1	1	1
3258851	1	1	1
3258852	1	1	1
3258853	1	1	1
3258854	1	1	1
3258855	1	1	1
3258856	1	1	1
3258857	1	1	1
3258858	1	1	1
3258859	1	1	1
3258860	1	1	1
3258861	1	1	1
3258862	3	1	1
3258863	3	1	1
3258864	3	1	1
3258865	3	1	1
3258866	3	1	1
3258867	3	1	1
3258868	3	1	1
3258869	3	1	1
3258870	3	1	1
3258871	3	1	1
3258872	2	1	1
3258873	2	1	1
3258874	2	1	1
3258875	2	1	1
3258876	2	1	1
3258877	2	1	1
3258878	2	1	1
3258879	2	1	1
3258880	2	1	1
3258881	2	2	1
3258882	2	2	1
3258883	2	2	1
3258884	2	2	1
3258885	2	2	1
3258886	2	2	1
3258887	2	2	1
3258888	2	2	1
3258889	2	2	1
3258890	2	2	0
3258891	2	2	0
3258892	2	2	0
3258893	2	2	0
3258894	2	2	0
3258895	2	2	0
3258896	2	2	0
3258897	2	2	0
3258898	2	2	0
3258899	0	2	0
3258900	0	2	0
3258901	0	3	0
3258902	0	3	0
3258903	1	3	0
3258904	1	3	0
3258905	1	3	0
3258906	1	3	0
3258907	1	3	0
3258908	1	3	0
3258909	1	3	0
3258910	1	3	0
3258911	1	3	0
3258912	1	3	0
3258913	1	3	0
3258914	1	3	0
3258915	1	3	0
3258916	1	3	0
3258917	1	3	0
3258918	1	3	0
3258919	1	3	0
3258920	1	3	0
3258921	1	3	0
3258922	1	3	0
3258923	1	2	0
3258924	1	2	0
3258925	1	2	0
3258926	1	2	0
3258927	1	2	0
3258928	1	2	0
3258929	1	2	0
3258930	1	2	0
3258931	1	2	0
3258932	1	2	0
3258933	1	2	0
3258934	1	2	0
3258935	1	2	0
3258936	1	2	0
3258937	1	2	0
3258938	1	2	0
3258939	1	2	0
3258940	1	2	0
3258941	1	2	0
3258942	1	2	0
3258943	1	2	0
3258944	1	2	0
3258945	1	2	0
3258946	1	2	0
3258947	1	2	0
3258948	1	2	0
3258949	1	2	0
3258950	1	2	0
3258951	1	2	0
3258952	1	2	0
3258953	1	2	0
3258954	1	2	0
3258955	1	2	0
3258956	1	2	0
3258957	1	2	0
3258958	1	1	0
3258959	1	1	0
3258960	1	1	0
3258961	1	1	0
3258962	1	1	0
3258963	1	1	0
3258964	1	1	0
3258965	1	1	0
3258966	1	1	0
3258967	1	1	0
3258968	1	1	0
3258969	1	1	0
3258970	1	1	0
3258971	1	1	0
3258972	1	1	0
3258973	1	1	0
3258974	1	1	0
3258975	1	1	0
3258976	1	1	0
3258977	2	1	0
3258978	2	0	0
3258979	1	0	0
3258980	1	0	0
3258981	1	0	0
3258982	1	0	0
3258983	1	0	0
3258984	1	0	0
3258985	1	0	0
3258986	1	0	0
3258987	1	0	0
3258988	1	0	0
3258989	1	0	0
3258990	1	0	0
3258991	1	0	0
3258992	1	0	0
3258993	1	0	0
3258994	1	0	0
3258995	1	0	0
3258996	1	0	0
3258997	1	0	0
3258998	1	0	0
3258999	1	0	0
3259000	1	0	0
3259001	1	0	0
3259002	1	0	1
3259003	1	0	1
3259004	1	0	1
3259005	1	0	1
3259006	1	0	1
3259007	1	0	1
3259008	1	0	1
3259009	1	0	1
3259010	1	0	1
3259011	1	0	1
3259012	1	0	1
3259013	1	0	1
3259014	1	0	1
3259015	1	0	1
3259016	1	0	1
3259017	1	0	1
3259018	1	0	1
3259019	1	0	1
3259020	1	0	1
3259021	1	0	1
3259022	1	0	1
3259023	1	0	1
3259024	1	0	1
3259025	1	0	1
3259026	1	0	1
3259027	1	0	1
3259028	1	0	1
3259029	1	0	1
3259030	1	0	1
3259031	1	0	1
3259032	1	0	1
3259033	1	0	1
3259034	1	0	1
3259035	1	0	1
3259036	1	0	1
3259037	1	0	1
3259038	1	0	1
3259039	1	0	1
3259040	1	0	1
3259041	1	0	1
3259042	1	0	1
3259043	1	0	1
3259044	1	0	1
3259045	1	0	1
3259046	1	0	1
3259047	1	0	1
3259048	1	0	1
3259049	1	0	0
3259050	1	0	0
3259051	1	0	0
3259052	1	0	0
3259053	1	0	0
3259054	0	0	0
3259055	0	0	0
3259056	0	0	0
3259057	0	0	0
3259058	0	0	0
3259059	0	0	0
3259060	0	0	0
3259061	0	0	0
3259062	0	0	0
3259063	0	0	0
3259064	0	0	0
3259065	0	0	0
3259066	0	0	0
3259067	0	0	0
3259068	0	0	0
3259069	0	0	0
3259070	0	0	0
3259071	0	0	0
3259072	0	0	0
3259073	0	0	0
3259074	0	0	0
3259075	0	0	0
3259076	0	0	0
3259077	0	0	0
3259078	0	0	0
3259079	0	0	0
3259080	0	0	0
3259081	0	0	0
3259082	0	0	0
3259083	0	0	0
3259084	0	0	0
3259085	0	0	0
3259086	0	0	0
3259087	0	0	1
3259088	0	0	1
3259089	0	0	1
3259090	0	0	1
3259091	0	0	1
3259092	0	0	1
3259093	0	2	1
3259094	0	2	1
3259095	0	2	1
3259096	0	2	1
3259097	0	2	1
3259098	0	2	1
3259099	0	2	1
3259100	0	2	1
3259101	0	2	1
3259102	0	2	1
3259103	0	2	1
3259104	0	2	1
3259105	0	2	1
3259106	0	2	1
3259107	0	2	1
3259108	0	2	1
3259109	0	2	1
3259110	0	2	1
3259111	0	2	1
3259112	0	2	1
3259113	0	2	1
3259114	0	2	1
3259115	0	2	1
3259116	0	2	1
3259117	0	2	1
3259118	0	2	1
3259119	0	2	1
3259120	0	2	1
3259121	0	2	2
3259122	0	2	2
3259123	0	2	2
3259124	0	2	2
3259125	0	2	2
3259126	0	2	2
3259127	0	2	2
3259128	0	2	2
3259129	0	2	2
3259130	0	2	2
3259131	0	2	2
3259132	0	2	2
3259133	0	2	2
3259134	0	2	2
3259135	0	2	3
3259136	0	2	3
3259137	0	2	3
3259138	0	2	3
3259139	0	2	3
3259140	0	2	3
3259141	0	2	3
3259142	0	2	3
3259143	0	2	2
3259144	0	2	2
3259145	0	2	2
3259146	0	2	2
3259147	0	2	2
3259148	0	2	2
3259149	0	2	3
3259150	0	2	3
3259151	0	2	3
3259152	0	2	3
3259153	0	2	3
3259154	0	2	3
3259155	0	2	3
3259156	0	2	3
3259157	0	2	3
3259158	0	2	3
3259159	0	2	3
3259160	0	2	3
3259161	0	2	3
3259162	0	2	3
3259163	0	2	3
3259164	0	2	3
3259165	0	2	3
3259166	0	2	3
3259167	0	2	3
3259168	0	2	3
3259169	0	2	3
3259170	0	0	3
3259171	0	0	3
3259172	0	0	3
3259173	0	0	3
3259174	0	0	3
3259175	0	0	3
3259176	0	0	3
3259177	0	0	3
3259178	0	0	3
3259179	0	0	3
3259180	0	0	3
3259181	0	0	3
3259182	0	0	3
3259183	0	0	3
3259184	0	0	3
3259185	0	0	3
3259186	0	0	3
3259187	0	0	3
3259188	0	0	3
3259189	0	0	3
3259190	0	0	3
3259191	0	0	3
3259192	0	0	3
3259193	0	0	3
3259194	0	0	3
3259195	0	0	3
3259196	0	0	3
3259197	0	0	3
3259198	0	0	2
3259199	0	0	2
3259200	0	0	2
3259201	0	0	1
3259202	0	0	1
3259203	0	0	1
3259204	0	0	1
3259205	0	0	1
3259206	0	0	1
3259207	0	0	1
3259208	0	0	1
3259209	0	0	1
3259210	0	0	1
3259211	0	0	1
3259212	0	0	1
3259213	0	0	1
3259214	0	0	1
3259215	0	0	1
3259216	0	0	1
3259217	0	0	1
3259218	0	0	1
3259219	0	0	1
3259220	0	0	1
3259221	0	0	1
3259222	0	0	1
3259223	0	0	1
3259224	0	0	1
3259225	0	0	1
3259226	0	0	0
3259227	0	1	0
3259228	0	1	0
3259229	0	1	0
3259230	0	1	0
3259231	0	1	0
3259232	0	1	0
3259233	0	1	0
3259234	0	1	0
3259235	0	2	0
3259236	0	2	0
3259237	0	2	0
3259238	0	2	0
3259239	0	2	0
3259240	0	2	0
3259241	0	2	0
3259242	0	2	0
3259243	0	2	0
3259244	0	2	0
3259245	0	2	0
3259246	0	2	0
3259247	0	2	0
3259248	0	2	0
3259249	0	2	0
3259250	0	2	0
3259251	0	2	0
3259252	0	2	0
3259253	0	2	0
3259254	0	2	0
3259255	0	2	0
3259256	0	3	0
3259257	0	3	0
3259258	0	3	0
3259259	0	3	0
3259260	0	3	0
3259261	0	3	0
3259262	0	3	0
3259263	0	3	0
3259264	0	3	0
3259265	0	3	0
3259266	0	3	0
3259267	0	3	0
3259268	0	3	0
3259269	0	3	0
3259270	0	3	0
3259271	0	3	0
3259272	0	3	0
3259273	0	3	0
3259274	0	3	0
3259275	0	3	0
3259276	0	3	0
3259277	0	3	0
3259278	0	3	0
3259279	0	3	0
3259280	0	3	0
3259281	0	3	0
3259282	0	3	0
3259283	0	3	0
3259284	0	3	0
3259285	0	3	0
3259286	0	3	0
3259287	0	3	0
3259288	0	3	0
3259289	0	3	0
3259290	0	3	0
3259291	0	3	0
3259292	0	3	0
3259293	0	3	0
3259294	0	3	0
3259295	0	3	0
3259296	0	3	1
3259297	0	3	1
3259298	0	3	1
3259299	0	3	1
3259300	0	3	1
3259301	0	3	1
3259302	0	3	1
3259303	0	3	1
3259304	0	2	1
3259305	0	2	1
3259306	0	2	1
3259307	0	1	1
3259308	0	1	1
3259309	0	1	1
3259310	0	1	1
3259311	0	1	1
3259312	0	1	1
3259313	0	1	1
3259314	0	1	1
3259315	0	1	1
3259316	0	1	1
3259317	0	1	1
3259318	0	1	1
3259319	0	1	1
3259320	0	1	1
3259321	0	1	1
3259322	0	1	1
3259323	0	1	1
3259324	0	1	1
3259325	0	1	1
3259326	0	1	1
3259327	0	1	1
3259328	0	1	1
3259329	0	1	1
3259330	0	1	1
3259331	0	1	1
3259332	0	1	1
3259333	0	0	1
3259334	0	0	1
3259335	0	0	1
3259336	0	0	1
3259337	0	0	1
3259338	0	0	1
3259339	0	0	1
3259340	0	0	1
3259341	0	0	1
3259342	0	0	1
3259343	0	0	1
3259344	0	0	1
3259345	0	0	1
3259346	0	0	1
3259347	0	0	1
3259348	0	0	1
3259349	0	0	1
3259350	0	0	1
3259351	0	0	1
3259352	0	0	1
3259353	0	0	1
3259354	0	0	1
3259355	0	0	1
3259356	0	0	1
3259357	0	0	1
3259358	0	0	2
3259359	0	0	2
3259360	0	0	2
3259361	0	0	2
3259362	0	0	2
3259363	0	0	2
3259364	0	0	2
3259365	0	0	2
3259366	0	0	2
3259367	0	0	2
3259368	0	0	2
3259369	0	0	2
3259370	0	0	2
3259371	0	0	2
3259372	0	0	1
3259373	0	0	1
3259374	0	0	1
3259375	0	0	1
3259376	0	0	1
3259377	0	0	1
3259378	0	0	1
3259379	0	0	1
3259380	0	0	1
3259381	0	0	1
3259382	0	0	1
3259383	0	0	1
3259384	0	0	1
3259385	0	0	1
3259386	0	0	1
3259387	0	0	1
3259388	0	0	1
3259389	0	0	1
3259390	0	0	1
3259391	0	0	1
3259392	0	0	1
3259393	0	0	1
3259394	0	0	1
3259395	0	0	1
3259396	0	0	1
3259397	0	0	1
3259398	0	0	1
3259399	0	0	1
3259400	0	0	1
3259401	0	0	1
3259402	0	0	1
3259403	0	0	1
3259404	0	0	1
3259405	0	0	1
3259406	0	0	1
3259407	0	0	1
3259408	0	0	1
3259409	0	0	1
3259410	0	0	1
3259411	0	0	1
3259412	0	0	1
3259413	0	0	1
3259414	0	0	1
3259415	0	0	1
3259416	0	0	1
3259417	0	0	1
3259418	0	0	1
3259419	0	0	1
3259420	0	0	1
3259421	0	0	1
3259422	0	0	1
3259423	0	0	1
3259424	0	0	1
3259425	0	0	1
3259426	0	0	1
3259427	0	0	1
3259428	0	0	1
3259429	0	0	1
3259430	0	0	1
3259431	0	0	1
3259432	0	0	1
3259433	0	0	1
3259434	0	0	1
3259435	0	0	0
3259436	0	0	0
3259437	0	0	0
3259438	0	0	0
3259439	0	0	0
3259440	0	0	0
3259441	0	0	0
3259442	0	0	0
3259443	0	0	0
3259444	0	0	0
3259445	0	0	0
3259446	0	0	0
3259447	0	0	0
3259448	0	0	0
3259449	0	0	0
3259450	0	0	0
3259451	0	0	0
3259452	0	0	0
3259453	0	0	0
3259454	0	0	0
3259455	0	0	0
3259456	0	0	0
3259457	0	0	0
3259458	0	0	0
3259459	0	0	0
3259460	0	0	0
3259461	0	0	0
3259462	0	0	0
3259463	0	0	0
3259464	0	0	0
3259465	0	0	0
3259466	0	0	0
3259467	0	0	0
3259468	0	0	0
3259469	0	0	0
3259470	0	0	0
3259471	0	0	0
3259472	0	0	0
3259473	0	0	0
3259474	0	0	0
3259475	0	0	0
3259476	0	0	0
3259477	0	0	0
3259478	0	0	0
3259479	0	0	0
3259480	0	0	0
3259481	0	0	0
3259482	0	0	0
3259483	0	0	1
3259484	0	0	1
3259485	0	0	1
3259486	0	0	1
3259487	0	1	1
3259488	0	1	1
3259489	0	1	1
3259490	0	1	1
3259491	0	1	1
3259492	0	1	1
3259493	0	1	1
3259494	0	1	1
3259495	0	1	1
3259496	0	1	1
3259497	0	1	1
3259498	0	1	1
3259499	0	1	1
3259500	0	1	1
3259501	0	1	1
3259502	0	1	1
3259503	0	1	1
3259504	0	1	1
3259505	0	1	1
3259506	0	1	1
3259507	0	1	1
3259508	0	1	1
3259509	0	1	1
3259510	0	1	1
3259511	0	1	1
3259512	0	1	1
3259513	0	1	1
3259514	0	1	1
3259515	0	1	1
3259516	0	1	1
3259517	0	1	1
3259518	0	1	1
3259519	0	1	1
3259520	0	1	1
3259521	0	2	1
3259522	0	2	1
3259523	0	2	1
3259524	0	2	1
3259525	0	2	1
3259526	0	2	1
3259527	0	2	1
3259528	0	2	1
3259529	0	2	1
3259530	0	2	1
3259531	0	2	1
3259532	0	2	1
3259533	0	2	1
3259534	0	2	1
3259535	0	2	1
3259536	0	2	1
3259537	0	2	1
3259538	0	2	1
3259539	0	2	1
3259540	0	2	1
3259541	0	2	1
3259542	0	2	1
3259543	0	2	1
3259544	0	2	1
3259545	0	2	1
3259546	0	2	1
3259547	0	2	1
3259548	0	2	1
3259549	0	2	1
3259550	0	2	1
3259551	0	2	1
3259552	0	2	1
3259553	0	2	1
3259554	0	2	1
3259555	0	2	1
3259556	0	2	1
3259557	0	2	1
3259558	0	2	1
3259559	0	2	1
3259560	0	2	0
3259561	0	2	0
3259562	0	2	0
3259563	0	1	0
3259564	0	1	0
3259565	0	1	0
3259566	0	1	0
3259567	0	1	0
3259568	0	1	0
3259569	0	1	0
3259570	0	1	0
3259571	0	1	0
3259572	0	1	0
3259573	0	1	0
3259574	0	1	0
3259575	0	1	0
3259576	0	1	0
3259577	0	1	0
3259578	0	1	1
3259579	0	1	1
3259580	0	1	1
3259581	0	1	1
3259582	0	1	1
3259583	0	1	1
3259584	0	1	1
3259585	0	1	1
3259586	0	1	1
3259587	0	0	1
3259588	0	0	1
3259589	0	0	1
3259590	0	0	1
3259591	0	0	1
3259592	0	0	1
3259593	0	0	1
3259594	0	0	1
3259595	0	0	1
3259596	0	0	1
3259597	0	0	1
3259598	0	0	1
3259599	1	0	1
3259600	1	0	1
3259601	1	0	1
3259602	1	0	1
3259603	1	0	1
3259604	1	0	1
3259605	1	0	1
3259606	1	0	1
3259607	1	0	1
3259608	1	0	1
3259609	1	0	1
3259610	1	0	1
3259611	1	0	1
3259612	1	0	1
3259613	1	0	1
3259614	1	0	1
3259615	1	0	1
3259616	1	0	1
3259617	1	0	1
3259618	1	0	1
3259619	1	0	1
3259620	1	0	1
3259621	1	0	1
3259622	1	0	1
3259623	1	0	1
3259624	1	0	1
3259625	1	0	1
3259626	1	0	1
3259627	1	0	1
3259628	1	0	1
3259629	1	0	1
3259630	1	0	1
3259631	1	0	1
3259632	1	0	1
3259633	1	0	1
3259634	1	0	1
3259635	1	0	1
3259636	1	0	1
3259637	1	0	1
3259638	1	0	1
3259639	1	0	1
3259640	1	0	1
3259641	1	0	1
3259642	1	0	1
3259643	2	0	1
3259644	2	0	1
3259645	2	0	1
3259646	2	1	1
3259647	2	1	1
3259648	2	1	1
3259649	2	1	1
3259650	2	1	1
3259651	2	1	1
3259652	2	1	1
3259653	2	1	1
3259654	2	1	0
3259655	2	1	0
3259656	2	1	0
3259657	2	1	0
3259658	2	1	0
3259659	2	1	0
3259660	2	1	0
3259661	2	1	0
3259662	2	1	0
3259663	2	1	0
3259664	2	1	0
3259665	2	1	0
3259666	2	2	0
3259667	2	2	0
3259668	2	2	0
3259669	2	2	0
3259670	2	2	0
3259671	2	2	0
3259672	2	2	0
3259673	2	2	0
3259674	2	2	0
3259675	2	2	0
3259676	1	2	0
3259677	2	3	2
3259678	2	3	4
3259679	2	4	4
3259680	2	4	4
3259681	2	4	4
3259682	2	4	4
3259683	2	4	4
3259684	2	4	4
3259685	2	4	4
3259686	2	4	4
3259687	2	4	4
3259688	2	4	4
3259689	2	4	4
3259690	2	4	4
3259691	2	4	4
3259692	2	4	4
3259693	2	4	4
3259694	2	4	4
3259695	2	4	4
3259696	2	4	4
3259697	2	4	4
3259698	2	4	4
3259699	2	4	4
3259700	2	4	4
3259701	2	4	4
3259702	2	4	4
3259703	2	4	4
3259704	2	4	4
3259705	2	4	4
3259706	2	4	4
3259707	2	4	4
3259708	2	4	4
3259709	2	4	4
3259710	2	4	4
3259711	2	4	4
3259712	2	4	4
3259713	2	4	4
3259714	2	4	4
3259715	2	4	4
3259716	2	4	4
3259717	2	4	4
3259718	2	4	4
3259719	1	4	4
3259720	1	4	4
3259721	2	4	4
3259722	2	3	4
3259723	2	3	4
3259724	2	4	4
3259725	2	4	4
3259726	2	4	4
3259727	2	4	4
3259728	2	4	4
3259729	2	4	4
3259730	2	4	4
3259731	2	4	4
3259732	2	4	4
3259733	2	4	4
3259734	2	4	4
3259735	2	4	4
3259736	2	4	4
3259737	1	4	4
3259738	1	4	4
3259739	1	4	4
3259740	1	4	4
3259741	1	4	4
3259742	1	4	4
3259743	1	3	4
3259744	1	3	4
3259745	1	3	4
3259746	1	3	4
3259747	1	3	3
3259748	1	3	3
3259749	1	3	3

## Sheet: Fig. 7d
Genomic position	Read coverage 1	Read coverage 2	Read coverage 3
709690	0	0	0
709691	0	0	0
709692	0	0	0
709693	0	0	0
709694	0	0	0
709695	0	0	0
709696	0	0	0
709697	0	0	0
709698	0	0	0
709699	0	0	0
709700	0	0	0
709701	0	0	0
709702	0	0	0
709703	0	0	0
709704	0	0	0
709705	0	0	0
709706	0	0	0
709707	0	0	0
709708	0	0	0
709709	0	0	0
709710	0	0	0
709711	0	0	0
709712	0	0	0
709713	0	0	0
709714	0	0	0
709715	0	0	0
709716	0	0	0
709717	0	0	0
709718	0	0	0
709719	0	0	0
709720	0	0	0
709721	0	0	0
709722	0	0	0
709723	0	0	0
709724	0	0	0
709725	0	0	0
709726	0	0	0
709727	0	0	0
709728	0	0	0
709729	0	0	0
709730	0	0	0
709731	0	0	0
709732	0	0	0
709733	0	0	0
709734	0	0	0
709735	0	0	0
709736	0	0	0
709737	0	0	0
709738	0	0	0
709739	0	0	0
709740	0	0	0
709741	0	0	0
709742	0	0	0
709743	0	0	0
709744	0	0	0
709745	0	0	0
709746	0	0	0
709747	0	0	0
709748	0	0	0
709749	0	0	0
709750	0	0	0
709751	0	0	0
709752	0	0	0
709753	0	0	0
709754	0	0	0
709755	0	0	0
709756	0	0	0
709757	0	0	0
709758	0	0	0
709759	0	0	0
709760	0	0	0
709761	0	0	0
709762	0	0	0
709763	0	0	0
709764	0	0	0
709765	0	0	0
709766	0	0	0
709767	0	0	0
709768	0	0	0
709769	0	0	0
709770	0	0	0
709771	0	0	0
709772	0	0	0
709773	0	0	0
709774	0	0	0
709775	0	0	0
709776	0	0	0
709777	0	0	0
709778	0	0	0
709779	0	0	0
709780	0	0	0
709781	0	0	0
709782	0	0	0
709783	0	0	0
709784	0	0	0
709785	0	0	0
709786	0	0	0
709787	0	0	0
709788	0	0	0
709789	0	0	0
709790	0	0	0
709791	0	0	0
709792	0	0	0
709793	0	0	0
709794	0	0	0
709795	0	0	0
709796	0	0	0
709797	0	0	0
709798	0	0	0
709799	0	0	0
709800	0	0	0
709801	0	0	0
709802	0	0	0
709803	0	0	0
709804	0	0	0
709805	0	0	0
709806	0	0	0
709807	0	0	0
709808	0	0	0
709809	0	0	0
709810	0	0	0
709811	0	0	0
709812	0	0	0
709813	0	0	0
709814	0	0	0
709815	0	0	0
709816	0	0	0
709817	0	0	0
709818	0	0	0
709819	0	0	0
709820	0	0	0
709821	0	0	0
709822	0	0	0
709823	0	0	0
709824	0	0	1
709825	0	0	1
709826	0	0	1
709827	0	0	1
709828	0	0	2
709829	0	0	2
709830	0	0	2
709831	0	0	2
709832	0	0	2
709833	0	0	2
709834	0	0	2
709835	0	0	2
709836	0	0	2
709837	0	0	4
709838	0	0	4
709839	0	0	4
709840	0	0	4
709841	0	0	4
709842	0	0	4
709843	0	0	4
709844	0	0	5
709845	0	0	5
709846	0	0	5
709847	0	0	5
709848	0	0	5
709849	0	0	5
709850	0	0	5
709851	0	0	5
709852	0	0	5
709853	1	0	5
709854	1	0	6
709855	1	0	6
709856	1	0	6
709857	1	0	6
709858	1	0	6
709859	1	0	6
709860	1	0	6
709861	1	0	6
709862	1	0	6
709863	1	0	6
709864	1	0	6
709865	1	0	6
709866	1	0	6
709867	1	0	6
709868	1	0	6
709869	1	0	6
709870	1	0	6
709871	1	0	6
709872	1	0	6
709873	1	0	6
709874	1	0	6
709875	1	0	6
709876	1	0	6
709877	1	0	6
709878	1	0	6
709879	1	1	6
709880	1	1	6
709881	1	1	6
709882	1	1	6
709883	1	1	6
709884	1	1	6
709885	1	1	6
709886	1	1	6
709887	1	1	6
709888	1	1	6
709889	1	1	6
709890	1	1	6
709891	1	1	6
709892	1	1	6
709893	1	1	4
709894	1	1	4
709895	1	1	4
709896	1	1	4
709897	1	1	4
709898	1	1	4
709899	1	1	4
709900	1	1	4
709901	1	1	4
709902	1	1	3
709903	1	1	3
709904	1	1	3
709905	1	1	2
709906	1	1	2
709907	1	1	2
709908	1	1	2
709909	1	1	2
709910	1	1	2
709911	1	1	2
709912	1	1	2
709913	1	1	2
709914	1	1	2
709915	1	1	2
709916	1	1	2
709917	1	1	2
709918	1	1	2
709919	1	1	2
709920	1	1	2
709921	1	1	2
709922	1	1	2
709923	1	1	2
709924	1	1	2
709925	1	1	2
709926	1	1	2
709927	1	1	2
709928	1	1	2
709929	1	1	2
709930	0	2	1
709931	0	2	1
709932	0	2	1
709933	0	2	1
709934	0	2	1
709935	0	2	1
709936	0	2	1
709937	0	2	1
709938	0	2	1
709939	0	2	1
709940	0	2	1
709941	0	2	1
709942	0	2	1
709943	0	2	1
709944	0	2	1
709945	0	2	1
709946	0	2	1
709947	0	2	1
709948	0	2	1
709949	0	2	1
709950	0	2	2
709951	0	2	2
709952	0	2	2
709953	0	2	2
709954	0	2	2
709955	0	1	2
709956	0	1	2
709957	0	1	2
709958	0	1	2
709959	0	1	2
709960	0	1	2
709961	0	1	2
709962	0	1	2
709963	1	1	2
709964	1	1	2
709965	1	1	2
709966	1	1	2
709967	1	1	2
709968	1	1	2
709969	1	2	2
709970	2	2	3
709971	2	2	3
709972	2	2	3
709973	2	2	3
709974	2	3	3
709975	2	3	3
709976	2	3	3
709977	2	3	3
709978	2	3	3
709979	2	3	3
709980	2	3	3
709981	2	3	3
709982	2	3	3
709983	2	3	3
709984	2	3	3
709985	2	3	3
709986	2	3	3
709987	2	3	3
709988	2	3	3
709989	2	3	3
709990	2	3	3
709991	2	3	2
709992	2	3	2
709993	2	3	2
709994	2	3	2
709995	2	3	2
709996	2	3	2
709997	2	3	2
709998	2	3	2
709999	2	3	2
710000	2	3	2
710001	2	3	2
710002	2	3	2
710003	2	3	2
710004	2	3	2
710005	2	3	2
710006	2	2	2
710007	2	2	2
710008	2	2	2
710009	2	2	2
710010	2	2	2
710011	2	2	2
710012	2	2	2
710013	2	2	2
710014	2	2	2
710015	2	2	2
710016	2	2	2
710017	3	2	2
710018	3	2	2
710019	3	2	2
710020	3	2	2
710021	3	2	2
710022	3	2	2
710023	4	2	2
710024	4	2	1
710025	4	2	1
710026	4	2	1
710027	4	2	1
710028	4	2	1
710029	4	2	1
710030	4	2	1
710031	4	2	1
710032	4	2	1
710033	4	2	1
710034	4	2	1
710035	4	2	1
710036	4	2	1
710037	4	2	1
710038	4	2	1
710039	4	1	1
710040	3	1	1
710041	3	1	1
710042	3	1	2
710043	3	1	2
710044	3	1	2
710045	3	0	2
710046	3	0	2
710047	2	0	1
710048	2	0	1
710049	2	0	1
710050	2	0	1
710051	2	0	1
710052	2	0	1
710053	2	0	1
710054	2	0	1
710055	2	0	1
710056	2	0	1
710057	2	0	1
710058	2	0	1
710059	2	0	1
710060	2	0	1
710061	2	0	1
710062	2	0	1
710063	2	0	3
710064	2	0	3
710065	2	0	4
710066	2	0	4
710067	2	0	4
710068	2	0	4
710069	2	0	4
710070	2	0	4
710071	3	0	4
710072	3	0	4
710073	3	0	4
710074	3	0	4
710075	4	0	4
710076	4	0	4
710077	4	0	4
710078	4	0	4
710079	4	0	4
710080	4	0	4
710081	4	0	4
710082	4	0	4
710083	4	0	4
710084	4	2	4
710085	4	2	4
710086	4	2	5
710087	4	2	5
710088	4	2	5
710089	4	2	5
710090	5	2	5
710091	6	7	7
710092	8	9	9
710093	10	12	15
710094	10	12	15
710095	10	13	16
710096	10	13	16
710097	10	15	16
710098	10	16	16
710099	10	16	16
710100	9	16	16
710101	9	17	16
710102	9	17	16
710103	9	17	16
710104	9	17	16
710105	9	17	16
710106	9	17	18
710107	9	18	18
710108	9	20	18
710109	9	23	19
710110	10	27	20
710111	11	37	27
710112	20	77	46
710113	31	90	58
710114	32	92	59
710115	33	95	63
710116	34	95	63
710117	34	95	64
710118	35	95	64
710119	35	96	65
710120	35	96	65
710121	35	96	65
710122	35	96	66
710123	35	96	66
710124	35	96	66
710125	37	97	67
710126	37	100	70
710127	37	102	70
710128	37	102	71
710129	37	102	71
710130	37	102	71
710131	36	102	71
710132	36	102	71
710133	36	102	71
710134	36	102	71
710135	36	102	71
710136	36	102	71
710137	37	102	71
710138	37	103	71
710139	38	103	71
710140	38	102	68
710141	38	102	68
710142	36	102	68
710143	36	102	68
710144	35	100	69
710145	35	97	66
710146	35	96	66
710147	35	95	65
710148	34	95	65
710149	34	95	64
710150	34	95	64
710151	34	94	64
710152	33	93	64
710153	33	93	64
710154	33	93	64
710155	33	93	64
710156	32	92	64
710157	32	92	62
710158	32	92	61
710159	32	92	61
710160	32	92	61
710161	32	90	61
710162	31	90	61
710163	31	89	59
710164	31	89	58
710165	31	89	58
710166	31	89	57
710167	31	89	57
710168	31	89	57
710169	31	88	57
710170	31	88	57
710171	30	88	57
710172	30	88	57
710173	30	88	57
710174	30	87	56
710175	30	86	56
710176	30	86	56
710177	30	86	56
710178	30	85	56
710179	30	85	56
710180	30	85	56
710181	30	85	56
710182	30	85	56
710183	30	85	54
710184	30	83	54
710185	30	81	54
710186	30	78	52
710187	29	72	49
710188	27	64	43
710189	15	19	18
710190	2	5	4
710191	1	2	0
710192	1	0	0
710193	0	0	0
710194	0	0	0
710195	0	0	0
710196	0	0	0
710197	0	0	0
710198	0	0	0
710199	0	0	0
710200	0	0	0
710201	0	0	0
710202	0	0	0
710203	0	0	0
710204	0	0	0
710205	0	0	0
710206	0	0	0
710207	0	0	0
710208	0	0	0
710209	0	0	0
710210	0	0	0
710211	0	0	0
710212	0	0	0
710213	0	0	0
710214	0	0	0
710215	0	0	0
710216	0	0	0
710217	0	0	0
710218	1	0	0
710219	1	0	0
710220	1	0	0
710221	1	0	0
710222	1	0	0
710223	1	0	0
710224	1	0	0
710225	1	0	0
710226	1	0	0
710227	1	0	0
710228	1	0	0
710229	1	0	0
710230	1	0	0
710231	1	0	0
710232	1	0	0
710233	1	0	0
710234	1	0	0
710235	1	0	0
710236	1	0	0
710237	1	0	0
710238	1	0	0
710239	1	0	0
710240	1	0	0
710241	1	0	0
710242	1	0	0
710243	1	0	0
710244	1	0	0
710245	1	0	0
710246	1	0	0
710247	1	0	0
710248	1	0	0
710249	1	0	0
710250	1	0	0
710251	1	0	0
710252	1	0	0
710253	1	0	0
710254	1	0	0
710255	1	0	0
710256	1	0	0
710257	1	0	0
710258	1	0	0
710259	1	0	0
710260	1	0	0
710261	1	0	0
710262	1	0	0
710263	1	0	0
710264	1	0	0
710265	1	0	0
710266	1	0	0
710267	1	0	0
710268	1	0	0
710269	1	0	0
710270	1	0	0
710271	1	0	0
710272	1	0	0
710273	1	0	0
710274	1	0	0
710275	1	0	0
710276	1	0	0
710277	1	0	0
710278	1	0	0
710279	1	0	0
710280	1	0	0
710281	1	0	0
710282	1	0	0
710283	1	0	0
710284	1	0	0
710285	1	0	0
710286	1	1	0
710287	1	1	0
710288	1	1	0
710289	1	1	0
710290	1	1	0
710291	0	1	0

## Sheet: Fig. 8b
rpsA				rpsL				uspA
Genomic position	Stat./LB read coverage	Exp./DMEM read coverage		Genomic position	Stat./LB read coverage	Exp./DMEM read coverage		Genomic position	Stat./LB read coverage	Exp./DMEM read coverage
956703	6	106		3727725	60	2499		3880503	0	2
956704	6	106		3727726	59	2468		3880504	0	2
956705	6	106		3727727	58	2462		3880505	0	2
956706	6	106		3727728	57	2468		3880506	0	2
956707	6	105		3727729	57	2463		3880507	0	2
956708	6	105		3727730	58	2424		3880508	0	2
956709	7	105		3727731	58	2424		3880509	0	2
956710	7	105		3727732	57	2411		3880510	0	2
956711	7	104		3727733	57	2414		3880511	0	2
956712	6	104		3727734	57	2404		3880512	0	2
956713	6	107		3727735	54	2374		3880513	0	2
956714	6	107		3727736	55	2373		3880514	0	2
956715	6	107		3727737	55	2387		3880515	0	2
956716	6	106		3727738	54	2385		3880516	0	2
956717	6	106		3727739	54	2383		3880517	0	2
956718	6	107		3727740	54	2355		3880518	0	2
956719	6	108		3727741	53	2354		3880519	0	2
956720	6	107		3727742	53	2357		3880520	0	2
956721	6	107		3727743	53	2354		3880521	0	2
956722	6	107		3727744	52	2342		3880522	0	2
956723	6	106		3727745	51	2339		3880523	0	3
956724	6	108		3727746	50	2344		3880524	0	3
956725	6	108		3727747	50	2343		3880525	1	3
956726	6	109		3727748	50	2343		3880526	3	3
956727	6	109		3727749	49	2337		3880527	7	3
956728	6	109		3727750	49	2327		3880528	9	6
956729	6	109		3727751	49	2327		3880529	47	16
956730	6	107		3727752	49	2313		3880530	47	16
956731	7	106		3727753	49	2306		3880531	47	16
956732	7	106		3727754	49	2299		3880532	47	16
956733	7	106		3727755	49	2296		3880533	47	16
956734	7	103		3727756	49	2294		3880534	48	18
956735	7	101		3727757	49	2294		3880535	48	20
956736	7	99		3727758	48	2282		3880536	48	20
956737	7	98		3727759	48	2296		3880537	51	20
956738	7	99		3727760	47	2295		3880538	52	20
956739	7	95		3727761	46	2300		3880539	53	20
956740	7	96		3727762	46	2295		3880540	53	20
956741	7	94		3727763	46	2282		3880541	54	20
956742	7	94		3727764	46	2282		3880542	55	20
956743	7	93		3727765	46	2295		3880543	55	20
956744	6	91		3727766	45	2294		3880544	56	20
956745	6	90		3727767	44	2281		3880545	58	20
956746	6	90		3727768	43	2277		3880546	58	20
956747	5	93		3727769	43	2277		3880547	58	20
956748	5	93		3727770	43	2272		3880548	59	20
956749	5	92		3727771	44	2268		3880549	60	20
956750	5	90		3727772	42	2276		3880550	60	20
956751	5	87		3727773	42	2265		3880551	62	20
956752	5	84		3727774	42	2266		3880552	62	20
956753	5	84		3727775	42	2260		3880553	63	20
956754	5	84		3727776	42	2256		3880554	63	20
956755	5	84		3727777	43	2257		3880555	63	20
956756	5	83		3727778	42	2259		3880556	63	20
956757	4	82		3727779	42	2257		3880557	63	20
956758	4	82		3727780	41	2259		3880558	63	20
956759	4	81		3727781	41	2243		3880559	63	20
956760	4	80		3727782	40	2250		3880560	63	21
956761	4	78		3727783	40	2251		3880561	65	21
956762	4	72		3727784	40	2263		3880562	65	21
956763	4	72		3727785	41	2273		3880563	65	21
956764	4	71		3727786	40	2266		3880564	65	21
956765	4	71		3727787	41	2254		3880565	65	21
956766	4	70		3727788	41	2241		3880566	65	22
956767	4	70		3727789	41	2247		3880567	66	22
956768	4	73		3727790	41	2238		3880568	66	22
956769	4	72		3727791	41	2240		3880569	66	22
956770	4	71		3727792	41	2237		3880570	66	22
956771	4	71		3727793	41	2228		3880571	67	23
956772	4	71		3727794	41	2222		3880572	69	23
956773	4	71		3727795	41	2208		3880573	70	23
956774	4	71		3727796	41	2208		3880574	73	23
956775	4	71		3727797	41	2207		3880575	156	77
956776	4	71		3727798	42	2214		3880576	180	100
956777	4	71		3727799	42	2213		3880577	195	118
956778	4	71		3727800	42	2204		3880578	198	121
956779	4	71		3727801	42	2212		3880579	198	121
956780	4	71		3727802	42	2200		3880580	203	121
956781	4	71		3727803	41	2194		3880581	203	121
956782	4	73		3727804	41	2196		3880582	209	122
956783	4	73		3727805	41	2194		3880583	210	122
956784	4	73		3727806	41	2200		3880584	212	122
956785	4	74		3727807	40	2195		3880585	215	122
956786	4	74		3727808	37	2190		3880586	217	122
956787	4	73		3727809	37	2195		3880587	218	123
956788	4	75		3727810	35	2181		3880588	219	123
956789	4	75		3727811	35	2179		3880589	230	125
956790	4	75		3727812	34	2167		3880590	244	134
956791	4	75		3727813	33	2150		3880591	248	135
956792	3	75		3727814	32	2125		3880592	257	136
956793	3	76		3727815	32	2108		3880593	259	139
956794	3	76		3727816	32	2092		3880594	260	139
956795	3	76		3727817	31	2080		3880595	262	139
956796	3	76		3727818	31	2070		3880596	267	142
956797	3	76		3727819	31	2078		3880597	267	142
956798	3	76		3727820	31	2077		3880598	270	144
956799	3	76		3727821	30	2064		3880599	272	145
956800	3	76		3727822	30	2062		3880600	272	145
956801	3	76		3727823	30	2067		3880601	273	145
956802	3	76		3727824	29	2058		3880602	274	147
956803	3	77		3727825	29	2040		3880603	276	148
956804	3	76		3727826	28	1995		3880604	282	148
956805	3	77		3727827	28	2001		3880605	284	149
956806	3	76		3727828	26	1955		3880606	291	150
956807	2	76		3727829	26	1940		3880607	291	150
956808	2	75		3727830	26	1899		3880608	291	150
956809	2	75		3727831	25	1851		3880609	291	152
956810	2	75		3727832	25	1832		3880610	291	152
956811	2	75		3727833	23	1800		3880611	291	152
956812	2	75		3727834	22	1787		3880612	291	151
956813	2	74		3727835	22	1771		3880613	291	151
956814	2	73		3727836	21	1766		3880614	291	151
956815	2	73		3727837	21	1763		3880615	291	151
956816	2	74		3727838	21	1756		3880616	291	152
956817	2	74		3727839	21	1770		3880617	291	155
956818	2	76		3727840	21	1775		3880618	292	155
956819	2	79		3727841	21	1769		3880619	292	155
956820	2	79		3727842	22	1753		3880620	295	155
956821	2	79		3727843	22	1746		3880621	295	155
956822	2	79		3727844	20	1736		3880622	297	156
956823	2	79		3727845	20	1737		3880623	297	156
956824	2	79		3727846	21	1732		3880624	299	157
956825	2	80		3727847	21	1699		3880625	299	157
956826	2	82		3727848	21	1698		3880626	299	160
956827	2	82		3727849	21	1688		3880627	299	160
956828	2	82		3727850	22	1678		3880628	299	161
956829	2	82		3727851	21	1673		3880629	299	161
956830	2	82		3727852	21	1675		3880630	300	161
956831	2	82		3727853	21	1673		3880631	302	161
956832	2	82		3727854	21	1671		3880632	302	162
956833	2	82		3727855	20	1657		3880633	303	162
956834	2	82		3727856	20	1636		3880634	303	162
956835	2	81		3727857	22	1639		3880635	305	163
956836	2	80		3727858	22	1636		3880636	305	163
956837	2	80		3727859	19	1569		3880637	306	164
956838	2	78		3727860	19	1562		3880638	308	165
956839	2	78		3727861	19	1566		3880639	308	165
956840	2	76		3727862	19	1551		3880640	310	165
956841	2	75		3727863	18	1540		3880641	313	167
956842	2	74		3727864	18	1534		3880642	323	167
956843	2	75		3727865	17	1529		3880643	325	167
956844	2	75		3727866	17	1532		3880644	321	169
956845	2	75		3727867	20	1543		3880645	319	168
956846	2	76		3727868	21	1536		3880646	316	167
956847	2	75		3727869	22	1533		3880647	316	168
956848	2	75		3727870	22	1525		3880648	318	168
956849	3	75		3727871	21	1485		3880649	313	167
956850	3	75		3727872	21	1479		3880650	318	166
956851	3	77		3727873	21	1485		3880651	315	166
956852	3	76		3727874	21	1473		3880652	313	166
956853	3	76		3727875	23	1459		3880653	315	165
956854	3	76		3727876	23	1460		3880654	315	169
956855	3	76		3727877	23	1457		3880655	313	170
956856	3	76		3727878	25	1440		3880656	311	169
956857	3	75		3727879	24	1429		3880657	306	170
956858	3	75		3727880	24	1431		3880658	301	168
956859	3	75		3727881	24	1440		3880659	304	169
956860	3	75		3727882	24	1412		3880660	305	172
956861	3	77		3727883	24	1416		3880661	305	172
956862	3	77		3727884	24	1411		3880662	305	173
956863	3	77		3727885	24	1393		3880663	303	174
956864	3	77		3727886	24	1390		3880664	300	174
956865	3	77		3727887	24	1386		3880665	300	174
956866	3	75		3727888	24	1389		3880666	303	177
956867	3	72		3727889	24	1375		3880667	303	178
956868	3	72		3727890	24	1375		3880668	301	177
956869	3	71		3727891	24	1373		3880669	298	178
956870	3	70		3727892	24	1373		3880670	298	176
956871	3	70		3727893	24	1365		3880671	299	176
956872	3	66		3727894	24	1369		3880672	297	175
956873	3	66		3727895	24	1376		3880673	294	170
956874	3	66		3727896	24	1373		3880674	291	170
956875	3	65		3727897	24	1384		3880675	297	170
956876	3	65		3727898	23	1372		3880676	295	168
956877	3	65		3727899	25	1385		3880677	296	170
956878	3	65		3727900	25	1406		3880678	295	181
956879	3	64		3727901	25	1385		3880679	289	182
956880	3	66		3727902	24	1396		3880680	286	182
956881	3	66		3727903	24	1388		3880681	289	201
956882	3	66		3727904	24	1394		3880682	303	231
956883	3	66		3727905	23	1401		3880683	309	285
956884	3	66		3727906	22	1405		3880684	313	307
956885	3	66		3727907	24	1425		3880685	315	310
956886	3	66		3727908	26	1455		3880686	313	321
956887	3	67		3727909	26	1458		3880687	307	333
956888	3	66		3727910	27	1452		3880688	307	338
956889	3	66		3727911	26	1454		3880689	307	337
956890	3	64		3727912	26	1457		3880690	301	337
956891	3	63		3727913	26	1458		3880691	289	337
956892	3	63		3727914	26	1467		3880692	284	334
956893	3	63		3727915	26	1481		3880693	281	334
956894	3	63		3727916	26	1482		3880694	280	335
956895	3	62		3727917	26	1474		3880695	284	348
956896	3	64		3727918	26	1472		3880696	278	348
956897	3	64		3727919	26	1479		3880697	277	350
956898	3	65		3727920	26	1479		3880698	274	348
956899	3	66		3727921	26	1493		3880699	268	347
956900	3	66		3727922	26	1482		3880700	267	345
956901	3	66		3727923	26	1483		3880701	265	340
956902	3	67		3727924	26	1486		3880702	263	336
956903	3	67		3727925	27	1495		3880703	263	338
956904	3	67		3727926	25	1510		3880704	261	337
956905	3	67		3727927	25	1520		3880705	261	336
956906	2	67		3727928	25	1529		3880706	259	336
956907	2	67		3727929	24	1528		3880707	256	336
956908	2	67		3727930	25	1505		3880708	255	336
956909	2	67		3727931	24	1510		3880709	254	336
956910	2	67		3727932	24	1511		3880710	252	340
956911	2	67		3727933	24	1513		3880711	253	342
956912	2	69		3727934	24	1519		3880712	253	339
956913	2	72		3727935	24	1528		3880713	252	336
956914	2	74		3727936	24	1533		3880714	248	332
956915	2	73		3727937	24	1539		3880715	238	327
956916	3	72		3727938	24	1561		3880716	236	326
956917	3	69		3727939	23	1562		3880717	230	318
956918	3	69		3727940	24	1568		3880718	229	314
956919	3	69		3727941	24	1584		3880719	229	314
956920	3	69		3727942	24	1591		3880720	229	311
956921	3	69		3727943	24	1590		3880721	225	310
956922	3	68		3727944	24	1580		3880722	218	310
956923	3	71		3727945	24	1597		3880723	210	307
956924	6	154		3727946	24	1600		3880724	208	307
956925	20	319		3727947	24	1607		3880725	203	306
956926	51	628		3727948	24	1606		3880726	198	303
956927	52	693		3727949	25	1624		3880727	199	303
956928	53	698		3727950	25	1634		3880728	196	303
956929	53	703		3727951	25	1634		3880729	196	303
956930	53	706		3727952	21	1612		3880730	196	302
956931	53	707		3727953	21	1598		3880731	196	302
956932	54	709		3727954	21	1603		3880732	194	303
956933	54	709		3727955	21	1597		3880733	193	303
956934	54	710		3727956	21	1604		3880734	198	303
956935	55	711		3727957	21	1611		3880735	199	302
956936	55	711		3727958	19	1582		3880736	197	304
956937	55	714		3727959	19	1580		3880737	196	301
956938	55	725		3727960	19	1589		3880738	195	302
956939	55	728		3727961	19	1603		3880739	197	304
956940	55	730		3727962	18	1613		3880740	198	303
956941	56	731		3727963	19	1626		3880741	198	301
956942	56	739		3727964	20	1619		3880742	196	301
956943	56	739		3727965	20	1623		3880743	193	301
956944	57	741		3727966	21	1620		3880744	195	301
956945	58	751		3727967	21	1608		3880745	195	299
956946	58	751		3727968	23	1617		3880746	194	292
956947	59	756		3727969	23	1610		3880747	190	250
956948	59	759		3727970	23	1599		3880748	185	188
956949	59	758		3727971	23	1597		3880749	180	138
956950	59	759		3727972	23	1594		3880750	176	124
956951	59	760		3727973	23	1592		3880751	175	119
956952	59	762		3727974	24	1589		3880752	174	118
956953	59	767		3727975	24	1590		3880753	171	114
956954	60	775		3727976	24	1583		3880754	174	115
956955	60	778		3727977	24	1587		3880755	173	115
956956	62	781		3727978	23	1582		3880756	173	113
956957	62	781		3727979	21	1571		3880757	173	113
956958	62	780		3727980	21	1570		3880758	171	112
956959	62	780		3727981	20	1563		3880759	175	112
956960	62	780		3727982	20	1568		3880760	175	113
956961	62	780		3727983	20	1571		3880761	173	116
956962	62	780		3727984	20	1555		3880762	173	116
956963	62	780		3727985	20	1554		3880763	173	118
956964	62	785		3727986	19	1547		3880764	174	115
956965	63	791		3727987	18	1535		3880765	174	117
956966	63	791		3727988	18	1527		3880766	171	117
956967	63	795		3727989	18	1522		3880767	171	115
956968	63	796		3727990	18	1524		3880768	170	114
956969	64	802		3727991	18	1521		3880769	169	114
956970	64	803		3727992	18	1522		3880770	166	115
956971	64	804		3727993	18	1522		3880771	165	113
956972	64	803		3727994	18	1523		3880772	162	112
956973	64	804		3727995	18	1524		3880773	161	107
956974	64	808		3727996	18	1530		3880774	161	107
956975	64	812		3727997	18	1544		3880775	161	108
956976	65	813		3727998	18	1545		3880776	157	109
956977	65	813		3727999	18	1546		3880777	157	108
956978	64	814		3728000	18	1558		3880778	157	107
956979	64	820		3728001	18	1533		3880779	157	107
956980	64	821		3728002	18	1537		3880780	157	107
956981	64	822		3728003	18	1543		3880781	157	107
956982	64	820		3728004	18	1539		3880782	157	108
956983	64	821		3728005	18	1538		3880783	157	108
956984	64	822		3728006	17	1506		3880784	157	108
956985	64	816		3728007	17	1520		3880785	157	107
956986	64	815		3728008	17	1529		3880786	157	106
956987	64	823		3728009	17	1524		3880787	157	105
956988	64	824		3728010	17	1554		3880788	155	106
956989	64	819		3728011	17	1526		3880789	157	110
956990	64	819		3728012	17	1527		3880790	156	109
956991	64	820		3728013	15	1532		3880791	157	112
956992	64	821		3728014	16	1531		3880792	157	112
956993	64	821		3728015	16	1530		3880793	158	112
956994	64	820		3728016	16	1563		3880794	157	112
956995	64	819		3728017	16	1572		3880795	154	111
956996	64	817		3728018	16	1612		3880796	155	111
956997	64	816		3728019	16	1636		3880797	154	113
956998	64	814		3728020	16	1629		3880798	155	114
956999	64	814		3728021	16	1641		3880799	155	113
957000	64	814		3728022	16	1652		3880800	153	109
957001	64	811		3728023	16	1655		3880801	156	108
957002	64	810		3728024	16	1670		3880802	157	108
957003	64	810		3728025	16	1680		3880803	157	107
957004	64	808		3728026	16	1676		3880804	157	107
957005	65	805		3728027	16	1683		3880805	155	107
957006	65	802		3728028	17	1666		3880806	155	106
957007	65	800		3728029	17	1659		3880807	154	105
957008	65	798		3728030	17	1659		3880808	155	103
957009	65	796		3728031	17	1677		3880809	156	105
957010	65	796		3728032	17	1677		3880810	157	105
957011	65	796		3728033	17	1678		3880811	156	105
957012	65	790		3728034	17	1678		3880812	158	106
957013	65	782		3728035	17	1679		3880813	156	105
957014	65	786		3728036	17	1674		3880814	153	104
957015	66	787		3728037	17	1680		3880815	151	103
957016	66	789		3728038	17	1696		3880816	152	102
957017	66	788		3728039	17	1695		3880817	151	100
957018	66	800		3728040	17	1698		3880818	151	100
957019	66	797		3728041	17	1697		3880819	149	102
957020	66	789		3728042	17	1709		3880820	145	101
957021	66	794		3728043	17	1702		3880821	143	98
957022	66	797		3728044	19	1716		3880822	145	97
957023	64	795		3728045	19	1724		3880823	145	98
957024	64	791		3728046	20	1743		3880824	145	98
957025	64	787		3728047	22	1759		3880825	145	97
957026	64	788		3728048	22	1770		3880826	145	99
957027	64	785		3728049	21	1776		3880827	146	101
957028	63	783		3728050	20	1767		3880828	145	101
957029	63	788		3728051	20	1766		3880829	144	98
957030	62	786		3728052	20	1772		3880830	144	97
957031	62	788		3728053	20	1788		3880831	140	97
957032	62	787		3728054	20	1785		3880832	140	96
957033	62	786		3728055	21	1793		3880833	139	97
957034	62	785		3728056	21	1804		3880834	139	98
957035	62	787		3728057	21	1799		3880835	139	98
957036	62	788		3728058	22	1792		3880836	137	98
957037	62	791		3728059	22	1796		3880837	137	98
957038	62	793		3728060	22	1787		3880838	134	98
957039	62	793		3728061	21	1807		3880839	135	92
957040	62	794		3728062	23	1823		3880840	131	92
957041	62	792		3728063	23	1823		3880841	127	91
957042	62	791		3728064	23	1826		3880842	128	92
957043	62	787		3728065	24	1834		3880843	127	92
957044	62	786		3728066	24	1839		3880844	123	92
957045	62	777		3728067	24	1855		3880845	121	93
957046	62	772		3728068	24	1855		3880846	114	91
957047	62	772		3728069	24	1836		3880847	113	91
957048	62	772		3728070	25	1836		3880848	113	93
957049	62	768		3728071	25	1839		3880849	112	93
957050	62	762		3728072	26	1843		3880850	112	94
957051	62	754		3728073	25	1835		3880851	111	94
957052	61	751		3728074	25	1831		3880852	110	94
957053	61	749		3728075	25	1843		3880853	110	94
957054	61	748		3728076	25	1840		3880854	110	95
957055	61	748		3728077	25	1849		3880855	110	93
957056	61	752		3728078	25	1830		3880856	110	93
957057	61	752		3728079	26	1809		3880857	110	95
957058	61	749		3728080	28	1808		3880858	109	95
957059	62	754		3728081	28	1810		3880859	109	95
957060	62	741		3728082	28	1773		3880860	108	94
957061	62	736		3728083	29	1750		3880861	109	95
957062	62	733		3728084	29	1741		3880862	109	94
957063	60	736		3728085	29	1742		3880863	109	93
957064	61	720		3728086	29	1720		3880864	111	92
957065	63	715		3728087	28	1707		3880865	112	92
957066	63	709		3728088	29	1715		3880866	114	93
957067	63	709		3728089	29	1723		3880867	115	96
957068	63	711		3728090	29	1722		3880868	115	96
957069	68	766		3728091	29	1718		3880869	115	98
957070	69	825		3728092	29	1700		3880870	114	99
957071	69	824		3728093	29	1692		3880871	115	101
957072	68	818		3728094	29	1694		3880872	120	101
957073	68	812		3728095	31	1668		3880873	120	100
957074	68	810		3728096	31	1670		3880874	121	102
957075	68	802		3728097	31	1678		3880875	125	102
957076	68	797		3728098	31	1693		3880876	126	102
957077	68	785		3728099	31	1691		3880877	125	101
957078	66	782		3728100	31	1695		3880878	127	103
957079	67	782		3728101	31	1703		3880879	131	108
957080	67	786		3728102	31	1702		3880880	131	106
957081	67	786		3728103	31	1714		3880881	131	107
957082	67	785		3728104	31	1721		3880882	134	107
957083	67	784		3728105	31	1724		3880883	133	106
957084	67	783		3728106	31	1729		3880884	135	108
957085	67	784		3728107	30	1716		3880885	135	109
957086	67	778		3728108	30	1710		3880886	136	113
957087	68	789		3728109	30	1714		3880887	137	113
957088	68	789		3728110	30	1716		3880888	138	114
957089	68	788		3728111	31	1735		3880889	138	114
957090	68	784		3728112	30	1727		3880890	141	115
957091	68	772		3728113	30	1728		3880891	141	115
957092	68	765		3728114	30	1740		3880892	141	116
957093	67	775		3728115	30	1712		3880893	145	121
957094	67	772		3728116	30	1725		3880894	141	122
957095	67	772		3728117	30	1719		3880895	143	124
957096	68	769		3728118	28	1710		3880896	142	124
957097	66	767		3728119	28	1708		3880897	145	127
957098	66	760		3728120	26	1664		3880898	147	128
957099	66	763		3728121	26	1666		3880899	147	126
957100	67	806		3728122	26	1676		3880900	148	128
957101	71	1115		3728123	26	1665		3880901	146	128
957102	71	1145		3728124	26	1668		3880902	146	129
957103	72	1174		3728125	26	1666		3880903	146	131
957104	72	1186		3728126	26	1652		3880904	147	131
957105	72	1185		3728127	28	1666		3880905	147	131
957106	71	1187		3728128	27	1594		3880906	150	133
957107	78	1265		3728129	29	1588		3880907	151	133
957108	76	1292		3728130	28	1587		3880908	150	131
957109	76	1300		3728131	28	1582		3880909	148	132
957110	77	1313		3728132	28	1588		3880910	144	130
957111	76	1313		3728133	28	1575		3880911	146	134
957112	75	1311		3728134	28	1574		3880912	146	134
957113	75	1310		3728135	28	1586		3880913	145	135
957114	75	1310		3728136	28	1592		3880914	146	137
957115	76	1314		3728137	28	1586		3880915	144	137
957116	76	1318		3728138	28	1584		3880916	144	136
957117	74	1320		3728139	28	1583		3880917	143	135
957118	74	1323		3728140	28	1588		3880918	144	136
957119	75	1341		3728141	28	1603		3880919	142	136
957120	74	1345		3728142	28	1613		3880920	142	136
957121	73	1342		3728143	28	1622		3880921	141	136
957122	71	1342		3728144	27	1588		3880922	142	136
957123	71	1353		3728145	27	1585		3880923	141	136
957124	71	1363		3728146	27	1585		3880924	141	136
957125	71	1368		3728147	27	1555		3880925	142	136
957126	71	1364		3728148	28	1539		3880926	142	136
957127	71	1383		3728149	28	1544		3880927	138	135
957128	71	1380		3728150	28	1547		3880928	136	134
957129	71	1382		3728151	28	1536		3880929	135	134
957130	71	1389		3728152	28	1534		3880930	133	133
957131	70	1388		3728153	28	1538		3880931	133	136
957132	71	1391		3728154	26	1537		3880932	135	137
957133	71	1393		3728155	26	1546		3880933	136	138
957134	71	1402		3728156	25	1551		3880934	138	140
957135	71	1411		3728157	24	1562		3880935	139	140
957136	71	1412		3728158	24	1564		3880936	139	141
957137	69	1411		3728159	24	1573		3880937	139	142
957138	69	1408		3728160	24	1565		3880938	141	143
957139	69	1410		3728161	23	1552		3880939	142	144
957140	69	1407		3728162	22	1553		3880940	140	144
957141	73	1413		3728163	22	1557		3880941	141	140
957142	73	1415		3728164	23	1603		3880942	140	141
957143	73	1429		3728165	23	1598		3880943	141	142
957144	71	1421		3728166	25	1614		3880944	140	142
957145	70	1412		3728167	25	1609		3880945	140	141
957146	66	1416		3728168	25	1624		3880946	139	139
957147	65	1415		3728169	25	1629		3880947	137	144
957148	66	1413		3728170	25	1624		3880948	137	144
957149	68	1409		3728171	26	1635		3880949	140	148
957150	68	1408		3728172	26	1628		3880950	142	150
957151	67	1405		3728173	26	1647		3880951	139	148
957152	67	1417		3728174	27	1661		3880952	138	149
957153	67	1419		3728175	26	1663		3880953	133	150
957154	67	1417		3728176	26	1672		3880954	133	151
957155	67	1416		3728177	26	1681		3880955	133	149
957156	67	1419		3728178	26	1700		3880956	135	151
957157	66	1416		3728179	28	1718		3880957	134	152
957158	66	1424		3728180	28	1732		3880958	131	152
957159	66	1425		3728181	28	1750		3880959	131	153
957160	66	1416		3728182	29	1751		3880960	131	153
957161	66	1417		3728183	29	1753		3880961	131	155
957162	66	1426		3728184	27	1747		3880962	132	156
957163	66	1425		3728185	26	1755		3880963	132	156
957164	67	1424		3728186	26	1776		3880964	132	155
957165	66	1424		3728187	26	1795		3880965	135	156
957166	66	1431		3728188	26	1809		3880966	137	157
957167	64	1428		3728189	26	1806		3880967	138	157
957168	64	1425		3728190	26	1808		3880968	138	158
957169	64	1421		3728191	29	1852		3880969	138	158
957170	64	1422		3728192	29	1847		3880970	138	158
957171	64	1417		3728193	29	1857		3880971	136	158
957172	64	1427		3728194	29	1865		3880972	135	159
957173	64	1432		3728195	29	1856		3880973	136	159
957174	63	1427		3728196	29	1862		3880974	136	158
957175	62	1421		3728197	29	1875		3880975	137	158
957176	60	1408		3728198	29	1874		3880976	138	158
957177	60	1397		3728199	29	1892		3880977	141	159
957178	60	1384		3728200	29	1910		3880978	141	161
957179	60	1383		3728201	29	1929		3880979	141	160
957180	59	1373		3728202	29	1937		3880980	143	160
957181	58	1346		3728203	28	1941		3880981	147	161
957182	58	1341		3728204	30	1941		3880982	148	162
957183	57	1325		3728205	29	1937		3880983	150	164
957184	56	1318		3728206	29	1938		3880984	151	166
957185	54	1326		3728207	29	1940		3880985	151	166
957186	55	1320		3728208	29	1943		3880986	149	170
957187	55	1307		3728209	29	1950		3880987	149	170
957188	54	1304		3728210	29	1941		3880988	146	170
957189	51	1297		3728211	29	1929		3880989	144	173
957190	50	1291		3728212	29	1928		3880990	146	175
957191	50	1295		3728213	29	1935		3880991	146	175
957192	50	1291		3728214	30	1932		3880992	144	176
957193	50	1283		3728215	30	1930		3880993	144	176
957194	50	1273		3728216	30	1933		3880994	144	178
957195	51	1271		3728217	30	1942		3880995	144	179
957196	51	1279		3728218	29	1951		3880996	144	178
957197	51	1273		3728219	29	1943		3880997	145	181
957198	51	1281		3728220	29	1939		3880998	147	188
957199	52	1280		3728221	31	1946		3880999	144	188
957200	51	1270		3728222	31	1953		3881000	149	187
957201	50	1266		3728223	31	1949		3881001	155	189
957202	49	1248		3728224	31	1957		3881002	157	198
957203	50	1251		3728225	32	1973		3881003	157	198
957204	50	1250		3728226	32	1982		3881004	186	197
957205	50	1253		3728227	32	1986		3881005	185	199
957206	50	1252		3728228	32	1985		3881006	184	197
957207	48	1249		3728229	31	1987		3881007	192	201
957208	48	1269		3728230	31	1998		3881008	195	202
957209	48	1277		3728231	31	1998		3881009	201	202
957210	45	1273		3728232	29	2002		3881010	233	211
957211	44	1278		3728233	28	2005		3881011	238	209
957212	41	1274		3728234	28	2013		3881012	241	211
957213	42	1271		3728235	27	2034		3881013	248	212
957214	43	1270		3728236	27	2034		3881014	255	214
957215	43	1270		3728237	27	2029		3881015	255	214
957216	44	1273		3728238	27	2038		3881016	262	214
957217	44	1280		3728239	27	2056		3881017	275	215
957218	44	1282		3728240	27	2049		3881018	276	215
957219	43	1296		3728241	27	2056		3881019	278	215
957220	43	1323		3728242	27	2056		3881020	280	216
957221	42	1320		3728243	27	2054		3881021	280	216
957222	42	1340		3728244	27	2034		3881022	280	216
957223	42	1333		3728245	27	2020		3881023	281	216
957224	41	1322		3728246	27	2018		3881024	281	216
957225	41	1324		3728247	27	2018		3881025	281	216
957226	40	1330		3728248	27	2017		3881026	281	217
957227	40	1326		3728249	27	2011		3881027	282	219
957228	40	1339		3728250	27	2005		3881028	282	219
957229	40	1367		3728251	27	2009		3881029	282	220
957230	40	1377		3728252	27	2006		3881030	282	223
957231	40	1380		3728253	27	1995		3881031	284	223
957232	39	1365		3728254	27	2002		3881032	283	227
957233	41	1392		3728255	28	2014		3881033	283	225
957234	39	1420		3728256	28	2016		3881034	287	229
957235	39	1420		3728257	28	2023		3881035	287	229
957236	39	1436		3728258	28	2029		3881036	286	229
957237	39	1433		3728259	27	2023		3881037	289	231
957238	38	1446		3728260	27	2024		3881038	290	232
957239	38	1465		3728261	27	2019		3881039	291	233
957240	39	1488		3728262	27	2025		3881040	296	234
957241	41	1493		3728263	29	2030		3881041	297	232
957242	41	1483		3728264	29	2028		3881042	295	232
957243	43	1488		3728265	29	2030		3881043	301	231
957244	42	1478		3728266	30	2035		3881044	304	234
957245	41	1496		3728267	30	2036		3881045	303	231
957246	41	1496		3728268	30	2034		3881046	315	231
957247	41	1492		3728269	28	2039		3881047	314	229
957248	41	1484		3728270	28	2055		3881048	315	228
957249	40	1489		3728271	28	2050		3881049	317	230
957250	40	1496		3728272	29	2059		3881050	315	230
957251	41	1516		3728273	32	2062		3881051	314	229
957252	41	1505		3728274	32	2075		3881052	320	229
957253	41	1510		3728275	31	2084		3881053	317	227
957254	41	1511		3728276	31	2057		3881054	324	226
957255	40	1511		3728277	31	2047		3881055	328	226
957256	39	1508		3728278	31	2056		3881056	328	226
957257	39	1508		3728279	31	2053		3881057	330	225
957258	39	1506		3728280	32	2029		3881058	337	225
957259	40	1510		3728281	31	2012		3881059	337	225
957260	40	1509		3728282	32	2006		3881060	337	224
957261	39	1518		3728283	32	1995		3881061	337	220
957262	39	1526		3728284	32	2002		3881062	358	220
957263	39	1538		3728285	32	2000		3881063	382	226
957264	39	1545		3728286	33	1996		3881064	402	231
957265	40	1546		3728287	33	1997		3881065	409	231
957266	40	1554		3728288	33	2003		3881066	410	231
957267	40	1554		3728289	32	1982		3881067	416	233
957268	40	1538		3728290	32	1984		3881068	423	237
957269	40	1536		3728291	32	1995		3881069	423	238
957270	40	1542		3728292	28	1989		3881070	423	238
957271	39	1547		3728293	28	1988		3881071	425	237
957272	39	1549		3728294	28	1987		3881072	424	235
957273	39	1547		3728295	28	1964		3881073	424	234
957274	39	1550		3728296	28	1978		3881074	421	233
957275	39	1550		3728297	28	1978		3881075	421	231
957276	40	1544		3728298	28	1980		3881076	422	228
957277	40	1536		3728299	28	1978		3881077	424	228
957278	40	1542		3728300	28	1983		3881078	424	228
957279	41	1551		3728301	28	1983		3881079	426	227
957280	40	1548		3728302	28	1978		3881080	426	227
957281	40	1541		3728303	28	1980		3881081	426	225
957282	40	1536		3728304	28	1982		3881082	427	232
957283	41	1531		3728305	28	1993		3881083	424	231
957284	41	1530		3728306	28	1994		3881084	422	230
957285	41	1531		3728307	28	1998		3881085	421	230
957286	43	1534		3728308	28	2005		3881086	419	230
957287	43	1551		3728309	28	2006		3881087	417	230
957288	43	1541		3728310	29	2015		3881088	415	230
957289	43	1549		3728311	31	2022		3881089	415	228
957290	43	1558		3728312	31	2030		3881090	416	229
957291	43	1558		3728313	31	2036		3881091	415	229
957292	43	1563		3728314	31	2043		3881092	415	231
957293	45	1559		3728315	31	2058		3881093	414	229
957294	46	1563		3728316	31	2051		3881094	416	230
957295	46	1560		3728317	31	2059		3881095	416	232
957296	45	1566		3728318	31	2054		3881096	418	233
957297	45	1573		3728319	31	2037		3881097	420	236
957298	45	1560		3728320	31	2042		3881098	424	234
957299	45	1547		3728321	31	2043		3881099	430	236
957300	45	1572		3728322	31	2050		3881100	433	236
957301	45	1561		3728323	31	2047		3881101	436	236
957302	45	1550		3728324	31	2048		3881102	437	235
957303	44	1547		3728325	31	2037		3881103	438	237
957304	42	1549		3728326	31	2033		3881104	439	238
957305	42	1551		3728327	31	2029		3881105	439	238
957306	42	1562		3728328	31	2028		3881106	441	238
957307	43	1573		3728329	31	2029		3881107	441	237
957308	43	1572		3728330	31	2032		3881108	441	239
957309	44	1577		3728331	31	2029		3881109	441	241
957310	45	1593		3728332	31	2021		3881110	444	243
957311	44	1590		3728333	30	2026		3881111	458	244
957312	44	1584		3728334	29	2019		3881112	462	244
957313	45	1593		3728335	29	2023		3881113	463	243
957314	44	1600		3728336	29	2024		3881114	463	243
957315	44	1625		3728337	28	2020		3881115	465	243
957316	45	1630		3728338	28	2032		3881116	465	243
957317	45	1632		3728339	28	2031		3881117	461	243
957318	44	1625		3728340	28	2043		3881118	460	241
957319	45	1621		3728341	27	2036		3881119	460	239
957320	45	1626		3728342	26	2040		3881120	456	239
957321	45	1622		3728343	26	2043		3881121	458	240
957322	45	1631		3728344	26	2044		3881122	457	240
957323	45	1636		3728345	26	2044		3881123	457	240
957324	45	1647		3728346	26	2052		3881124	457	239
957325	44	1644		3728347	26	2054		3881125	454	239
957326	44	1637		3728348	27	2053		3881126	446	239
957327	45	1649		3728349	27	2061		3881127	444	237
957328	45	1647		3728350	27	2057		3881128	442	238
957329	44	1638		3728351	27	2049		3881129	439	237
957330	43	1617		3728352	27	2044		3881130	433	236
957331	42	1610		3728353	27	2052		3881131	432	239
957332	42	1609		3728354	27	2046		3881132	436	241
957333	41	1609		3728355	27	2053		3881133	434	242
957334	41	1608		3728356	27	2060		3881134	431	242
957335	43	1661		3728357	27	2052		3881135	427	238
957336	42	1664		3728358	27	2053		3881136	426	237
957337	42	1665		3728359	27	2052		3881137	423	237
957338	42	1670		3728360	27	2048		3881138	417	237
957339	42	1679		3728361	27	2028		3881139	416	237
957340	40	1677		3728362	27	2027		3881140	416	237
957341	40	1676		3728363	27	2014		3881141	416	237
957342	40	1678		3728364	27	2000		3881142	414	237
957343	40	1679		3728365	27	1992		3881143	413	236
957344	41	1708		3728366	27	2009		3881144	413	236
957345	42	1729		3728367	28	2006		3881145	413	237
957346	43	1726		3728368	28	2011		3881146	411	237
957347	45	1733		3728369	28	2017		3881147	411	237
957348	45	1725		3728370	28	1986		3881148	410	236
957349	45	1730		3728371	28	1986		3881149	406	235
957350	45	1732		3728372	28	1992		3881150	405	235
957351	44	1741		3728373	28	1982		3881151	404	234
957352	45	1746		3728374	28	1977		3881152	394	234
957353	45	1767		3728375	26	1964		3881153	388	234
957354	47	1780		3728376	26	1963		3881154	380	233
957355	47	1770		3728377	26	1975		3881155	380	230
957356	47	1770		3728378	26	1974		3881156	377	230
957357	48	1764		3728379	26	1976		3881157	375	230
957358	49	1763		3728380	27	1980		3881158	372	230
957359	48	1758		3728381	27	1989		3881159	367	230
957360	47	1762		3728382	27	1978		3881160	365	230
957361	47	1752		3728383	27	1983		3881161	365	230
957362	47	1751		3728384	30	1970		3881162	365	230
957363	47	1754		3728385	30	1965		3881163	364	230
957364	44	1723		3728386	30	1979		3881164	364	230
957365	44	1729		3728387	30	1980		3881165	363	230
957366	46	1734		3728388	29	1972		3881166	363	230
957367	46	1730		3728389	29	1976		3881167	363	229
957368	46	1733		3728390	29	1963		3881168	363	229
957369	47	1735		3728391	29	1981		3881169	363	229
957370	47	1744		3728392	28	1975		3881170	363	226
957371	47	1742		3728393	29	1958		3881171	363	225
957372	49	1767		3728394	29	1939		3881172	362	224
957373	49	1777		3728395	29	1926		3881173	362	224
957374	49	1780		3728396	29	1922		3881174	362	224
957375	50	1777		3728397	29	1921		3881175	362	224
957376	53	1770		3728398	29	1913		3881176	362	224
957377	53	1770		3728399	29	1910		3881177	361	224
957378	53	1777		3728400	29	1917		3881178	361	224
957379	53	1780		3728401	29	1926		3881179	361	224
957380	53	1774		3728402	30	1937		3881180	361	224
957381	53	1780		3728403	30	1933		3881181	361	223
957382	52	1786		3728404	30	1940		3881182	360	222
957383	53	1798		3728405	32	1950		3881183	356	219
957384	53	1790		3728406	31	1946		3881184	354	217
957385	51	1774		3728407	31	1945		3881185	341	214
957386	48	1754		3728408	31	1938		3881186	257	193
957387	48	1750		3728409	31	1934		3881187	108	76
957388	48	1746		3728410	32	1919		3881188	23	21
957389	48	1737		3728411	28	1894		3881189	13	7
957390	48	1740		3728412	28	1911		3881190	11	6
957391	49	1758		3728413	28	1903		3881191	9	5
957392	48	1764		3728414	28	1927		3881192	5	2
957393	48	1755		3728415	31	1937		3881193	4	2
957394	48	1770		3728416	31	1942		3881194	3	2
957395	49	1770		3728417	31	1949		3881195	1	2
957396	53	1824		3728418	31	1948		3881196	1	2
957397	53	1830		3728419	31	1954		3881197	1	2
957398	53	1830		3728420	31	1927		3881198	1	2
957399	53	1821		3728421	31	1857		3881199	1	2
957400	54	1828		3728422	31	1864		3881200	1	2
957401	54	1820		3728423	32	1877		3881201	1	2
957402	53	1815		3728424	32	1885		3881202	1	2
957403	53	1816		3728425	32	1895		3881203	1	3
957404	53	1821		3728426	32	1891		3881204	1	3
957405	53	1833		3728427	32	1888		3881205	1	3
957406	53	1820		3728428	32	1895		3881206	1	3
957407	53	1814		3728429	31	1881		3881207	1	3
957408	52	1798		3728430	31	1888		3881208	1	3
957409	53	1790		3728431	30	1887		3881209	1	3
957410	54	1785		3728432	30	1893		3881210	1	3
957411	54	1780		3728433	30	1893		3881211	1	3
957412	55	1777		3728434	31	1899		3881212	1	3
957413	56	1781		3728435	27	1871		3881213	1	3
957414	56	1778		3728436	27	1881		3881214	1	3
957415	56	1791		3728437	27	1878		3881215	1	3
957416	55	1778		3728438	28	1854		3881216	1	3
957417	54	1806		3728439	29	1847		3881217	1	3
957418	54	1807		3728440	30	1854		3881218	1	3
957419	54	1806		3728441	32	1850		3881219	1	3
957420	53	1808		3728442	32	1847		3881220	1	2
957421	51	1817		3728443	31	1836		3881221	1	2
957422	50	1816		3728444	32	1840		3881222	1	2
957423	51	1811		3728445	32	1851		3881223	1	2
957424	51	1815		3728446	32	1846		3881224	1	2
957425	51	1817		3728447	32	1839		3881225	1	2
957426	50	1828		3728448	36	1833		3881226	1	2
957427	51	1837		3728449	37	1842		3881227	1	2
957428	51	1832		3728450	37	1838		3881228	1	2
957429	51	1846		3728451	37	1831		3881229	1	2
957430	50	1830		3728452	37	1830		3881230	1	2
957431	50	1826		3728453	37	1819		3881231	1	2
957432	49	1818		3728454	37	1826		3881232	1	2
957433	49	1806		3728455	37	1816		3881233	1	2
957434	49	1804		3728456	36	1805		3881234	1	2
957435	50	1811		3728457	36	1813		3881235	1	2
957436	50	1810		3728458	36	1814		3881236	1	2
957437	50	1800		3728459	36	1819		3881237	1	2
957438	50	1797		3728460	36	1825		3881238	1	2
957439	50	1798		3728461	36	1821		3881239	1	2
957440	50	1797		3728462	37	1826		3881240	1	2
957441	50	1814		3728463	36	1802		3881241	1	2
957442	51	1809		3728464	36	1796		3881242	1	2
957443	54	1827		3728465	36	1796		3881243	1	2
957444	54	1819		3728466	36	1786		3881244	1	2
957445	54	1817		3728467	36	1789		3881245	1	2
957446	55	1805		3728468	36	1791		3881246	1	3
957447	55	1789		3728469	36	1799		3881247	1	3
957448	57	1786		3728470	37	1812		3881248	1	3
957449	56	1775		3728471	39	1829		3881249	1	3
957450	55	1779		3728472	39	1838		3881250	1	2
957451	55	1785		3728473	39	1850		3881251	1	2
957452	56	1794		3728474	39	1853		3881252	1	2
957453	56	1801		3728475	39	1861		3881253	1	2
957454	56	1812		3728476	39	1861		3881254	1	2
957455	56	1813		3728477	40	1856		3881255	1	2
957456	56	1814		3728478	41	1858		3881256	1	2
957457	56	1821		3728479	41	1854		3881257	1	2
957458	56	1822		3728480	41	1853		3881258	1	2
957459	58	1840		3728481	41	1858		3881259	1	2
957460	58	1836		3728482	41	1848		3881260	1	2
957461	59	1846		3728483	42	1832		3881261	1	2
957462	58	1864		3728484	42	1828		3881262	1	2
957463	58	1863		3728485	42	1801		3881263	1	2
957464	60	1845		3728486	41	1804		3881264	1	2
957465	59	1834		3728487	42	1822		3881265	1	2
957466	59	1827		3728488	42	1817		3881266	1	2
957467	60	1832		3728489	42	1826		3881267	1	2
957468	58	1840		3728490	42	1832		3881268	1	2
957469	61	1856		3728491	42	1830		3881269	1	2
957470	61	1840		3728492	42	1821		3881270	1	2
957471	60	1824		3728493	42	1815		3881271	1	2
957472	63	1828		3728494	42	1822		3881272	1	2
957473	63	1819		3728495	42	1823		3881273	1	2
957474	64	1838		3728496	43	1841		3881274	1	2
957475	65	1839		3728497	43	1836		3881275	1	2
957476	64	1832		3728498	43	1839		3881276	1	2
957477	65	1828		3728499	43	1839		3881277	1	2
957478	65	1825		3728500	42	1835		3881278	1	2
957479	65	1830		3728501	42	1846		3881279	1	2
957480	66	1838		3728502	42	1851		3881280	1	2
957481	66	1828		3728503	41	1849		3881281	1	2
957482	66	1834		3728504	41	1849		3881282	1	2
957483	65	1829		3728505	41	1852		3881283	1	2
957484	65	1843		3728506	41	1854		3881284	1	2
957485	65	1848		3728507	44	1854		3881285	1	2
957486	65	1863		3728508	44	1850		3881286	1	2
957487	66	1881		3728509	44	1858		3881287	0	2
957488	66	1890		3728510	44	1866		3881288	0	2
957489	66	1889		3728511	44	1879		3881289	0	2
957490	66	1877		3728512	44	1894		3881290	0	2
957491	67	1864		3728513	44	1908		3881291	0	2
957492	65	1849		3728514	44	1920		3881292	0	2
957493	65	1849		3728515	44	1922		3881293	0	2
957494	64	1846		3728516	43	1921		3881294	0	1
957495	64	1872		3728517	43	1924		3881295	0	1
957496	65	1875		3728518	43	1923		3881296	0	1
957497	66	1900		3728519	43	1925		3881297	0	1
957498	66	1876		3728520	43	1926		3881298	0	1
957499	64	1854		3728521	42	1929		3881299	0	1
957500	61	1831		3728522	40	1931		3881300	1	1
957501	61	1798		3728523	40	1937		3881301	1	1
957502	62	1795		3728524	40	1935		3881302	1	1
957503	60	1789		3728525	40	1934		3881303	1	1
957504	61	1813		3728526	40	1933		3881304	1	1
957505	60	1828		3728527	40	1933		3881305	1	1
957506	60	1821		3728528	38	1931		3881306	1	1
957507	60	1823		3728529	38	1912		3881307	1	1
957508	60	1818		3728530	38	1918		3881308	1	1
957509	60	1815		3728531	38	1917		3881309	1	1
957510	61	1803		3728532	38	1923		3881310	1	1
957511	61	1784		3728533	38	1920		3881311	1	1
957512	61	1773		3728534	38	1915		3881312	1	1
957513	62	1769		3728535	37	1913		3881313	1	1
957514	62	1765		3728536	38	1908		3881314	1	1
957515	62	1769		3728537	38	1903		3881315	1	1
957516	62	1766		3728538	38	1904		3881316	1	1
957517	59	1755		3728539	37	1897		3881317	1	1
957518	58	1769		3728540	39	1894		3881318	1	1
957519	56	1747		3728541	40	1902		3881319	1	1
957520	56	1727		3728542	40	1907		3881320	1	0
957521	53	1711		3728543	40	1917		3881321	1	0
957522	50	1697		3728544	40	1914		3881322	1	0
957523	50	1689		3728545	40	1917		3881323	1	0
957524	50	1702		3728546	40	1920		3881324	1	0
957525	51	1706		3728547	40	1929		3881325	1	0
957526	51	1700		3728548	38	1924		3881326	1	0
957527	51	1710		3728549	38	1918		3881327	1	0
957528	51	1710		3728550	39	1917		3881328	1	0
957529	48	1705		3728551	39	1905		3881329	1	0
957530	48	1710		3728552	39	1906		3881330	1	0
957531	48	1713		3728553	40	1876		3881331	1	0
957532	48	1719		3728554	38	1849		3881332	1	0
957533	49	1725		3728555	38	1843		3881333	1	0
957534	49	1727		3728556	38	1831		3881334	1	0
957535	47	1734		3728557	39	1849		3881335	1	0
957536	47	1722		3728558	38	1842		3881336	1	0
957537	48	1741		3728559	38	1818		3881337	1	0
957538	48	1733		3728560	38	1815
957539	48	1731		3728561	38	1814
957540	47	1726		3728562	39	1817
957541	44	1709		3728563	39	1814
957542	44	1712		3728564	39	1808
957543	44	1719		3728565	39	1809
957544	43	1715		3728566	42	1811
957545	43	1701		3728567	42	1805
957546	43	1685		3728568	42	1810
957547	42	1664		3728569	43	1801
957548	43	1678		3728570	43	1783
957549	43	1669		3728571	43	1780
957550	44	1659		3728572	42	1759
957551	44	1648		3728573	42	1707
957552	45	1661		3728574	42	1697
957553	45	1673		3728575	43	1697
957554	45	1668		3728576	43	1689
957555	45	1683		3728577	43	1687
957556	46	1678		3728578	43	1680
957557	46	1681		3728579	43	1639
957558	47	1690		3728580	43	1624
957559	47	1700		3728581	45	1623
957560	47	1705		3728582	45	1619
957561	47	1718		3728583	45	1610
957562	46	1710		3728584	46	1614
957563	46	1702		3728585	46	1613
957564	46	1705		3728586	46	1603
957565	47	1705		3728587	46	1596
957566	48	1708		3728588	46	1590
957567	48	1714		3728589	46	1578
957568	48	1721		3728590	46	1566
957569	48	1722		3728591	46	1561
957570	48	1716		3728592	46	1560
957571	48	1714		3728593	46	1559
957572	47	1704		3728594	47	1555
957573	48	1715		3728595	48	1554
957574	48	1721		3728596	48	1536
957575	49	1706		3728597	47	1526
957576	48	1697		3728598	47	1518
957577	46	1691		3728599	47	1516
957578	47	1694		3728600	47	1516
957579	47	1695		3728601	47	1500
957580	63	1699		3728602	47	1493
957581	71	1710		3728603	47	1488
957582	71	1704		3728604	48	1478
957583	70	1701		3728605	47	1472
957584	68	1702		3728606	47	1472
957585	70	1708		3728607	47	1468
957586	70	1705		3728608	47	1457
957587	70	1721		3728609	47	1457
957588	70	1718		3728610	47	1453
957589	70	1726		3728611	47	1418
957590	70	1723		3728612	48	1416
957591	70	1722		3728613	48	1413
957592	69	1720		3728614	49	1389
957593	69	1719		3728615	50	1384
957594	69	1715		3728616	50	1385
957595	69	1720		3728617	49	1377
957596	69	1720		3728618	49	1373
957597	69	1709		3728619	51	1366
957598	69	1703		3728620	51	1361
957599	70	1711		3728621	51	1349
957600	72	1722		3728622	52	1346
957601	72	1722		3728623	52	1336
957602	75	1727		3728624	52	1330
957603	76	1729		3728625	52	1326
957604	79	1743		3728626	52	1308
957605	83	1742		3728627	51	1303
957606	86	1753		3728628	52	1292
957607	88	1789		3728629	52	1285
957608	87	1795		3728630	53	1280
957609	89	1814		3728631	52	1260
957610	89	1818		3728632	52	1260
957611	89	1819		3728633	52	1257
957612	89	1827		3728634	48	1230
957613	89	1835		3728635	47	1216
957614	90	1851		3728636	47	1211
957615	90	1850		3728637	49	1210
957616	92	1869		3728638	56	1222
957617	93	1900		3728639	59	1212
957618	93	1904		3728640	88	1272
957619	93	1899		3728641	92	1265
957620	95	1895		3728642	90	1208
957621	96	1911		3728643	90	1196
957622	97	1934		3728644	90	1185
957623	97	1936		3728645	90	1167
957624	97	1933		3728646	92	1148
957625	97	1951		3728647	91	1137
957626	97	1936		3728648	91	1133
957627	102	1998		3728649	91	1128
957628	104	1994		3728650	91	1128
957629	109	2016		3728651	91	1125
957630	107	2006		3728652	91	1101
957631	108	2005		3728653	91	1088
957632	108	2008		3728654	92	1085
957633	107	2005		3728655	92	1079
957634	107	2009		3728656	92	1070
957635	107	2012		3728657	92	1058
957636	109	2028		3728658	93	1055
957637	109	2040		3728659	93	1047
957638	110	2030		3728660	94	1044
957639	112	2034		3728661	94	1035
957640	112	2039		3728662	97	1031
957641	112	2042		3728663	97	1026
957642	115	2087		3728664	97	1020
957643	115	2103		3728665	97	1009
957644	115	2105		3728666	97	968
957645	114	2114		3728667	97	688
957646	117	2136		3728668	98	634
957647	117	2144		3728669	90	249
957648	118	2165		3728670	90	214
957649	116	2176		3728671	90	213
957650	115	2160		3728672	91	215
957651	116	2179		3728673	92	216
957652	116	2204		3728674	93	216
957653	116	2203		3728675	94	215
957654	116	2199		3728676	97	216
957655	116	2206		3728677	99	216
957656	116	2197		3728678	101	216
957657	116	2199		3728679	100	215
957658	115	2202		3728680	100	215
957659	117	2207		3728681	102	215
957660	118	2190		3728682	102	216
957661	121	2196		3728683	102	216
957662	122	2183		3728684	102	216
957663	124	2216		3728685	102	216
957664	126	2200		3728686	106	218
957665	126	2166		3728687	106	218
957666	130	2172		3728688	106	218
957667	133	2176		3728689	106	218
957668	133	2190		3728690	111	222
957669	136	2210		3728691	112	223
957670	136	2200		3728692	111	225
957671	137	2208		3728693	111	225
957672	138	2234		3728694	111	224
957673	137	2227		3728695	111	225
957674	139	2224		3728696	112	226
957675	143	2236		3728697	112	229
957676	143	2233		3728698	113	229
957677	143	2233		3728699	113	227
957678	143	2235		3728700	113	224
957679	143	2239		3728701	113	225
957680	143	2235		3728702	111	226
957681	143	2237		3728703	111	231
957682	143	2228		3728704	110	231
957683	145	2211		3728705	110	230
957684	149	2211		3728706	110	231
957685	148	2218		3728707	111	235
957686	147	2206		3728708	113	236
957687	147	2198		3728709	113	235
957688	149	2204		3728710	113	238
957689	148	2194		3728711	113	235
957690	150	2201		3728712	113	233
957691	150	2191		3728713	114	233
957692	149	2182		3728714	120	240
957693	149	2175		3728715	126	243
957694	150	2134		3728716	129	243
957695	149	2126		3728717	130	243
957696	149	2127		3728718	129	243
957697	149	2116		3728719	129	243
957698	151	2116		3728720	129	243
957699	151	2119		3728721	129	245
957700	151	2123		3728722	129	245
957701	151	2122		3728723	129	245
957702	151	2116		3728724	129	243
957703	150	2115		3728725	129	243
957704	153	2125		3728726	129	243
957705	153	2142		3728727	128	243
957706	153	2148		3728728	128	243
957707	153	2150		3728729	128	244
957708	154	2143		3728730	128	245
957709	155	2156		3728731	130	245
957710	154	2150		3728732	130	244
957711	154	2147		3728733	129	244
957712	154	2146		3728734	129	244
957713	155	2141		3728735	129	244
957714	155	2153		3728736	129	241
957715	155	2153		3728737	130	240
957716	155	2149		3728738	130	241
957717	155	2147		3728739	131	241
957718	155	2151		3728740	131	243
957719	155	2154		3728741	131	241
957720	156	2158		3728742	131	242
957721	157	2157		3728743	131	243
957722	156	2156		3728744	131	242
957723	156	2156		3728745	132	243
957724	156	2153		3728746	132	243
957725	162	2173		3728747	132	241
957726	164	2165		3728748	132	241
957727	165	2153		3728749	132	241
957728	163	2145		3728750	132	239
957729	163	2150		3728751	131	238
957730	165	2156		3728752	131	238
957731	165	2172		3728753	131	238
957732	167	2170		3728754	131	235
957733	164	2156		3728755	131	236
957734	164	2146		3728756	131	231
957735	164	2150		3728757	130	232
957736	164	2154		3728758	130	232
957737	164	2135		3728759	130	230
957738	166	2148		3728760	128	227
957739	165	2152		3728761	128	226
957740	166	2159		3728762	128	223
957741	166	2150		3728763	128	223
957742	167	2149		3728764	126	223
957743	167	2141		3728765	126	222
957744	164	2142		3728766	116	215
957745	162	2145		3728767	97	204
957746	162	2142		3728768	95	203
957747	162	2147		3728769	96	203
957748	161	2140		3728770	96	201
957749	161	2135		3728771	93	201
957750	161	2118		3728772	91	200
957751	162	2119		3728773	91	199
957752	162	2107		3728774	89	197
957753	162	2104		3728775	89	193
957754	161	2108		3728776	89	191
957755	159	2099		3728777	88	191
957756	157	2105		3728778	89	187
957757	157	2106		3728779	88	184
957758	155	2094		3728780	85	178
957759	156	2105		3728781	84	176
957760	158	2118		3728782	84	175
957761	158	2108		3728783	83	174
957762	157	2095		3728784	83	173
957763	157	2067		3728785	82	174
957764	154	2062		3728786	78	172
957765	154	2044		3728787	78	172
957766	154	2046		3728788	78	172
957767	151	2046		3728789	78	170
957768	151	2046		3728790	77	167
957769	151	2054		3728791	77	167
957770	151	2039		3728792	77	167
957771	150	2042		3728793	76	164
957772	149	2070		3728794	76	163
957773	149	2066		3728795	75	162
957774	149	2064		3728796	72	162
957775	147	2054		3728797	71	158
957776	147	2053		3728798	69	158
957777	147	2063		3728799	69	160
957778	147	2054		3728800	68	160
957779	147	2051		3728801	67	155
957780	144	2060		3728802	66	155
957781	100	2057		3728803	66	155
957782	96	2053		3728804	66	154
957783	93	2047		3728805	64	151
957784	62	2041		3728806	64	153
957785	59	2043		3728807	63	154
957786	53	2063		3728808	60	154
957787	54	2112		3728809	59	149
957788	55	2096		3728810	56	149
957789	55	2072		3728811	55	149
957790	54	2049		3728812	55	149
957791	54	2047		3728813	55	148
957792	54	2058		3728814	55	149
957793	54	2047		3728815	54	149
957794	54	2021		3728816	54	149
957795	53	2022		3728817	53	147
957796	54	2007		3728818	53	147
957797	55	2019		3728819	53	146
957798	53	2024		3728820	52	145
957799	56	2008		3728821	53	145
957800	57	2020		3728822	53	145
957801	61	2060		3728823	53	144
957802	61	2074		3728824	53	145
957803	61	2056		3728825	52	146
957804	64	2052		3728826	52	146
957805	64	2048		3728827	54	145
957806	64	2053		3728828	55	145
957807	65	2049		3728829	55	146
957808	64	2043		3728830	57	146
957809	64	2033		3728831	57	146
957810	64	2047		3728832	57	146
957811	64	2043		3728833	57	146
957812	64	2059		3728834	57	144
957813	64	2069		3728835	57	144
957814	62	2066		3728836	57	142
957815	62	2063		3728837	56	140
957816	62	2060		3728838	56	140
957817	61	2059		3728839	57	140
957818	61	2060		3728840	57	140
957819	61	2065		3728841	57	139
957820	61	2062		3728842	56	138
957821	61	2071		3728843	56	135
957822	61	2060		3728844	56	135
957823	59	2051		3728845	56	134
957824	59	2049		3728846	56	134
957825	59	2053		3728847	55	131
957826	59	2052		3728848	16	37
957827	60	2051		3728849	12	28
957828	60	2040		3728850	12	28
957829	61	2041		3728851	12	28
957830	61	2034		3728852	12	28
957831	61	2021		3728853	12	26
957832	62	2021		3728854	12	26
957833	62	2009		3728855	12	26
957834	62	2018		3728856	12	26
957835	63	2026		3728857	12	26
957836	64	2022		3728858	12	26
957837	64	2024		3728859	12	26
957838	64	2017		3728860	12	26
957839	65	2017		3728861	13	26
957840	65	2016		3728862	13	28
957841	65	2009		3728863	13	28
957842	65	2008		3728864	13	27
957843	65	2027		3728865	13	27
957844	65	2026		3728866	13	26
957845	65	2024		3728867	13	26
957846	65	2027		3728868	13	26
957847	65	2021		3728869	13	26
957848	66	2023		3728870	13	27
957849	67	2030		3728871	13	27
957850	69	2031		3728872	13	27
957851	68	2030		3728873	13	27
957852	68	2034		3728874	13	28
957853	69	2042		3728875	13	28
957854	69	2036		3728876	13	28
957855	69	2035		3728877	13	28
957856	68	2030		3728878	13	27
957857	68	2020		3728879	13	27
957858	68	1993		3728880	13	27
957859	66	1980		3728881	13	27
957860	66	1979		3728882	13	27
957861	66	1968		3728883	13	28
957862	66	1949		3728884	13	29
957863	66	1941		3728885	10	28
957864	66	1940		3728886	10	28
957865	67	1942		3728887	10	26
957866	66	1954		3728888	10	25
957867	64	1945		3728889	10	25
957868	64	1928		3728890	10	25
957869	63	1897		3728891	10	25
957870	63	1900		3728892	10	25
957871	64	1900		3728893	9	25
957872	64	1904		3728894	9	25
957873	65	1904		3728895	9	25
957874	65	1902		3728896	9	25
957875	65	1903		3728897	9	26
957876	65	1921		3728898	9	26
957877	66	1937		3728899	8	26
957878	66	1923		3728900	8	22
957879	66	1931		3728901	8	22
957880	66	1923		3728902	8	22
957881	66	1918		3728903	8	22
957882	66	1934		3728904	8	22
957883	66	1938		3728905	7	22
957884	66	1944		3728906	7	22
957885	66	1936		3728907	7	22
957886	66	1932		3728908	7	22
957887	66	1917		3728909	7	22
957888	66	1924		3728910	7	22
957889	66	1940		3728911	7	21
957890	66	1948		3728912	6	21
957891	64	1941		3728913	6	21
957892	64	1936		3728914	6	21
957893	64	1938		3728915	5	22
957894	64	1931		3728916	5	22
957895	64	1927		3728917	4	22
957896	64	1918		3728918	2	22
957897	64	1918		3728919	2	21
957898	65	1908		3728920	2	21
957899	65	1922		3728921	2	21
957900	66	1917		3728922	2	21
957901	66	1910		3728923	2	22
957902	63	1885		3728924	2	22
957903	61	1875		3728925	2	21
957904	58	1868		3728926	2	22
957905	58	1864		3728927	2	22
957906	57	1863		3728928	3	23
957907	56	1858		3728929	3	23
957908	56	1836		3728930	3	23
957909	56	1821		3728931	4	23
957910	55	1800		3728932	4	25
957911	55	1804		3728933	4	25
957912	54	1809		3728934	4	27
957913	54	1809		3728935	4	27
957914	55	1813		3728936	4	27
957915	53	1856		3728937	4	27
957916	53	1844		3728938	3	27
957917	53	1840		3728939	4	27
957918	53	1835		3728940	4	28
957919	53	1835		3728941	4	29
957920	54	1844		3728942	4	29
957921	54	1828		3728943	4	29
957922	53	1799		3728944	4	30
957923	53	1796		3728945	4	32
957924	53	1782		3728946	4	30
957925	53	1777		3728947	4	30
957926	53	1757		3728948	4	31
957927	52	1748		3728949	4	31
957928	51	1749		3728950	4	31
957929	50	1764		3728951	4	31
957930	52	1757		3728952	4	31
957931	52	1751		3728953	4	30
957932	51	1738		3728954	4	30
957933	52	1733		3728955	4	31
957934	51	1716		3728956	4	31
957935	51	1713		3728957	4	32
957936	51	1706		3728958	4	32
957937	51	1706		3728959	4	32
957938	51	1700		3728960	4	33
957939	51	1698		3728961	4	33
957940	51	1692		3728962	4	32
957941	51	1691		3728963	4	32
957942	51	1689		3728964	4	32
957943	51	1686		3728965	4	32
957944	51	1667		3728966	4	32
957945	52	1688		3728967	4	32
957946	52	1678		3728968	4	33
957947	50	1674		3728969	4	33
957948	49	1672		3728970	4	33
957949	49	1653		3728971	4	34
957950	49	1645		3728972	4	34
957951	49	1646		3728973	4	35
957952	49	1655		3728974	4	36
957953	49	1651		3728975	4	36
957954	49	1640		3728976	4	36
957955	48	1625		3728977	4	35
957956	47	1631		3728978	4	35
957957	47	1634		3728979	5	35
957958	49	1638		3728980	5	36
957959	50	1638		3728981	5	36
957960	50	1631		3728982	5	36
957961	50	1620		3728983	5	35
957962	47	1615		3728984	5	35
957963	47	1617		3728985	5	35
957964	47	1620		3728986	5	35
957965	48	1631		3728987	5	35
957966	47	1617		3728988	5	35
957967	46	1616		3728989	4	35
957968	46	1609		3728990	4	35
957969	46	1603		3728991	4	34
957970	46	1595		3728992	4	34
957971	46	1583		3728993	4	33
957972	47	1588		3728994	4	33
957973	47	1596		3728995	4	33
957974	47	1595		3728996	4	34
957975	47	1600		3728997	4	34
957976	47	1597		3728998	4	30
957977	47	1592		3728999	4	31
957978	47	1589		3729000	4	33
957979	47	1610		3729001	4	33
957980	43	1595		3729002	4	33
957981	40	1581		3729003	4	31
957982	39	1583		3729004	4	31
957983	37	1563		3729005	4	31
957984	37	1549		3729006	4	31
957985	37	1554		3729007	4	31
957986	33	1549		3729008	4	31
957987	34	1567		3729009	4	31
957988	34	1574		3729010	4	31
957989	34	1572		3729011	4	31
957990	34	1574		3729012	4	30
957991	34	1570		3729013	4	30
957992	34	1569		3729014	4	30
957993	34	1565		3729015	4	30
957994	35	1561		3729016	4	29
957995	35	1570		3729017	4	29
957996	35	1552		3729018	4	29
957997	35	1546		3729019	4	29
957998	34	1535		3729020	4	29
957999	33	1525		3729021	4	29
958000	33	1520		3729022	4	29
958001	33	1507		3729023	4	28
958002	33	1516		3729024	4	28
958003	33	1521		3729025	4	28
958004	33	1522		3729026	4	29
958005	33	1521		3729027	4	28
958006	33	1528		3729028	4	28
958007	33	1531		3729029	4	28
958008	33	1517		3729030	4	28
958009	34	1506		3729031	4	26
958010	33	1503		3729032	4	27
958011	34	1503		3729033	4	27
958012	34	1503		3729034	4	27
958013	34	1509		3729035	4	27
958014	34	1516		3729036	4	27
958015	34	1525		3729037	4	27
958016	34	1534		3729038	4	27
958017	35	1528		3729039	4	25
958018	36	1514		3729040	4	25
958019	34	1503		3729041	4	27
958020	35	1511		3729042	4	27
958021	35	1517		3729043	4	27
958022	35	1511		3729044	4	27
958023	35	1517		3729045	4	27
958024	35	1515		3729046	4	28
958025	35	1506		3729047	4	28
958026	37	1501		3729048	4	28
958027	37	1505		3729049	4	28
958028	37	1502		3729050	4	28
958029	37	1487		3729051	4	27
958030	36	1477		3729052	4	27
958031	39	1488		3729053	4	27
958032	39	1495		3729054	4	27
958033	39	1481		3729055	4	27
958034	39	1487		3729056	4	27
958035	39	1483		3729057	4	27
958036	38	1474		3729058	4	27
958037	38	1463		3729059	4	27
958038	39	1460		3729060	4	27
958039	38	1441		3729061	4	28
958040	39	1440		3729062	4	30
958041	38	1442		3729063	4	30
958042	38	1440		3729064	4	30
958043	39	1431		3729065	3	30
958044	38	1407		3729066	3	30
958045	37	1412		3729067	3	30
958046	37	1413		3729068	3	30
958047	37	1411		3729069	3	30
958048	37	1411		3729070	3	30
958049	36	1404		3729071	3	30
958050	36	1405		3729072	3	34
958051	36	1400		3729073	3	34
958052	36	1414		3729074	4	34
958053	37	1420		3729075	4	35
958054	37	1422		3729076	4	40
958055	37	1423		3729077	4	42
958056	37	1420		3729078	4	41
958057	33	1409		3729079	4	41
958058	33	1404		3729080	4	42
958059	35	1405		3729081	4	42
958060	35	1395		3729082	4	42
958061	34	1396		3729083	4	42
958062	34	1405		3729084	4	43
958063	34	1405		3729085	4	43
958064	34	1397		3729086	4	43
958065	35	1406		3729087	4	43
958066	35	1393		3729088	3	44
958067	35	1403		3729089	3	44
958068	35	1434		3729090	3	45
958069	35	1432		3729091	3	45
958070	35	1425		3729092	3	45
958071	35	1431		3729093	3	45
958072	35	1429		3729094	3	45
958073	35	1430		3729095	3	44
958074	35	1429		3729096	3	44
958075	35	1425		3729097	3	46
958076	33	1426		3729098	3	46
958077	32	1432		3729099	3	46
958078	32	1426
958079	32	1422
958080	30	1436
958081	30	1439
958082	32	1452
958083	31	1462
958084	31	1474
958085	31	1487
958086	31	1484
958087	31	1476
958088	30	1460
958089	30	1453
958090	32	1450
958091	32	1449
958092	32	1438
958093	32	1432
958094	31	1429
958095	30	1420
958096	30	1420
958097	30	1419
958098	31	1417
958099	30	1426
958100	31	1426
958101	30	1421
958102	30	1434
958103	30	1433
958104	30	1437
958105	30	1439
958106	30	1438
958107	30	1445
958108	30	1447
958109	29	1441
958110	31	1440
958111	31	1459
958112	31	1459
958113	32	1472
958114	32	1470
958115	32	1464
958116	32	1454
958117	33	1449
958118	34	1454
958119	34	1454
958120	34	1456
958121	34	1454
958122	34	1456
958123	34	1447
958124	34	1445
958125	34	1441
958126	33	1422
958127	32	1402
958128	33	1401
958129	33	1409
958130	33	1405
958131	33	1397
958132	33	1391
958133	34	1400
958134	34	1401
958135	34	1402
958136	34	1396
958137	32	1394
958138	32	1382
958139	32	1375
958140	32	1370
958141	32	1360
958142	32	1351
958143	31	1335
958144	31	1315
958145	31	1302
958146	29	1286
958147	29	1271
958148	29	1277
958149	29	1285
958150	29	1276
958151	29	1278
958152	29	1281
958153	29	1276
958154	29	1286
958155	28	1283
958156	28	1282
958157	28	1284
958158	28	1278
958159	28	1274
958160	28	1269
958161	28	1264
958162	28	1255
958163	28	1244
958164	27	1221
958165	27	1196
958166	26	1202
958167	25	1203
958168	24	1199
958169	24	1187
958170	24	1178
958171	23	1168
958172	23	1163
958173	23	1162
958174	23	1161
958175	26	1163
958176	26	1171
958177	26	1167
958178	26	1168
958179	26	1170
958180	26	1174
958181	26	1177
958182	26	1179
958183	27	1171
958184	27	1176
958185	28	1178
958186	28	1184
958187	26	1181
958188	25	1175
958189	25	1163
958190	26	1162
958191	26	1160
958192	26	1153
958193	26	1143
958194	26	1146
958195	26	1140
958196	27	1138
958197	27	1138
958198	28	1133
958199	28	1123
958200	28	1101
958201	28	1110
958202	28	1113
958203	31	1121
958204	32	1108
958205	31	1092
958206	32	1107
958207	31	1104
958208	32	1098
958209	32	1091
958210	33	1086
958211	33	1084
958212	32	1080
958213	33	1080
958214	33	1079
958215	32	1070
958216	30	1073
958217	29	1063
958218	30	1062
958219	30	1069
958220	31	1061
958221	31	1055
958222	31	1057
958223	31	1049
958224	31	1042
958225	30	1039
958226	30	1031
958227	30	1037
958228	29	1034
958229	29	1035
958230	29	1034
958231	30	1033
958232	30	1029
958233	30	1033
958234	30	1031
958235	30	1029
958236	30	1027
958237	30	1018
958238	30	1015
958239	30	1015
958240	30	1019
958241	30	1013
958242	30	1013
958243	29	1001
958244	26	994
958245	26	992
958246	26	990
958247	26	982
958248	26	983
958249	26	974
958250	26	964
958251	26	944
958252	26	923
958253	27	912
958254	28	906
958255	28	912
958256	28	922
958257	28	918
958258	28	911
958259	26	905
958260	26	905
958261	29	904
958262	29	905
958263	29	900
958264	29	905
958265	29	901
958266	30	898
958267	30	894
958268	30	891
958269	30	893
958270	30	891
958271	30	888
958272	32	893
958273	32	884
958274	32	893
958275	32	890
958276	32	902
958277	33	917
958278	33	914
958279	33	915
958280	31	909
958281	31	904
958282	31	906
958283	31	901
958284	31	913
958285	30	908
958286	30	908
958287	30	920
958288	31	910
958289	30	916
958290	31	925
958291	31	924
958292	31	928
958293	31	943
958294	30	945
958295	30	948
958296	30	945
958297	30	943
958298	30	939
958299	30	941
958300	30	948
958301	30	947
958302	30	943
958303	30	951
958304	30	961
958305	30	953
958306	30	945
958307	30	952
958308	30	964
958309	30	967
958310	28	955
958311	30	949
958312	30	941
958313	30	933
958314	31	939
958315	31	934
958316	31	940
958317	31	933
958318	31	940
958319	32	913
958320	32	941
958321	32	940
958322	33	950
958323	34	957
958324	34	952
958325	34	954
958326	35	967
958327	35	965
958328	35	987
958329	36	1016
958330	37	1024
958331	37	1026
958332	37	1028
958333	37	1035
958334	38	1050
958335	39	1061
958336	39	1056
958337	39	1054
958338	41	1066
958339	42	1076
958340	42	1075
958341	42	1089
958342	41	1091
958343	41	1093
958344	41	1100
958345	42	1101
958346	42	1103
958347	42	1114
958348	42	1117
958349	42	1110
958350	42	1123
958351	43	1130
958352	43	1132
958353	44	1141
958354	46	1143
958355	46	1148
958356	47	1149
958357	48	1150
958358	48	1154
958359	49	1165
958360	49	1163
958361	49	1155
958362	50	1174
958363	50	1176
958364	50	1171
958365	50	1181
958366	51	1183
958367	50	1188
958368	50	1192
958369	49	1195
958370	48	1190
958371	48	1192
958372	48	1202
958373	48	1211
958374	49	1226
958375	51	1240
958376	49	1232
958377	49	1238
958378	48	1238
958379	48	1238
958380	48	1234
958381	48	1236
958382	47	1230
958383	49	1240
958384	49	1243
958385	49	1250
958386	50	1244
958387	50	1235
958388	49	1240
958389	49	1244
958390	49	1237
958391	49	1239
958392	44	1231
958393	44	1227
958394	43	1233
958395	47	1262
958396	47	1259
958397	45	1252
958398	43	1245
958399	43	1246
958400	43	1247
958401	42	1248
958402	42	1251
958403	42	1255
958404	43	1272
958405	44	1286
958406	43	1289
958407	44	1302
958408	44	1303
958409	44	1305
958410	43	1314
958411	43	1326
958412	43	1323
958413	43	1312
958414	43	1307
958415	43	1300
958416	42	1292
958417	41	1296
958418	41	1295
958419	39	1287
958420	38	1282
958421	38	1276
958422	38	1283
958423	38	1289
958424	38	1295
958425	39	1298
958426	39	1286
958427	39	1275
958428	39	1281
958429	39	1270
958430	39	1273
958431	39	1282
958432	39	1276
958433	39	1263
958434	41	1256
958435	40	1252
958436	40	1252
958437	40	1272
958438	40	1280
958439	40	1282
958440	40	1289
958441	40	1297
958442	41	1312
958443	40	1301
958444	39	1293
958445	39	1279
958446	39	1273
958447	39	1273
958448	39	1275
958449	39	1274
958450	39	1272
958451	39	1272
958452	38	1264
958453	38	1258
958454	37	1258
958455	37	1255
958456	37	1251
958457	37	1251
958458	36	1249
958459	36	1250
958460	36	1248
958461	36	1245
958462	36	1258
958463	35	1248
958464	38	1255
958465	38	1257
958466	37	1257
958467	37	1272
958468	37	1273
958469	37	1273
958470	37	1273
958471	35	1279
958472	35	1281
958473	36	1277
958474	36	1278
958475	36	1275
958476	35	1261
958477	33	1262
958478	33	1261
958479	33	1267
958480	33	1262
958481	33	1261
958482	33	1254
958483	34	1251
958484	33	1238
958485	33	1233
958486	33	1233
958487	33	1240
958488	33	1237
958489	33	1233
958490	33	1234
958491	32	1235
958492	32	1227
958493	32	1221
958494	32	1224
958495	33	1230
958496	33	1229
958497	34	1232
958498	34	1242
958499	36	1250
958500	36	1247
958501	36	1269
958502	36	1267
958503	36	1260
958504	37	1262
958505	37	1255
958506	38	1260
958507	38	1258
958508	38	1254
958509	38	1272
958510	38	1275
958511	38	1276
958512	38	1271
958513	39	1273
958514	39	1274
958515	37	1265
958516	37	1263
958517	37	1274
958518	36	1275
958519	36	1268
958520	36	1271
958521	35	1253
958522	36	1254
958523	36	1246
958524	36	1247
958525	36	1250
958526	36	1257
958527	37	1263
958528	37	1258
958529	37	1270
958530	38	1283
958531	38	1275
958532	39	1275
958533	40	1285
958534	40	1285
958535	40	1288
958536	40	1283
958537	40	1289
958538	40	1291
958539	40	1292
958540	40	1290
958541	40	1295
958542	41	1300
958543	41	1295
958544	41	1296
958545	41	1301
958546	40	1290
958547	41	1279
958548	40	1278
958549	40	1280
958550	40	1269
958551	39	1288
958552	36	1277
958553	36	1279
958554	36	1279
958555	34	1281
958556	34	1291
958557	34	1296
958558	33	1303
958559	33	1301
958560	33	1301
958561	33	1301
958562	33	1320
958563	34	1324
958564	34	1319
958565	34	1335
958566	34	1329
958567	33	1329
958568	33	1332
958569	34	1336
958570	34	1336
958571	35	1326
958572	35	1315
958573	35	1305
958574	35	1319
958575	35	1319
958576	35	1313
958577	35	1322
958578	35	1322
958579	35	1327
958580	34	1330
958581	34	1319
958582	34	1321
958583	34	1321
958584	34	1330
958585	34	1331
958586	34	1334
958587	34	1333
958588	34	1338
958589	34	1348
958590	34	1359
958591	34	1356
958592	34	1354
958593	34	1363
958594	34	1379
958595	34	1385
958596	34	1390
958597	34	1389
958598	35	1415
958599	34	1422
958600	34	1414
958601	34	1408
958602	34	1411
958603	34	1417
958604	35	1416
958605	35	1416
958606	35	1422
958607	35	1427
958608	34	1422
958609	34	1442
958610	34	1436
958611	34	1437
958612	34	1453
958613	34	1456
958614	36	1486
958615	36	1494
958616	36	1492
958617	35	1498
958618	35	1498
958619	35	1498
958620	35	1502
958621	35	1510
958622	35	1515
958623	35	1520
958624	36	1543
958625	36	1543
958626	36	1537
958627	36	1534
958628	36	1549
958629	37	1570
958630	37	1583
958631	37	1582
958632	37	1590
958633	38	1598
958634	38	1597
958635	38	1596
958636	38	1607
958637	38	1606
958638	38	1606
958639	39	1612
958640	39	1633
958641	39	1643
958642	39	1644
958643	38	1643
958644	39	1666
958645	39	1671
958646	39	1678
958647	38	1691
958648	39	1697
958649	39	1722
958650	39	1734
958651	40	1747
958652	41	1759
958653	41	1754
958654	41	1767
958655	40	1775
958656	41	1867
958657	42	1911
958658	42	1915
958659	43	1932
958660	42	1932
958661	39	1928
958662	38	1931
958663	38	1942
958664	38	1963
958665	38	1979
958666	42	2006
958667	42	2006
958668	43	2042
958669	43	2043
958670	43	2041
958671	41	2052
958672	41	2061
958673	40	2117
958674	40	2156
958675	39	2162
958676	39	2181
958677	39	2184
958678	39	2192
958679	39	2191
958680	39	2195
958681	39	2211
958682	39	2211
958683	38	2214
958684	38	2213
958685	38	2219
958686	37	2222
958687	36	2236
958688	36	2237
958689	36	2246
958690	35	2250
958691	36	2259
958692	36	2271
958693	37	2289
958694	37	2300
958695	37	2400
958696	36	2407
958697	36	2408
958698	37	2430
958699	39	2460
958700	39	2464
[truncated: 676 more rows]

## Sheet: Fig. 9a
ETEC			K. pneumoniae			S. enterica			S. flexneri
Genomic position	Read coverage		Genomic position	Read coverage		Genomic position	Read coverage		Genomic position	Read coverage
4978480	0		5084907	0		4719223	4		3405006	0
4978481	0		5084908	0		4719224	4		3405007	0
4978482	0		5084909	0		4719225	4		3405008	0
4978483	0		5084910	0		4719226	4		3405009	0
4978484	0		5084911	0		4719227	4		3405010	0
4978485	0		5084912	0		4719228	4		3405011	0
4978486	0		5084913	0		4719229	4		3405012	0
4978487	0		5084914	0		4719230	4		3405013	0
4978488	0		5084915	0		4719231	4		3405014	0
4978489	0		5084916	0		4719232	4		3405015	0
4978490	0		5084917	0		4719233	4		3405016	0
4978491	0		5084918	0		4719234	4		3405017	0
4978492	0		5084919	0		4719235	4		3405018	0
4978493	0		5084920	0		4719236	4		3405019	0
4978494	0		5084921	0		4719237	4		3405020	0
4978495	0		5084922	0		4719238	4		3405021	0
4978496	0		5084923	0		4719239	4		3405022	0
4978497	0		5084924	0		4719240	4		3405023	0
4978498	0		5084925	0		4719241	4		3405024	0
4978499	0		5084926	0		4719242	4		3405025	0
4978500	0		5084927	0		4719243	4		3405026	0
4978501	0		5084928	0		4719244	4		3405027	0
4978502	0		5084929	0		4719245	4		3405028	0
4978503	0		5084930	0		4719246	4		3405029	0
4978504	0		5084931	0		4719247	4		3405030	0
4978505	0		5084932	0		4719248	4		3405031	0
4978506	0		5084933	0		4719249	4		3405032	0
4978507	0		5084934	0		4719250	4		3405033	0
4978508	0		5084935	0		4719251	4		3405034	0
4978509	0		5084936	0		4719252	4		3405035	0
4978510	0		5084937	0		4719253	4		3405036	0
4978511	0		5084938	0		4719254	4		3405037	0
4978512	0		5084939	0		4719255	4		3405038	0
4978513	0		5084940	0		4719256	4		3405039	0
4978514	0		5084941	0		4719257	4		3405040	0
4978515	0		5084942	0		4719258	4		3405041	0
4978516	0		5084943	0		4719259	4		3405042	0
4978517	0		5084944	0		4719260	4		3405043	0
4978518	0		5084945	0		4719261	4		3405044	0
4978519	0		5084946	0		4719262	4		3405045	0
4978520	0		5084947	0		4719263	4		3405046	0
4978521	0		5084948	0		4719264	4		3405047	0
4978522	0		5084949	0		4719265	4		3405048	0
4978523	0		5084950	0		4719266	4		3405049	0
4978524	0		5084951	0		4719267	4		3405050	0
4978525	0		5084952	0		4719268	4		3405051	0
4978526	0		5084953	0		4719269	4		3405052	0
4978527	0		5084954	0		4719270	4		3405053	0
4978528	0		5084955	0		4719271	4		3405054	0
4978529	0		5084956	0		4719272	4		3405055	0
4978530	0		5084957	0		4719273	4		3405056	0
4978531	0		5084958	0		4719274	4		3405057	0
4978532	0		5084959	0		4719275	4		3405058	0
4978533	0		5084960	0		4719276	4		3405059	0
4978534	0		5084961	0		4719277	4		3405060	0
4978535	0		5084962	0		4719278	4		3405061	0
4978536	0		5084963	0		4719279	4		3405062	0
4978537	0		5084964	0		4719280	4		3405063	0
4978538	0		5084965	0		4719281	4		3405064	0
4978539	0		5084966	0		4719282	4		3405065	0
4978540	0		5084967	0		4719283	4		3405066	0
4978541	0		5084968	0		4719284	4		3405067	0
4978542	0		5084969	0		4719285	4		3405068	0
4978543	0		5084970	0		4719286	4		3405069	0
4978544	0		5084971	0		4719287	4		3405070	0
4978545	0		5084972	0		4719288	4		3405071	0
4978546	0		5084973	0		4719289	4		3405072	0
4978547	0		5084974	0		4719290	4		3405073	0
4978548	0		5084975	0		4719291	4		3405074	0
4978549	0		5084976	0		4719292	4		3405075	0
4978550	0		5084977	0		4719293	4		3405076	0
4978551	0		5084978	0		4719294	4		3405077	0
4978552	0		5084979	0		4719295	4		3405078	0
4978553	0		5084980	0		4719296	4		3405079	0
4978554	0		5084981	0		4719297	4		3405080	0
4978555	0		5084982	0		4719298	4		3405081	0
4978556	0		5084983	0		4719299	4		3405082	0
4978557	0		5084984	0		4719300	4		3405083	0
4978558	0		5084985	0		4719301	4		3405084	0
4978559	0		5084986	0		4719302	4		3405085	0
4978560	0		5084987	0		4719303	4		3405086	0
4978561	0		5084988	0		4719304	4		3405087	0
4978562	0		5084989	0		4719305	4		3405088	0
4978563	0		5084990	0		4719306	4		3405089	0
4978564	0		5084991	0		4719307	4		3405090	0
4978565	0		5084992	0		4719308	4		3405091	0
4978566	0		5084993	0		4719309	4		3405092	0
4978567	0		5084994	0		4719310	4		3405093	0
4978568	0		5084995	0		4719311	4		3405094	0
4978569	0		5084996	0		4719312	4		3405095	0
4978570	0		5084997	0		4719313	4		3405096	0
4978571	0		5084998	0		4719314	4		3405097	0
4978572	0		5084999	0		4719315	4		3405098	0
4978573	0		5085000	0		4719316	4		3405099	0
4978574	0		5085001	0		4719317	4		3405100	0
4978575	0		5085002	0		4719318	4		3405101	0
4978576	0		5085003	0		4719319	4		3405102	0
4978577	0		5085004	0		4719320	5		3405103	0
4978578	0		5085005	0		4719321	5		3405104	0
4978579	0		5085006	0		4719322	5		3405105	0
4978580	0		5085007	0		4719323	5		3405106	0
4978581	0		5085008	0		4719324	5		3405107	0
4978582	0		5085009	0		4719325	5		3405108	0
4978583	0		5085010	0		4719326	5		3405109	0
4978584	0		5085011	0		4719327	5		3405110	0
4978585	0		5085012	0		4719328	5		3405111	0
4978586	0		5085013	0		4719329	5		3405112	0
4978587	0		5085014	0		4719330	5		3405113	0
4978588	0		5085015	0		4719331	5		3405114	0
4978589	0		5085016	0		4719332	5		3405115	0
4978590	0		5085017	0		4719333	5		3405116	0
4978591	0		5085018	0		4719334	5		3405117	0
4978592	0		5085019	0		4719335	11		3405118	0
4978593	0		5085020	0		4719336	11		3405119	0
4978594	0		5085021	0		4719337	11		3405120	0
4978595	0		5085022	0		4719338	11		3405121	0
4978596	0		5085023	0		4719339	11		3405122	0
4978597	0		5085024	0		4719340	11		3405123	0
4978598	0		5085025	0		4719341	11		3405124	0
4978599	0		5085026	0		4719342	11		3405125	0
4978600	0		5085027	0		4719343	11		3405126	0
4978601	0		5085028	0		4719344	11		3405127	0
4978602	0		5085029	0		4719345	11		3405128	0
4978603	0		5085030	0		4719346	13		3405129	0
4978604	0		5085031	0		4719347	13		3405130	0
4978605	0		5085032	0		4719348	13		3405131	0
4978606	0		5085033	0		4719349	13		3405132	0
4978607	0		5085034	0		4719350	13		3405133	0
4978608	0		5085035	0		4719351	13		3405134	0
4978609	0		5085036	0		4719352	13		3405135	0
4978610	0		5085037	0		4719353	13		3405136	0
4978611	0		5085038	0		4719354	13		3405137	0
4978612	0		5085039	0		4719355	13		3405138	0
4978613	0		5085040	0		4719356	13		3405139	0
4978614	0		5085041	0		4719357	13		3405140	0
4978615	0		5085042	0		4719358	13		3405141	0
4978616	0		5085043	0		4719359	13		3405142	0
4978617	0		5085044	0		4719360	13		3405143	0
4978618	0		5085045	0		4719361	13		3405144	0
4978619	0		5085046	0		4719362	13		3405145	0
4978620	0		5085047	0		4719363	13		3405146	0
4978621	0		5085048	0		4719364	13		3405147	0
4978622	0		5085049	0		4719365	13		3405148	0
4978623	0		5085050	0		4719366	13		3405149	0
4978624	0		5085051	0		4719367	13		3405150	0
4978625	0		5085052	0		4719368	13		3405151	0
4978626	0		5085053	0		4719369	13		3405152	0
4978627	0		5085054	0		4719370	13		3405153	0
4978628	0		5085055	0		4719371	13		3405154	0
4978629	0		5085056	0		4719372	13		3405155	0
4978630	0		5085057	0		4719373	13		3405156	0
4978631	0		5085058	0		4719374	13		3405157	0
4978632	0		5085059	0		4719375	13		3405158	0
4978633	0		5085060	0		4719376	13		3405159	0
4978634	0		5085061	0		4719377	13		3405160	0
4978635	0		5085062	0		4719378	13		3405161	0
4978636	0		5085063	0		4719379	13		3405162	0
4978637	0		5085064	0		4719380	13		3405163	0
4978638	0		5085065	0		4719381	13		3405164	0
4978639	0		5085066	0		4719382	13		3405165	0
4978640	0		5085067	0		4719383	22		3405166	0
4978641	0		5085068	0		4719384	22		3405167	0
4978642	0		5085069	0		4719385	22		3405168	0
4978643	0		5085070	0		4719386	22		3405169	0
4978644	0		5085071	0		4719387	29		3405170	0
4978645	0		5085072	0		4719388	29		3405171	0
4978646	0		5085073	0		4719389	29		3405172	0
4978647	0		5085074	0		4719390	29		3405173	0
4978648	0		5085075	0		4719391	40		3405174	0
4978649	0		5085076	0		4719392	40		3405175	0
4978650	0		5085077	0		4719393	40		3405176	0
4978651	0		5085078	0		4719394	40		3405177	0
4978652	0		5085079	0		4719395	40		3405178	0
4978653	0		5085080	0		4719396	40		3405179	0
4978654	0		5085081	0		4719397	40		3405180	0
4978655	0		5085082	0		4719398	40		3405181	0
4978656	0		5085083	0		4719399	40		3405182	0
4978657	0		5085084	0		4719400	40		3405183	0
4978658	0		5085085	0		4719401	40		3405184	0
4978659	0		5085086	0		4719402	40		3405185	0
4978660	0		5085087	0		4719403	40		3405186	0
4978661	0		5085088	0		4719404	40		3405187	0
4978662	0		5085089	0		4719405	40		3405188	0
4978663	0		5085090	0		4719406	40		3405189	0
4978664	0		5085091	0		4719407	40		3405190	0
4978665	0		5085092	0		4719408	40		3405191	0
4978666	0		5085093	0		4719409	40		3405192	0
4978667	0		5085094	0		4719410	40		3405193	0
4978668	0		5085095	0		4719411	40		3405194	0
4978669	0		5085096	0		4719412	40		3405195	0
4978670	0		5085097	0		4719413	40		3405196	0
4978671	0		5085098	0		4719414	40		3405197	0
4978672	0		5085099	0		4719415	40		3405198	0
4978673	0		5085100	0		4719416	40		3405199	0
4978674	0		5085101	0		4719417	40		3405200	0
4978675	0		5085102	0		4719418	40		3405201	0
4978676	0		5085103	0		4719419	40		3405202	0
4978677	0		5085104	0		4719420	40		3405203	0
4978678	0		5085105	0		4719421	40		3405204	0
4978679	0		5085106	0		4719422	36		3405205	0
4978680	0		5085107	0		4719423	36		3405206	0
4978681	0		5085108	0		4719424	36		3405207	0
4978682	0		5085109	0		4719425	36		3405208	0
4978683	0		5085110	0		4719426	36		3405209	0
4978684	0		5085111	0		4719427	36		3405210	0
4978685	0		5085112	0		4719428	37		3405211	0
4978686	0		5085113	0		4719429	37		3405212	0
4978687	0		5085114	0		4719430	37		3405213	0
4978688	0		5085115	0		4719431	37		3405214	0
4978689	0		5085116	0		4719432	37		3405215	0
4978690	0		5085117	0		4719433	37		3405216	0
4978691	0		5085118	0		4719434	37		3405217	0
4978692	0		5085119	0		4719435	37		3405218	0
4978693	0		5085120	0		4719436	37		3405219	0
4978694	0		5085121	0		4719437	37		3405220	0
4978695	0		5085122	0		4719438	37		3405221	0
4978696	0		5085123	0		4719439	37		3405222	0
4978697	0		5085124	0		4719440	37		3405223	0
4978698	0		5085125	0		4719441	37		3405224	0
4978699	0		5085126	0		4719442	37		3405225	0
4978700	0		5085127	0		4719443	37		3405226	0
4978701	0		5085128	0		4719444	37		3405227	0
4978702	0		5085129	0		4719445	37		3405228	0
4978703	0		5085130	0		4719446	37		3405229	0
4978704	0		5085131	0		4719447	37		3405230	0
4978705	0		5085132	0		4719448	37		3405231	0
4978706	0		5085133	0		4719449	37		3405232	0
4978707	0		5085134	0		4719450	37		3405233	0
4978708	0		5085135	0		4719451	37		3405234	0
4978709	0		5085136	0		4719452	37		3405235	0
4978710	0		5085137	0		4719453	37		3405236	0
4978711	0		5085138	0		4719454	37		3405237	0
4978712	0		5085139	0		4719455	37		3405238	0
4978713	0		5085140	0		4719456	37		3405239	0
4978714	0		5085141	0		4719457	37		3405240	0
4978715	0		5085142	0		4719458	39		3405241	0
4978716	0		5085143	0		4719459	39		3405242	0
4978717	0		5085144	0		4719460	39		3405243	0
4978718	0		5085145	0		4719461	39		3405244	0
4978719	0		5085146	0		4719462	43		3405245	0
4978720	0		5085147	0		4719463	43		3405246	0
4978721	0		5085148	0		4719464	43		3405247	0
4978722	0		5085149	0		4719465	43		3405248	0
4978723	0		5085150	0		4719466	43		3405249	0
4978724	0		5085151	0		4719467	43		3405250	0
4978725	0		5085152	0		4719468	43		3405251	0
4978726	0		5085153	0		4719469	43		3405252	0
4978727	0		5085154	0		4719470	43		3405253	0
4978728	0		5085155	0		4719471	43		3405254	0
4978729	0		5085156	0		4719472	42		3405255	0
4978730	0		5085157	0		4719473	42		3405256	0
4978731	0		5085158	0		4719474	42		3405257	0
4978732	0		5085159	0		4719475	42		3405258	0
4978733	0		5085160	0		4719476	42		3405259	0
4978734	0		5085161	0		4719477	42		3405260	0
4978735	0		5085162	0		4719478	42		3405261	0
4978736	0		5085163	0		4719479	42		3405262	0
4978737	0		5085164	0		4719480	42		3405263	0
4978738	0		5085165	0		4719481	42		3405264	0
4978739	0		5085166	0		4719482	42		3405265	0
4978740	0		5085167	0		4719483	42		3405266	0
4978741	0		5085168	0		4719484	42		3405267	0
4978742	0		5085169	0		4719485	42		3405268	0
4978743	0		5085170	0		4719486	42		3405269	0
4978744	0		5085171	0		4719487	42		3405270	0
4978745	0		5085172	0		4719488	42		3405271	0
4978746	0		5085173	0		4719489	42		3405272	0
4978747	0		5085174	0		4719490	42		3405273	0
4978748	0		5085175	0		4719491	42		3405274	0
4978749	0		5085176	0		4719492	42		3405275	0
4978750	0		5085177	0		4719493	42		3405276	0
4978751	0		5085178	0		4719494	42		3405277	0
4978752	0		5085179	0		4719495	42		3405278	0
4978753	0		5085180	0		4719496	42		3405279	0
4978754	0		5085181	0		4719497	42		3405280	0
4978755	0		5085182	0		4719498	42		3405281	0
4978756	0		5085183	0		4719499	42		3405282	0
4978757	0		5085184	0		4719500	42		3405283	0
4978758	0		5085185	0		4719501	42		3405284	0
4978759	0		5085186	0		4719502	42		3405285	0
4978760	0		5085187	0		4719503	42		3405286	0
4978761	0		5085188	0		4719504	42		3405287	0
4978762	0		5085189	0		4719505	42		3405288	0
4978763	0		5085190	0		4719506	42		3405289	0
4978764	0		5085191	0		4719507	42		3405290	0
4978765	0		5085192	0		4719508	42		3405291	0
4978766	0		5085193	0		4719509	42		3405292	0
4978767	0		5085194	0		4719510	42		3405293	0
4978768	0		5085195	0		4719511	42		3405294	0
4978769	0		5085196	0		4719512	42		3405295	0
4978770	0		5085197	0		4719513	42		3405296	0
4978771	0		5085198	0		4719514	42		3405297	0
4978772	0		5085199	0		4719515	42		3405298	0
4978773	0		5085200	0		4719516	42		3405299	0
4978774	0		5085201	0		4719517	42		3405300	0
4978775	0		5085202	0		4719518	42		3405301	0
4978776	0		5085203	0		4719519	42		3405302	0
4978777	0		5085204	0		4719520	42		3405303	0
4978778	0		5085205	0		4719521	42		3405304	0
4978779	0		5085206	0		4719522	42		3405305	0
4978780	0		5085207	0		4719523	42		3405306	0
4978781	0		5085208	0		4719524	42		3405307	0
4978782	0		5085209	0		4719525	42		3405308	0
4978783	0		5085210	0		4719526	42		3405309	0
4978784	0		5085211	0		4719527	42		3405310	0
4978785	0		5085212	0		4719528	42		3405311	0
4978786	0		5085213	0		4719529	42		3405312	0
4978787	0		5085214	0		4719530	42		3405313	0
4978788	0		5085215	0		4719531	42		3405314	0
4978789	0		5085216	0		4719532	42		3405315	0
4978790	0		5085217	0		4719533	42		3405316	0
4978791	0		5085218	0		4719534	42		3405317	0
4978792	0		5085219	0		4719535	42		3405318	0
4978793	0		5085220	0		4719536	42		3405319	0
4978794	0		5085221	0		4719537	42		3405320	0
4978795	0		5085222	0		4719538	42		3405321	0
4978796	0		5085223	0		4719539	42		3405322	0
4978797	0		5085224	0		4719540	42		3405323	0
4978798	0		5085225	0		4719541	42		3405324	0
4978799	0		5085226	0		4719542	42		3405325	0
4978800	0		5085227	0		4719543	42		3405326	0
4978801	0		5085228	0		4719544	42		3405327	0
4978802	0		5085229	0		4719545	42		3405328	0
4978803	0		5085230	0		4719546	42		3405329	0
4978804	0		5085231	0		4719547	42		3405330	0
4978805	0		5085232	0		4719548	42		3405331	0
4978806	0		5085233	0		4719549	42		3405332	0
4978807	0		5085234	0		4719550	42		3405333	0
4978808	0		5085235	0		4719551	42		3405334	0
4978809	0		5085236	0		4719552	42		3405335	0
4978810	0		5085237	0		4719553	42		3405336	0
4978811	0		5085238	0		4719554	42		3405337	0
4978812	0		5085239	0		4719555	42		3405338	0
4978813	0		5085240	0		4719556	42		3405339	0
4978814	0		5085241	0		4719557	42		3405340	0
4978815	0		5085242	0		4719558	42		3405341	0
4978816	0		5085243	0		4719559	42		3405342	0
4978817	0		5085244	0		4719560	42		3405343	0
4978818	0		5085245	0		4719561	42		3405344	0
4978819	0		5085246	0		4719562	42		3405345	0
4978820	0		5085247	0		4719563	42		3405346	0
4978821	0		5085248	0		4719564	42		3405347	0
4978822	0		5085249	0		4719565	42		3405348	0
4978823	0		5085250	0		4719566	42		3405349	0
4978824	0		5085251	0		4719567	42		3405350	0
4978825	0		5085252	0		4719568	42		3405351	0
4978826	0		5085253	0		4719569	42		3405352	0
4978827	0		5085254	0		4719570	42		3405353	0
4978828	0		5085255	0		4719571	42		3405354	0
4978829	0		5085256	0		4719572	42		3405355	0
4978830	0		5085257	0		4719573	42		3405356	0
4978831	0		5085258	0		4719574	42		3405357	0
4978832	0		5085259	0		4719575	42		3405358	0
4978833	0		5085260	0		4719576	42		3405359	0
4978834	0		5085261	0		4719577	42		3405360	0
4978835	0		5085262	0		4719578	42		3405361	0
4978836	0		5085263	0		4719579	42		3405362	0
4978837	0		5085264	0		4719580	42		3405363	0
4978838	0		5085265	0		4719581	42		3405364	0
4978839	0		5085266	0		4719582	42		3405365	0
4978840	0		5085267	0		4719583	42		3405366	0
4978841	0		5085268	0		4719584	42		3405367	0
4978842	0		5085269	0		4719585	42		3405368	0
4978843	0		5085270	0		4719586	42		3405369	0
4978844	0		5085271	0		4719587	42		3405370	0
4978845	0		5085272	0		4719588	42		3405371	0
4978846	0		5085273	0		4719589	42		3405372	0
4978847	0		5085274	0		4719590	42		3405373	0
4978848	0		5085275	0		4719591	47		3405374	0
4978849	0		5085276	0		4719592	47		3405375	0
4978850	0		5085277	0		4719593	47		3405376	0
4978851	0		5085278	0		4719594	47		3405377	0
4978852	0		5085279	0		4719595	47		3405378	0
4978853	0		5085280	0		4719596	47		3405379	0
4978854	0		5085281	0		4719597	47		3405380	0
4978855	0		5085282	0		4719598	47		3405381	0
4978856	0		5085283	0		4719599	47		3405382	0
4978857	0		5085284	0		4719600	47		3405383	0
4978858	0		5085285	0		4719601	47		3405384	0
4978859	0		5085286	0		4719602	47		3405385	0
4978860	0		5085287	0		4719603	47		3405386	0
4978861	0		5085288	0		4719604	47		3405387	0
4978862	0		5085289	0		4719605	46		3405388	0
4978863	0		5085290	0		4719606	42		3405389	0
4978864	0		5085291	0		4719607	42		3405390	0
4978865	0		5085292	0		4719608	42		3405391	0
4978866	0		5085293	0		4719609	53		3405392	0
4978867	0		5085294	0		4719610	53		3405393	0
4978868	0		5085295	0		4719611	53		3405394	0
4978869	0		5085296	0		4719612	53		3405395	0
4978870	0		5085297	0		4719613	53		3405396	0
4978871	0		5085298	0		4719614	53		3405397	0
4978872	0		5085299	0		4719615	53		3405398	0
4978873	0		5085300	0		4719616	53		3405399	0
4978874	0		5085301	0		4719617	53		3405400	0
4978875	0		5085302	0		4719618	53		3405401	0
4978876	0		5085303	0		4719619	42		3405402	0
4978877	0		5085304	0		4719620	40		3405403	0
4978878	0		5085305	0		4719621	40		3405404	0
4978879	0		5085306	0		4719622	40		3405405	0
4978880	0		5085307	0		4719623	40		3405406	0
4978881	0		5085308	0		4719624	40		3405407	0
4978882	0		5085309	0		4719625	40		3405408	0
4978883	0		5085310	0		4719626	40		3405409	0
4978884	0		5085311	0		4719627	40		3405410	0
4978885	0		5085312	0		4719628	40		3405411	0
4978886	0		5085313	0		4719629	40		3405412	0
4978887	0		5085314	0		4719630	40		3405413	0
4978888	0		5085315	0		4719631	40		3405414	0
4978889	0		5085316	0		4719632	40		3405415	0
4978890	0		5085317	0		4719633	40		3405416	0
4978891	0		5085318	0		4719634	40		3405417	2
4978892	0		5085319	0		4719635	40		3405418	2
4978893	0		5085320	0		4719636	40		3405419	2
4978894	0		5085321	0		4719637	40		3405420	2
4978895	0		5085322	0		4719638	40		3405421	2
4978896	0		5085323	0		4719639	40		3405422	2
4978897	0		5085324	0		4719640	40		3405423	2
4978898	0		5085325	0		4719641	40		3405424	2
4978899	0		5085326	0		4719642	40		3405425	2
4978900	0		5085327	0		4719643	40		3405426	2
4978901	0		5085328	0		4719644	40		3405427	2
4978902	0		5085329	0		4719645	40		3405428	2
4978903	0		5085330	0		4719646	39		3405429	2
4978904	0		5085331	0		4719647	39		3405430	2
4978905	0		5085332	0		4719648	39		3405431	2
4978906	0		5085333	0		4719649	39		3405432	2
4978907	0		5085334	0		4719650	39		3405433	2
4978908	0		5085335	0		4719651	39		3405434	2
4978909	0		5085336	0		4719652	39		3405435	2
4978910	0		5085337	0		4719653	39		3405436	2
4978911	0		5085338	0		4719654	39		3405437	2
4978912	0		5085339	0		4719655	39		3405438	2
4978913	0		5085340	0		4719656	39		3405439	2
4978914	0		5085341	0		4719657	32		3405440	2
4978915	0		5085342	0		4719658	32		3405441	2
4978916	0		5085343	0		4719659	32		3405442	2
4978917	0		5085344	0		4719660	32		3405443	2
4978918	0		5085345	0		4719661	32		3405444	2
4978919	0		5085346	0		4719662	23		3405445	2
4978920	0		5085347	0		4719663	23		3405446	2
4978921	0		5085348	0		4719664	23		3405447	2
4978922	0		5085349	0		4719665	23		3405448	2
4978923	0		5085350	0		4719666	23		3405449	2
4978924	0		5085351	0		4719667	23		3405450	2
4978925	0		5085352	0		4719668	23		3405451	2
4978926	0		5085353	0		4719669	23		3405452	2
4978927	0		5085354	0		4719670	23		3405453	2
4978928	0		5085355	0		4719671	23		3405454	2
4978929	0		5085356	0		4719672	23		3405455	2
4978930	0		5085357	0		4719673	23		3405456	2
4978931	0		5085358	0		4719674	23		3405457	2
4978932	0		5085359	0		4719675	23		3405458	2
4978933	0		5085360	0		4719676	23		3405459	2
4978934	0		5085361	0		4719677	23		3405460	2
4978935	0		5085362	0		4719678	23		3405461	2
4978936	0		5085363	0		4719679	23		3405462	2
4978937	0		5085364	0		4719680	23		3405463	2
4978938	0		5085365	0		4719681	23		3405464	2
4978939	0		5085366	0		4719682	23		3405465	2
4978940	0		5085367	0		4719683	23		3405466	2
4978941	0		5085368	0		4719684	23		3405467	2
4978942	0		5085369	0		4719685	23		3405468	2
4978943	0		5085370	0		4719686	23		3405469	2
4978944	0		5085371	0		4719687	23		3405470	2
4978945	0		5085372	0		4719688	23		3405471	2
4978946	0		5085373	0		4719689	23		3405472	2
4978947	0		5085374	0		4719690	23		3405473	2
4978948	0		5085375	0		4719691	23		3405474	2
4978949	0		5085376	0		4719692	23		3405475	2
4978950	0		5085377	0		4719693	23		3405476	2
4978951	0		5085378	0		4719694	23		3405477	2
4978952	0		5085379	0		4719695	23		3405478	2
4978953	0		5085380	0		4719696	23		3405479	2
4978954	0		5085381	0		4719697	23		3405480	2
4978955	0		5085382	0		4719698	23		3405481	2
4978956	0		5085383	0		4719699	23		3405482	2
4978957	0		5085384	0		4719700	23		3405483	2
4978958	0		5085385	0		4719701	23		3405484	2
4978959	0		5085386	0		4719702	23		3405485	2
4978960	0		5085387	0		4719703	23		3405486	2
4978961	0		5085388	0		4719704	23		3405487	3
4978962	0		5085389	0		4719705	23		3405488	3
4978963	0		5085390	0		4719706	23		3405489	3
4978964	0		5085391	0		4719707	23		3405490	3
4978965	0		5085392	0		4719708	23		3405491	3
4978966	0		5085393	0		4719709	23		3405492	3
4978967	0		5085394	0		4719710	19		3405493	3
4978968	0		5085395	0		4719711	19		3405494	3
4978969	0		5085396	0		4719712	19		3405495	3
4978970	0		5085397	0		4719713	19		3405496	3
4978971	0		5085398	0		4719714	19		3405497	3
4978972	0		5085399	0		4719715	19		3405498	3
4978973	0		5085400	0		4719716	19		3405499	3
4978974	0		5085401	0		4719717	19		3405500	3
4978975	0		5085402	0		4719718	19		3405501	3
4978976	0		5085403	0		4719719	19		3405502	3
4978977	0		5085404	0		4719720	19		3405503	3
4978978	0		5085405	0		4719721	19		3405504	3
4978979	0		5085406	0		4719722	19		3405505	3
4978980	0		5085407	0		4719723	19		3405506	3
4978981	0		5085408	0		4719724	19		3405507	3
4978982	0		5085409	0		4719725	19		3405508	3
4978983	0		5085410	0		4719726	19		3405509	3
4978984	0		5085411	0		4719727	19		3405510	3
4978985	0		5085412	0		4719728	19		3405511	3
4978986	0		5085413	0		4719729	19		3405512	3
4978987	0		5085414	0		4719730	19		3405513	3
4978988	0		5085415	0		4719731	19		3405514	3
4978989	0		5085416	0		4719732	19		3405515	3
4978990	0		5085417	0		4719733	19		3405516	3
4978991	0		5085418	0		4719734	19		3405517	3
4978992	0		5085419	0		4719735	19		3405518	3
4978993	0		5085420	0		4719736	19		3405519	3
4978994	0		5085421	0		4719737	19		3405520	3
4978995	0		5085422	0		4719738	19		3405521	3
4978996	0		5085423	0		4719739	19		3405522	3
4978997	0		5085424	0		4719740	19		3405523	3
4978998	0		5085425	0		4719741	19		3405524	3
4978999	0		5085426	0		4719742	19		3405525	3
4979000	0		5085427	0		4719743	19		3405526	3
4979001	0		5085428	0		4719744	19		3405527	3
4979002	0		5085429	0		4719745	19		3405528	3
4979003	0		5085430	0		4719746	19		3405529	3
4979004	0		5085431	0		4719747	19		3405530	3
4979005	0		5085432	0		4719748	18		3405531	3
4979006	0		5085433	0		4719749	18		3405532	3
4979007	0		5085434	0		4719750	16		3405533	1
4979008	0		5085435	0		4719751	16		3405534	1
4979009	0		5085436	0		4719752	16		3405535	1
4979010	0		5085437	0		4719753	16		3405536	1
4979011	0		5085438	0		4719754	16		3405537	1
4979012	0		5085439	0		4719755	16		3405538	1
4979013	0		5085440	0		4719756	16		3405539	1
4979014	0		5085441	0		4719757	16		3405540	1
4979015	0		5085442	0		4719758	16		3405541	1
4979016	0		5085443	0		4719759	16		3405542	1
4979017	0		5085444	0		4719760	16		3405543	1
4979018	0		5085445	0		4719761	16		3405544	1
4979019	0		5085446	0		4719762	16		3405545	2
4979020	0		5085447	0		4719763	16		3405546	2
4979021	0		5085448	0		4719764	16		3405547	2
4979022	0		5085449	0		4719765	16		3405548	2
4979023	0		5085450	0		4719766	16		3405549	4
4979024	0		5085451	0		4719767	16		3405550	4
4979025	0		5085452	0		4719768	16		3405551	4
4979026	0		5085453	0		4719769	16		3405552	4
4979027	0		5085454	0		4719770	16		3405553	4
4979028	0		5085455	0		4719771	16		3405554	4
4979029	0		5085456	0		4719772	16		3405555	4
4979030	0		5085457	0		4719773	16		3405556	4
4979031	0		5085458	0		4719774	16		3405557	4
4979032	0		5085459	0		4719775	16		3405558	4
4979033	0		5085460	0		4719776	16		3405559	4
4979034	0		5085461	0		4719777	16		3405560	4
4979035	0		5085462	0		4719778	16		3405561	4
4979036	0		5085463	0		4719779	16		3405562	4
4979037	0		5085464	0		4719780	16		3405563	4
4979038	0		5085465	0		4719781	16		3405564	4
4979039	0		5085466	0		4719782	16		3405565	4
4979040	0		5085467	0		4719783	16		3405566	4
4979041	0		5085468	0		4719784	16		3405567	4
4979042	0		5085469	0		4719785	16		3405568	4
4979043	0		5085470	0		4719786	16		3405569	4
4979044	0		5085471	0		4719787	16		3405570	5
4979045	0		5085472	0		4719788	16		3405571	5
4979046	0		5085473	0		4719789	16		3405572	5
4979047	0		5085474	0		4719790	16		3405573	6
4979048	0		5085475	0		4719791	16		3405574	6
4979049	0		5085476	0		4719792	16		3405575	6
4979050	0		5085477	0		4719793	11		3405576	6
4979051	0		5085478	0		4719794	11		3405577	6
4979052	0		5085479	0		4719795	11		3405578	6
4979053	0		5085480	0		4719796	11		3405579	6
4979054	0		5085481	0		4719797	11		3405580	6
4979055	0		5085482	0		4719798	11		3405581	6
4979056	0		5085483	0		4719799	11		3405582	6
4979057	0		5085484	0		4719800	11		3405583	6
4979058	0		5085485	0		4719801	11		3405584	6
4979059	0		5085486	0		4719802	11		3405585	6
4979060	0		5085487	0		4719803	11		3405586	6
4979061	0		5085488	0		4719804	11		3405587	6
4979062	0		5085489	0		4719805	11		3405588	6
4979063	0		5085490	0		4719806	11		3405589	6
4979064	0		5085491	0		4719807	11		3405590	6
4979065	0		5085492	0		4719808	11		3405591	6
4979066	0		5085493	0		4719809	11		3405592	6
4979067	0		5085494	0		4719810	11		3405593	6
4979068	0		5085495	0		4719811	11		3405594	6
4979069	0		5085496	0		4719812	11		3405595	6
4979070	0		5085497	0		4719813	11		3405596	6
4979071	0		5085498	0		4719814	11		3405597	6
4979072	0		5085499	0		4719815	11		3405598	6
4979073	0		5085500	0		4719816	11		3405599	6
4979074	0		5085501	0		4719817	11		3405600	6
4979075	0		5085502	0		4719818	11		3405601	6
4979076	0		5085503	0		4719819	11		3405602	6
4979077	0		5085504	0		4719820	11		3405603	5
4979078	0		5085505	0		4719821	11		3405604	5
4979079	0		5085506	0		4719822	11		3405605	5
4979080	0		5085507	0		4719823	11		3405606	5
4979081	0		5085508	0		4719824	11		3405607	5
4979082	0		5085509	0		4719825	11		3405608	5
4979083	0		5085510	0		4719826	11		3405609	5
4979084	0		5085511	0		4719827	11		3405610	5
4979085	0		5085512	0		4719828	11		3405611	7
4979086	0		5085513	0		4719829	11		3405612	7
4979087	0		5085514	0		4719830	11		3405613	7
4979088	0		5085515	0		4719831	11		3405614	7
4979089	0		5085516	0		4719832	11		3405615	7
4979090	0		5085517	0		4719833	11		3405616	7
4979091	0		5085518	0		4719834	11		3405617	7
4979092	0		5085519	0		4719835	11		3405618	7
4979093	0		5085520	0		4719836	11		3405619	7
4979094	0		5085521	0		4719837	11		3405620	7
4979095	0		5085522	0		4719838	11		3405621	7
4979096	0		5085523	0		4719839	11		3405622	7
4979097	0		5085524	0		4719840	11		3405623	7
4979098	0		5085525	0		4719841	11		3405624	7
4979099	0		5085526	0		4719842	11		3405625	7
4979100	0		5085527	0		4719843	6		3405626	7
4979101	0		5085528	0		4719844	6		3405627	7
4979102	0		5085529	0		4719845	6		3405628	7
4979103	0		5085530	0		4719846	6		3405629	7
4979104	0		5085531	0		4719847	6		3405630	7
4979105	0		5085532	0		4719848	6		3405631	7
4979106	0		5085533	0		4719849	6		3405632	7
4979107	0		5085534	0		4719850	6		3405633	7
4979108	0		5085535	0		4719851	6		3405634	7
4979109	0		5085536	0		4719852	6		3405635	7
4979110	0		5085537	0		4719853	6		3405636	7
4979111	0		5085538	0		4719854	6		3405637	7
4979112	0		5085539	0		4719855	6		3405638	7
4979113	0		5085540	0		4719856	6		3405639	7
4979114	0		5085541	0		4719857	6		3405640	8
4979115	0		5085542	0		4719858	6		3405641	8
4979116	0		5085543	0		4719859	6		3405642	8
4979117	0		5085544	0		4719860	6		3405643	8
4979118	0		5085545	0		4719861	6		3405644	8
4979119	0		5085546	0		4719862	6		3405645	8
4979120	0		5085547	0		4719863	6		3405646	8
4979121	0		5085548	0		4719864	6		3405647	8
4979122	0		5085549	0		4719865	6		3405648	8
4979123	0		5085550	0		4719866	2		3405649	8
4979124	0		5085551	0		4719867	2		3405650	8
4979125	0		5085552	0		4719868	2		3405651	8
4979126	0		5085553	0		4719869	2		3405652	8
4979127	0		5085554	0		4719870	2		3405653	8
4979128	0		5085555	0		4719871	2		3405654	8
4979129	0		5085556	0		4719872	2		3405655	8
4979130	0		5085557	0		4719873	2		3405656	8
4979131	0		5085558	0		4719874	2		3405657	8
4979132	0		5085559	0		4719875	2		3405658	8
4979133	0		5085560	0		4719876	2		3405659	8
4979134	0		5085561	0		4719877	2		3405660	8
4979135	0		5085562	0		4719878	2		3405661	7
4979136	0		5085563	0		4719879	2		3405662	7
4979137	0		5085564	0		4719880	2		3405663	7
4979138	0		5085565	3		4719881	2		3405664	7
4979139	0		5085566	3		4719882	2		3405665	5
4979140	0		5085567	3		4719883	2		3405666	5
4979141	0		5085568	3		4719884	2		3405667	5
4979142	0		5085569	3		4719885	2		3405668	5
4979143	0		5085570	3		4719886	2		3405669	5
4979144	0		5085571	3		4719887	2		3405670	5
4979145	0		5085572	3		4719888	2		3405671	5
4979146	1		5085573	3		4719889	2		3405672	5
4979147	1		5085574	9		4719890	2		3405673	5
4979148	1		5085575	9		4719891	2		3405674	5
4979149	1		5085576	9		4719892	2		3405675	5
4979150	1		5085577	9		4719893	2		3405676	5
4979151	1		5085578	9		4719894	2		3405677	5
4979152	1		5085579	9		4719895	2		3405678	5
4979153	1		5085580	9		4719896	2		3405679	5
4979154	1		5085581	9		4719897	2		3405680	5
4979155	1		5085582	9		4719898	2		3405681	5
4979156	1		5085583	9		4719899	2		3405682	5
4979157	1		5085584	9		4719900	2		3405683	5
4979158	1		5085585	9		4719901	2		3405684	5
4979159	1		5085586	9		4719902	2		3405685	5
4979160	1		5085587	9		4719903	2		3405686	4
4979161	1		5085588	9		4719904	2		3405687	4
4979162	1		5085589	9		4719905	2		3405688	4
4979163	1		5085590	9		4719906	2		3405689	3
4979164	1		5085591	9		4719907	2		3405690	3
4979165	1		5085592	9		4719908	2		3405691	3
4979166	1		5085593	9		4719909	2		3405692	3
4979167	1		5085594	9		4719910	2		3405693	3
4979168	1		5085595	9		4719911	4		3405694	3
4979169	1		5085596	9		4719912	4		3405695	3
4979170	1		5085597	9		4719913	4		3405696	3
4979171	1		5085598	9		4719914	4		3405697	3
4979172	1		5085599	9		4719915	4		3405698	3
4979173	1		5085600	9		4719916	4		3405699	3
4979174	1		5085601	9		4719917	4		3405700	3
4979175	1		5085602	9		4719918	4		3405701	3
4979176	1		5085603	9		4719919	4		3405702	3
4979177	1		5085604	9		4719920	4		3405703	3
4979178	1		5085605	9		4719921	4		3405704	3
4979179	1		5085606	9		4719922	4		3405705	3
4979180	1		5085607	9		4719923	4		3405706	3
4979181	1		5085608	9		4719924	4		3405707	3
4979182	1		5085609	9		4719925	4		3405708	3
4979183	1		5085610	9		4719926	4		3405709	3
4979184	1		5085611	9		4719927	4		3405710	3
4979185	1		5085612	9		4719928	4		3405711	3
4979186	1		5085613	9		4719929	4		3405712	3
4979187	1		5085614	9		4719930	4		3405713	3
4979188	1		5085615	9		4719931	4		3405714	3
4979189	1		5085616	9		4719932	4		3405715	3
4979190	1		5085617	9		4719933	4		3405716	3
4979191	1		5085618	9		4719934	4		3405717	3
4979192	1		5085619	9		4719935	4		3405718	3
4979193	1		5085620	9		4719936	5		3405719	3
4979194	1		5085621	9		4719937	5		3405720	3
4979195	1		5085622	9		4719938	5		3405721	3
4979196	1		5085623	9		4719939	5		3405722	3
4979197	1		5085624	9		4719940	5		3405723	3
4979198	1		5085625	9		4719941	5		3405724	3
4979199	1		5085626	9		4719942	5		3405725	3
4979200	1		5085627	9		4719943	5		3405726	3
4979201	1		5085628	9		4719944	5		3405727	1
4979202	1		5085629	9		4719945	5		3405728	1
4979203	1		5085630	9		4719946	5		3405729	1
4979204	1		5085631	9		4719947	5		3405730	1
4979205	1		5085632	9		4719948	5		3405731	1
4979206	1		5085633	9		4719949	5		3405732	1
4979207	1		5085634	9		4719950	5		3405733	1
4979208	1		5085635	9		4719951	5		3405734	1
4979209	1		5085636	9		4719952	5		3405735	1
4979210	1		5085637	9		4719953	5		3405736	1
4979211	1		5085638	9		4719954	5		3405737	1
4979212	1		5085639	9		4719955	5		3405738	1
4979213	1		5085640	9		4719956	5		3405739	1
4979214	1		5085641	9		4719957	5		3405740	1
4979215	1		5085642	9		4719958	5		3405741	1
4979216	1		5085643	9		4719959	5		3405742	1
4979217	1		5085644	9		4719960	5		3405743	1
4979218	1		5085645	9		4719961	5		3405744	1
4979219	1		5085646	9		4719962	5		3405745	1
4979220	1		5085647	9		4719963	5		3405746	1
4979221	1		5085648	9		4719964	5		3405747	1
4979222	1		5085649	9		4719965	5		3405748	1
4979223	1		5085650	9		4719966	5		3405749	1
4979224	1		5085651	9		4719967	5		3405750	1
4979225	1		5085652	9		4719968	5		3405751	1
4979226	1		5085653	9		4719969	5		3405752	1
4979227	1		5085654	9		4719970	5		3405753	1
4979228	1		5085655	9		4719971	5		3405754	1
4979229	1		5085656	9		4719972	5		3405755	1
4979230	1		5085657	9		4719973	5		3405756	0
4979231	1		5085658	9		4719974	5		3405757	0
4979232	1		5085659	9		4719975	5		3405758	0
4979233	1		5085660	9		4719976	5		3405759	0
4979234	1		5085661	9		4719977	5		3405760	0
4979235	1		5085662	9		4719978	5		3405761	0
4979236	1		5085663	9		4719979	5		3405762	0
4979237	1		5085664	9		4719980	5		3405763	0
4979238	1		5085665	9		4719981	5		3405764	0
4979239	1		5085666	9		4719982	5		3405765	0
4979240	1		5085667	9		4719983	5		3405766	0
4979241	1		5085668	9		4719984	5		3405767	0
4979242	1		5085669	9		4719985	5		3405768	0
4979243	1		5085670	9		4719986	5		3405769	0
4979244	1		5085671	9		4719987	5		3405770	0
4979245	1		5085672	9		4719988	5		3405771	0
4979246	1		5085673	9		4719989	5		3405772	0
4979247	1		5085674	9		4719990	5		3405773	0
4979248	1		5085675	9		4719991	5		3405774	0
4979249	1		5085676	9		4719992	5		3405775	0
4979250	1		5085677	9		4719993	5		3405776	0
4979251	1		5085678	9		4719994	5		3405777	0
4979252	1		5085679	9		4719995	5		3405778	0
4979253	1		5085680	9		4719996	5		3405779	0
4979254	1		5085681	9		4719997	5		3405780	0
4979255	0		5085682	9		4719998	5		3405781	0
4979256	0		5085683	9		4719999	5		3405782	0
4979257	0		5085684	9		4720000	5		3405783	0
4979258	0		5085685	9		4720001	5		3405784	0
4979259	0		5085686	9		4720002	5		3405785	0
4979260	0		5085687	9		4720003	5		3405786	0
4979261	0		5085688	9		4720004	24		3405787	0
4979262	0		5085689	23		4720005	52		3405788	0
4979263	0		5085690	481		4720006	5184		3405789	0
4979264	0		5085691	532		4720007	5353		3405790	0
4979265	0		5085692	577		4720008	5619		3405791	0
4979266	0		5085693	644		4720009	5862		3405792	5
4979267	0		5085694	704		4720010	6546		3405793	5
4979268	0		5085695	753		4720011	6703		3405794	5
4979269	0		5085696	762		4720012	6820		3405795	5
4979270	0		5085697	776		4720013	6842		3405796	5
4979271	0		5085698	789		4720014	6859		3405797	5
4979272	0		5085699	814		4720015	6907		3405798	5
4979273	0		5085700	830		4720016	6919		3405799	5
4979274	0		5085701	837		4720017	6982		3405800	5
4979275	0		5085702	837		4720018	7071		3405801	5
4979276	0		5085703	857		4720019	7096		3405802	6
4979277	0		5085704	858		4720020	7122		3405803	6
4979278	0		5085705	862		4720021	7271		3405804	6
4979279	0		5085706	875		4720022	7503		3405805	6
4979280	0		5085707	888		4720023	7545		3405806	6
4979281	0		5085708	892		4720024	7583		3405807	6
4979282	0		5085709	896		4720025	7620		3405808	6
4979283	0		5085710	901		4720026	7664		3405809	6
4979284	0		5085711	901		4720027	7693		3405810	6
4979285	0		5085712	901		4720028	7743		3405811	6
4979286	0		5085713	901		4720029	7913		3405812	6
4979287	0		5085714	901		4720030	8003		3405813	6
4979288	0		5085715	901		4720031	8063		3405814	6
4979289	0		5085716	905		4720032	8214		3405815	6
4979290	0		5085717	908		4720033	8254		3405816	6
4979291	0		5085718	908		4720034	8281		3405817	6
4979292	0		5085719	914		4720035	8284		3405818	6
4979293	0		5085720	916		4720036	8309		3405819	6
4979294	0		5085721	916		4720037	8319		3405820	6
4979295	0		5085722	916		4720038	8341		3405821	6
4979296	0		5085723	926		4720039	8383		3405822	6
4979297	0		5085724	933		4720040	8410		3405823	7
4979298	0		5085725	937		4720041	8432		3405824	7
4979299	0		5085726	939		4720042	8454		3405825	7
4979300	0		5085727	940		4720043	8466		3405826	7
4979301	0		5085728	942		4720044	8466		3405827	9
4979302	0		5085729	958		4720045	8466		3405828	12
4979303	0		5085730	963		4720046	8472		3405829	14
4979304	0		5085731	963		4720047	8472		3405830	16
4979305	0		5085732	963		4720048	8477		3405831	20
4979306	0		5085733	963		4720049	8477		3405832	21
4979307	0		5085734	967		4720050	8510		3405833	21
4979308	0		5085735	967		4720051	8523		3405834	23
4979309	6		5085736	967		4720052	8540		3405835	27
4979310	6		5085737	969		4720053	8550		3405836	29
4979311	6		5085738	972		4720054	8587		3405837	31
4979312	6		5085739	980		4720055	8618		3405838	31
4979313	6		5085740	990		4720056	8652		3405839	33
4979314	7		5085741	994		4720057	8685		3405840	33
4979315	7		5085742	1005		4720058	8735		3405841	34
4979316	8		5085743	1019		4720059	8815		3405842	35
4979317	8		5085744	1032		4720060	8832		3405843	35
4979318	8		5085745	1032		4720061	8865		3405844	35
4979319	11		5085746	1035		4720062	8895		3405845	37
4979320	11		5085747	1035		4720063	8956		3405846	39
4979321	12		5085748	1035		4720064	8969		3405847	39
4979322	12		5085749	1035		4720065	8969		3405848	39
4979323	12		5085750	1035		4720066	8969		3405849	39
4979324	12		5085751	1035		4720067	8978		3405850	40
4979325	12		5085752	1035		4720068	8986		3405851	40
4979326	16		5085753	1035		4720069	8986		3405852	40
4979327	16		5085754	1035		4720070	8997		3405853	40
4979328	16		5085755	1035		4720071	8999		3405854	40
4979329	16		5085756	1035		4720072	9016		3405855	40
4979330	16		5085757	1037		4720073	9024		3405856	41
4979331	16		5085758	1042		4720074	9034		3405857	47
4979332	16		5085759	1042		4720075	9058		3405858	62
4979333	16		5085760	1042		4720076	9060		3405859	65
4979334	17		5085761	1042		4720077	9062		3405860	74
4979335	17		5085762	1042		4720078	9070		3405861	77
4979336	18		5085763	1042		4720079	9083		3405862	94
4979337	20		5085764	1042		4720080	9086		3405863	102
4979338	20		5085765	1046		4720081	9091		3405864	123
4979339	20		5085766	1046		4720082	9094		3405865	132
4979340	22		5085767	1046		4720083	9099		3405866	154
4979341	22		5085768	1046		4720084	9104		3405867	182
4979342	22		5085769	1046		4720085	9121		3405868	183
4979343	22		5085770	1046		4720086	9125		3405869	194
4979344	23		5085771	1046		4720087	9125		3405870	198
4979345	23		5085772	1046		4720088	9129		3405871	199
4979346	23		5085773	1046		4720089	9129		3405872	201
4979347	23		5085774	1046		4720090	9129		3405873	203
4979348	23		5085775	1046		4720091	9129		3405874	206
4979349	25		5085776	1046		4720092	9129		3405875	211
4979350	25		5085777	1046		4720093	9129		3405876	212
4979351	25		5085778	1046		4720094	9129		3405877	217
4979352	25		5085779	1046		4720095	9129		3405878	218
4979353	26		5085780	1046		4720096	9129		3405879	221
4979354	26		5085781	1046		4720097	9129		3405880	223
4979355	26		5085782	1046		4720098	9136		3405881	223
4979356	26		5085783	1046		4720099	9136		3405882	225
4979357	26		5085784	1046		4720100	9136		3405883	227
4979358	26		5085785	1046		4720101	9136		3405884	235
4979359	27		5085786	1046		4720102	9136		3405885	237
4979360	31		5085787	1046		4720103	9136		3405886	241
4979361	31		5085788	1046		4720104	9136		3405887	251
4979362	32		5085789	1046		4720105	9136		3405888	257
4979363	32		5085790	1046		4720106	9136		3405889	272
4979364	61		5085791	1046		4720107	9136		3405890	669
4979365	61		5085792	1046		4720108	9136		3405891	677
4979366	64		5085793	1046		4720109	9136		3405892	679
4979367	64		5085794	1046		4720110	9136		3405893	681
4979368	64		5085795	1046		4720111	9149		3405894	697
4979369	64		5085796	1046		4720112	9151		3405895	700
4979370	64		5085797	1046		4720113	9149		3405896	703
4979371	64		5085798	1046		4720114	9149		3405897	703
4979372	65		5085799	1046		4720115	9152		3405898	707
4979373	67		5085800	1046		4720116	9152		3405899	724
4979374	68		5085801	1046		4720117	9153		3405900	743
4979375	70		5085802	1046		4720118	9158		3405901	776
4979376	71		5085803	1046		4720119	9161		3405902	815
4979377	71		5085804	1046		4720120	9168		3405903	821
4979378	71		5085805	1046		4720121	9182		3405904	831
4979379	73		5085806	1046		4720122	9188		3405905	855
4979380	73		5085807	1046		4720123	9188		3405906	903
4979381	73		5085808	1047		4720124	9188		3405907	907
4979382	73		5085809	1047		4720125	9188		3405908	913
4979383	73		5085810	1047		4720126	9190		3405909	923
4979384	73		5085811	1047		4720127	9190		3405910	926
4979385	73		5085812	1047		4720128	9190		3405911	927
4979386	73		5085813	1047		4720129	9193		3405912	931
4979387	73		5085814	1047		4720130	9193		3405913	933
4979388	73		5085815	1047		4720131	9193		3405914	941
4979389	73		5085816	1047		4720132	9193		3405915	950
4979390	73		5085817	1047		4720133	9197		3405916	953
4979391	73		5085818	1047		4720134	9197		3405917	953
4979392	73		5085819	1047		4720135	9209		3405918	956
4979393	73		5085820	1047		4720136	9209		3405919	959
4979394	73		5085821	1047		4720137	9212		3405920	959
4979395	73		5085822	1047		4720138	9212		3405921	961
4979396	73		5085823	1047		4720139	9212		3405922	966
4979397	73		5085824	1047		4720140	9212		3405923	976
4979398	73		5085825	1047		4720141	9212		3405924	979
4979399	78		5085826	1047		4720142	9212		3405925	979
4979400	78		5085827	1047		4720143	9212		3405926	979
4979401	78		5085828	1047		4720144	9212		3405927	981
4979402	78		5085829	1047		4720145	9212		3405928	981
4979403	78		5085830	1047		4720146	9212		3405929	981
4979404	78		5085831	1047		4720147	9212		3405930	982
4979405	78		5085832	1047		4720148	9212		3405931	983
4979406	78		5085833	1047		4720149	9212		3405932	983
4979407	78		5085834	1047		4720150	9212		3405933	984
4979408	78		5085835	1047		4720151	9212		3405934	984
4979409	78		5085836	1047		4720152	9217		3405935	985
4979410	78		5085837	1047		4720153	9221		3405936	989
4979411	78		5085838	1049		4720154	9224		3405937	1003
4979412	78		5085839	1049		4720155	9224		3405938	1075
4979413	78		5085840	1047		4720156	9221		3405939	1192
4979414	78		5085841	1047		4720157	9222		3405940	1241
4979415	78		5085842	1047		4720158	9222		3405941	1245
4979416	78		5085843	1047		4720159	9220		3405942	1246
4979417	78		5085844	1047		4720160	9200		3405943	1245
4979418	78		5085845	1047		4720161	9195		3405944	1241
4979419	78		5085846	1047		4720162	9185		3405945	1240
4979420	78		5085847	1047		4720163	9182		3405946	1239
4979421	78		5085848	1047		4720164	9182		3405947	1235
4979422	78		5085849	1047		4720165	9184		3405948	1236
4979423	78		5085850	1047		4720166	9192		3405949	1235
4979424	77		5085851	1047		4720167	9191		3405950	1237
4979425	70		5085852	1047		4720168	9190		3405951	1233
4979426	70		5085853	1047		4720169	9179		3405952	1236
4979427	70		5085854	1047		4720170	9180		3405953	1235
4979428	70		5085855	1047		4720171	9170		3405954	1235
4979429	70		5085856	1042		4720172	9145		3405955	1235
4979430	71		5085857	1038		4720173	9137		3405956	1236
4979431	71		5085858	1035		4720174	9131		3405957	1236
4979432	71		5085859	1030		4720175	9102		3405958	1236
4979433	71		5085860	1024		4720176	9088		3405959	1237
4979434	71		5085861	1021		4720177	9081		3405960	1237
4979435	68		5085862	1017		4720178	9079		3405961	1235
4979436	68		5085863	1015		4720179	9066		3405962	1233
4979437	68		5085864	1008		4720180	9049		3405963	1233
4979438	68		5085865	984		4720181	9029		3405964	1233
4979439	68		5085866	964		4720182	9015		3405965	1233
4979440	68		5085867	958		4720183	8999		3405966	1232
4979441	68		5085868	951		4720184	8986		3405967	1234
4979442	64		5085869	951		4720185	8966		3405968	1234
4979443	64		5085870	951		4720186	8905		3405969	1236
4979444	64		5085871	951		4720187	8868		3405970	1236
4979445	64		5085872	951		4720188	8819		3405971	1236
4979446	64		5085873	951		4720189	8755		3405972	1235
4979447	64		5085874	951		4720190	8686		3405973	1229
4979448	64		5085875	951		4720191	8647		3405974	1214
4979449	64		5085876	949		4720192	8541		3405975	1211
4979450	64		5085877	948		4720193	8470		3405976	1202
4979451	64		5085878	948		4720194	8370		3405977	1199
4979452	63		5085879	937		4720195	8342		3405978	1184
4979453	61		5085880	931		4720196	8294		3405979	1176
4979454	61		5085881	926		4720197	8231		3405980	1156
4979455	61		5085882	915		4720198	8153		3405981	1148
4979456	59		5085883	902		4720199	8033		3405982	1126
4979457	59		5085884	893		4720200	7756		3405983	1096
4979458	59		5085885	888		4720201	7660		3405984	1097
4979459	59		5085886	862		4720202	7644		3405985	1086
4979460	58		5085887	861		4720203	7628		3405986	1083
4979461	60		5085888	850		4720204	7613		3405987	1082
4979462	60		5085889	848		4720205	7584		3405988	1080
4979463	60		5085890	848		4720206	7549		3405989	1078
4979464	60		5085891	848		4720207	7532		3405990	1078
4979465	58		5085892	841		4720208	7520		3405991	1073
4979466	58		5085893	841		4720209	7502		3405992	1073
4979467	58		5085894	838		4720210	7488		3405993	1068
4979468	58		5085895	838		4720211	7466		3405994	1069
4979469	57		5085896	838		4720212	7437		3405995	1066
4979470	57		5085897	836		4720213	7416		3405996	1064
4979471	57		5085898	828		4720214	7379		3405997	1064
4979472	57		5085899	815		4720215	7343		3405998	1063
4979473	57		5085900	809		4720216	7315		3405999	1065
4979474	57		5085901	785		4720217	7306		3406000	1061
4979475	56		5085902	777		4720218	7228		3406001	1060
4979476	52		5085903	769		4720219	7176		3406002	1057
4979477	52		5085904	755		4720220	7135		3406003	1049
4979478	53		5085905	733		4720221	7100		3406004	1043
4979479	53		5085906	718		4720222	7073		3406005	1032
4979480	22		5085907	710		4720223	6945		3406006	635
4979481	22		5085908	708		4720224	6253		3406007	627
4979482	19		5085909	701		4720225	4572		3406008	624
4979483	19		5085910	658		4720226	4506		3406009	624
4979484	19		5085911	214		4720227	4476		3406010	609
4979485	19		5085912	214		4720228	4479		3406011	607
4979486	19		5085913	216		4720229	4479		3406012	604
4979487	19		5085914	216		4720230	4457		3406013	602
4979488	18		5085915	216		4720231	4426		3406014	599
4979489	16		5085916	216		4720232	4404		3406015	581
4979490	15		5085917	216		4720233	4327		3406016	562
4979491	13		5085918	211		4720234	3678		3406017	529
4979492	12		5085919	209		4720235	3510		3406018	489
4979493	12		5085920	208		4720236	3447		3406019	479
4979494	12		5085921	208		4720237	3375		3406020	469
4979495	12		5085922	200		4720238	3346		3406021	448
4979496	12		5085923	200		4720239	3305		3406022	404
4979497	12		5085924	195		4720240	3297		3406023	402
4979498	12		5085925	194		4720241	3174		3406024	396
4979499	12		5085926	194		4720242	3136		3406025	385
4979500	12		5085927	188		4720243	3069		3406026	384
4979501	12		5085928	186		4720244	3069		3406027	384
4979502	13		5085929	184		4720245	3066		3406028	381
4979503	13		5085930	184		4720246	3049		3406029	379
4979504	13		5085931	181		4720247	3031		3406030	372
4979505	13		5085932	181		4720248	3023		3406031	363
4979506	13		5085933	179		4720249	3005		3406032	360
4979507	13		5085934	179		4720250	2999		3406033	357
4979508	13		5085935	179		4720251	2974		3406034	354
4979509	13		5085936	179		4720252	2974		3406035	351
4979510	13		5085937	179		4720253	2967		3406036	349
4979511	13		5085938	179		4720254	2942		3406037	351
4979512	13		5085939	179		4720255	2940		3406038	346
4979513	13		5085940	179		4720256	2940		3406039	343
4979514	13		5085941	176		4720257	2935		3406040	341
4979515	8		5085942	176		4720258	2921		3406041	342
4979516	8		5085943	176		4720259	2916		3406042	342
4979517	8		5085944	176		4720260	2892		3406043	340
4979518	8		5085945	176		4720261	2892		3406044	343
4979519	8		5085946	176		4720262	2843		3406045	343
4979520	8		5085947	176		4720263	2826		3406046	344
4979521	8		5085948	176		4720264	2808		3406047	346
4979522	8		5085949	176		4720265	2776		3406048	347
4979523	8		5085950	172		4720266	2703		3406049	346
4979524	8		5085951	172		4720267	2564		3406050	348
4979525	8		5085952	172		4720268	2495		3406051	349
4979526	8		5085953	172		4720269	2439		3406052	346
4979527	8		5085954	171		4720270	2331		3406053	335
4979528	8		5085955	157		4720271	2173		3406054	264
4979529	8		5085956	159		4720272	1180		3406055	145
4979530	8		5085957	142		4720273	811		3406056	98
4979531	8		5085958	63		4720274	807		3406057	94
4979532	8		5085959	58		4720275	804		3406058	93
4979533	8		5085960	51		4720276	802		3406059	95
4979534	8		5085961	40		4720277	802		3406060	95
4979535	8		5085962	30		4720278	801		3406061	94
4979536	8		5085963	30		4720279	800		3406062	94
4979537	8		5085964	30		4720280	802		3406063	94
4979538	8		5085965	30		4720281	804		3406064	93
4979539	9		5085966	30		4720282	802		3406065	93
4979540	9		5085967	30		4720283	809		3406066	89
4979541	9		5085968	30		4720284	794		3406067	89
4979542	9		5085969	30		4720285	793		3406068	87
4979543	9		5085970	30		4720286	795		3406069	86
4979544	9		5085971	30		4720287	789		3406070	86
4979545	9		5085972	30		4720288	785		3406071	88
4979546	8		5085973	30		4720289	782		3406072	87
4979547	8		5085974	30		4720290	776		3406073	87
4979548	8		5085975	30		4720291	780		3406074	87
4979549	8		5085976	30		4720292	780		3406075	86
4979550	8		5085977	30		4720293	780		3406076	86
4979551	8		5085978	30		4720294	780		3406077	86
4979552	8		5085979	30		4720295	780		3406078	86
4979553	7		5085980	30		4720296	780		3406079	86
4979554	7		5085981	31		4720297	773		3406080	89
4979555	7		5085982	31		4720298	770		3406081	89
4979556	7		5085983	31		4720299	766		3406082	89
4979557	7		5085984	31		4720300	766		3406083	87
4979558	7		5085985	32		4720301	767		3406084	87
4979559	7		5085986	32		4720302	762		3406085	85
4979560	7		5085987	32		4720303	759		3406086	88
4979561	7		5085988	32		4720304	759		3406087	89
4979562	7		5085989	32		4720305	756		3406088	94
4979563	7		5085990	32		4720306	755		3406089	94
4979564	7		5085991	32		4720307	755		3406090	94
4979565	7		5085992	32		4720308	755		3406091	94
4979566	6		5085993	32		4720309	737		3406092	95
4979567	6		5085994	32		4720310	730		3406093	97
4979568	6		5085995	32		4720311	727		3406094	96
4979569	6		5085996	32		4720312	723		3406095	96
4979570	6		5085997	32		4720313	723		3406096	96
4979571	6		5085998	32		4720314	713		3406097	95
4979572	6		5085999	32		4720315	713		3406098	99
4979573	6		5086000	32		4720316	713		3406099	99
4979574	6		5086001	32		4720317	713		3406100	98
4979575	6		5086002	32		4720318	696		3406101	100
4979576	6		5086003	32		4720319	642		3406102	99
4979577	4		5086004	32		4720320	633		3406103	100
4979578	4		5086005	32		4720321	622		3406104	100
4979579	4		5086006	32		4720322	626		3406105	101
4979580	4		5086007	32		4720323	621		3406106	99
4979581	4		5086008	30		4720324	621		3406107	99
4979582	4		5086009	30		4720325	619		3406108	99
4979583	4		5086010	30		4720326	617		3406109	100
4979584	4		5086011	30		4720327	617		3406110	98
4979585	4		5086012	30		4720328	617		3406111	98
4979586	4		5086013	30		4720329	610		3406112	98
4979587	4		5086014	30		4720330	601		3406113	97
4979588	4		5086015	27		4720331	601		3406114	96
4979589	4		5086016	22		4720332	598		3406115	92
4979590	4		5086017	22		4720333	598		3406116	87
4979591	4		5086018	22		4720334	595		3406117	86
4979592	4		5086019	22		4720335	595		3406118	85
4979593	4		5086020	22		4720336	583		3406119	83
4979594	2		5086021	26		4720337	583		3406120	83
4979595	2		5086022	26		4720338	582		3406121	80
4979596	2		5086023	26		4720339	579		3406122	80
4979597	2		5086024	26		4720340	577		3406123	80
4979598	2		5086025	26		4720341	572		3406124	80
4979599	2		5086026	26		4720342	572		3406125	78
4979600	2		5086027	26		4720343	581		3406126	78
4979601	2		5086028	26		4720344	578		3406127	78
4979602	2		5086029	26		4720345	545		3406128	78
4979603	2		5086030	26		4720346	541		3406129	80
4979604	2		5086031	26		4720347	539		3406130	79
4979605	2		5086032	26		4720348	532		3406131	79
4979606	2		5086033	26		4720349	525		3406132	80
4979607	2		5086034	26		4720350	513		3406133	80
4979608	2		5086035	26		4720351	476		3406134	80
4979609	2		5086036	26		4720352	476		3406135	83
4979610	2		5086037	26		4720353	476		3406136	82
4979611	2		5086038	26		4720354	469		3406137	79
4979612	2		5086039	26		4720355	469		3406138	75
4979613	2		5086040	26		4720356	455		3406139	74
4979614	2		5086041	26		4720357	455		3406140	74
4979615	2		5086042	26		4720358	450		3406141	74
4979616	2		5086043	26		4720359	448		3406142	74
4979617	2		5086044	26		4720360	445		3406143	73
4979618	1		5086045	26		4720361	445		3406144	72
4979619	1		5086046	26		4720362	436		3406145	72
4979620	1		5086047	26		4720363	429		3406146	72
4979621	1		5086048	26		4720364	426		3406147	72
4979622	1		5086049	23		4720365	418		3406148	72
4979623	1		5086050	23		4720366	418		3406149	77
4979624	1		5086051	23		4720367	406		3406150	77
4979625	1		5086052	23		4720368	406		3406151	78
4979626	1		5086053	23		4720369	401		3406152	78
4979627	2		5086054	23		4720370	399		3406153	75
4979628	2		5086055	23		4720371	393		3406154	75
4979629	2		5086056	22		4720372	381		3406155	75
4979630	2		5086057	22		4720373	376		3406156	76
4979631	2		5086058	20		4720374	369		3406157	75
4979632	2		5086059	20		4720375	367		3406158	75
4979633	2		5086060	20		4720376	361		3406159	75
4979634	2		5086061	20		4720377	356		3406160	72
4979635	2		5086062	20		4720378	346		3406161	72
4979636	2		5086063	20		4720379	331		3406162	70
4979637	2		5086064	20		4720380	325		3406163	67
4979638	2		5086065	20		4720381	319		3406164	66
4979639	2		5086066	20		4720382	319		3406165	66
4979640	2		5086067	20		4720383	305		3406166	65
4979641	2		5086068	20		4720384	301		3406167	63
4979642	2		5086069	20		4720385	301		3406168	64
4979643	2		5086070	20		4720386	301		3406169	61
4979644	2		5086071	22		4720387	301		3406170	60
4979645	2		5086072	20		4720388	298		3406171	60
4979646	2		5086073	20		4720389	293		3406172	60
4979647	2		5086074	19		4720390	293		3406173	60
4979648	2		5086075	14		4720391	289		3406174	59
4979649	2		5086076	14		4720392	289		3406175	57
4979650	2		5086077	14		4720393	290		3406176	57
4979651	2		5086078	14		4720394	286		3406177	56
4979652	2		5086079	14		4720395	282		3406178	55
4979653	2		5086080	14		4720396	279		3406179	55
4979654	2		5086081	14		4720397	279		3406180	55
4979655	1		5086082	14		4720398	277		3406181	55
4979656	1		5086083	14		4720399	277		3406182	55
4979657	1		5086084	14		4720400	277		3406183	56
4979658	1		5086085	14		4720401	277		3406184	54
4979659	1		5086086	14		4720402	273		3406185	54
4979660	1		5086087	14		4720403	269		3406186	54
4979661	1		5086088	14		4720404	269		3406187	52
4979662	1		5086089	14		4720405	269		3406188	52
4979663	1		5086090	14		4720406	266		3406189	52
4979664	1		5086091	14		4720407	257		3406190	51
4979665	1		5086092	14		4720408	257		3406191	51
4979666	1		5086093	14		4720409	254		3406192	53
4979667	1		5086094	14		4720410	254		3406193	53
4979668	1		5086095	14		4720411	254		3406194	53
4979669	1		5086096	14		4720412	254		3406195	54
4979670	1		5086097	14		4720413	254		3406196	55
4979671	1		5086098	14		4720414	250		3406197	55
4979672	1		5086099	14		4720415	247		3406198	55
4979673	1		5086100	14		4720416	247		3406199	55
4979674	1		5086101	14		4720417	246		3406200	55
4979675	1		5086102	14		4720418	246		3406201	55
4979676	1		5086103	14		4720419	243		3406202	52
4979677	1		5086104	14		4720420	239		3406203	51
4979678	1		5086105	14		4720421	239		3406204	46
4979679	1		5086106	14		4720422	239		3406205	46
4979680	1		5086107	14		4720423	239		3406206	46
4979681	1		5086108	14		4720424	238		3406207	46
4979682	1		5086109	14		4720425	238		3406208	45
4979683	1		5086110	14		4720426	236		3406209	43
4979684	1		5086111	14		4720427	235		3406210	44
4979685	1		5086112	14		4720428	231		3406211	44
4979686	1		5086113	14		4720429	231		3406212	44
4979687	1		5086114	14		4720430	231		3406213	44
4979688	1		5086115	14		4720431	230		3406214	40
4979689	1		5086116	14		4720432	229		3406215	42
4979690	1		5086117	14		4720433	228		3406216	47
4979691	1		5086118	14		4720434	225		3406217	45
4979692	1		5086119	14		4720435	225		3406218	44
4979693	1		5086120	14		4720436	225		3406219	43
4979694	1		5086121	14		4720437	225		3406220	43
4979695	1		5086122	14		4720438	225		3406221	43
4979696	1		5086123	14		4720439	221		3406222	43
4979697	1		5086124	14		4720440	221		3406223	44
4979698	1		5086125	14		4720441	221		3406224	46
4979699	1		5086126	14		4720442	217		3406225	45
4979700	1		5086127	14		4720443	209		3406226	45
4979701	1		5086128	14		4720444	209		3406227	46
4979702	1		5086129	14		4720445	207		3406228	47
4979703	1		5086130	14		4720446	187		3406229	47
4979704	1		5086131	14		4720447	187		3406230	47
4979705	1		5086132	14		4720448	187		3406231	47
4979706	1		5086133	14		4720449	197		3406232	49
4979707	1		5086134	14		4720450	196		3406233	49
4979708	1		5086135	14		4720451	194		3406234	50
4979709	1		5086136	14		4720452	191		3406235	50
4979710	1		5086137	14		4720453	185		3406236	50
4979711	1		5086138	14		4720454	185		3406237	50
4979712	1		5086139	14		4720455	185		3406238	49
4979713	1		5086140	14		4720456	185		3406239	50
4979714	1		5086141	14		4720457	185		3406240	52
4979715	1		5086142	14		4720458	184		3406241	52
4979716	1		5086143	14		4720459	175		3406242	51
4979717	1		5086144	14		4720460	175		3406243	50
4979718	1		5086145	14		4720461	170		3406244	51
4979719	1		5086146	14		4720462	170		3406245	48
4979720	1		5086147	14		4720463	170		3406246	48
4979721	1		5086148	14		4720464	170		3406247	47
4979722	1		5086149	14		4720465	170		3406248	46
4979723	1		5086150	14		4720466	167		3406249	46
4979724	1		5086151	14		4720467	167		3406250	46
4979725	1		5086152	14		4720468	167		3406251	43
4979726	1		5086153	14		4720469	163		3406252	43
4979727	1		5086154	14		4720470	163		3406253	43
4979728	1		5086155	14		4720471	163		3406254	43
4979729	1		5086156	14		4720472	163		3406255	43
4979730	1		5086157	14		4720473	163		3406256	45
4979731	1		5086158	14		4720474	163		3406257	45
4979732	1		5086159	14		4720475	163		3406258	47
4979733	1		5086160	14		4720476	163		3406259	47
4979734	1		5086161	14		4720477	157		3406260	47
4979735	1		5086162	14		4720478	157		3406261	47
4979736	1		5086163	14		4720479	154		3406262	47
4979737	1		5086164	14		4720480	150		3406263	48
4979738	1		5086165	14		4720481	146		3406264	48
4979739	1		5086166	14		4720482	146		3406265	43
4979740	1		5086167	14		4720483	146		3406266	43
4979741	1		5086168	14		4720484	146		3406267	42
4979742	3		5086169	14		4720485	143		3406268	43
4979743	2		5086170	14		4720486	143		3406269	42
4979744	2		5086171	14		4720487	136		3406270	42
4979745	2		5086172	14		4720488	136		3406271	43
4979746	2		5086173	14		4720489	136		3406272	42
4979747	2		5086174	14		4720490	136		3406273	42
4979748	2		5086175	14		4720491	136		3406274	42
4979749	2		5086176	14		4720492	136		3406275	42
4979750	2		5086177	14		4720493	136		3406276	44
4979751	2		5086178	14		4720494	125		3406277	44
4979752	2		5086179	14		4720495	125		3406278	44
4979753	2		5086180	14		4720496	108		3406279	45
4979754	2		5086181	14		4720497	108		3406280	45
4979755	2		5086182	14		4720498	103		3406281	45
4979756	4		5086183	14		4720499	103		3406282	44
4979757	4		5086184	14		4720500	103		3406283	44
4979758	4		5086185	14		4720501	98		3406284	42
4979759	4		5086186	14		4720502	98		3406285	42
4979760	4		5086187	14		4720503	96		3406286	42
4979761	4		5086188	14		4720504	96		3406287	45
4979762	4		5086189	14		4720505	96		3406288	45
4979763	4		5086190	14		4720506	96		3406289	46
4979764	4		5086191	14		4720507	99		3406290	46
4979765	4		5086192	14		4720508	99		3406291	47
4979766	4		5086193	14		4720509	94		3406292	47
4979767	4		5086194	14		4720510	94		3406293	47
4979768	4		5086195	14		4720511	94		3406294	47
4979769	4		5086196	14		4720512	94		3406295	48
4979770	4		5086197	14		4720513	94		3406296	48
4979771	5		5086198	14		4720514	94		3406297	48
4979772	5		5086199	14		4720515	94		3406298	48
4979773	5		5086200	14		4720516	94		3406299	47
4979774	5		5086201	14		4720517	94		3406300	47
4979775	5		5086202	14		4720518	91		3406301	48
4979776	5		5086203	14		4720519	86		3406302	48
4979777	5		5086204	14		4720520	86		3406303	48
4979778	5		5086205	14		4720521	86		3406304	48
4979779	5		5086206	14		4720522	86		3406305	48
4979780	5		5086207	14		4720523	86		3406306	50
4979781	5		5086208	14		4720524	86		3406307	50
4979782	8		5086209	14		4720525	86		3406308	49
4979783	8		5086210	14		4720526	82		3406309	49
4979784	8		5086211	12		4720527	82		3406310	49
4979785	8		5086212	8		4720528	82		3406311	48
4979786	8		5086213	8		4720529	82		3406312	45
4979787	8		5086214	8		4720530	82		3406313	45
4979788	8		5086215	8		4720531	82		3406314	45
4979789	8		5086216	8		4720532	82		3406315	45
4979790	8		5086217	8		4720533	82		3406316	45
4979791	8		5086218	8		4720534	82		3406317	49
4979792	9		5086219	8		4720535	82		3406318	49
4979793	9		5086220	8		4720536	82		3406319	49
4979794	9		5086221	8		4720537	82		3406320	49
4979795	9		5086222	8		4720538	79		3406321	49
4979796	9		5086223	8		4720539	79		3406322	50
4979797	9		5086224	8		4720540	76		3406323	50
4979798	9		5086225	8		4720541	76		3406324	50
4979799	9		5086226	8		4720542	76		3406325	50
4979800	9		5086227	8		4720543	76		3406326	49
4979801	9		5086228	8		4720544	76		3406327	49
4979802	9		5086229	8		4720545	76		3406328	48
4979803	9		5086230	8		4720546	73		3406329	48
4979804	9		5086231	8		4720547	65		3406330	48
4979805	9		5086232	8		4720548	65		3406331	47
4979806	9		5086233	8		4720549	65		3406332	41
4979807	9		5086234	8		4720550	65		3406333	42
4979808	9		5086235	8		4720551	65		3406334	42
4979809	9		5086236	8		4720552	65		3406335	42
4979810	9		5086237	8		4720553	65		3406336	42
4979811	9		5086238	8		4720554	65		3406337	42
4979812	9		5086239	8		4720555	65		3406338	41
4979813	9		5086240	8		4720556	65		3406339	40
4979814	9		5086241	8		4720557	65		3406340	37
4979815	9		5086242	8		4720558	65		3406341	38
4979816	9		5086243	8		4720559	56		3406342	39
4979817	9		5086244	8		4720560	56		3406343	41
4979818	10		5086245	8		4720561	56		3406344	41
4979819	10		5086246	8		4720562	56		3406345	41
4979820	10		5086247	8		4720563	56		3406346	41
4979821	10		5086248	8		4720564	56		3406347	41
4979822	10		5086249	8		4720565	56		3406348	39
4979823	10		5086250	8		4720566	56		3406349	39
4979824	10		5086251	8		4720567	56		3406350	39
4979825	10		5086252	8		4720568	56		3406351	39
4979826	10		5086253	8		4720569	56		3406352	39
4979827	10		5086254	8		4720570	56		3406353	39
4979828	10		5086255	8		4720571	56		3406354	40
4979829	10		5086256	8		4720572	56		3406355	39
4979830	10		5086257	8		4720573	56		3406356	37
4979831	10		5086258	8		4720574	56		3406357	38
4979832	10		5086259	8		4720575	56		3406358	38
4979833	10		5086260	8		4720576	56		3406359	38
4979834	10		5086261	8		4720577	56		3406360	37
4979835	10		5086262	8		4720578	56		3406361	37
4979836	10		5086263	8		4720579	56		3406362	37
4979837	10		5086264	8		4720580	56		3406363	37
4979838	10		5086265	8		4720581	56		3406364	37
4979839	10		5086266	8		4720582	59		3406365	37
4979840	10		5086267	8		4720583	59		3406366	37
4979841	10		5086268	8		4720584	59		3406367	38
4979842	10		5086269	8		4720585	59		3406368	38
4979843	10		5086270	8		4720586	59		3406369	38
4979844	10		5086271	8		4720587	49		3406370	38
4979845	10		5086272	14		4720588	49		3406371	38
4979846	10		5086273	12		4720589	49		3406372	36
4979847	10		5086274	12		4720590	49		3406373	38
4979848	10		5086275	12		4720591	49		3406374	36
4979849	10		5086276	12		4720592	49		3406375	36
4979850	10		5086277	12		4720593	49		3406376	36
4979851	10		5086278	12		4720594	52		3406377	36
4979852	10		5086279	12		4720595	52		3406378	36
4979853	10		5086280	12		4720596	52		3406379	35
4979854	10		5086281	12		4720597	57		3406380	35
4979855	10		5086282	12		4720598	57		3406381	35
4979856	10		5086283	12		4720599	57		3406382	36
4979857	10		5086284	12		4720600	57		3406383	36
4979858	8		5086285	12		4720601	57		3406384	35
4979859	8		5086286	12		4720602	57		3406385	35
4979860	8		5086287	12		4720603	57		3406386	35
4979861	8		5086288	12		4720604	57		3406387	34
4979862	8		5086289	12		4720605	57		3406388	34
4979863	8		5086290	12		4720606	57		3406389	35
4979864	8		5086291	12		4720607	57		3406390	35
4979865	8		5086292	12		4720608	57		3406391	35
4979866	8		5086293	12		4720609	57		3406392	33
4979867	8		5086294	10		4720610	57		3406393	33
4979868	8		5086295	10		4720611	57		3406394	33
4979869	8		5086296	10		4720612	57		3406395	32
4979870	8		5086297	10		4720613	57		3406396	34
4979871	8		5086298	10		4720614	57		3406397	34
4979872	6		5086299	10		4720615	57		3406398	34
4979873	6		5086300	10		4720616	57		3406399	34
4979874	6		5086301	10		4720617	57		3406400	35
4979875	6		5086302	10		4720618	57		3406401	35
4979876	6		5086303	10		4720619	57		3406402	37
4979877	6		5086304	10		4720620	57		3406403	37
4979878	6		5086305	10		4720621	57		3406404	37
4979879	6		5086306	10		4720622	57		3406405	37
4979880	6		5086307	10		4720623	54		3406406	37
4979881	6		5086308	10		4720624	54		3406407	37
4979882	6		5086309	10		4720625	54		3406408	37
4979883	6		5086310	10		4720626	54		3406409	37
4979884	6		5086311	10		4720627	54		3406410	37
4979885	6		5086312	10		4720628	54		3406411	36
4979886	6		5086313	10		4720629	54		3406412	36
4979887	5		5086314	10		4720630	54		3406413	36
4979888	5		5086315	10		4720631	54		3406414	36
4979889	5		5086316	10		4720632	54		3406415	37
4979890	5		5086317	10		4720633	54		3406416	37
4979891	5		5086318	10		4720634	54		3406417	36
4979892	5		5086319	10		4720635	54		3406418	36
4979893	7		5086320	10		4720636	54		3406419	37
4979894	7		5086321	10		4720637	54		3406420	37
4979895	7		5086322	8		4720638	54		3406421	39
4979896	7		5086323	8		4720639	54		3406422	37
4979897	7		5086324	8		4720640	52		3406423	37
4979898	4		5086325	8		4720641	52		3406424	36
4979899	4		5086326	8		4720642	52		3406425	36
4979900	4		5086327	8		4720643	52		3406426	36
4979901	4		5086328	8		4720644	52		3406427	36
4979902	4		5086329	8		4720645	52		3406428	35
4979903	4		5086330	8		4720646	52		3406429	36
4979904	4		5086331	8		4720647	52		3406430	36
4979905	4		5086332	8		4720648	52		3406431	36
4979906	4		5086333	8		4720649	52		3406432	38
4979907	4		5086334	8		4720650	52		3406433	34
4979908	3		5086335	8		4720651	52		3406434	34
4979909	3		5086336	6		4720652	52		3406435	35
4979910	3		5086337	6		4720653	47		3406436	35
4979911	3		5086338	6		4720654	47		3406437	35
4979912	3		5086339	6		4720655	47		3406438	34
4979913	3		5086340	6		4720656	47		3406439	34
4979914	3		5086341	6		4720657	47		3406440	34
4979915	3		5086342	8		4720658	45		3406441	34
4979916	3		5086343	8		4720659	45		3406442	34
4979917	3		5086344	8		4720660	45		3406443	34
4979918	3		5086345	8		4720661	45		3406444	34
4979919	3		5086346	8		4720662	45		3406445	34
4979920	3		5086347	8		4720663	45		3406446	34
4979921	3		5086348	8		4720664	45		3406447	33
4979922	3		5086349	8		4720665	45		3406448	33
4979923	3		5086350	8		4720666	45		3406449	32
4979924	3		5086351	8		4720667	45		3406450	32
4979925	3		5086352	8		4720668	45		3406451	32
4979926	3		5086353	8		4720669	44		3406452	32
4979927	3		5086354	8		4720670	40		3406453	32
4979928	3		5086355	8		4720671	40		3406454	31
4979929	3		5086356	8		4720672	40		3406455	31
4979930	3		5086357	8		4720673	40		3406456	31
4979931	3		5086358	8		4720674	40		3406457	31
4979932	3		5086359	8		4720675	40		3406458	30
4979933	3		5086360	8		4720676	40		3406459	27
4979934	2		5086361	8		4720677	40		3406460	26
4979935	2		5086362	8		4720678	40		3406461	26
4979936	2		5086363	8		4720679	40		3406462	26
4979937	2		5086364	8		4720680	40		3406463	26
4979938	2		5086365	8		4720681	40		3406464	26
4979939	2		5086366	8		4720682	40		3406465	26
4979940	2		5086367	8		4720683	40		3406466	26
4979941	2		5086368	8		4720684	40		3406467	26
4979942	2		5086369	8		4720685	40		3406468	26
4979943	2		5086370	8		4720686	40		3406469	26
4979944	2		5086371	8		4720687	40		3406470	25
4979945	2		5086372	8		4720688	30		3406471	25
4979946	2		5086373	8		4720689	30		3406472	25
4979947	2		5086374	8		4720690	30		3406473	24
4979948	2		5086375	8		4720691	30		3406474	24
4979949	2		5086376	8		4720692	30		3406475	24
4979950	2		5086377	8		4720693	30		3406476	24
4979951	2		5086378	8		4720694	30		3406477	24
4979952	2		5086379	8		4720695	30		3406478	24
4979953	2		5086380	8		4720696	30		3406479	24
4979954	2		5086381	8		4720697	30		3406480	24
4979955	2		5086382	8		4720698	30		3406481	24
4979956	2		5086383	8		4720699	30		3406482	24
4979957	2		5086384	8		4720700	30		3406483	23
4979958	2		5086385	8		4720701	30		3406484	23
4979959	2		5086386	8		4720702	30		3406485	23
4979960	2		5086387	13		4720703	30		3406486	23
4979961	2		5086388	13		4720704	30		3406487	24
4979962	2		5086389	13		4720705	25		3406488	27
4979963	2		5086390	13		4720706	25		3406489	25
4979964	2		5086391	13		4720707	25		3406490	25
4979965	2		5086392	13		4720708	22		3406491	26
4979966	2		5086393	13		4720709	22		3406492	26
4979967	2		5086394	13		4720710	22		3406493	26
4979968	2		5086395	13		4720711	25		3406494	26
4979969	2		5086396	13		4720712	25		3406495	26
4979970	2		5086397	13		4720713	25		3406496	26
4979971	2		5086398	13		4720714	25		3406497	26
4979972	2		5086399	13		4720715	25		3406498	25
4979973	2		5086400	13		4720716	25		3406499	25
4979974	2		5086401	13		4720717	25		3406500	25
4979975	2		5086402	13		4720718	25		3406501	25
4979976	2		5086403	13		4720719	25		3406502	25
4979977	2		5086404	13		4720720	25		3406503	25
4979978	2		5086405	13		4720721	25		3406504	26
4979979	2		5086406	13		4720722	25		3406505	25
4979980	2		5086407	13		4720723	25		3406506	25
4979981	2		5086408	13		4720724	25		3406507	25
4979982	2		5086409	13		4720725	25		3406508	25
4979983	2		5086410	13		4720726	25		3406509	25
4979984	2		5086411	13		4720727	24		3406510	25
4979985	2		5086412	13		4720728	17		3406511	25
4979986	2		5086413	13		4720729	17		3406512	23
4979987	2		5086414	13		4720730	17		3406513	23
4979988	2		5086415	13		4720731	17		3406514	23
4979989	2		5086416	13		4720732	17		3406515	23
4979990	2		5086417	13		4720733	17		3406516	22
4979991	2		5086418	13		4720734	17		3406517	22
4979992	2		5086419	13		4720735	17		3406518	20
4979993	2		5086420	13		4720736	17		3406519	17
4979994	2		5086421	13		4720737	17		3406520	17
4979995	2		5086422	13		4720738	17		3406521	16
4979996	2		5086423	13		4720739	17		3406522	16
4979997	2		5086424	13		4720740	17		3406523	15
4979998	2		5086425	13		4720741	17		3406524	15
4979999	2		5086426	13		4720742	17		3406525	15
4980000	2		5086427	13		4720743	17		3406526	15
4980001	2		5086428	13		4720744	17		3406527	15
4980002	2		5086429	13		4720745	17		3406528	17
4980003	2		5086430	13		4720746	17		3406529	17
4980004	2		5086431	13		4720747	17		3406530	17
4980005	2		5086432	13		4720748	17		3406531	16
4980006	2		5086433	13		4720749	17		3406532	16
4980007	2		5086434	13		4720750	17		3406533	16
4980008	2		5086435	13		4720751	19		3406534	16
4980009	0		5086436	13		4720752	19		3406535	16
4980010	0		5086437	13		4720753	24		3406536	16
4980011	0		5086438	13		4720754	24		3406537	14
4980012	0		5086439	13		4720755	24		3406538	14
4980013	0		5086440	13		4720756	24		3406539	14
4980014	0		5086441	13		4720757	24		3406540	14
4980015	0		5086442	13		4720758	24		3406541	14
4980016	0		5086443	13		4720759	24		3406542	14
4980017	0		5086444	13		4720760	23		3406543	14
4980018	0		5086445	13		4720761	23		3406544	14
4980019	0		5086446	13		4720762	23		3406545	13
4980020	0		5086447	13		4720763	23		3406546	13
4980021	0		5086448	13		4720764	23		3406547	13
4980022	0		5086449	13		4720765	23		3406548	11
4980023	0		5086450	13		4720766	23		3406549	11
4980024	0		5086451	13		4720767	23		3406550	11
4980025	0		5086452	13		4720768	23		3406551	11
4980026	0		5086453	13		4720769	23		3406552	13
4980027	0		5086454	13		4720770	23		3406553	13
4980028	0		5086455	13		4720771	23		3406554	13
4980029	0		5086456	13		4720772	23		3406555	13
4980030	0		5086457	13		4720773	23		3406556	13
4980031	0		5086458	13		4720774	23		3406557	13
4980032	0		5086459	13		4720775	23		3406558	13
4980033	0		5086460	13		4720776	27		3406559	13
4980034	0		5086461	13		4720777	27		3406560	15
4980035	0		5086462	13		4720778	27		3406561	15
4980036	0		5086463	13		4720779	27		3406562	15
4980037	0		5086464	13		4720780	27		3406563	15
4980038	0		5086465	13		4720781	27		3406564	15
4980039	0		5086466	13		4720782	27		3406565	15
4980040	0		5086467	13		4720783	27		3406566	15
4980041	0		5086468	13		4720784	27		3406567	15
4980042	0		5086469	13		4720785	27		3406568	15
4980043	0		5086470	13		4720786	27		3406569	15
4980044	0		5086471	13		4720787	27		3406570	15
4980045	0		5086472	13		4720788	27		3406571	15
4980046	0		5086473	13		4720789	27		3406572	15
4980047	0		5086474	13		4720790	27		3406573	15
4980048	0		5086475	13		4720791	27		3406574	15
4980049	0		5086476	13		4720792	27		3406575	15
4980050	0		5086477	13		4720793	27		3406576	15
4980051	0		5086478	13		4720794	27		3406577	15
4980052	0		5086479	13		4720795	27		3406578	15
4980053	0		5086480	13		4720796	27		3406579	15
4980054	0		5086481	13		4720797	27		3406580	15
4980055	0		5086482	13		4720798	27		3406581	15
4980056	0		5086483	13		4720799	27		3406582	14
4980057	0		5086484	13		4720800	29		3406583	14
4980058	0		5086485	13		4720801	63		3406584	14
4980059	0		5086486	13		4720802	63		3406585	14
4980060	0		5086487	13		4720803	69		3406586	15
4980061	0		5086488	13		4720804	69		3406587	15
4980062	0		5086489	13		4720805	69		3406588	15
4980063	0		5086490	13		4720806	69		3406589	15
4980064	0		5086491	13		4720807	74		3406590	15
4980065	0		5086492	13		4720808	74		3406591	15
4980066	0		5086493	13		4720809	74		3406592	15
4980067	0		5086494	13		4720810	74		3406593	15
4980068	0		5086495	13		4720811	74		3406594	15
4980069	0		5086496	13		4720812	74		3406595	15
4980070	0		5086497	13		4720813	77		3406596	15
4980071	0		5086498	13		4720814	77		3406597	15
4980072	0		5086499	13		4720815	77		3406598	15
4980073	0		5086500	13		4720816	77		3406599	15
4980074	0		5086501	13		4720817	77		3406600	15
4980075	0		5086502	13		4720818	77		3406601	15
4980076	0		5086503	13		4720819	77		3406602	15
4980077	0		5086504	13		4720820	77		3406603	14
4980078	0		5086505	13		4720821	77		3406604	11
4980079	0		5086506	13		4720822	77		3406605	11
4980080	0		5086507	13		4720823	77		3406606	12
4980081	0		5086508	13		4720824	77		3406607	11
4980082	0		5086509	13		4720825	77		3406608	11
4980083	0		5086510	13		4720826	77		3406609	11
4980084	0		5086511	13		4720827	77		3406610	11
4980085	0		5086512	13		4720828	77		3406611	11
4980086	0		5086513	13		4720829	77		3406612	11
4980087	0		5086514	13		4720830	77		3406613	11
4980088	0		5086515	13		4720831	77		3406614	11
4980089	0		5086516	13		4720832	77		3406615	11
4980090	0		5086517	13		4720833	77		3406616	11
4980091	0		5086518	13		4720834	79		3406617	11
4980092	0		5086519	13		4720835	79		3406618	11
4980093	0		5086520	13		4720836	85		3406619	11
4980094	0		5086521	13		4720837	85		3406620	10
4980095	0		5086522	13		4720838	88		3406621	10
4980096	0		5086523	13		4720839	88		3406622	10
4980097	0		5086524	13		4720840	91		3406623	10
4980098	0		5086525	13		4720841	91		3406624	10
4980099	0		5086526	13		4720842	91		3406625	10
4980100	0		5086527	13		4720843	97		3406626	10
4980101	0		5086528	13		4720844	97		3406627	11
4980102	0		5086529	13		4720845	97		3406628	11
4980103	0		5086530	13		4720846	97		3406629	11
4980104	0		5086531	7		4720847	97		3406630	11
4980105	0		5086532	7		4720848	97		3406631	11
4980106	0		5086533	7		4720849	97		3406632	13
4980107	0		5086534	7		4720850	97		3406633	13
4980108	0		5086535	7		4720851	102		3406634	13
4980109	0		5086536	7		4720852	102		3406635	14
4980110	0		5086537	7		4720853	106		3406636	17
4980111	0		5086538	7		4720854	117		3406637	17
4980112	0		5086539	7		4720855	117		3406638	17
4980113	0		5086540	7		4720856	117		3406639	17
4980114	0		5086541	7		4720857	114		3406640	17
4980115	0		5086542	7		4720858	114		3406641	17
4980116	2		5086543	7		4720859	114		3406642	17
4980117	2		5086544	7		4720860	114		3406643	17
4980118	2		5086545	7		4720861	117		3406644	15
4980119	2		5086546	7		4720862	117		3406645	15
4980120	2		5086547	7		4720863	117		3406646	15
4980121	2		5086548	7		4720864	117		3406647	15
4980122	2		5086549	7		4720865	117		3406648	15
4980123	2		5086550	7		4720866	121		3406649	15
4980124	2		5086551	7		4720867	121		3406650	15
4980125	2		5086552	7		4720868	128		3406651	14
4980126	2		5086553	7		4720869	134		3406652	14
4980127	2		5086554	7		4720870	140		3406653	14
4980128	2		5086555	7		4720871	140		3406654	14
4980129	2		5086556	7		4720872	140		3406655	14
4980130	2		5086557	11		4720873	140		3406656	14
4980131	2		5086558	11		4720874	140		3406657	14
4980132	2		5086559	11		4720875	142		3406658	14
4980133	2		5086560	11		4720876	142		3406659	14
4980134	2		5086561	11		4720877	142		3406660	14
4980135	2		5086562	11		4720878	142		3406661	14
4980136	2		5086563	11		4720879	142		3406662	14
4980137	2		5086564	11		4720880	142		3406663	14
4980138	2		5086565	11		4720881	140		3406664	14
4980139	2		5086566	11		4720882	140		3406665	14
4980140	2		5086567	11		4720883	140		3406666	14
4980141	2		5086568	11		4720884	140		3406667	13
4980142	2		5086569	16		4720885	143		3406668	11
4980143	2		5086570	16		4720886	143		3406669	11
4980144	2		5086571	16		4720887	143		3406670	11
4980145	2		5086572	16		4720888	143		3406671	11
4980146	2		5086573	16		4720889	143		3406672	11
4980147	2		5086574	16		4720890	143		3406673	11
4980148	2		5086575	16		4720891	143		3406674	11
4980149	2		5086576	16		4720892	143		3406675	12
4980150	2		5086577	16		4720893	143		3406676	10
4980151	2		5086578	16		4720894	143		3406677	10
4980152	2		5086579	16		4720895	143		3406678	11
4980153	2		5086580	16		4720896	143		3406679	11
4980154	2		5086581	16		4720897	143		3406680	11
4980155	2		5086582	16		4720898	143		3406681	11
4980156	2		5086583	16		4720899	154		3406682	11
4980157	2		5086584	16		4720900	154		3406683	11
4980158	2		5086585	16		4720901	154		3406684	11
4980159	2		5086586	16		4720902	154		3406685	11
4980160	2		5086587	16		4720903	154		3406686	12
4980161	2		5086588	16		4720904	154		3406687	12
4980162	2		5086589	16		4720905	154		3406688	12
4980163	2		5086590	16		4720906	154		3406689	12
4980164	2		5086591	16		4720907	154		3406690	12
4980165	2		5086592	16		4720908	154		3406691	12
4980166	2		5086593	16		4720909	154		3406692	12
4980167	2		5086594	16		4720910	154		3406693	14
4980168	2		5086595	16		4720911	154		3406694	14
4980169	2		5086596	16		4720912	154		3406695	14
4980170	2		5086597	16		4720913	154		3406696	14
4980171	2		5086598	16		4720914	154		3406697	14
4980172	2		5086599	16		4720915	154		3406698	14
4980173	2		5086600	16		4720916	154		3406699	14
4980174	2		5086601	16		4720917	149		3406700	14
4980175	2		5086602	16		4720918	149		3406701	14
4980176	2		5086603	16		4720919	149		3406702	13
4980177	2		5086604	16		4720920	149		3406703	13
4980178	2		5086605	16		4720921	149		3406704	13
4980179	2		5086606	16		4720922	150		3406705	13
4980180	2		5086607	16		4720923	150		3406706	15
4980181	2		5086608	16		4720924	150		3406707	15
4980182	2		5086609	16		4720925	150		3406708	16
4980183	2		5086610	16		4720926	150		3406709	16
4980184	2		5086611	16		4720927	154		3406710	16
4980185	2		5086612	16		4720928	154		3406711	16
4980186	2		5086613	16		4720929	154		3406712	16
4980187	2		5086614	16		4720930	154		3406713	16
4980188	2		5086615	16		4720931	154		3406714	16
4980189	2		5086616	16		4720932	154		3406715	16
4980190	2		5086617	16		4720933	154		3406716	16
4980191	2		5086618	16		4720934	154		3406717	16
4980192	2		5086619	16		4720935	154		3406718	16
4980193	2		5086620	16		4720936	154		3406719	16
4980194	2		5086621	16		4720937	154		3406720	16
4980195	2		5086622	16		4720938	154		3406721	16
4980196	2		5086623	16		4720939	154		3406722	15
4980197	2		5086624	16		4720940	157		3406723	15
4980198	2		5086625	16		4720941	157		3406724	15
4980199	2		5086626	19		4720942	157		3406725	15
4980200	2		5086627	19		4720943	157		3406726	15
4980201	2		5086628	19		4720944	157		3406727	15
4980202	2		5086629	19		4720945	157		3406728	15
4980203	2		5086630	19		4720946	157		3406729	15
4980204	2		5086631	19		4720947	157		3406730	15
4980205	2		5086632	19		4720948	157		3406731	15
4980206	2		5086633	19		4720949	157		3406732	16
4980207	2		5086634	19		4720950	157		3406733	16
4980208	2		5086635	19		4720951	157		3406734	16
4980209	2		5086636	19		4720952	154		3406735	16
4980210	2		5086637	19		4720953	154		3406736	16
4980211	2		5086638	19		4720954	154		3406737	16
4980212	2		5086639	19		4720955	156		3406738	16
4980213	2		5086640	19		4720956	156		3406739	16
4980214	2		5086641	19		4720957	156		3406740	16
4980215	2		5086642	19		4720958	160		3406741	17
4980216	2		5086643	19		4720959	166		3406742	17
4980217	2		5086644	19		4720960	166		3406743	16
4980218	2		5086645	19		4720961	166		3406744	16
4980219	2		5086646	19		4720962	164		3406745	16
4980220	2		5086647	19		4720963	164		3406746	16
4980221	2		5086648	19		4720964	164		3406747	16
4980222	2		5086649	19		4720965	164		3406748	15
4980223	2		5086650	19		4720966	164		3406749	15
4980224	2		5086651	19		4720967	164		3406750	15
4980225	2		5086652	19		4720968	164		3406751	14
4980226	2		5086653	17		4720969	164		3406752	12
4980227	2		5086654	17		4720970	164		3406753	12
4980228	2		5086655	17		4720971	164		3406754	12
4980229	2		5086656	17		4720972	164		3406755	12
4980230	2		5086657	17		4720973	177		3406756	12
4980231	2		5086658	17		4720974	177		3406757	12
4980232	0		5086659	17		4720975	177		3406758	12
4980233	0		5086660	17		4720976	177		3406759	13
4980234	0		5086661	17		4720977	177		3406760	13
4980235	0		5086662	17		4720978	177		3406761	13
4980236	0		5086663	17		4720979	177		3406762	13
4980237	0		5086664	17		4720980	181		3406763	13
4980238	0		5086665	17		4720981	182		3406764	14
4980239	0		5086666	17		4720982	182		3406765	14
4980240	0		5086667	17		4720983	182		3406766	14
4980241	0		5086668	17		4720984	188		3406767	14
4980242	0		5086669	17		4720985	188		3406768	15
4980243	0		5086670	17		4720986	188		3406769	15
4980244	0		5086671	17		4720987	188		3406770	16
4980245	0		5086672	17		4720988	188		3406771	16
4980246	0		5086673	17		4720989	192		3406772	16
4980247	0		5086674	17		4720990	192		3406773	16
4980248	0		5086675	17		4720991	192		3406774	16
4980249	0		5086676	17		4720992	192		3406775	16
4980250	0		5086677	17		4720993	192		3406776	17
4980251	0		5086678	17		4720994	192		3406777	17
4980252	0		5086679	17		4720995	192		3406778	17
4980253	0		5086680	17		4720996	193		3406779	19
4980254	0		5086681	17		4720997	196		3406780	19
4980255	0		5086682	17		4720998	196		3406781	19
4980256	0		5086683	17		4720999	196		3406782	20
4980257	0		5086684	17		4721000	196		3406783	20
4980258	0		5086685	17		4721001	198		3406784	20
4980259	0		5086686	17		4721002	198		3406785	20
4980260	0		5086687	17		4721003	198		3406786	21
4980261	0		5086688	17		4721004	198		3406787	21
4980262	0		5086689	17		4721005	198		3406788	21
4980263	0		5086690	17		4721006	198		3406789	21
4980264	0		5086691	17		4721007	198		3406790	21
4980265	0		5086692	17		4721008	198		3406791	20
4980266	0		5086693	17		4721009	198		3406792	20
4980267	0		5086694	17		4721010	198		3406793	20
4980268	0		5086695	39		4721011	198		3406794	19
4980269	0		5086696	39		4721012	198		3406795	19
4980270	0		5086697	45		4721013	198		3406796	20
4980271	0		5086698	45		4721014	202		3406797	20
4980272	0		5086699	45		4721015	202		3406798	21
4980273	0		5086700	45		4721016	208		3406799	21
4980274	0		5086701	45		4721017	211		3406800	21
4980275	0		5086702	45		4721018	211		3406801	21
4980276	0		5086703	45		4721019	211		3406802	20
4980277	0		5086704	45		4721020	211		3406803	20
4980278	0		5086705	62		4721021	211		3406804	20
4980279	0		5086706	62		4721022	212		3406805	20
4980280	0		5086707	62		4721023	215		3406806	20
4980281	0		5086708	62		4721024	215		3406807	20
4980282	0		5086709	62		4721025	215		3406808	20
4980283	0		5086710	62		4721026	215		3406809	18
4980284	0		5086711	62		4721027	222		3406810	18
4980285	0		5086712	62		4721028	222		3406811	18
4980286	0		5086713	62		4721029	222		3406812	18
4980287	0		5086714	62		4721030	222		3406813	18
4980288	0		5086715	62		4721031	222		3406814	18
4980289	0		5086716	62		4721032	222		3406815	18
4980290	0		5086717	62		4721033	222		3406816	18
4980291	0		5086718	62		4721034	222		3406817	18
4980292	0		5086719	62		4721035	222		3406818	18
4980293	0		5086720	62		4721036	222		3406819	18
4980294	0		5086721	62		4721037	222		3406820	18
4980295	0		5086722	62		4721038	216		3406821	18
4980296	0		5086723	62		4721039	213		3406822	16
4980297	0		5086724	62		4721040	213		3406823	16
4980298	0		5086725	62		4721041	213		3406824	15
4980299	0		5086726	62		4721042	213		3406825	17
4980300	0		5086727	62		4721043	213		3406826	17
4980301	0		5086728	62		4721044	213		3406827	17
4980302	0		5086729	64		4721045	213		3406828	17
4980303	0		5086730	64		4721046	217		3406829	17
4980304	0		5086731	64		4721047	217		3406830	17
4980305	0		5086732	67		4721048	217		3406831	17
4980306	0		5086733	70		4721049	217		3406832	17
4980307	0		5086734	70		4721050	217		3406833	17
4980308	0		5086735	70		4721051	217		3406834	17
4980309	0		5086736	70		4721052	214		3406835	17
4980310	0		5086737	70		4721053	214		3406836	17
4980311	0		5086738	65		4721054	214		3406837	17
4980312	0		5086739	65		4721055	214		3406838	17
4980313	0		5086740	65		4721056	214		3406839	17
4980314	0		5086741	65		4721057	214		3406840	17
4980315	0		5086742	65		4721058	214		3406841	17
4980316	0		5086743	65		4721059	214		3406842	17
4980317	0		5086744	65		4721060	214		3406843	17
4980318	0		5086745	65		4721061	218		3406844	17
4980319	0		5086746	65		4721062	218		3406845	19
4980320	0		5086747	65		4721063	218		3406846	19
4980321	0		5086748	65		4721064	218		3406847	19
4980322	0		5086749	65		4721065	218		3406848	20
4980323	0		5086750	67		4721066	218		3406849	20
4980324	0		5086751	67		4721067	214		3406850	20
4980325	0		5086752	67		4721068	214		3406851	20
4980326	0		5086753	67		4721069	214		3406852	20
4980327	0		5086754	67		4721070	214		3406853	20
4980328	0		5086755	67		4721071	213		3406854	20
4980329	0		5086756	67		4721072	208		3406855	20
4980330	0		5086757	67		4721073	208		3406856	20
4980331	0		5086758	67		4721074	206		3406857	19
4980332	0		5086759	67		4721075	206		3406858	19
4980333	0		5086760	62		4721076	206		3406859	19
4980334	0		5086761	62		4721077	205		3406860	19
4980335	0		5086762	62		4721078	201		3406861	19
4980336	0		5086763	62		4721079	188		3406862	19
4980337	0		5086764	62		4721080	161		3406863	19
4980338	0		5086765	62		4721081	161		3406864	18
4980339	0		5086766	62		4721082	156		3406865	18
4980340	0		5086767	62		4721083	156		3406866	18
4980341	0		5086768	62		4721084	156		3406867	18
4980342	0		5086769	62		4721085	156		3406868	17
4980343	0		5086770	62		4721086	156		3406869	17
4980344	0		5086771	62		4721087	156		3406870	17
4980345	0		5086772	62		4721088	156		3406871	18
4980346	0		5086773	62		4721089	157		3406872	18
4980347	0		5086774	62		4721090	157		3406873	18
4980348	0		5086775	62		4721091	157		3406874	18
4980349	0		5086776	62		4721092	157		3406875	17
4980350	0		5086777	62		4721093	157		3406876	17
4980351	0		5086778	62		4721094	157		3406877	17
4980352	0		5086779	62		4721095	157		3406878	17
4980353	0		5086780	62		4721096	157		3406879	17
4980354	0		5086781	62		4721097	157		3406880	17
4980355	0		5086782	62		4721098	157		3406881	17
4980356	0		5086783	62		4721099	155		3406882	17
4980357	0		5086784	62		4721100	155		3406883	17
4980358	0		5086785	62		4721101	155		3406884	16
4980359	0		5086786	62		4721102	155		3406885	16
4980360	0		5086787	62		4721103	152		3406886	15
4980361	0		5086788	62		4721104	152		3406887	15
4980362	0		5086789	62		4721105	152		3406888	15
4980363	0		5086790	62		4721106	152		3406889	15
4980364	0		5086791	62		4721107	149		3406890	15
4980365	0		5086792	62		4721108	149		3406891	15
4980366	0		5086793	62		4721109	149		3406892	14
4980367	0		5086794	62		4721110	149		3406893	14
4980368	0		5086795	62		4721111	149		3406894	17
4980369	0		5086796	62		4721112	149		3406895	15
4980370	0		5086797	62		4721113	149		3406896	15
4980371	0		5086798	62		4721114	149		3406897	15
4980372	0		5086799	62		4721115	146		3406898	14
4980373	0		5086800	62		4721116	146		3406899	14
4980374	0		5086801	62		4721117	146		3406900	14
4980375	0		5086802	62		4721118	143		3406901	14
4980376	0		5086803	62		4721119	138		3406902	13
4980377	0		5086804	62		4721120	138		3406903	13
4980378	0		5086805	62		4721121	138		3406904	13
4980379	0		5086806	62		4721122	138		3406905	13
4980380	0		5086807	62		4721123	138		3406906	13
4980381	0		5086808	62		4721124	138		3406907	14
4980382	0		5086809	62		4721125	138		3406908	14
4980383	0		5086810	62		4721126	138		3406909	14
4980384	0		5086811	62		4721127	141		3406910	14
4980385	0		5086812	62		4721128	141		3406911	14
4980386	0		5086813	62		4721129	141		3406912	13
4980387	0		5086814	62		4721130	148		3406913	13
4980388	0		5086815	62		4721131	142		3406914	12
4980389	1		5086816	62		4721132	144		3406915	12
4980390	1		5086817	62		4721133	144		3406916	12
4980391	1		5086818	62		4721134	144		3406917	13
4980392	1		5086819	62		4721135	151		3406918	13
4980393	1		5086820	62		4721136	151		3406919	13
4980394	1		5086821	62		4721137	156		3406920	13
4980395	1		5086822	62		4721138	159		3406921	13
4980396	1		5086823	62		4721139	159		3406922	13
4980397	1		5086824	62		4721140	159		3406923	13
4980398	1		5086825	62		4721141	159		3406924	13
4980399	1		5086826	62		4721142	159		3406925	13
4980400	1		5086827	62		4721143	155		3406926	14
4980401	1		5086828	62		4721144	155		3406927	14
4980402	1		5086829	62		4721145	155		3406928	14
4980403	1		5086830	62		4721146	155		3406929	14
4980404	1		5086831	58		4721147	150		3406930	15
4980405	1		5086832	58		4721148	147		3406931	15
4980406	1		5086833	58		4721149	143		3406932	15
4980407	1		5086834	58		4721150	144		3406933	15
4980408	1		5086835	58		4721151	144		3406934	15
4980409	1		5086836	58		4721152	144		3406935	16
4980410	1		5086837	58		4721153	144		3406936	17
4980411	1		5086838	58		4721154	144		3406937	17
4980412	1		5086839	58		4721155	144		3406938	17
4980413	1		5086840	58		4721156	143		3406939	17
4980414	1		5086841	58		4721157	131		3406940	17
4980415	1		5086842	58		4721158	134		3406941	15
4980416	1		5086843	58		4721159	134		3406942	15
4980417	1		5086844	58		4721160	134		3406943	15
4980418	1		5086845	58		4721161	134		3406944	15
4980419	1		5086846	58		4721162	134		3406945	15
4980420	1		5086847	58		4721163	134		3406946	15
4980421	1		5086848	58		4721164	134		3406947	15
4980422	1		5086849	58		4721165	134		3406948	15
4980423	1		5086850	58		4721166	134		3406949	15
4980424	1		5086851	58		4721167	134		3406950	15
4980425	1		5086852	58		4721168	140		3406951	15
4980426	1		5086853	58		4721169	140		3406952	15
4980427	1		5086854	58		4721170	140		3406953	15
4980428	1		5086855	58		4721171	140		3406954	15
4980429	1		5086856	58		4721172	140		3406955	15
4980430	1		5086857	58		4721173	135		3406956	15
4980431	1		5086858	58		4721174	139		3406957	15
4980432	1		5086859	58		4721175	139		3406958	15
4980433	1		5086860	58		4721176	139		3406959	15
4980434	1		5086861	58		4721177	139		3406960	15
4980435	1		5086862	58		4721178	139		3406961	13
4980436	1		5086863	58		4721179	138		3406962	13
4980437	1		5086864	58		4721180	138		3406963	13
4980438	1		5086865	58		4721181	138		3406964	11
4980439	1		5086866	58		4721182	138		3406965	11
4980440	1		5086867	58		4721183	138		3406966	11
4980441	1		5086868	58		4721184	140		3406967	11
4980442	1		5086869	58		4721185	141		3406968	11
4980443	1		5086870	58		4721186	141		3406969	11
4980444	1		5086871	58		4721187	135		3406970	11
4980445	1		5086872	58		4721188	135		3406971	11
4980446	1		5086873	58		4721189	135		3406972	12
4980447	1		5086874	58		4721190	135		3406973	12
4980448	1		5086875	58		4721191	131		3406974	12
4980449	1		5086876	58		4721192	131		3406975	12
4980450	1		5086877	58		4721193	131		3406976	13
4980451	1		5086878	58		4721194	131		3406977	15
4980452	1		5086879	58		4721195	126		3406978	15
4980453	1		5086880	58		4721196	127		3406979	15
4980454	1		5086881	58		4721197	124		3406980	15
4980455	1		5086882	58		4721198	124		3406981	15
4980456	1		5086883	58		4721199	124		3406982	15
4980457	1		5086884	55		4721200	126		3406983	15
4980458	1		5086885	55		4721201	126		3406984	15
4980459	1		5086886	55		4721202	124		3406985	15
4980460	1		5086887	55		4721203	124		3406986	15
4980461	1		5086888	49		4721204	124		3406987	14
4980462	1		5086889	49		4721205	130		3406988	14
4980463	1		5086890	49		4721206	144		3406989	14
4980464	1		5086891	49		4721207	144		3406990	14
4980465	1		5086892	49		4721208	144		3406991	14
4980466	1		5086893	49		4721209	144		3406992	14
4980467	1		5086894	49		4721210	146		3406993	14
4980468	1		5086895	49		4721211	146		3406994	14
4980469	1		5086896	49		4721212	146		3406995	14
4980470	1		5086897	49		4721213	146		3406996	13
4980471	1		5086898	49		4721214	146		3406997	13
4980472	1		5086899	49		4721215	146		3406998	13
4980473	1		5086900	49		4721216	146		3406999	13
4980474	1		5086901	49		4721217	149		3407000	13
4980475	1		5086902	49		4721218	152		3407001	13
4980476	1		5086903	49		4721219	152		3407002	13
4980477	0		5086904	52		4721220	152		3407003	13
[truncated: 3 more rows]

[truncated: 14 more sheets: Fig. 9b, Fig. 9c, Supplementary Fig. 1, Supplementary Fig. 4a, Supplementary Fig. 4b, Supplementary Fig. 4c, Supplementary Fig. 5, Supplementary Fig. 7, Supplementary Fig. 8, Supplementary Fig. 9, Supplementary Fig. 12, Supplementary Fig. 14a, Supplementary Fig. 15, Supplementary Fig. 16]
