# Supplementary material for: TRS: a method for determining transcript termini from RNAtag-seq sequencing data
Source: Nat Commun. 2023 Nov 29;14:7843. doi: 10.1038/s41467-023-43534-2 (PMC10687069; doi:10.1038/s41467-023-43534-2)
Supplement: Supplementary file 10 — Source Data [file 41467_2023_43534_MOESM10_ESM.zip › LB_term-seq_read_starts.txt]

chr	+	51	1.0	0.0	0.0
chr	+	75	0.0	1.0	0.0
chr	+	99	1.0	2.0	0.0
chr	+	107	0.0	0.0	1.0
chr	+	112	0.0	1.0	0.0
chr	+	134	0.0	1.0	0.0
chr	+	135	1.0	0.0	0.0
chr	+	142	0.0	1.0	0.0
chr	+	150	1.0	0.0	0.0
chr	+	160	1.0	0.0	0.0
chr	+	170	0.0	0.0	1.0
chr	+	171	1.0	2.0	1.0
chr	+	172	1.0	2.0	1.0
chr	+	173	0.0	1.0	0.0
chr	+	174	2.0	0.0	0.0
chr	+	175	3.0	4.0	1.0
chr	+	176	1.0	2.0	1.0
chr	+	177	1.0	4.0	0.0
chr	+	178	1.0	4.0	1.0
chr	+	179	2.0	3.0	2.0
chr	+	180	2.0	0.0	2.0
chr	+	181	1.0	6.0	2.0
chr	+	182	0.0	0.0	2.0
chr	+	183	1.0	1.0	1.0
chr	+	184	2.0	0.0	1.0
chr	+	185	2.0	4.0	1.0
chr	+	186	9.0	14.0	5.0
chr	+	187	8.0	10.0	2.0
chr	+	188	0.0	1.0	0.0
chr	+	189	0.0	3.0	0.0
chr	+	190	7.0	3.0	1.0
chr	+	191	3.0	11.0	2.0
chr	+	192	7.0	8.0	9.0
chr	+	193	1.0	3.0	0.0
chr	+	194	5.0	10.0	4.0
chr	+	195	2.0	4.0	1.0
chr	+	196	4.0	3.0	4.0
chr	+	197	3.0	3.0	4.0
chr	+	198	3.0	0.0	2.0
chr	+	199	1.0	1.0	0.0
chr	+	200	4.0	4.0	5.0
chr	+	201	8.0	4.0	5.0
chr	+	202	2.0	4.0	4.0
chr	+	203	4.0	4.0	2.0
chr	+	204	2.0	4.0	2.0
chr	+	205	6.0	7.0	1.0
chr	+	206	2.0	0.0	0.0
chr	+	207	3.0	2.0	1.0
chr	+	208	2.0	10.0	10.0
chr	+	209	0.0	1.0	0.0
chr	+	210	2.0	1.0	4.0
chr	+	211	1.0	1.0	3.0
chr	+	212	4.0	5.0	1.0
chr	+	213	16.0	25.0	14.0
chr	+	214	5.0	9.0	2.0
chr	+	215	1.0	4.0	1.0
chr	+	216	5.0	4.0	1.0
chr	+	217	2.0	2.0	3.0
chr	+	218	0.0	0.0	1.0
chr	+	219	8.0	7.0	2.0
chr	+	220	1.0	1.0	2.0
chr	+	221	2.0	0.0	0.0
chr	+	222	1.0	3.0	6.0
chr	+	223	0.0	3.0	6.0
chr	+	224	4.0	5.0	6.0
chr	+	225	5.0	12.0	14.0
chr	+	226	5.0	6.0	9.0
chr	+	227	1.0	2.0	4.0
chr	+	228	5.0	4.0	12.0
chr	+	229	4.0	4.0	4.0
chr	+	230	7.0	1.0	2.0
chr	+	231	9.0	12.0	9.0
chr	+	232	5.0	4.0	1.0
chr	+	233	0.0	0.0	1.0
chr	+	234	6.0	3.0	5.0
chr	+	235	5.0	4.0	5.0
chr	+	236	0.0	1.0	0.0
chr	+	237	7.0	4.0	9.0
chr	+	238	1.0	0.0	0.0
chr	+	239	0.0	0.0	3.0
chr	+	240	1.0	1.0	1.0
chr	+	241	1.0	1.0	2.0
chr	+	242	2.0	0.0	0.0
chr	+	243	5.0	7.0	5.0
chr	+	244	0.0	0.0	4.0
chr	+	246	1.0	0.0	2.0
chr	+	247	2.0	0.0	3.0
chr	+	248	1.0	2.0	4.0
chr	+	249	5.0	16.0	12.0
chr	+	250	11.0	24.0	14.0
chr	+	251	0.0	2.0	1.0
chr	+	252	1.0	1.0	0.0
chr	+	253	2.0	1.0	3.0
chr	+	254	1.0	5.0	3.0
chr	+	255	5.0	5.0	5.0
chr	+	256	3.0	11.0	7.0
chr	+	257	47.0	104.0	61.0
chr	+	258	8.0	19.0	14.0
chr	+	259	50.0	55.0	40.0
chr	+	260	11.0	16.0	15.0
chr	+	261	21.0	27.0	19.0
chr	+	262	6.0	14.0	11.0
chr	+	263	9.0	16.0	10.0
chr	+	264	17.0	31.0	19.0
chr	+	265	10.0	20.0	16.0
chr	+	266	24.0	52.0	31.0
chr	+	267	38.0	49.0	21.0
chr	+	268	23.0	36.0	20.0
chr	+	269	7.0	13.0	15.0
chr	+	270	11.0	12.0	11.0
chr	+	271	7.0	9.0	7.0
chr	+	272	0.0	5.0	2.0
chr	+	273	2.0	3.0	3.0
chr	+	274	8.0	11.0	7.0
chr	+	275	6.0	13.0	13.0
chr	+	276	1.0	1.0	0.0
chr	+	277	1.0	2.0	1.0
chr	+	278	0.0	3.0	0.0
chr	+	279	1.0	0.0	0.0
chr	+	282	0.0	0.0	2.0
chr	+	283	1.0	0.0	0.0
chr	+	286	0.0	1.0	0.0
chr	+	287	0.0	0.0	1.0
chr	+	288	0.0	0.0	1.0
chr	+	291	1.0	1.0	0.0
chr	+	292	0.0	2.0	0.0
chr	+	293	2.0	2.0	1.0
chr	+	294	2.0	4.0	0.0
chr	+	295	1.0	0.0	1.0
chr	+	296	1.0	2.0	2.0
chr	+	297	1.0	0.0	0.0
chr	+	298	3.0	11.0	4.0
chr	+	299	0.0	0.0	2.0
chr	+	300	1.0	2.0	1.0
chr	+	301	3.0	0.0	0.0
chr	+	302	0.0	1.0	0.0
chr	+	304	1.0	0.0	0.0
chr	+	306	1.0	0.0	0.0
chr	+	309	0.0	4.0	1.0
chr	+	310	1.0	3.0	1.0
chr	+	312	0.0	0.0	2.0
chr	+	313	2.0	2.0	0.0
chr	+	314	0.0	1.0	0.0
chr	+	339	1.0	0.0	0.0
chr	+	343	0.0	1.0	0.0
chr	+	355	0.0	0.0	1.0
chr	+	364	0.0	1.0	0.0
chr	+	366	1.0	0.0	0.0
chr	+	369	0.0	0.0	1.0
chr	+	380	0.0	0.0	1.0
chr	+	384	0.0	1.0	0.0
chr	+	386	0.0	1.0	0.0
chr	+	396	0.0	1.0	0.0
chr	+	403	1.0	1.0	0.0
chr	+	410	3.0	0.0	0.0
chr	+	417	0.0	0.0	1.0
chr	+	437	0.0	1.0	0.0
chr	+	444	0.0	0.0	1.0
chr	+	448	1.0	0.0	0.0
chr	+	451	0.0	3.0	0.0
chr	+	453	0.0	1.0	1.0
chr	+	459	0.0	1.0	0.0
chr	+	460	0.0	1.0	0.0
chr	+	461	0.0	1.0	0.0
chr	+	462	0.0	0.0	1.0
chr	+	463	0.0	1.0	0.0
chr	+	464	0.0	3.0	1.0
chr	+	465	0.0	7.0	1.0
chr	+	466	0.0	2.0	0.0
chr	+	467	1.0	0.0	0.0
chr	+	473	1.0	0.0	0.0
chr	+	489	1.0	0.0	0.0
chr	+	515	0.0	1.0	0.0
chr	+	516	0.0	0.0	1.0
chr	+	518	1.0	1.0	0.0
chr	+	521	0.0	3.0	0.0
chr	+	522	1.0	0.0	1.0
chr	+	544	0.0	1.0	0.0
chr	+	558	0.0	1.0	0.0
chr	+	562	0.0	1.0	0.0
chr	+	563	0.0	1.0	0.0
chr	+	564	1.0	1.0	0.0
chr	+	565	0.0	2.0	0.0
chr	+	566	1.0	0.0	0.0
chr	+	567	0.0	1.0	1.0
chr	+	568	1.0	4.0	1.0
chr	+	569	1.0	0.0	1.0
chr	+	570	0.0	1.0	0.0
chr	+	572	1.0	0.0	1.0
chr	+	573	0.0	1.0	0.0
chr	+	576	0.0	0.0	1.0
chr	+	577	0.0	1.0	0.0
chr	+	579	0.0	1.0	0.0
chr	+	580	0.0	1.0	0.0
chr	+	582	1.0	1.0	0.0
chr	+	583	0.0	0.0	1.0
chr	+	587	0.0	1.0	0.0
chr	+	597	0.0	1.0	0.0
chr	+	598	0.0	0.0	1.0
chr	+	602	0.0	0.0	1.0
chr	+	607	1.0	0.0	0.0
chr	+	608	1.0	0.0	0.0
chr	+	611	0.0	1.0	0.0
chr	+	627	1.0	0.0	0.0
chr	+	640	0.0	1.0	0.0
chr	+	643	1.0	0.0	0.0
chr	+	662	0.0	1.0	0.0
chr	+	665	0.0	1.0	0.0
chr	+	667	1.0	0.0	1.0
chr	+	668	0.0	1.0	0.0
chr	+	670	1.0	0.0	0.0
chr	+	671	0.0	1.0	0.0
chr	+	675	1.0	0.0	0.0
chr	+	681	0.0	1.0	0.0
chr	+	682	0.0	0.0	1.0
chr	+	688	0.0	4.0	0.0
chr	+	691	1.0	0.0	0.0
chr	+	696	0.0	0.0	1.0
chr	+	704	1.0	0.0	0.0
chr	+	720	0.0	1.0	0.0
chr	+	721	0.0	0.0	1.0
chr	+	724	1.0	0.0	0.0
chr	+	725	0.0	0.0	1.0
chr	+	727	1.0	1.0	0.0
chr	+	728	1.0	0.0	0.0
chr	+	739	0.0	0.0	1.0
chr	+	740	0.0	1.0	0.0
chr	+	742	0.0	1.0	0.0
chr	+	748	1.0	0.0	0.0
chr	+	749	0.0	2.0	0.0
chr	+	750	0.0	1.0	0.0
chr	+	757	0.0	0.0	1.0
chr	+	765	0.0	1.0	0.0
chr	+	769	2.0	1.0	0.0
chr	+	770	0.0	0.0	1.0
chr	+	772	0.0	0.0	1.0
chr	+	773	2.0	0.0	0.0
chr	+	774	1.0	0.0	0.0
chr	+	775	2.0	0.0	0.0
chr	+	776	0.0	2.0	0.0
chr	+	783	1.0	0.0	0.0
chr	+	796	0.0	1.0	0.0
chr	+	800	0.0	0.0	1.0
chr	+	814	0.0	1.0	0.0
chr	+	815	1.0	0.0	0.0
chr	+	819	0.0	1.0	0.0
chr	+	820	1.0	0.0	0.0
chr	+	825	0.0	0.0	1.0
chr	+	826	1.0	0.0	0.0
chr	+	829	0.0	1.0	0.0
chr	+	830	1.0	1.0	0.0
chr	+	831	1.0	0.0	0.0
chr	+	864	0.0	1.0	1.0
chr	+	879	2.0	0.0	0.0
chr	+	881	1.0	0.0	0.0
chr	+	884	1.0	0.0	0.0
chr	+	885	1.0	0.0	0.0
chr	+	886	0.0	2.0	0.0
chr	+	887	1.0	1.0	0.0
chr	+	910	0.0	0.0	1.0
chr	+	911	0.0	0.0	1.0
chr	+	916	1.0	0.0	0.0
chr	+	938	0.0	0.0	1.0
chr	+	939	0.0	0.0	2.0
chr	+	945	0.0	1.0	0.0
chr	+	950	0.0	1.0	0.0
chr	+	953	0.0	1.0	0.0
chr	+	955	0.0	0.0	1.0
chr	+	956	0.0	0.0	1.0
chr	+	957	0.0	1.0	0.0
chr	+	958	1.0	0.0	1.0
chr	+	976	0.0	0.0	1.0
chr	+	977	0.0	1.0	0.0
chr	+	983	1.0	0.0	0.0
chr	+	984	0.0	1.0	0.0
chr	+	987	1.0	1.0	0.0
chr	+	989	0.0	1.0	0.0
chr	+	991	0.0	0.0	1.0
chr	+	992	1.0	1.0	1.0
chr	+	993	0.0	0.0	1.0
chr	+	1006	0.0	1.0	0.0
chr	+	1016	0.0	0.0	1.0
chr	+	1031	1.0	0.0	0.0
chr	+	1034	0.0	1.0	0.0
chr	+	1049	1.0	1.0	0.0
chr	+	1057	2.0	0.0	0.0
chr	+	1058	0.0	1.0	0.0
chr	+	1065	0.0	1.0	0.0
chr	+	1073	1.0	0.0	1.0
chr	+	1075	0.0	1.0	0.0
chr	+	1087	1.0	1.0	0.0
chr	+	1095	0.0	0.0	1.0
chr	+	1096	0.0	0.0	1.0
chr	+	1098	1.0	0.0	1.0
chr	+	1099	1.0	0.0	0.0
chr	+	1100	1.0	0.0	0.0
chr	+	1102	0.0	1.0	0.0
chr	+	1104	0.0	1.0	0.0
chr	+	1114	0.0	1.0	0.0
chr	+	1127	1.0	0.0	0.0
chr	+	1131	0.0	0.0	2.0
chr	+	1156	1.0	0.0	0.0
chr	+	1165	0.0	0.0	1.0
chr	+	1168	1.0	0.0	1.0
chr	+	1173	0.0	0.0	1.0
chr	+	1175	1.0	0.0	0.0
chr	+	1180	0.0	2.0	0.0
chr	+	1186	1.0	0.0	0.0
chr	+	1192	0.0	0.0	1.0
chr	+	1221	0.0	1.0	0.0
chr	+	1222	1.0	0.0	0.0
chr	+	1231	1.0	0.0	0.0
chr	+	1234	0.0	1.0	0.0
chr	+	1237	0.0	1.0	0.0
chr	+	1239	1.0	0.0	0.0
chr	+	1242	0.0	1.0	0.0
chr	+	1245	1.0	0.0	0.0
chr	+	1246	2.0	0.0	0.0
chr	+	1260	0.0	0.0	1.0
chr	+	1269	1.0	0.0	0.0
chr	+	1280	0.0	1.0	0.0
chr	+	1287	0.0	0.0	1.0
chr	+	1306	1.0	0.0	0.0
chr	+	1317	1.0	0.0	0.0
chr	+	1321	0.0	1.0	0.0
chr	+	1322	1.0	0.0	0.0
chr	+	1324	0.0	1.0	1.0
chr	+	1335	0.0	0.0	1.0
chr	+	1372	0.0	1.0	0.0
chr	+	1385	1.0	0.0	0.0
chr	+	1386	1.0	0.0	0.0
chr	+	1404	1.0	0.0	1.0
chr	+	1406	0.0	1.0	0.0
chr	+	1408	0.0	1.0	0.0
chr	+	1419	1.0	0.0	0.0
chr	+	1432	0.0	0.0	1.0
chr	+	1457	0.0	1.0	0.0
chr	+	1458	0.0	1.0	0.0
chr	+	1464	0.0	1.0	0.0
chr	+	1471	1.0	0.0	0.0
chr	+	1474	1.0	1.0	0.0
chr	+	1491	0.0	0.0	1.0
chr	+	1493	1.0	0.0	0.0
chr	+	1520	1.0	0.0	0.0
chr	+	1521	0.0	0.0	1.0
chr	+	1524	1.0	0.0	1.0
chr	+	1531	0.0	1.0	0.0
chr	+	1536	0.0	1.0	0.0
chr	+	1537	0.0	0.0	1.0
chr	+	1563	1.0	0.0	0.0
chr	+	1569	1.0	0.0	0.0
chr	+	1571	0.0	0.0	1.0
chr	+	1581	0.0	2.0	1.0
chr	+	1586	0.0	0.0	1.0
chr	+	1591	0.0	0.0	1.0
chr	+	1603	0.0	1.0	0.0
chr	+	1620	0.0	0.0	1.0
chr	+	1660	0.0	1.0	0.0
chr	+	1661	0.0	0.0	1.0
chr	+	1672	1.0	0.0	0.0
chr	+	1691	0.0	1.0	0.0
chr	+	1702	0.0	1.0	0.0
chr	+	1704	0.0	1.0	0.0
chr	+	1713	1.0	0.0	0.0
chr	+	1738	1.0	0.0	0.0
chr	+	1768	0.0	0.0	1.0
chr	+	1771	1.0	0.0	0.0
chr	+	1782	0.0	1.0	0.0
chr	+	1783	0.0	0.0	2.0
chr	+	1784	0.0	0.0	1.0
chr	+	1787	0.0	1.0	1.0
chr	+	1788	0.0	0.0	1.0
chr	+	1790	1.0	0.0	0.0
chr	+	1817	1.0	0.0	1.0
chr	+	1818	0.0	1.0	0.0
chr	+	1822	0.0	1.0	0.0
chr	+	1866	1.0	0.0	0.0
chr	+	1869	1.0	0.0	0.0
chr	+	1873	0.0	1.0	0.0
chr	+	1874	1.0	0.0	0.0
chr	+	1879	1.0	0.0	0.0
chr	+	1891	0.0	1.0	0.0
chr	+	1898	0.0	1.0	0.0
chr	+	1900	1.0	0.0	0.0
chr	+	1922	0.0	1.0	0.0
chr	+	1925	0.0	0.0	1.0
chr	+	1929	1.0	0.0	0.0
chr	+	1933	0.0	0.0	1.0
chr	+	1934	1.0	0.0	0.0
chr	+	1939	0.0	1.0	0.0
chr	+	1941	0.0	1.0	0.0
chr	+	1944	0.0	0.0	1.0
chr	+	1946	1.0	0.0	0.0
chr	+	1968	1.0	0.0	0.0
chr	+	1977	0.0	1.0	0.0
chr	+	1987	1.0	0.0	0.0
chr	+	1995	0.0	1.0	0.0
chr	+	1996	0.0	0.0	1.0
chr	+	2017	0.0	0.0	1.0
chr	+	2019	1.0	0.0	0.0
chr	+	2027	0.0	1.0	0.0
chr	+	2033	0.0	1.0	0.0
chr	+	2056	1.0	0.0	0.0
chr	+	2072	0.0	1.0	0.0
chr	+	2080	1.0	0.0	0.0
chr	+	2082	0.0	1.0	0.0
chr	+	2088	1.0	1.0	0.0
chr	+	2098	0.0	0.0	1.0
chr	+	2108	0.0	0.0	1.0
chr	+	2110	1.0	0.0	0.0
chr	+	2111	0.0	0.0	1.0
chr	+	2116	1.0	0.0	0.0
chr	+	2145	1.0	1.0	0.0
chr	+	2147	0.0	1.0	0.0
chr	+	2149	0.0	0.0	1.0
chr	+	2167	0.0	0.0	1.0
chr	+	2172	0.0	0.0	1.0
chr	+	2178	0.0	1.0	0.0
chr	+	2180	0.0	1.0	0.0
chr	+	2183	0.0	0.0	1.0
chr	+	2185	0.0	1.0	0.0
chr	+	2187	1.0	0.0	0.0
chr	+	2210	0.0	1.0	0.0
chr	+	2211	0.0	1.0	0.0
chr	+	2215	0.0	1.0	0.0
chr	+	2223	0.0	1.0	0.0
chr	+	2262	1.0	0.0	0.0
chr	+	2266	0.0	1.0	0.0
chr	+	2291	0.0	1.0	0.0
chr	+	2329	0.0	0.0	1.0
chr	+	2337	1.0	0.0	0.0
chr	+	2348	1.0	0.0	0.0
chr	+	2349	0.0	1.0	0.0
chr	+	2354	0.0	0.0	1.0
chr	+	2355	1.0	0.0	0.0
chr	+	2356	0.0	1.0	0.0
chr	+	2358	1.0	0.0	0.0
chr	+	2359	1.0	0.0	1.0
chr	+	2360	0.0	0.0	1.0
chr	+	2366	0.0	1.0	0.0
chr	+	2372	1.0	0.0	0.0
chr	+	2374	0.0	1.0	0.0
chr	+	2385	0.0	1.0	0.0
chr	+	2387	0.0	0.0	1.0
chr	+	2389	0.0	1.0	0.0
chr	+	2392	1.0	0.0	1.0
chr	+	2403	0.0	1.0	0.0
chr	+	2429	0.0	0.0	1.0
chr	+	2437	0.0	0.0	1.0
chr	+	2462	0.0	0.0	1.0
chr	+	2478	1.0	0.0	0.0
chr	+	2481	0.0	1.0	0.0
chr	+	2482	0.0	2.0	0.0
chr	+	2522	0.0	1.0	0.0
chr	+	2525	0.0	0.0	1.0
chr	+	2526	0.0	0.0	1.0
chr	+	2533	0.0	1.0	0.0
chr	+	2555	0.0	0.0	1.0
chr	+	2562	0.0	1.0	0.0
chr	+	2570	0.0	0.0	1.0
chr	+	2588	0.0	1.0	0.0
chr	+	2589	0.0	1.0	0.0
chr	+	2597	0.0	1.0	0.0
chr	+	2609	0.0	1.0	0.0
chr	+	2610	0.0	0.0	1.0
chr	+	2612	1.0	1.0	0.0
chr	+	2626	1.0	1.0	0.0
chr	+	2629	0.0	0.0	1.0
chr	+	2631	0.0	1.0	0.0
chr	+	2632	2.0	0.0	0.0
chr	+	2634	0.0	1.0	0.0
chr	+	2641	0.0	0.0	1.0
chr	+	2647	1.0	0.0	0.0
chr	+	2648	1.0	0.0	0.0
chr	+	2650	0.0	1.0	0.0
chr	+	2653	0.0	1.0	0.0
chr	+	2654	0.0	0.0	1.0
chr	+	2664	0.0	0.0	1.0
chr	+	2666	0.0	0.0	1.0
chr	+	2677	1.0	0.0	0.0
chr	+	2678	0.0	2.0	0.0
chr	+	2679	0.0	1.0	1.0
chr	+	2680	1.0	0.0	0.0
chr	+	2692	0.0	0.0	1.0
chr	+	2721	0.0	1.0	0.0
chr	+	2723	0.0	1.0	0.0
chr	+	2733	0.0	0.0	1.0
chr	+	2743	1.0	0.0	0.0
chr	+	2748	0.0	0.0	1.0
chr	+	2749	0.0	0.0	1.0
chr	+	2750	0.0	0.0	1.0
chr	+	2751	0.0	0.0	1.0
chr	+	2756	0.0	0.0	1.0
chr	+	2758	0.0	0.0	1.0
chr	+	2761	0.0	1.0	0.0
chr	+	2763	1.0	0.0	0.0
chr	+	2773	0.0	1.0	0.0
chr	+	2788	0.0	0.0	2.0
chr	+	2800	1.0	0.0	0.0
chr	+	2801	0.0	0.0	1.0
chr	+	2804	1.0	0.0	0.0
chr	+	2814	0.0	0.0	1.0
chr	+	2815	1.0	0.0	0.0
chr	+	2817	1.0	0.0	0.0
chr	+	2827	0.0	1.0	0.0
chr	+	2836	1.0	0.0	1.0
chr	+	2852	1.0	0.0	0.0
chr	+	2856	1.0	0.0	1.0
chr	+	2859	1.0	0.0	0.0
chr	+	2867	0.0	0.0	1.0
chr	+	2876	0.0	1.0	0.0
chr	+	2890	1.0	0.0	0.0
chr	+	2898	0.0	0.0	1.0
chr	+	2906	0.0	0.0	1.0
chr	+	2907	1.0	0.0	0.0
chr	+	2908	1.0	0.0	0.0
chr	+	2935	0.0	1.0	0.0
chr	+	2952	0.0	0.0	1.0
chr	+	2960	0.0	0.0	1.0
chr	+	2963	0.0	1.0	0.0
chr	+	2971	1.0	0.0	0.0
chr	+	2983	0.0	0.0	1.0
chr	+	2985	1.0	0.0	0.0
chr	+	2986	1.0	0.0	0.0
chr	+	2989	1.0	0.0	2.0
chr	+	2993	0.0	0.0	1.0
chr	+	2995	0.0	1.0	0.0
chr	+	3003	2.0	2.0	0.0
chr	+	3013	0.0	0.0	1.0
chr	+	3017	0.0	0.0	1.0
chr	+	3042	1.0	0.0	0.0
chr	+	3045	1.0	0.0	0.0
chr	+	3053	1.0	0.0	0.0
chr	+	3058	1.0	1.0	0.0
chr	+	3060	1.0	0.0	0.0
chr	+	3065	1.0	0.0	0.0
chr	+	3086	1.0	0.0	0.0
chr	+	3096	0.0	1.0	0.0
chr	+	3101	0.0	0.0	1.0
chr	+	3104	0.0	1.0	0.0
chr	+	3106	0.0	0.0	1.0
chr	+	3107	1.0	0.0	0.0
chr	+	3124	0.0	2.0	0.0
chr	+	3125	0.0	0.0	1.0
chr	+	3127	0.0	0.0	1.0
chr	+	3128	0.0	0.0	1.0
chr	+	3129	2.0	0.0	0.0
chr	+	3131	0.0	0.0	1.0
chr	+	3134	0.0	1.0	0.0
chr	+	3135	1.0	0.0	0.0
chr	+	3136	1.0	0.0	1.0
chr	+	3137	0.0	1.0	0.0
chr	+	3138	1.0	0.0	0.0
chr	+	3146	0.0	1.0	0.0
chr	+	3153	0.0	1.0	0.0
chr	+	3154	1.0	0.0	0.0
chr	+	3155	0.0	1.0	0.0
chr	+	3156	0.0	1.0	0.0
chr	+	3159	0.0	1.0	0.0
chr	+	3164	1.0	0.0	1.0
chr	+	3175	1.0	0.0	0.0
chr	+	3178	0.0	0.0	1.0
chr	+	3199	1.0	0.0	0.0
chr	+	3200	1.0	1.0	0.0
chr	+	3211	0.0	0.0	1.0
chr	+	3212	0.0	1.0	0.0
chr	+	3213	1.0	0.0	0.0
chr	+	3215	1.0	0.0	0.0
chr	+	3216	0.0	1.0	0.0
chr	+	3221	0.0	0.0	1.0
chr	+	3244	0.0	1.0	0.0
chr	+	3255	0.0	1.0	0.0
chr	+	3258	0.0	0.0	1.0
chr	+	3261	0.0	1.0	0.0
chr	+	3267	0.0	0.0	1.0
chr	+	3269	0.0	1.0	0.0
chr	+	3272	0.0	0.0	1.0
chr	+	3278	0.0	1.0	0.0
chr	+	3281	0.0	0.0	1.0
chr	+	3282	0.0	0.0	1.0
chr	+	3297	1.0	0.0	0.0
chr	+	3300	0.0	1.0	0.0
chr	+	3301	0.0	0.0	1.0
chr	+	3307	0.0	0.0	1.0
chr	+	3317	1.0	0.0	0.0
chr	+	3326	0.0	0.0	1.0
chr	+	3328	1.0	0.0	0.0
chr	+	3331	1.0	0.0	0.0
chr	+	3338	0.0	0.0	1.0
chr	+	3344	0.0	0.0	1.0
chr	+	3370	0.0	0.0	1.0
chr	+	3399	1.0	0.0	0.0
chr	+	3408	0.0	1.0	0.0
chr	+	3414	0.0	1.0	0.0
chr	+	3423	0.0	0.0	1.0
chr	+	3430	0.0	1.0	1.0
chr	+	3432	0.0	1.0	0.0
chr	+	3446	0.0	1.0	0.0
chr	+	3452	0.0	1.0	0.0
chr	+	3453	0.0	1.0	0.0
chr	+	3458	0.0	0.0	1.0
chr	+	3461	0.0	0.0	1.0
chr	+	3467	1.0	0.0	0.0
chr	+	3491	0.0	1.0	0.0
chr	+	3505	0.0	1.0	0.0
chr	+	3508	0.0	0.0	1.0
chr	+	3521	0.0	0.0	1.0
chr	+	3525	0.0	0.0	1.0
chr	+	3527	0.0	1.0	0.0
chr	+	3543	0.0	0.0	1.0
chr	+	3562	0.0	1.0	0.0
chr	+	3563	0.0	1.0	0.0
chr	+	3568	1.0	0.0	0.0
chr	+	3573	0.0	0.0	1.0
chr	+	3587	0.0	1.0	0.0
chr	+	3598	0.0	2.0	0.0
chr	+	3605	0.0	1.0	0.0
chr	+	3613	0.0	0.0	1.0
chr	+	3633	1.0	0.0	1.0
chr	+	3638	0.0	1.0	0.0
chr	+	3639	0.0	0.0	1.0
chr	+	3641	0.0	3.0	0.0
chr	+	3645	1.0	0.0	0.0
chr	+	3646	0.0	0.0	1.0
chr	+	3650	0.0	0.0	1.0
chr	+	3657	1.0	0.0	0.0
chr	+	3660	1.0	0.0	0.0
chr	+	3662	0.0	1.0	0.0
chr	+	3666	0.0	0.0	1.0
chr	+	3675	0.0	1.0	0.0
chr	+	3683	0.0	0.0	1.0
chr	+	3689	1.0	1.0	0.0
chr	+	3717	1.0	0.0	0.0
chr	+	3718	0.0	1.0	1.0
chr	+	3722	0.0	0.0	1.0
chr	+	3723	0.0	0.0	1.0
chr	+	3727	1.0	1.0	1.0
chr	+	3729	2.0	1.0	0.0
chr	+	3731	0.0	0.0	1.0
chr	+	3732	1.0	0.0	0.0
chr	+	3741	0.0	0.0	1.0
chr	+	3744	1.0	0.0	0.0
chr	+	3749	0.0	0.0	1.0
chr	+	3756	0.0	0.0	1.0
chr	+	3757	0.0	1.0	0.0
chr	+	3761	0.0	1.0	0.0
chr	+	3780	0.0	0.0	2.0
chr	+	3784	0.0	1.0	0.0
chr	+	3787	0.0	0.0	1.0
chr	+	3790	0.0	1.0	0.0
chr	+	3802	0.0	0.0	1.0
chr	+	3807	1.0	0.0	0.0
chr	+	3814	1.0	0.0	0.0
chr	+	3822	1.0	0.0	0.0
chr	+	3827	1.0	0.0	0.0
chr	+	3833	0.0	1.0	0.0
chr	+	3851	1.0	0.0	0.0
chr	+	3853	0.0	0.0	1.0
chr	+	3857	0.0	1.0	1.0
chr	+	3858	0.0	1.0	0.0
chr	+	3859	0.0	3.0	0.0
chr	+	3860	2.0	1.0	0.0
chr	+	3861	1.0	7.0	5.0
chr	+	3862	1.0	6.0	2.0
chr	+	3866	0.0	0.0	1.0
chr	+	3870	0.0	2.0	0.0
chr	+	3874	0.0	1.0	0.0
chr	+	3879	0.0	0.0	1.0
chr	+	3887	0.0	1.0	0.0
chr	+	3889	0.0	1.0	0.0
chr	+	3894	1.0	0.0	0.0
chr	+	3901	1.0	0.0	0.0
chr	+	3902	0.0	0.0	1.0
chr	+	3904	0.0	0.0	1.0
chr	+	3905	0.0	0.0	1.0
chr	+	3906	1.0	0.0	0.0
chr	+	3913	0.0	1.0	0.0
chr	+	3914	0.0	1.0	1.0
chr	+	3915	1.0	0.0	0.0
chr	+	3916	0.0	0.0	1.0
chr	+	3917	1.0	0.0	1.0
chr	+	3918	0.0	1.0	0.0
chr	+	3921	0.0	1.0	0.0
chr	+	3926	0.0	0.0	1.0
chr	+	3934	1.0	0.0	0.0
chr	+	3939	1.0	0.0	0.0
chr	+	3940	0.0	2.0	0.0
chr	+	3946	0.0	0.0	1.0
chr	+	3958	1.0	0.0	0.0
chr	+	3959	0.0	0.0	1.0
chr	+	3961	1.0	3.0	1.0
chr	+	3963	2.0	2.0	2.0
chr	+	3972	0.0	1.0	0.0
chr	+	3978	0.0	0.0	1.0
chr	+	3984	0.0	1.0	0.0
chr	+	3990	0.0	1.0	0.0
chr	+	3991	2.0	0.0	0.0
chr	+	3993	0.0	0.0	1.0
chr	+	3998	0.0	2.0	0.0
chr	+	4009	1.0	0.0	0.0
chr	+	4039	0.0	1.0	0.0
chr	+	4064	0.0	1.0	0.0
chr	+	4112	0.0	2.0	0.0
chr	+	4120	0.0	1.0	0.0
chr	+	4139	1.0	0.0	0.0
chr	+	4149	1.0	0.0	0.0
chr	+	4153	0.0	0.0	1.0
chr	+	4158	0.0	1.0	0.0
chr	+	4161	0.0	1.0	0.0
chr	+	4167	1.0	0.0	0.0
chr	+	4174	1.0	0.0	1.0
chr	+	4178	0.0	1.0	0.0
chr	+	4184	0.0	0.0	1.0
chr	+	4212	0.0	1.0	0.0
chr	+	4227	1.0	0.0	0.0
chr	+	4230	1.0	0.0	0.0
chr	+	4243	0.0	0.0	1.0
chr	+	4245	0.0	1.0	0.0
chr	+	4259	0.0	1.0	0.0
chr	+	4262	2.0	0.0	0.0
chr	+	4278	0.0	0.0	1.0
chr	+	4287	1.0	0.0	0.0
chr	+	4321	0.0	1.0	0.0
chr	+	4333	1.0	0.0	0.0
chr	+	4337	0.0	0.0	1.0
chr	+	4339	1.0	0.0	0.0
chr	+	4355	0.0	1.0	0.0
chr	+	4369	0.0	1.0	0.0
chr	+	4372	0.0	0.0	1.0
chr	+	4373	0.0	1.0	0.0
chr	+	4395	0.0	1.0	0.0
chr	+	4404	0.0	1.0	0.0
chr	+	4415	1.0	0.0	0.0
chr	+	4444	0.0	1.0	0.0
chr	+	4460	1.0	0.0	0.0
chr	+	4486	1.0	0.0	0.0
chr	+	4489	0.0	1.0	0.0
chr	+	4494	1.0	0.0	0.0
chr	+	4512	1.0	0.0	0.0
chr	+	4518	1.0	0.0	0.0
chr	+	4521	2.0	0.0	0.0
chr	+	4527	1.0	0.0	0.0
chr	+	4535	0.0	0.0	1.0
chr	+	4538	0.0	1.0	0.0
chr	+	4539	1.0	0.0	0.0
chr	+	4540	0.0	1.0	0.0
chr	+	4568	0.0	0.0	1.0
chr	+	4582	0.0	0.0	1.0
chr	+	4589	1.0	0.0	0.0
chr	+	4597	1.0	0.0	0.0
chr	+	4598	1.0	0.0	0.0
chr	+	4617	0.0	1.0	0.0
chr	+	4619	1.0	0.0	0.0
chr	+	4625	0.0	1.0	0.0
chr	+	4628	0.0	1.0	0.0
chr	+	4635	0.0	1.0	0.0
chr	+	4644	0.0	0.0	1.0
chr	+	4647	0.0	1.0	0.0
chr	+	4653	0.0	1.0	1.0
chr	+	4656	0.0	0.0	1.0
chr	+	4659	0.0	0.0	1.0
chr	+	4675	1.0	0.0	0.0
chr	+	4676	0.0	1.0	0.0
chr	+	4678	0.0	1.0	0.0
chr	+	4679	0.0	1.0	0.0
chr	+	4683	0.0	2.0	0.0
chr	+	4684	0.0	1.0	0.0
chr	+	4700	0.0	1.0	0.0
chr	+	4726	0.0	0.0	3.0
chr	+	4732	1.0	0.0	0.0
chr	+	4736	0.0	1.0	0.0
chr	+	4749	0.0	1.0	0.0
chr	+	4759	0.0	0.0	1.0
chr	+	4765	1.0	0.0	0.0
chr	+	4770	1.0	0.0	0.0
chr	+	4776	1.0	0.0	0.0
chr	+	4780	0.0	0.0	1.0
chr	+	4789	0.0	0.0	1.0
chr	+	4793	0.0	0.0	2.0
chr	+	4801	0.0	0.0	1.0
chr	+	4804	0.0	2.0	1.0
chr	+	4811	0.0	1.0	0.0
chr	+	4823	1.0	0.0	0.0
chr	+	4830	0.0	1.0	0.0
chr	+	4836	0.0	1.0	0.0
chr	+	4840	0.0	0.0	2.0
chr	+	4848	0.0	1.0	0.0
chr	+	4856	0.0	0.0	1.0
chr	+	4863	1.0	0.0	0.0
chr	+	4866	0.0	1.0	0.0
chr	+	4869	0.0	1.0	0.0
chr	+	4878	1.0	0.0	0.0
chr	+	4879	0.0	0.0	1.0
chr	+	4881	1.0	0.0	0.0
chr	+	4887	0.0	0.0	1.0
chr	+	4891	0.0	0.0	2.0
chr	+	4896	0.0	0.0	1.0
chr	+	4897	0.0	1.0	0.0
chr	+	4898	1.0	0.0	0.0
chr	+	4901	1.0	0.0	0.0
chr	+	4905	1.0	0.0	0.0
chr	+	4908	0.0	0.0	1.0
chr	+	4915	1.0	0.0	0.0
chr	+	4916	0.0	1.0	0.0
chr	+	4919	0.0	1.0	0.0
chr	+	4922	1.0	0.0	0.0
chr	+	4943	0.0	1.0	0.0
chr	+	4944	1.0	0.0	0.0
chr	+	4946	0.0	1.0	0.0
chr	+	4950	0.0	3.0	0.0
chr	+	4962	0.0	1.0	1.0
chr	+	4963	0.0	1.0	0.0
chr	+	4965	0.0	1.0	1.0
chr	+	4966	0.0	0.0	1.0
chr	+	4970	1.0	0.0	0.0
chr	+	4981	1.0	0.0	0.0
chr	+	4987	0.0	1.0	0.0
chr	+	4995	0.0	1.0	0.0
chr	+	4997	0.0	2.0	0.0
chr	+	5000	1.0	0.0	1.0
chr	+	5004	0.0	0.0	1.0
chr	+	5012	0.0	1.0	0.0
chr	+	5017	0.0	1.0	0.0
chr	+	5022	0.0	2.0	0.0
chr	+	5023	0.0	1.0	1.0
chr	+	5028	0.0	1.0	1.0
chr	+	5029	1.0	0.0	0.0
chr	+	5031	1.0	0.0	0.0
chr	+	5036	1.0	2.0	0.0
chr	+	5038	1.0	0.0	0.0
chr	+	5050	0.0	1.0	0.0
chr	+	5066	1.0	0.0	1.0
chr	+	5073	1.0	0.0	0.0
chr	+	5074	2.0	0.0	0.0
chr	+	5076	0.0	1.0	1.0
chr	+	5077	0.0	1.0	0.0
chr	+	5079	1.0	0.0	0.0
chr	+	5117	1.0	0.0	0.0
chr	+	5205	1.0	0.0	0.0
chr	+	5233	0.0	1.0	0.0
chr	+	5235	1.0	0.0	0.0
chr	+	5243	0.0	1.0	0.0
chr	+	5251	1.0	0.0	0.0
chr	+	5253	0.0	1.0	0.0
chr	+	5257	1.0	0.0	0.0
chr	+	5258	1.0	0.0	0.0
chr	+	5282	0.0	1.0	0.0
chr	+	5314	1.0	2.0	0.0
chr	+	5318	1.0	0.0	0.0
chr	+	5323	0.0	1.0	0.0
chr	+	5324	0.0	0.0	2.0
chr	+	5337	0.0	0.0	1.0
chr	+	5351	0.0	1.0	0.0
chr	+	5369	0.0	1.0	0.0
chr	+	5378	1.0	0.0	0.0
chr	+	5387	1.0	0.0	0.0
chr	+	5391	0.0	0.0	1.0
chr	+	5397	1.0	0.0	1.0
chr	+	5399	1.0	0.0	0.0
chr	+	5407	0.0	0.0	1.0
chr	+	5408	0.0	1.0	0.0
chr	+	5409	1.0	0.0	2.0
chr	+	5410	0.0	2.0	1.0
chr	+	5411	1.0	0.0	1.0
chr	+	5412	1.0	0.0	0.0
chr	+	5413	0.0	1.0	1.0
chr	+	5414	0.0	1.0	0.0
chr	+	5415	0.0	0.0	1.0
chr	+	5420	1.0	0.0	0.0
chr	+	5421	1.0	0.0	0.0
chr	+	5439	0.0	0.0	1.0
chr	+	5447	0.0	1.0	1.0
chr	+	5454	1.0	0.0	0.0
chr	+	5469	0.0	0.0	1.0
chr	+	5473	0.0	1.0	0.0
chr	+	5474	0.0	1.0	0.0
chr	+	5479	1.0	0.0	1.0
chr	+	5481	0.0	0.0	1.0
chr	+	5508	1.0	0.0	0.0
chr	+	5522	0.0	1.0	0.0
chr	+	5533	0.0	1.0	0.0
chr	+	5563	0.0	0.0	1.0
chr	+	5564	2.0	3.0	0.0
chr	+	5565	0.0	1.0	1.0
chr	+	5572	0.0	1.0	1.0
chr	+	5599	1.0	0.0	1.0
chr	+	5601	0.0	1.0	0.0
chr	+	5602	0.0	1.0	3.0
chr	+	5603	4.0	2.0	1.0
chr	+	5605	1.0	0.0	0.0
chr	+	5606	1.0	2.0	1.0
chr	+	5673	1.0	0.0	0.0
chr	+	5686	1.0	0.0	0.0
chr	+	5691	0.0	1.0	0.0
chr	+	5714	0.0	0.0	1.0
chr	+	5717	1.0	0.0	0.0
chr	+	5721	1.0	0.0	0.0
chr	+	5732	0.0	1.0	0.0
chr	+	5733	0.0	1.0	0.0
chr	+	5739	0.0	1.0	0.0
chr	+	5748	1.0	0.0	0.0
chr	+	5760	0.0	1.0	0.0
chr	+	5784	0.0	1.0	0.0
chr	+	5788	1.0	0.0	0.0
chr	+	5789	0.0	1.0	0.0
chr	+	5806	0.0	1.0	0.0
chr	+	5832	0.0	1.0	0.0
chr	+	5834	1.0	1.0	1.0
chr	+	5835	0.0	0.0	1.0
chr	+	5929	0.0	1.0	0.0
chr	+	5993	0.0	1.0	0.0
chr	+	5996	0.0	1.0	1.0
chr	+	6017	0.0	1.0	0.0
chr	+	6038	0.0	1.0	0.0
chr	+	6050	1.0	0.0	0.0
chr	+	6069	0.0	2.0	0.0
chr	+	6119	1.0	0.0	0.0
chr	+	6402	0.0	0.0	1.0
chr	+	6409	0.0	1.0	0.0
chr	+	6422	0.0	1.0	0.0
chr	+	6437	0.0	1.0	0.0
chr	+	6445	0.0	1.0	0.0
chr	+	6460	0.0	0.0	1.0
chr	+	6481	0.0	1.0	0.0
chr	+	6549	0.0	1.0	0.0
chr	+	6550	0.0	1.0	0.0
chr	+	6572	0.0	1.0	0.0
chr	+	6575	1.0	0.0	0.0
chr	+	6664	0.0	1.0	0.0
chr	+	6682	0.0	1.0	0.0
chr	+	6685	0.0	0.0	1.0
chr	+	6721	1.0	0.0	0.0
chr	+	6743	0.0	1.0	0.0
chr	+	6760	1.0	0.0	0.0
chr	+	6789	0.0	1.0	0.0
chr	+	6818	1.0	0.0	0.0
chr	+	6830	0.0	1.0	0.0
chr	+	6841	0.0	0.0	1.0
chr	+	6878	1.0	0.0	0.0
chr	+	6879	0.0	0.0	1.0
chr	+	6904	0.0	1.0	0.0
chr	+	6915	1.0	0.0	0.0
chr	+	6930	1.0	0.0	0.0
chr	+	6963	0.0	0.0	1.0
chr	+	6982	0.0	1.0	0.0
chr	+	6996	2.0	0.0	0.0
chr	+	7026	1.0	0.0	0.0
chr	+	7077	0.0	0.0	1.0
chr	+	7110	2.0	0.0	0.0
chr	+	7116	0.0	1.0	0.0
chr	+	7121	1.0	0.0	0.0
chr	+	7135	0.0	0.0	2.0
chr	+	7192	0.0	0.0	1.0
chr	+	7198	0.0	1.0	0.0
chr	+	7568	0.0	0.0	1.0
chr	+	7743	0.0	1.0	0.0
chr	+	7906	1.0	0.0	0.0
chr	+	8008	0.0	1.0	0.0
chr	+	8137	0.0	1.0	0.0
chr	+	8158	0.0	1.0	0.0
chr	+	8168	1.0	0.0	0.0
chr	+	8174	1.0	0.0	0.0
chr	+	8175	0.0	1.0	0.0
chr	+	8186	0.0	1.0	0.0
chr	+	8215	1.0	1.0	0.0
chr	+	8216	0.0	1.0	1.0
chr	+	8217	2.0	2.0	3.0
chr	+	8218	0.0	1.0	0.0
chr	+	8219	1.0	0.0	0.0
chr	+	8220	0.0	1.0	1.0
chr	+	8222	0.0	0.0	1.0
chr	+	8223	0.0	1.0	1.0
chr	+	8224	0.0	3.0	0.0
chr	+	8225	2.0	3.0	1.0
chr	+	8229	1.0	2.0	2.0
chr	+	8230	1.0	1.0	0.0
chr	+	8231	1.0	1.0	2.0
chr	+	8232	4.0	1.0	2.0
chr	+	8233	2.0	1.0	1.0
chr	+	8234	0.0	4.0	1.0
chr	+	8235	2.0	4.0	0.0
chr	+	8236	1.0	3.0	0.0
chr	+	8237	3.0	0.0	1.0
chr	+	8238	4.0	0.0	1.0
chr	+	8239	0.0	1.0	0.0
chr	+	8240	4.0	2.0	0.0
chr	+	8242	2.0	3.0	0.0
chr	+	8243	3.0	3.0	7.0
chr	+	8245	0.0	1.0	0.0
chr	+	8246	1.0	0.0	1.0
chr	+	8247	0.0	2.0	2.0
chr	+	8248	0.0	1.0	0.0
chr	+	8249	1.0	1.0	2.0
chr	+	8250	2.0	3.0	1.0
chr	+	8251	2.0	4.0	2.0
chr	+	8252	3.0	4.0	4.0
chr	+	8253	1.0	3.0	0.0
chr	+	8254	0.0	0.0	2.0
chr	+	8255	1.0	1.0	1.0
chr	+	8256	0.0	2.0	0.0
chr	+	8258	1.0	0.0	0.0
chr	+	8259	0.0	0.0	2.0
chr	+	8260	0.0	1.0	1.0
chr	+	8261	1.0	1.0	1.0
chr	+	8262	2.0	3.0	2.0
chr	+	8263	2.0	7.0	3.0
chr	+	8264	4.0	1.0	0.0
chr	+	8265	1.0	0.0	0.0
chr	+	8266	0.0	0.0	2.0
chr	+	8268	4.0	4.0	2.0
chr	+	8269	0.0	1.0	0.0
chr	+	8270	1.0	0.0	1.0
chr	+	8271	4.0	10.0	0.0
chr	+	8272	3.0	7.0	3.0
chr	+	8273	1.0	4.0	1.0
chr	+	8274	0.0	6.0	3.0
chr	+	8276	0.0	1.0	1.0
chr	+	8277	0.0	7.0	1.0
chr	+	8278	3.0	12.0	12.0
chr	+	8279	2.0	5.0	1.0
chr	+	8280	5.0	3.0	1.0
chr	+	8281	10.0	16.0	4.0
chr	+	8282	7.0	9.0	1.0
chr	+	8283	1.0	0.0	1.0
chr	+	8284	1.0	0.0	0.0
chr	+	8285	1.0	2.0	0.0
chr	+	8286	2.0	1.0	0.0
chr	+	8288	0.0	1.0	2.0
chr	+	8289	0.0	0.0	1.0
chr	+	8290	0.0	2.0	0.0
chr	+	8292	2.0	2.0	0.0
chr	+	8293	3.0	2.0	0.0
chr	+	8294	2.0	0.0	1.0
chr	+	8297	1.0	0.0	0.0
chr	+	8298	2.0	1.0	2.0
chr	+	8299	2.0	1.0	0.0
chr	+	8300	0.0	1.0	2.0
chr	+	8301	1.0	3.0	3.0
chr	+	8302	1.0	0.0	0.0
chr	+	8303	0.0	5.0	6.0
chr	+	8304	1.0	1.0	1.0
chr	+	8305	3.0	0.0	0.0
chr	+	8306	0.0	3.0	2.0
chr	+	8307	0.0	2.0	1.0
chr	+	8308	5.0	2.0	7.0
chr	+	8309	2.0	4.0	2.0
chr	+	8310	0.0	1.0	0.0
chr	+	8311	3.0	1.0	2.0
chr	+	8312	0.0	2.0	1.0
chr	+	8314	3.0	1.0	0.0
chr	+	8315	1.0	1.0	1.0
chr	+	8316	0.0	1.0	0.0
chr	+	8317	4.0	5.0	4.0
chr	+	8318	3.0	1.0	2.0
chr	+	8319	0.0	1.0	0.0
chr	+	8322	3.0	0.0	0.0
chr	+	8323	0.0	0.0	1.0
chr	+	8326	1.0	0.0	0.0
chr	+	8327	2.0	0.0	0.0
chr	+	8328	1.0	0.0	2.0
chr	+	8329	2.0	0.0	1.0
chr	+	8330	1.0	0.0	0.0
chr	+	8331	2.0	1.0	0.0
chr	+	8332	0.0	0.0	1.0
chr	+	8333	0.0	1.0	2.0
chr	+	8334	0.0	0.0	2.0
chr	+	8335	0.0	1.0	0.0
chr	+	8336	2.0	4.0	1.0
chr	+	8337	1.0	3.0	1.0
chr	+	8339	1.0	1.0	1.0
chr	+	8340	1.0	0.0	0.0
chr	+	8341	1.0	1.0	1.0
chr	+	8342	1.0	1.0	1.0
chr	+	8343	0.0	0.0	2.0
chr	+	8344	0.0	1.0	0.0
chr	+	8345	1.0	0.0	0.0
chr	+	8346	0.0	1.0	1.0
chr	+	8347	4.0	1.0	1.0
chr	+	8348	0.0	3.0	0.0
chr	+	8349	1.0	2.0	1.0
chr	+	8350	2.0	2.0	2.0
chr	+	8351	2.0	0.0	0.0
chr	+	8352	6.0	3.0	3.0
chr	+	8353	0.0	3.0	1.0
chr	+	8354	3.0	1.0	0.0
chr	+	8355	1.0	0.0	1.0
chr	+	8356	0.0	1.0	0.0
chr	+	8357	0.0	2.0	2.0
chr	+	8358	1.0	0.0	0.0
chr	+	8359	2.0	0.0	0.0
chr	+	8361	1.0	2.0	1.0
chr	+	8363	0.0	1.0	0.0
chr	+	8364	3.0	1.0	0.0
chr	+	8365	1.0	1.0	1.0
chr	+	8366	1.0	0.0	1.0
chr	+	8368	0.0	0.0	1.0
chr	+	8369	0.0	1.0	1.0
chr	+	8370	1.0	0.0	2.0
chr	+	8371	6.0	3.0	3.0
chr	+	8372	1.0	2.0	0.0
chr	+	8373	1.0	0.0	0.0
chr	+	8375	1.0	1.0	0.0
chr	+	8376	0.0	1.0	0.0
chr	+	8377	2.0	0.0	0.0
chr	+	8378	1.0	0.0	0.0
chr	+	8379	1.0	0.0	4.0
chr	+	8380	0.0	0.0	1.0
chr	+	8381	1.0	1.0	0.0
chr	+	8383	0.0	3.0	0.0
chr	+	8384	1.0	1.0	0.0
chr	+	8385	0.0	0.0	3.0
chr	+	8386	1.0	1.0	0.0
chr	+	8387	1.0	1.0	0.0
chr	+	8388	2.0	1.0	0.0
chr	+	8389	1.0	0.0	1.0
chr	+	8391	0.0	1.0	0.0
chr	+	8392	2.0	0.0	1.0
chr	+	8393	0.0	1.0	0.0
chr	+	8394	0.0	2.0	0.0
chr	+	8395	0.0	0.0	2.0
chr	+	8396	1.0	2.0	0.0
chr	+	8397	1.0	0.0	2.0
chr	+	8399	0.0	1.0	1.0
chr	+	8400	0.0	1.0	0.0
chr	+	8402	1.0	2.0	0.0
chr	+	8403	0.0	1.0	0.0
chr	+	8404	0.0	1.0	1.0
chr	+	8405	1.0	0.0	0.0
chr	+	8406	1.0	1.0	1.0
chr	+	8407	1.0	0.0	0.0
chr	+	8408	0.0	1.0	0.0
chr	+	8409	1.0	0.0	2.0
chr	+	8410	2.0	3.0	4.0
chr	+	8414	0.0	0.0	2.0
chr	+	8416	0.0	1.0	1.0
chr	+	8417	0.0	0.0	1.0
chr	+	8418	1.0	1.0	0.0
chr	+	8422	2.0	0.0	0.0
chr	+	8424	0.0	0.0	2.0
chr	+	8425	0.0	1.0	0.0
chr	+	8427	0.0	2.0	0.0
chr	+	8428	1.0	0.0	0.0
chr	+	8429	0.0	0.0	1.0
chr	+	8430	2.0	4.0	2.0
chr	+	8432	2.0	2.0	0.0
chr	+	8433	2.0	1.0	0.0
chr	+	8434	0.0	9.0	6.0
chr	+	8435	1.0	0.0	0.0
chr	+	8436	3.0	3.0	2.0
chr	+	8437	0.0	1.0	0.0
chr	+	8438	1.0	0.0	0.0
chr	+	8440	1.0	0.0	0.0
chr	+	8441	1.0	0.0	0.0
chr	+	8442	0.0	0.0	1.0
chr	+	8446	1.0	1.0	2.0
chr	+	8447	0.0	1.0	0.0
chr	+	8449	0.0	1.0	1.0
chr	+	8450	0.0	1.0	0.0
chr	+	8451	1.0	0.0	0.0
chr	+	8452	0.0	0.0	1.0
chr	+	8455	0.0	1.0	0.0
chr	+	8456	1.0	0.0	0.0
chr	+	8461	1.0	0.0	0.0
chr	+	8463	1.0	0.0	0.0
chr	+	8464	1.0	1.0	3.0
chr	+	8465	1.0	0.0	0.0
chr	+	8466	0.0	1.0	0.0
chr	+	8468	0.0	1.0	0.0
chr	+	8469	0.0	0.0	2.0
chr	+	8470	0.0	1.0	0.0
chr	+	8471	0.0	0.0	1.0
chr	+	8474	0.0	3.0	1.0
chr	+	8475	0.0	1.0	0.0
chr	+	8476	1.0	0.0	0.0
chr	+	8477	1.0	2.0	0.0
chr	+	8478	1.0	0.0	0.0
chr	+	8480	1.0	0.0	0.0
chr	+	8483	0.0	0.0	1.0
chr	+	8487	1.0	0.0	0.0
chr	+	8488	0.0	1.0	0.0
chr	+	8491	1.0	0.0	0.0
chr	+	8496	2.0	0.0	1.0
chr	+	8497	1.0	0.0	0.0
chr	+	8500	0.0	2.0	0.0
chr	+	8509	1.0	0.0	0.0
chr	+	8513	3.0	1.0	3.0
chr	+	8514	3.0	2.0	1.0
chr	+	8515	2.0	1.0	0.0
chr	+	8516	1.0	3.0	1.0
chr	+	8517	4.0	4.0	3.0
chr	+	8518	2.0	1.0	0.0
chr	+	8519	3.0	1.0	4.0
chr	+	8520	4.0	6.0	3.0
chr	+	8521	2.0	1.0	3.0
chr	+	8522	2.0	2.0	0.0
chr	+	8523	0.0	3.0	0.0
chr	+	8524	0.0	0.0	1.0
chr	+	8525	2.0	1.0	1.0
chr	+	8527	1.0	1.0	0.0
chr	+	8528	10.0	19.0	11.0
chr	+	8530	1.0	1.0	0.0
chr	+	8531	1.0	0.0	1.0
chr	+	8532	0.0	1.0	1.0
chr	+	8534	1.0	0.0	0.0
chr	+	8536	0.0	2.0	0.0
chr	+	8537	0.0	2.0	1.0
chr	+	8543	0.0	1.0	1.0
chr	+	8544	0.0	1.0	0.0
chr	+	8545	2.0	1.0	0.0
chr	+	8546	2.0	1.0	0.0
chr	+	8547	0.0	3.0	2.0
chr	+	8548	2.0	0.0	1.0
chr	+	8549	1.0	1.0	0.0
chr	+	8551	0.0	0.0	1.0
chr	+	8555	2.0	0.0	0.0
chr	+	8556	0.0	1.0	0.0
chr	+	8557	1.0	1.0	0.0
chr	+	8558	2.0	1.0	0.0
chr	+	8562	1.0	0.0	1.0
chr	+	8563	0.0	1.0	1.0
chr	+	8569	0.0	0.0	1.0
chr	+	8580	1.0	0.0	0.0
chr	+	8581	1.0	0.0	0.0
chr	+	8582	1.0	0.0	0.0
chr	+	8584	0.0	1.0	1.0
chr	+	8585	1.0	1.0	0.0
chr	+	8587	2.0	0.0	0.0
chr	+	8590	1.0	1.0	0.0
chr	+	8591	1.0	0.0	1.0
chr	+	8592	0.0	1.0	0.0
chr	+	8593	1.0	1.0	0.0
chr	+	8595	0.0	0.0	1.0
chr	+	8598	0.0	0.0	1.0
chr	+	8599	1.0	3.0	2.0
chr	+	8600	1.0	2.0	0.0
chr	+	8601	1.0	0.0	1.0
chr	+	8604	0.0	1.0	0.0
chr	+	8605	0.0	0.0	1.0
chr	+	8608	1.0	0.0	0.0
chr	+	8609	0.0	1.0	0.0
chr	+	8615	1.0	0.0	0.0
chr	+	8616	0.0	3.0	0.0
chr	+	8618	2.0	2.0	0.0
chr	+	8619	0.0	0.0	1.0
chr	+	8620	2.0	2.0	2.0
chr	+	8621	0.0	1.0	2.0
chr	+	8622	1.0	0.0	0.0
chr	+	8623	1.0	0.0	0.0
chr	+	8625	1.0	0.0	0.0
chr	+	8627	0.0	0.0	3.0
chr	+	8628	1.0	0.0	1.0
chr	+	8629	8.0	9.0	1.0
chr	+	8631	0.0	1.0	0.0
chr	+	8632	0.0	0.0	1.0
chr	+	8634	0.0	1.0	0.0
chr	+	8635	0.0	1.0	0.0
chr	+	8638	0.0	0.0	1.0
chr	+	8640	0.0	0.0	1.0
chr	+	8642	0.0	1.0	0.0
chr	+	8643	0.0	0.0	1.0
chr	+	8645	1.0	1.0	1.0
chr	+	8652	0.0	0.0	1.0
chr	+	8653	1.0	0.0	0.0
chr	+	8654	0.0	0.0	2.0
chr	+	8658	0.0	1.0	0.0
chr	+	8661	1.0	1.0	1.0
chr	+	8662	0.0	0.0	1.0
chr	+	8663	2.0	0.0	0.0
chr	+	8666	0.0	0.0	1.0
chr	+	8672	1.0	0.0	0.0
chr	+	8674	0.0	0.0	1.0
chr	+	8684	1.0	1.0	0.0
chr	+	8687	2.0	0.0	0.0
chr	+	8689	0.0	0.0	1.0
chr	+	8691	1.0	0.0	0.0
chr	+	8693	0.0	0.0	1.0
chr	+	8694	0.0	0.0	1.0
chr	+	8695	0.0	1.0	0.0
chr	+	8696	0.0	0.0	1.0
chr	+	8697	2.0	0.0	0.0
chr	+	8700	1.0	0.0	0.0
chr	+	8704	0.0	2.0	0.0
chr	+	8709	1.0	0.0	0.0
chr	+	8710	0.0	2.0	1.0
chr	+	8711	1.0	0.0	0.0
chr	+	8712	0.0	1.0	0.0
chr	+	8713	1.0	4.0	2.0
chr	+	8714	0.0	2.0	1.0
chr	+	8715	0.0	0.0	1.0
chr	+	8716	0.0	2.0	1.0
chr	+	8717	1.0	4.0	5.0
chr	+	8718	2.0	3.0	2.0
chr	+	8719	0.0	1.0	1.0
chr	+	8720	1.0	1.0	0.0
chr	+	8721	0.0	2.0	1.0
chr	+	8723	2.0	0.0	0.0
chr	+	8724	0.0	1.0	0.0
chr	+	8725	0.0	0.0	1.0
chr	+	8729	1.0	1.0	1.0
chr	+	8731	0.0	0.0	1.0
chr	+	8732	1.0	0.0	0.0
chr	+	8733	1.0	0.0	0.0
chr	+	8736	0.0	0.0	1.0
chr	+	8737	0.0	0.0	2.0
chr	+	8738	0.0	1.0	0.0
chr	+	8742	2.0	0.0	0.0
chr	+	8744	0.0	0.0	1.0
chr	+	8745	0.0	1.0	1.0
chr	+	8747	2.0	0.0	1.0
chr	+	8748	0.0	0.0	1.0
chr	+	8749	0.0	2.0	0.0
chr	+	8750	0.0	0.0	1.0
chr	+	8751	6.0	3.0	3.0
chr	+	8752	1.0	1.0	1.0
chr	+	8753	0.0	0.0	1.0
chr	+	8754	2.0	0.0	1.0
chr	+	8755	2.0	1.0	0.0
chr	+	8756	0.0	1.0	0.0
chr	+	8757	0.0	2.0	1.0
chr	+	8759	0.0	0.0	1.0
chr	+	8760	1.0	0.0	1.0
chr	+	8761	2.0	1.0	2.0
chr	+	8762	0.0	1.0	0.0
chr	+	8765	0.0	0.0	1.0
chr	+	8768	0.0	0.0	1.0
chr	+	8770	1.0	2.0	0.0
chr	+	8772	1.0	0.0	1.0
chr	+	8774	0.0	0.0	2.0
chr	+	8778	1.0	0.0	1.0
chr	+	8781	0.0	0.0	1.0
chr	+	8782	0.0	1.0	0.0
chr	+	8784	0.0	1.0	1.0
chr	+	8785	0.0	2.0	0.0
chr	+	8786	1.0	0.0	1.0
chr	+	8787	1.0	0.0	1.0
chr	+	8788	1.0	1.0	0.0
chr	+	8789	0.0	0.0	1.0
chr	+	8790	0.0	0.0	1.0
chr	+	8792	0.0	0.0	2.0
chr	+	8793	2.0	0.0	0.0
chr	+	8794	3.0	1.0	0.0
chr	+	8795	1.0	0.0	0.0
chr	+	8796	1.0	0.0	0.0
chr	+	8797	0.0	1.0	0.0
chr	+	8799	0.0	0.0	2.0
chr	+	8800	0.0	0.0	1.0
chr	+	8801	1.0	0.0	0.0
chr	+	8802	1.0	1.0	0.0
chr	+	8803	2.0	2.0	2.0
chr	+	8804	0.0	0.0	1.0
chr	+	8805	0.0	0.0	1.0
chr	+	8807	0.0	1.0	0.0
chr	+	8810	1.0	1.0	0.0
chr	+	8811	1.0	0.0	0.0
chr	+	8812	0.0	2.0	1.0
chr	+	8813	2.0	4.0	1.0
chr	+	8815	5.0	10.0	4.0
chr	+	8818	1.0	0.0	1.0
chr	+	8821	0.0	1.0	0.0
chr	+	8822	0.0	1.0	0.0
chr	+	8823	1.0	1.0	0.0
chr	+	8828	1.0	1.0	0.0
chr	+	8829	0.0	2.0	1.0
chr	+	8830	2.0	1.0	1.0
chr	+	8831	1.0	1.0	0.0
chr	+	8833	1.0	1.0	0.0
chr	+	8834	1.0	0.0	1.0
chr	+	8836	0.0	2.0	1.0
chr	+	8837	2.0	0.0	0.0
chr	+	8840	1.0	0.0	1.0
chr	+	8842	0.0	0.0	1.0
chr	+	8846	1.0	0.0	1.0
chr	+	8848	1.0	2.0	1.0
chr	+	8849	0.0	0.0	1.0
chr	+	8850	1.0	2.0	1.0
chr	+	8851	1.0	1.0	1.0
chr	+	8852	0.0	0.0	2.0
chr	+	8853	0.0	1.0	0.0
chr	+	8854	2.0	3.0	1.0
chr	+	8855	2.0	1.0	1.0
chr	+	8856	2.0	0.0	0.0
chr	+	8857	1.0	0.0	0.0
chr	+	8861	0.0	1.0	1.0
chr	+	8862	0.0	0.0	1.0
chr	+	8863	0.0	1.0	0.0
chr	+	8864	0.0	1.0	0.0
chr	+	8865	0.0	1.0	0.0
chr	+	8869	1.0	0.0	0.0
chr	+	8872	4.0	3.0	1.0
chr	+	8873	0.0	0.0	1.0
chr	+	8874	1.0	0.0	1.0
chr	+	8880	1.0	0.0	0.0
chr	+	8881	0.0	0.0	1.0
chr	+	8886	0.0	1.0	0.0
chr	+	8889	0.0	1.0	0.0
chr	+	8891	0.0	0.0	1.0
chr	+	8896	1.0	0.0	0.0
chr	+	8901	0.0	1.0	0.0
chr	+	8902	1.0	0.0	1.0
chr	+	8905	1.0	0.0	1.0
chr	+	8906	1.0	0.0	0.0
chr	+	8909	0.0	1.0	0.0
chr	+	8910	1.0	0.0	0.0
chr	+	8912	0.0	2.0	0.0
chr	+	8913	0.0	1.0	0.0
chr	+	8914	0.0	1.0	0.0
chr	+	8917	0.0	1.0	0.0
chr	+	8918	0.0	1.0	0.0
chr	+	8919	0.0	1.0	0.0
chr	+	8921	1.0	0.0	1.0
chr	+	8924	0.0	1.0	0.0
chr	+	8925	0.0	2.0	1.0
chr	+	8926	0.0	1.0	1.0
chr	+	8929	3.0	0.0	0.0
chr	+	8930	1.0	0.0	1.0
chr	+	8931	1.0	0.0	0.0
chr	+	8932	1.0	0.0	0.0
chr	+	8934	0.0	1.0	0.0
chr	+	8935	1.0	0.0	0.0
chr	+	8937	1.0	1.0	0.0
chr	+	8939	1.0	0.0	0.0
chr	+	8940	0.0	0.0	1.0
chr	+	8941	0.0	1.0	0.0
chr	+	8948	0.0	2.0	0.0
chr	+	8949	0.0	1.0	0.0
chr	+	8950	1.0	0.0	1.0
chr	+	8951	0.0	1.0	0.0
chr	+	8952	1.0	0.0	0.0
chr	+	8954	0.0	1.0	0.0
chr	+	8960	1.0	0.0	0.0
chr	+	8962	0.0	0.0	1.0
chr	+	8965	0.0	1.0	0.0
chr	+	8970	1.0	0.0	0.0
chr	+	8975	0.0	0.0	1.0
chr	+	8980	2.0	1.0	0.0
chr	+	8984	0.0	0.0	1.0
chr	+	8985	3.0	0.0	0.0
chr	+	8994	0.0	1.0	0.0
chr	+	8996	0.0	0.0	1.0
chr	+	8999	0.0	1.0	1.0
chr	+	9001	0.0	1.0	0.0
chr	+	9002	1.0	0.0	0.0
chr	+	9006	1.0	1.0	0.0
chr	+	9007	0.0	0.0	1.0
chr	+	9008	0.0	1.0	1.0
chr	+	9009	2.0	1.0	0.0
chr	+	9010	0.0	2.0	1.0
chr	+	9012	0.0	1.0	1.0
chr	+	9013	0.0	1.0	0.0
chr	+	9015	0.0	1.0	0.0
chr	+	9016	0.0	1.0	3.0
chr	+	9017	2.0	2.0	0.0
chr	+	9018	3.0	1.0	0.0
chr	+	9019	2.0	0.0	1.0
chr	+	9020	0.0	1.0	1.0
chr	+	9021	1.0	0.0	1.0
chr	+	9022	0.0	1.0	0.0
chr	+	9029	1.0	0.0	0.0
chr	+	9033	0.0	0.0	1.0
chr	+	9036	0.0	1.0	0.0
chr	+	9038	0.0	1.0	0.0
chr	+	9039	0.0	0.0	2.0
chr	+	9041	0.0	0.0	1.0
chr	+	9043	0.0	1.0	0.0
chr	+	9047	1.0	1.0	0.0
chr	+	9048	0.0	0.0	1.0
chr	+	9050	1.0	0.0	0.0
chr	+	9052	0.0	0.0	1.0
chr	+	9062	1.0	1.0	0.0
chr	+	9063	0.0	1.0	0.0
chr	+	9064	2.0	0.0	1.0
chr	+	9065	1.0	0.0	0.0
chr	+	9067	1.0	0.0	0.0
chr	+	9068	1.0	0.0	1.0
chr	+	9069	1.0	0.0	0.0
chr	+	9071	0.0	0.0	2.0
chr	+	9072	0.0	0.0	1.0
chr	+	9073	0.0	0.0	1.0
chr	+	9074	0.0	2.0	1.0
chr	+	9075	0.0	1.0	0.0
chr	+	9076	1.0	1.0	0.0
chr	+	9077	1.0	0.0	1.0
chr	+	9078	1.0	2.0	0.0
chr	+	9079	0.0	1.0	0.0
chr	+	9080	1.0	1.0	1.0
chr	+	9081	0.0	0.0	2.0
chr	+	9082	1.0	0.0	1.0
chr	+	9084	0.0	0.0	1.0
chr	+	9085	0.0	1.0	0.0
chr	+	9087	0.0	0.0	1.0
chr	+	9088	1.0	2.0	1.0
chr	+	9090	0.0	1.0	0.0
chr	+	9091	0.0	1.0	0.0
chr	+	9092	0.0	1.0	0.0
chr	+	9093	0.0	0.0	1.0
chr	+	9096	0.0	0.0	1.0
chr	+	9098	0.0	2.0	0.0
chr	+	9099	1.0	1.0	0.0
chr	+	9100	0.0	0.0	1.0
chr	+	9101	0.0	1.0	0.0
chr	+	9102	0.0	0.0	1.0
chr	+	9104	1.0	1.0	0.0
chr	+	9105	0.0	1.0	0.0
chr	+	9112	1.0	1.0	1.0
chr	+	9113	0.0	1.0	0.0
chr	+	9119	1.0	0.0	0.0
chr	+	9130	0.0	0.0	1.0
chr	+	9131	0.0	1.0	0.0
chr	+	9132	0.0	1.0	0.0
chr	+	9133	0.0	0.0	1.0
chr	+	9136	0.0	0.0	2.0
chr	+	9137	1.0	1.0	0.0
chr	+	9139	0.0	1.0	1.0
chr	+	9141	0.0	0.0	1.0
chr	+	9142	1.0	1.0	0.0
chr	+	9144	0.0	0.0	1.0
chr	+	9148	0.0	3.0	0.0
chr	+	9149	0.0	1.0	0.0
chr	+	9153	0.0	0.0	1.0
chr	+	9154	0.0	1.0	0.0
chr	+	9155	0.0	0.0	1.0
chr	+	9157	0.0	1.0	1.0
chr	+	9158	0.0	4.0	0.0
chr	+	9159	0.0	2.0	1.0
chr	+	9160	0.0	2.0	3.0
chr	+	9161	2.0	0.0	0.0
chr	+	9162	1.0	2.0	1.0
chr	+	9163	0.0	1.0	0.0
chr	+	9167	0.0	0.0	1.0
chr	+	9168	0.0	0.0	1.0
chr	+	9169	0.0	0.0	1.0
chr	+	9170	1.0	0.0	0.0
chr	+	9182	0.0	0.0	1.0
chr	+	9183	0.0	0.0	1.0
chr	+	9184	1.0	0.0	0.0
chr	+	9187	2.0	0.0	1.0
chr	+	9190	1.0	0.0	0.0
chr	+	9191	0.0	0.0	1.0
chr	+	9193	1.0	2.0	1.0
chr	+	9194	2.0	2.0	5.0
chr	+	9195	4.0	1.0	2.0
chr	+	9197	1.0	2.0	0.0
chr	+	9198	1.0	1.0	0.0
chr	+	9207	0.0	1.0	0.0
chr	+	9213	1.0	0.0	0.0
chr	+	9214	0.0	0.0	1.0
chr	+	9215	1.0	0.0	0.0
chr	+	9220	1.0	1.0	0.0
chr	+	9225	0.0	2.0	0.0
chr	+	9226	1.0	2.0	0.0
chr	+	9227	1.0	4.0	0.0
chr	+	9228	7.0	12.0	5.0
chr	+	9229	13.0	13.0	13.0
chr	+	9230	62.0	131.0	59.0
chr	+	9231	156.0	234.0	158.0
chr	+	9232	30.0	42.0	25.0
chr	+	9233	14.0	22.0	14.0
chr	+	9234	1.0	3.0	5.0
chr	+	9235	3.0	4.0	0.0
chr	+	9236	1.0	1.0	0.0
chr	+	9237	0.0	0.0	1.0
chr	+	9240	1.0	0.0	0.0
chr	+	9247	0.0	1.0	0.0
chr	+	9249	1.0	1.0	0.0
chr	+	9254	0.0	0.0	1.0
chr	+	9255	1.0	0.0	0.0
chr	+	9256	0.0	1.0	0.0
chr	+	9257	0.0	0.0	1.0
chr	+	9258	2.0	1.0	0.0
chr	+	9260	0.0	0.0	1.0
chr	+	9262	1.0	0.0	0.0
chr	+	9263	0.0	1.0	1.0
chr	+	9266	0.0	1.0	0.0
chr	+	9267	1.0	0.0	0.0
chr	+	9270	0.0	1.0	0.0
chr	+	9271	1.0	0.0	0.0
chr	+	9272	1.0	0.0	0.0
chr	+	9273	1.0	2.0	0.0
chr	+	9274	1.0	3.0	0.0
chr	+	9275	0.0	1.0	0.0
chr	+	9276	0.0	1.0	0.0
chr	+	9277	1.0	1.0	0.0
chr	+	9279	1.0	0.0	0.0
chr	+	9280	0.0	0.0	1.0
chr	+	9286	1.0	0.0	1.0
chr	+	9287	0.0	1.0	0.0
chr	+	9288	1.0	0.0	0.0
chr	+	9290	0.0	1.0	0.0
chr	+	9291	0.0	2.0	0.0
chr	+	9292	0.0	0.0	1.0
chr	+	9294	0.0	1.0	1.0
chr	+	9301	0.0	0.0	1.0
chr	+	9302	1.0	1.0	0.0
chr	+	9303	0.0	0.0	2.0
chr	+	9304	0.0	1.0	1.0
chr	+	9305	0.0	1.0	2.0
chr	+	9307	0.0	1.0	1.0
chr	+	9308	0.0	6.0	6.0
chr	+	9310	0.0	1.0	0.0
chr	+	9311	1.0	1.0	0.0
chr	+	9313	1.0	0.0	0.0
chr	+	9314	1.0	0.0	1.0
chr	+	9315	1.0	0.0	0.0
chr	+	9316	0.0	0.0	1.0
chr	+	9320	0.0	0.0	2.0
chr	+	9324	0.0	0.0	1.0
chr	+	9328	1.0	0.0	0.0
chr	+	9333	1.0	0.0	0.0
chr	+	9335	0.0	1.0	0.0
chr	+	9337	1.0	0.0	2.0
chr	+	9340	0.0	1.0	0.0
chr	+	9341	1.0	0.0	0.0
chr	+	9342	0.0	1.0	1.0
chr	+	9344	2.0	0.0	0.0
chr	+	9346	0.0	0.0	1.0
chr	+	9350	1.0	0.0	1.0
chr	+	9351	1.0	0.0	0.0
chr	+	9352	0.0	0.0	1.0
chr	+	9360	1.0	0.0	0.0
chr	+	9371	0.0	1.0	0.0
chr	+	9375	1.0	1.0	0.0
chr	+	9376	0.0	0.0	1.0
chr	+	9378	0.0	1.0	0.0
chr	+	9379	0.0	1.0	2.0
chr	+	9380	1.0	0.0	0.0
chr	+	9382	0.0	0.0	1.0
chr	+	9384	1.0	0.0	1.0
chr	+	9386	6.0	2.0	0.0
chr	+	9387	1.0	0.0	0.0
chr	+	9392	2.0	1.0	0.0
chr	+	9393	4.0	1.0	0.0
chr	+	9394	2.0	1.0	0.0
chr	+	9395	6.0	2.0	1.0
chr	+	9396	7.0	9.0	4.0
chr	+	9397	6.0	6.0	0.0
chr	+	9398	1.0	0.0	0.0
chr	+	9400	1.0	0.0	1.0
chr	+	9403	0.0	1.0	0.0
chr	+	9404	0.0	1.0	0.0
chr	+	9405	0.0	1.0	0.0
chr	+	9408	0.0	0.0	1.0
chr	+	9414	1.0	0.0	0.0
chr	+	9420	0.0	1.0	0.0
chr	+	9421	0.0	1.0	0.0
chr	+	9424	0.0	1.0	0.0
chr	+	9427	2.0	4.0	0.0
chr	+	9428	0.0	1.0	2.0
chr	+	9429	0.0	2.0	0.0
chr	+	9430	0.0	1.0	1.0
chr	+	9431	0.0	1.0	0.0
chr	+	9434	0.0	1.0	0.0
chr	+	9439	1.0	0.0	0.0
chr	+	9441	0.0	1.0	0.0
chr	+	9445	0.0	1.0	0.0
chr	+	9453	0.0	1.0	1.0
chr	+	9455	1.0	2.0	1.0
chr	+	9459	0.0	1.0	0.0
chr	+	9463	1.0	1.0	0.0
chr	+	9468	1.0	0.0	0.0
chr	+	9470	0.0	1.0	1.0
chr	+	9472	2.0	1.0	0.0
chr	+	9473	0.0	1.0	1.0
chr	+	9477	1.0	0.0	0.0
chr	+	9485	0.0	0.0	1.0
chr	+	9491	0.0	0.0	1.0
chr	+	9497	1.0	0.0	0.0
chr	+	9499	1.0	0.0	0.0
chr	+	9502	1.0	0.0	0.0
chr	+	9516	0.0	0.0	1.0
chr	+	9518	0.0	1.0	0.0
chr	+	9521	0.0	0.0	1.0
chr	+	9524	0.0	0.0	1.0
chr	+	9527	1.0	0.0	0.0
chr	+	9528	1.0	1.0	0.0
chr	+	9531	0.0	1.0	0.0
chr	+	9532	0.0	1.0	0.0
chr	+	9533	1.0	0.0	0.0
chr	+	9535	1.0	0.0	0.0
chr	+	9545	0.0	0.0	1.0
chr	+	9549	1.0	0.0	0.0
chr	+	9551	0.0	1.0	0.0
chr	+	9552	0.0	1.0	1.0
chr	+	9554	1.0	0.0	0.0
chr	+	9555	0.0	0.0	1.0
chr	+	9574	0.0	1.0	0.0
chr	+	9576	1.0	0.0	0.0
chr	+	9578	0.0	1.0	1.0
chr	+	9581	0.0	2.0	0.0
chr	+	9583	0.0	1.0	0.0
chr	+	9588	1.0	1.0	0.0
chr	+	9590	0.0	0.0	1.0
chr	+	9597	0.0	1.0	0.0
chr	+	9608	0.0	2.0	0.0
chr	+	9610	1.0	0.0	0.0
chr	+	9613	0.0	1.0	0.0
chr	+	9615	0.0	0.0	1.0
chr	+	9616	1.0	1.0	1.0
chr	+	9622	0.0	1.0	1.0
chr	+	9627	0.0	2.0	0.0
chr	+	9629	0.0	1.0	1.0
chr	+	9630	0.0	1.0	0.0
chr	+	9632	2.0	1.0	0.0
chr	+	9633	2.0	0.0	1.0
chr	+	9634	1.0	0.0	0.0
chr	+	9636	0.0	1.0	0.0
chr	+	9649	0.0	0.0	1.0
chr	+	9653	1.0	0.0	0.0
chr	+	9654	0.0	0.0	1.0
chr	+	9660	0.0	0.0	1.0
chr	+	9667	0.0	0.0	1.0
chr	+	9671	0.0	0.0	1.0
chr	+	9673	0.0	1.0	0.0
chr	+	9674	0.0	0.0	1.0
chr	+	9675	0.0	0.0	1.0
chr	+	9682	1.0	0.0	0.0
chr	+	9693	1.0	0.0	0.0
chr	+	9717	1.0	0.0	0.0
chr	+	9718	0.0	0.0	1.0
chr	+	9736	0.0	0.0	1.0
chr	+	9745	0.0	0.0	1.0
chr	+	9750	0.0	1.0	0.0
chr	+	9761	0.0	1.0	0.0
chr	+	9763	1.0	0.0	0.0
chr	+	9765	0.0	0.0	1.0
chr	+	9767	0.0	0.0	1.0
chr	+	9768	0.0	1.0	0.0
chr	+	9770	0.0	1.0	0.0
chr	+	9780	0.0	0.0	1.0
chr	+	9782	0.0	0.0	1.0
chr	+	9783	0.0	0.0	1.0
chr	+	9789	0.0	1.0	0.0
chr	+	9799	0.0	1.0	0.0
chr	+	9814	0.0	1.0	0.0
chr	+	9844	0.0	1.0	0.0
chr	+	9854	0.0	1.0	0.0
chr	+	9860	0.0	1.0	0.0
chr	+	9861	0.0	1.0	0.0
chr	+	9868	1.0	1.0	0.0
chr	+	9872	0.0	1.0	0.0
chr	+	9883	0.0	2.0	0.0
chr	+	9889	0.0	0.0	1.0
chr	+	9890	0.0	1.0	0.0
chr	+	9891	1.0	0.0	0.0
chr	+	9892	0.0	1.0	1.0
chr	+	9895	0.0	2.0	0.0
chr	+	9915	0.0	1.0	1.0
chr	+	9917	0.0	1.0	0.0
chr	+	9918	1.0	1.0	0.0
chr	+	9919	6.0	1.0	1.0
chr	+	9920	4.0	11.0	5.0
chr	+	9921	24.0	34.0	22.0
chr	+	9922	20.0	38.0	24.0
chr	+	9923	5.0	5.0	0.0
chr	+	9924	4.0	3.0	3.0
chr	+	9925	3.0	3.0	1.0
chr	+	9927	1.0	0.0	0.0
chr	+	9929	0.0	2.0	0.0
chr	+	9932	0.0	0.0	1.0
chr	+	9953	1.0	1.0	2.0
chr	+	9956	0.0	1.0	0.0
chr	+	9957	0.0	1.0	0.0
chr	+	9958	0.0	0.0	1.0
chr	+	9960	0.0	0.0	1.0
chr	+	9968	0.0	1.0	1.0
chr	+	9969	1.0	1.0	1.0
chr	+	9970	0.0	1.0	0.0
chr	+	9971	1.0	0.0	1.0
chr	+	9973	0.0	1.0	1.0
chr	+	9975	1.0	0.0	0.0
chr	+	9976	1.0	0.0	0.0
chr	+	9979	0.0	0.0	1.0
chr	+	9995	0.0	1.0	0.0
chr	+	10000	0.0	1.0	0.0
chr	+	10004	0.0	1.0	0.0
chr	+	10011	1.0	0.0	0.0
chr	+	10015	0.0	1.0	0.0
chr	+	10017	1.0	2.0	0.0
chr	+	10018	1.0	0.0	0.0
chr	+	10020	0.0	1.0	0.0
chr	+	10022	0.0	1.0	0.0
chr	+	10027	1.0	0.0	0.0
chr	+	10029	1.0	0.0	0.0
chr	+	10030	1.0	0.0	0.0
chr	+	10032	0.0	0.0	1.0
chr	+	10035	0.0	1.0	0.0
chr	+	10041	0.0	0.0	1.0
chr	+	10050	0.0	1.0	0.0
chr	+	10051	0.0	0.0	1.0
chr	+	10054	1.0	0.0	0.0
chr	+	10057	1.0	0.0	0.0
chr	+	10062	0.0	0.0	2.0
chr	+	10063	0.0	2.0	0.0
chr	+	10064	0.0	0.0	1.0
chr	+	10065	2.0	0.0	1.0
chr	+	10066	0.0	1.0	0.0
chr	+	10067	0.0	0.0	1.0
chr	+	10068	0.0	0.0	1.0
chr	+	10077	0.0	1.0	0.0
chr	+	10089	1.0	0.0	0.0
chr	+	10094	0.0	1.0	0.0
chr	+	10099	0.0	1.0	0.0
chr	+	10113	1.0	0.0	0.0
chr	+	10114	1.0	0.0	0.0
chr	+	10119	1.0	0.0	0.0
chr	+	10129	0.0	1.0	0.0
chr	+	10131	0.0	1.0	1.0
chr	+	10134	0.0	1.0	0.0
chr	+	10135	1.0	1.0	1.0
chr	+	10140	1.0	0.0	0.0
chr	+	10145	1.0	0.0	0.0
chr	+	10147	0.0	2.0	0.0
chr	+	10151	0.0	1.0	0.0
chr	+	10153	0.0	0.0	1.0
chr	+	10155	0.0	0.0	1.0
chr	+	10158	0.0	0.0	1.0
chr	+	10159	1.0	0.0	1.0
chr	+	10160	0.0	1.0	0.0
chr	+	10162	0.0	0.0	1.0
chr	+	10163	0.0	2.0	1.0
chr	+	10172	1.0	0.0	0.0
chr	+	10208	0.0	0.0	1.0
chr	+	10219	1.0	2.0	1.0
chr	+	10220	0.0	0.0	3.0
chr	+	10229	0.0	1.0	0.0
chr	+	10230	0.0	1.0	0.0
chr	+	10231	1.0	1.0	0.0
chr	+	10241	1.0	0.0	0.0
chr	+	10251	1.0	0.0	0.0
chr	+	10256	1.0	0.0	0.0
chr	+	10274	0.0	0.0	2.0
chr	+	10275	0.0	0.0	1.0
chr	+	10286	1.0	0.0	0.0
chr	+	10291	0.0	1.0	0.0
chr	+	10294	0.0	0.0	1.0
chr	+	10297	1.0	0.0	0.0
chr	+	10302	0.0	1.0	0.0
chr	+	10305	0.0	1.0	0.0
chr	+	10308	0.0	0.0	1.0
chr	+	10309	0.0	2.0	0.0
chr	+	10310	1.0	0.0	0.0
chr	+	10311	3.0	0.0	0.0
chr	+	10313	0.0	1.0	0.0
chr	+	10317	0.0	1.0	0.0
chr	+	10318	0.0	1.0	0.0
chr	+	10319	1.0	2.0	2.0
chr	+	10320	2.0	1.0	2.0
chr	+	10321	3.0	7.0	8.0
chr	+	10322	1.0	1.0	1.0
chr	+	10323	0.0	0.0	2.0
chr	+	10325	0.0	0.0	1.0
chr	+	10339	0.0	1.0	0.0
chr	+	10362	1.0	1.0	1.0
chr	+	10365	1.0	0.0	0.0
chr	+	10367	1.0	0.0	0.0
chr	+	10368	0.0	0.0	1.0
chr	+	10373	1.0	0.0	0.0
chr	+	10374	0.0	0.0	1.0
chr	+	10375	1.0	0.0	1.0
chr	+	10407	1.0	0.0	0.0
chr	+	10432	0.0	0.0	1.0
chr	+	10439	1.0	0.0	0.0
chr	+	10441	1.0	0.0	0.0
chr	+	10444	0.0	0.0	1.0
chr	+	10500	1.0	0.0	0.0
chr	+	10503	0.0	0.0	1.0
chr	+	10571	1.0	0.0	0.0
chr	+	10575	0.0	1.0	0.0
chr	+	10595	0.0	1.0	0.0
chr	+	10598	0.0	0.0	1.0
chr	+	10638	1.0	0.0	0.0
chr	+	10639	1.0	0.0	0.0
chr	+	10641	0.0	0.0	1.0
chr	+	10685	0.0	1.0	0.0
chr	+	10707	0.0	1.0	0.0
chr	+	10711	0.0	0.0	1.0
chr	+	10778	0.0	0.0	1.0
chr	+	10861	1.0	0.0	0.0
chr	+	10872	0.0	0.0	1.0
chr	+	10874	0.0	0.0	1.0
chr	+	10968	0.0	1.0	0.0
chr	+	11137	1.0	0.0	0.0
chr	+	11150	0.0	1.0	0.0
chr	+	11185	0.0	1.0	0.0
chr	+	11213	0.0	1.0	0.0
chr	+	11250	0.0	1.0	0.0
chr	+	11262	0.0	1.0	0.0
chr	+	11280	1.0	0.0	0.0
chr	+	11289	0.0	0.0	1.0
chr	+	11357	0.0	1.0	0.0
chr	+	11362	1.0	0.0	0.0
chr	+	11373	1.0	0.0	0.0
chr	+	11404	1.0	0.0	0.0
chr	+	11557	0.0	1.0	0.0
chr	+	11558	1.0	1.0	0.0
chr	+	11642	0.0	1.0	0.0
chr	+	11644	0.0	0.0	1.0
chr	+	11678	1.0	0.0	0.0
chr	+	11694	0.0	0.0	1.0
chr	+	11704	0.0	1.0	0.0
chr	+	11739	0.0	1.0	0.0
chr	+	11742	0.0	1.0	0.0
chr	+	11839	0.0	2.0	0.0
chr	+	11841	0.0	0.0	1.0
chr	+	11893	0.0	1.0	0.0
chr	+	12073	0.0	1.0	0.0
chr	+	12074	0.0	0.0	1.0
chr	+	12076	2.0	0.0	3.0
chr	+	12078	0.0	1.0	0.0
chr	+	12080	0.0	0.0	2.0
chr	+	12081	0.0	0.0	1.0
chr	+	12082	0.0	1.0	0.0
chr	+	12085	1.0	0.0	0.0
chr	+	12091	0.0	0.0	1.0
chr	+	12092	1.0	0.0	0.0
chr	+	12093	0.0	0.0	1.0
chr	+	12094	0.0	0.0	1.0
chr	+	12095	1.0	0.0	2.0
chr	+	12096	2.0	2.0	1.0
chr	+	12101	0.0	0.0	1.0
chr	+	12104	0.0	0.0	1.0
chr	+	12105	1.0	1.0	1.0
chr	+	12106	1.0	1.0	1.0
chr	+	12107	2.0	2.0	0.0
chr	+	12108	3.0	3.0	1.0
chr	+	12109	0.0	1.0	0.0
chr	+	12110	0.0	2.0	0.0
chr	+	12112	1.0	0.0	0.0
chr	+	12113	0.0	0.0	1.0
chr	+	12114	0.0	0.0	2.0
chr	+	12117	0.0	1.0	0.0
chr	+	12121	0.0	1.0	0.0
chr	+	12125	0.0	1.0	0.0
chr	+	12131	1.0	1.0	0.0
chr	+	12132	1.0	3.0	0.0
chr	+	12133	2.0	0.0	0.0
chr	+	12134	1.0	6.0	1.0
chr	+	12135	3.0	2.0	4.0
chr	+	12139	0.0	0.0	1.0
chr	+	12140	0.0	0.0	1.0
chr	+	12141	0.0	1.0	0.0
chr	+	12142	1.0	3.0	0.0
chr	+	12143	1.0	0.0	2.0
chr	+	12145	0.0	0.0	1.0
chr	+	12146	0.0	1.0	1.0
chr	+	12147	2.0	0.0	0.0
chr	+	12149	1.0	0.0	0.0
chr	+	12152	0.0	1.0	0.0
chr	+	12153	0.0	0.0	1.0
chr	+	12155	1.0	0.0	0.0
chr	+	12157	2.0	0.0	0.0
chr	+	12158	1.0	0.0	1.0
chr	+	12159	2.0	0.0	0.0
chr	+	12160	1.0	0.0	0.0
chr	+	12161	1.0	1.0	0.0
chr	+	12162	0.0	0.0	1.0
chr	+	12163	0.0	0.0	1.0
chr	+	12165	0.0	1.0	1.0
chr	+	12167	1.0	1.0	0.0
chr	+	12169	1.0	0.0	3.0
chr	+	12170	1.0	0.0	0.0
chr	+	12171	1.0	1.0	0.0
chr	+	12172	0.0	2.0	0.0
chr	+	12173	1.0	3.0	1.0
chr	+	12175	0.0	0.0	1.0
chr	+	12176	0.0	1.0	0.0
chr	+	12177	0.0	1.0	0.0
chr	+	12180	0.0	1.0	0.0
chr	+	12182	0.0	2.0	0.0
chr	+	12184	0.0	0.0	1.0
chr	+	12185	0.0	0.0	1.0
chr	+	12189	0.0	0.0	2.0
chr	+	12194	0.0	0.0	1.0
chr	+	12197	1.0	0.0	0.0
chr	+	12198	2.0	0.0	0.0
chr	+	12199	2.0	1.0	0.0
chr	+	12200	1.0	0.0	0.0
chr	+	12201	1.0	1.0	2.0
chr	+	12202	1.0	1.0	0.0
chr	+	12204	1.0	0.0	0.0
chr	+	12205	0.0	1.0	0.0
chr	+	12206	0.0	1.0	1.0
chr	+	12208	3.0	0.0	1.0
chr	+	12209	0.0	2.0	0.0
chr	+	12210	1.0	0.0	0.0
chr	+	12217	2.0	0.0	1.0
chr	+	12218	1.0	1.0	0.0
chr	+	12221	0.0	0.0	1.0
chr	+	12222	1.0	0.0	0.0
chr	+	12223	1.0	0.0	0.0
chr	+	12225	0.0	0.0	1.0
chr	+	12231	0.0	1.0	0.0
chr	+	12232	1.0	0.0	0.0
chr	+	12236	0.0	1.0	0.0
chr	+	12238	0.0	2.0	1.0
chr	+	12241	0.0	0.0	1.0
chr	+	12242	0.0	1.0	0.0
chr	+	12245	0.0	1.0	1.0
chr	+	12246	1.0	0.0	0.0
chr	+	12249	1.0	0.0	0.0
chr	+	12253	1.0	0.0	0.0
[truncated: 687,098 more rows]
