# Supplementary material for: TRS: a method for determining transcript termini from RNAtag-seq sequencing data
Source: Nat Commun. 2023 Nov 29;14:7843. doi: 10.1038/s41467-023-43534-2 (PMC10687069; doi:10.1038/s41467-023-43534-2)
Supplement: Supplementary file 10 — Source Data [file 41467_2023_43534_MOESM10_ESM.zip › LB_RNAtag-seq_read_starts.txt]

chr	+	54	0.0	0.0	1.0
chr	+	78	1.0	1.0	0.0
chr	+	85	0.0	0.0	1.0
chr	+	86	0.0	1.0	0.0
chr	+	88	0.0	1.0	0.0
chr	+	91	0.0	0.0	1.0
chr	+	95	0.0	1.0	0.0
chr	+	101	1.0	0.0	0.0
chr	+	102	1.0	0.0	0.0
chr	+	103	1.0	0.0	0.0
chr	+	104	1.0	0.0	0.0
chr	+	107	0.0	0.0	1.0
chr	+	112	0.0	1.0	0.0
chr	+	117	0.0	0.0	1.0
chr	+	123	0.0	1.0	0.0
chr	+	127	0.0	1.0	0.0
chr	+	139	0.0	1.0	1.0
chr	+	141	0.0	0.0	1.0
chr	+	156	0.0	1.0	0.0
chr	+	159	0.0	0.0	1.0
chr	+	163	0.0	0.0	1.0
chr	+	164	1.0	0.0	1.0
chr	+	167	1.0	0.0	0.0
chr	+	168	1.0	0.0	2.0
chr	+	169	0.0	1.0	1.0
chr	+	170	0.0	2.0	1.0
chr	+	172	2.0	0.0	0.0
chr	+	173	1.0	0.0	0.0
chr	+	174	3.0	1.0	1.0
chr	+	175	1.0	0.0	0.0
chr	+	176	1.0	0.0	3.0
chr	+	177	0.0	0.0	1.0
chr	+	178	1.0	0.0	1.0
chr	+	179	2.0	1.0	2.0
chr	+	180	1.0	0.0	2.0
chr	+	181	5.0	3.0	5.0
chr	+	182	2.0	2.0	4.0
chr	+	183	1.0	5.0	3.0
chr	+	184	3.0	3.0	3.0
chr	+	185	2.0	3.0	8.0
chr	+	186	5.0	15.0	12.0
chr	+	187	8.0	10.0	4.0
chr	+	188	2.0	2.0	4.0
chr	+	189	4.0	2.0	5.0
chr	+	190	4.0	4.0	4.0
chr	+	191	5.0	6.0	11.0
chr	+	192	1.0	5.0	5.0
chr	+	193	4.0	1.0	2.0
chr	+	194	3.0	8.0	9.0
chr	+	195	3.0	7.0	8.0
chr	+	196	9.0	14.0	5.0
chr	+	197	4.0	7.0	3.0
chr	+	198	3.0	1.0	2.0
chr	+	199	0.0	2.0	8.0
chr	+	200	6.0	4.0	3.0
chr	+	201	4.0	6.0	2.0
chr	+	202	0.0	2.0	4.0
chr	+	203	3.0	3.0	6.0
chr	+	204	5.0	0.0	6.0
chr	+	205	5.0	5.0	3.0
chr	+	206	2.0	4.0	1.0
chr	+	207	2.0	2.0	6.0
chr	+	208	4.0	9.0	6.0
chr	+	209	3.0	3.0	0.0
chr	+	210	5.0	2.0	8.0
chr	+	211	5.0	7.0	7.0
chr	+	212	6.0	4.0	4.0
chr	+	213	5.0	17.0	12.0
chr	+	214	5.0	2.0	6.0
chr	+	215	2.0	4.0	3.0
chr	+	216	7.0	6.0	5.0
chr	+	217	9.0	2.0	1.0
chr	+	218	1.0	4.0	3.0
chr	+	219	5.0	6.0	9.0
chr	+	220	4.0	0.0	3.0
chr	+	221	7.0	7.0	4.0
chr	+	222	5.0	6.0	4.0
chr	+	223	12.0	7.0	7.0
chr	+	224	8.0	7.0	4.0
chr	+	225	5.0	8.0	9.0
chr	+	226	4.0	4.0	11.0
chr	+	227	4.0	7.0	10.0
chr	+	228	5.0	9.0	11.0
chr	+	229	7.0	15.0	8.0
chr	+	230	7.0	7.0	5.0
chr	+	231	6.0	5.0	10.0
chr	+	232	6.0	2.0	2.0
chr	+	233	2.0	12.0	10.0
chr	+	234	8.0	7.0	9.0
chr	+	235	12.0	2.0	10.0
chr	+	236	9.0	5.0	3.0
chr	+	237	13.0	7.0	7.0
chr	+	238	15.0	12.0	8.0
chr	+	239	2.0	3.0	2.0
chr	+	240	3.0	3.0	2.0
chr	+	241	4.0	4.0	3.0
chr	+	242	10.0	8.0	9.0
chr	+	243	5.0	12.0	9.0
chr	+	244	5.0	10.0	14.0
chr	+	245	2.0	0.0	4.0
chr	+	246	0.0	3.0	1.0
chr	+	247	4.0	6.0	5.0
chr	+	248	2.0	0.0	1.0
chr	+	249	7.0	16.0	15.0
chr	+	250	13.0	11.0	4.0
chr	+	251	2.0	1.0	1.0
chr	+	252	1.0	3.0	2.0
chr	+	253	4.0	10.0	3.0
chr	+	254	6.0	4.0	5.0
chr	+	255	5.0	7.0	4.0
chr	+	256	6.0	15.0	12.0
chr	+	257	32.0	50.0	36.0
chr	+	258	14.0	10.0	6.0
chr	+	259	25.0	23.0	25.0
chr	+	260	8.0	6.0	6.0
chr	+	261	13.0	32.0	23.0
chr	+	262	23.0	20.0	13.0
chr	+	263	12.0	16.0	14.0
chr	+	264	16.0	24.0	16.0
chr	+	265	19.0	18.0	12.0
chr	+	266	26.0	34.0	35.0
chr	+	267	37.0	39.0	26.0
chr	+	268	30.0	36.0	23.0
chr	+	269	10.0	19.0	17.0
chr	+	270	17.0	20.0	10.0
chr	+	271	14.0	12.0	9.0
chr	+	272	12.0	8.0	13.0
chr	+	273	14.0	10.0	10.0
chr	+	274	6.0	10.0	12.0
chr	+	275	20.0	17.0	14.0
chr	+	276	10.0	12.0	13.0
chr	+	277	10.0	14.0	8.0
chr	+	278	8.0	13.0	10.0
chr	+	279	6.0	5.0	4.0
chr	+	280	0.0	1.0	1.0
chr	+	282	1.0	1.0	0.0
chr	+	284	0.0	0.0	1.0
chr	+	285	0.0	1.0	0.0
chr	+	286	2.0	1.0	1.0
chr	+	287	0.0	2.0	0.0
chr	+	289	1.0	1.0	3.0
chr	+	290	1.0	1.0	3.0
chr	+	291	1.0	3.0	3.0
chr	+	292	4.0	7.0	11.0
chr	+	293	4.0	1.0	8.0
chr	+	294	6.0	8.0	4.0
chr	+	295	1.0	3.0	2.0
chr	+	296	1.0	0.0	3.0
chr	+	297	1.0	1.0	0.0
chr	+	298	4.0	4.0	8.0
chr	+	299	2.0	2.0	2.0
chr	+	300	1.0	0.0	0.0
chr	+	301	2.0	0.0	2.0
chr	+	302	3.0	2.0	3.0
chr	+	303	2.0	1.0	4.0
chr	+	304	4.0	13.0	3.0
chr	+	305	8.0	9.0	4.0
chr	+	306	10.0	13.0	8.0
chr	+	307	6.0	2.0	5.0
chr	+	308	1.0	2.0	3.0
chr	+	309	2.0	4.0	3.0
chr	+	310	0.0	1.0	6.0
chr	+	311	1.0	2.0	4.0
chr	+	312	1.0	3.0	1.0
chr	+	314	1.0	0.0	0.0
chr	+	315	0.0	1.0	0.0
chr	+	325	1.0	0.0	0.0
chr	+	332	0.0	1.0	0.0
chr	+	333	1.0	2.0	0.0
chr	+	337	0.0	1.0	0.0
chr	+	339	1.0	0.0	0.0
chr	+	343	2.0	0.0	0.0
chr	+	345	0.0	1.0	0.0
chr	+	346	0.0	1.0	0.0
chr	+	347	1.0	0.0	0.0
chr	+	350	1.0	0.0	0.0
chr	+	362	0.0	1.0	0.0
chr	+	365	0.0	0.0	1.0
chr	+	366	0.0	0.0	1.0
chr	+	368	0.0	0.0	1.0
chr	+	372	0.0	0.0	1.0
chr	+	373	0.0	2.0	0.0
chr	+	374	0.0	0.0	1.0
chr	+	375	0.0	0.0	1.0
chr	+	382	0.0	0.0	1.0
chr	+	383	0.0	1.0	0.0
chr	+	384	2.0	0.0	2.0
chr	+	388	1.0	0.0	1.0
chr	+	392	0.0	0.0	1.0
chr	+	393	2.0	0.0	1.0
chr	+	402	0.0	0.0	1.0
chr	+	404	1.0	1.0	1.0
chr	+	410	1.0	0.0	0.0
chr	+	414	0.0	1.0	0.0
chr	+	417	0.0	1.0	0.0
chr	+	421	1.0	0.0	0.0
chr	+	422	1.0	0.0	0.0
chr	+	423	0.0	1.0	0.0
chr	+	424	0.0	0.0	2.0
chr	+	425	0.0	0.0	1.0
chr	+	428	0.0	0.0	1.0
chr	+	432	0.0	0.0	1.0
chr	+	443	0.0	3.0	0.0
chr	+	446	0.0	2.0	0.0
chr	+	447	1.0	0.0	0.0
chr	+	448	0.0	1.0	1.0
chr	+	450	0.0	1.0	1.0
chr	+	455	0.0	0.0	1.0
chr	+	456	0.0	0.0	1.0
chr	+	457	1.0	1.0	0.0
chr	+	458	0.0	1.0	0.0
chr	+	460	0.0	0.0	1.0
chr	+	462	0.0	1.0	0.0
chr	+	463	1.0	1.0	4.0
chr	+	464	2.0	0.0	4.0
chr	+	465	3.0	2.0	5.0
chr	+	466	1.0	7.0	4.0
chr	+	467	3.0	2.0	0.0
chr	+	468	1.0	2.0	2.0
chr	+	469	1.0	0.0	0.0
chr	+	470	0.0	1.0	1.0
chr	+	471	1.0	0.0	0.0
chr	+	474	2.0	0.0	0.0
chr	+	475	0.0	0.0	3.0
chr	+	483	1.0	0.0	0.0
chr	+	489	0.0	2.0	0.0
chr	+	490	0.0	3.0	0.0
chr	+	492	0.0	1.0	2.0
chr	+	493	1.0	1.0	0.0
chr	+	494	0.0	2.0	2.0
chr	+	495	0.0	1.0	0.0
chr	+	496	1.0	0.0	0.0
chr	+	497	0.0	0.0	1.0
chr	+	501	1.0	0.0	0.0
chr	+	503	1.0	0.0	0.0
chr	+	509	0.0	0.0	1.0
chr	+	513	1.0	0.0	0.0
chr	+	514	0.0	0.0	1.0
chr	+	516	1.0	1.0	1.0
chr	+	517	0.0	2.0	1.0
chr	+	518	0.0	0.0	1.0
chr	+	519	0.0	1.0	1.0
chr	+	520	0.0	1.0	0.0
chr	+	521	0.0	0.0	1.0
chr	+	522	3.0	2.0	2.0
chr	+	523	0.0	1.0	0.0
chr	+	529	1.0	0.0	0.0
chr	+	530	0.0	1.0	0.0
chr	+	533	0.0	1.0	0.0
chr	+	534	1.0	0.0	0.0
chr	+	535	0.0	0.0	1.0
chr	+	538	0.0	0.0	1.0
chr	+	540	0.0	0.0	1.0
chr	+	541	1.0	0.0	0.0
chr	+	542	1.0	0.0	1.0
chr	+	543	0.0	3.0	2.0
chr	+	545	1.0	0.0	3.0
chr	+	546	0.0	1.0	0.0
chr	+	550	0.0	1.0	0.0
chr	+	551	0.0	1.0	0.0
chr	+	553	0.0	0.0	1.0
chr	+	556	1.0	0.0	0.0
chr	+	558	0.0	1.0	0.0
chr	+	559	0.0	0.0	2.0
chr	+	561	0.0	0.0	1.0
chr	+	562	0.0	2.0	0.0
chr	+	563	2.0	1.0	1.0
chr	+	564	1.0	0.0	0.0
chr	+	566	1.0	0.0	0.0
chr	+	567	0.0	0.0	2.0
chr	+	568	4.0	3.0	3.0
chr	+	569	2.0	1.0	3.0
chr	+	570	2.0	0.0	1.0
chr	+	571	0.0	0.0	2.0
chr	+	572	1.0	1.0	0.0
chr	+	573	1.0	0.0	1.0
chr	+	574	1.0	3.0	0.0
chr	+	575	0.0	1.0	0.0
chr	+	576	0.0	2.0	0.0
chr	+	577	0.0	0.0	3.0
chr	+	578	0.0	0.0	1.0
chr	+	581	0.0	1.0	1.0
chr	+	582	0.0	1.0	1.0
chr	+	584	0.0	1.0	1.0
chr	+	588	0.0	0.0	1.0
chr	+	589	1.0	0.0	1.0
chr	+	590	1.0	1.0	0.0
chr	+	592	0.0	1.0	0.0
chr	+	594	0.0	1.0	0.0
chr	+	596	0.0	0.0	1.0
chr	+	597	0.0	0.0	1.0
chr	+	600	1.0	0.0	0.0
chr	+	601	0.0	1.0	0.0
chr	+	602	1.0	1.0	0.0
chr	+	603	2.0	0.0	0.0
chr	+	604	0.0	2.0	1.0
chr	+	605	1.0	2.0	0.0
chr	+	606	0.0	1.0	1.0
chr	+	609	3.0	0.0	0.0
chr	+	610	1.0	0.0	0.0
chr	+	611	1.0	1.0	2.0
chr	+	612	1.0	1.0	1.0
chr	+	614	0.0	1.0	0.0
chr	+	619	1.0	1.0	0.0
chr	+	623	0.0	1.0	0.0
chr	+	624	1.0	1.0	0.0
chr	+	625	0.0	0.0	1.0
chr	+	627	0.0	1.0	0.0
chr	+	629	1.0	1.0	0.0
chr	+	631	0.0	1.0	0.0
chr	+	632	0.0	1.0	0.0
chr	+	634	1.0	0.0	0.0
chr	+	635	0.0	2.0	0.0
chr	+	639	0.0	0.0	1.0
chr	+	641	2.0	0.0	0.0
chr	+	642	1.0	0.0	1.0
chr	+	643	0.0	1.0	1.0
chr	+	644	3.0	2.0	0.0
chr	+	645	1.0	0.0	0.0
chr	+	648	1.0	0.0	0.0
chr	+	649	0.0	0.0	1.0
chr	+	653	0.0	1.0	1.0
chr	+	654	0.0	0.0	1.0
chr	+	655	0.0	0.0	1.0
chr	+	659	1.0	0.0	1.0
chr	+	662	0.0	0.0	2.0
chr	+	663	0.0	0.0	1.0
chr	+	664	0.0	0.0	1.0
chr	+	665	0.0	0.0	1.0
chr	+	668	1.0	0.0	0.0
chr	+	669	1.0	0.0	1.0
chr	+	676	0.0	1.0	0.0
chr	+	679	1.0	2.0	2.0
chr	+	680	1.0	3.0	1.0
chr	+	681	0.0	0.0	1.0
chr	+	682	0.0	1.0	0.0
chr	+	684	0.0	0.0	1.0
chr	+	685	1.0	2.0	1.0
chr	+	686	1.0	0.0	1.0
chr	+	689	2.0	0.0	0.0
chr	+	690	1.0	1.0	0.0
chr	+	692	0.0	1.0	2.0
chr	+	693	0.0	0.0	1.0
chr	+	696	2.0	0.0	0.0
chr	+	701	1.0	0.0	0.0
chr	+	702	1.0	0.0	1.0
chr	+	704	0.0	0.0	1.0
chr	+	705	1.0	0.0	0.0
chr	+	706	1.0	0.0	0.0
chr	+	709	0.0	0.0	2.0
chr	+	711	0.0	1.0	0.0
chr	+	713	0.0	0.0	1.0
chr	+	715	0.0	2.0	1.0
chr	+	716	2.0	0.0	0.0
chr	+	717	1.0	0.0	2.0
chr	+	718	0.0	0.0	1.0
chr	+	719	0.0	1.0	3.0
chr	+	720	1.0	2.0	2.0
chr	+	722	1.0	0.0	0.0
chr	+	726	0.0	0.0	2.0
chr	+	728	2.0	0.0	0.0
chr	+	730	1.0	0.0	0.0
chr	+	732	0.0	0.0	1.0
chr	+	734	0.0	1.0	1.0
chr	+	735	0.0	0.0	1.0
chr	+	736	0.0	1.0	0.0
chr	+	737	0.0	0.0	1.0
chr	+	739	0.0	1.0	0.0
chr	+	744	0.0	0.0	1.0
chr	+	746	0.0	0.0	1.0
chr	+	747	0.0	0.0	1.0
chr	+	749	1.0	1.0	1.0
chr	+	750	0.0	2.0	0.0
chr	+	751	1.0	0.0	0.0
chr	+	756	0.0	1.0	0.0
chr	+	757	2.0	1.0	0.0
chr	+	759	0.0	2.0	0.0
chr	+	760	0.0	1.0	0.0
chr	+	762	0.0	0.0	1.0
chr	+	765	0.0	1.0	0.0
chr	+	766	1.0	0.0	0.0
chr	+	768	2.0	0.0	0.0
chr	+	769	2.0	0.0	0.0
chr	+	770	0.0	0.0	2.0
chr	+	771	0.0	3.0	0.0
chr	+	772	2.0	0.0	1.0
chr	+	773	0.0	0.0	1.0
chr	+	774	1.0	0.0	0.0
chr	+	775	1.0	0.0	0.0
chr	+	777	1.0	0.0	0.0
chr	+	778	0.0	0.0	1.0
chr	+	782	0.0	1.0	0.0
chr	+	783	0.0	0.0	1.0
chr	+	784	0.0	1.0	0.0
chr	+	785	0.0	1.0	1.0
chr	+	786	1.0	0.0	1.0
chr	+	788	0.0	1.0	0.0
chr	+	792	0.0	1.0	0.0
chr	+	793	0.0	0.0	1.0
chr	+	794	1.0	1.0	0.0
chr	+	795	0.0	0.0	1.0
chr	+	796	0.0	0.0	1.0
chr	+	797	0.0	1.0	0.0
chr	+	798	0.0	1.0	0.0
chr	+	799	0.0	0.0	1.0
chr	+	801	0.0	1.0	2.0
chr	+	802	1.0	0.0	0.0
chr	+	805	1.0	1.0	0.0
chr	+	808	1.0	0.0	0.0
chr	+	810	0.0	1.0	0.0
chr	+	813	1.0	0.0	0.0
chr	+	814	1.0	0.0	0.0
chr	+	816	0.0	1.0	0.0
chr	+	817	0.0	0.0	1.0
chr	+	818	0.0	1.0	0.0
chr	+	819	0.0	1.0	0.0
chr	+	820	0.0	1.0	0.0
chr	+	822	0.0	1.0	0.0
chr	+	823	0.0	0.0	1.0
chr	+	825	0.0	1.0	0.0
chr	+	826	2.0	0.0	0.0
chr	+	828	0.0	1.0	0.0
chr	+	829	1.0	2.0	0.0
chr	+	830	0.0	1.0	0.0
chr	+	831	0.0	1.0	0.0
chr	+	836	1.0	0.0	1.0
chr	+	840	0.0	0.0	1.0
chr	+	843	1.0	0.0	0.0
chr	+	844	1.0	0.0	0.0
chr	+	845	0.0	1.0	0.0
chr	+	846	0.0	0.0	1.0
chr	+	850	0.0	1.0	0.0
chr	+	855	0.0	1.0	0.0
chr	+	856	0.0	1.0	0.0
chr	+	857	1.0	0.0	0.0
chr	+	859	0.0	1.0	1.0
chr	+	868	0.0	1.0	0.0
chr	+	869	0.0	1.0	0.0
chr	+	871	0.0	1.0	0.0
chr	+	873	1.0	0.0	1.0
chr	+	879	0.0	0.0	2.0
chr	+	882	1.0	0.0	0.0
chr	+	884	1.0	2.0	0.0
chr	+	885	0.0	2.0	1.0
chr	+	889	1.0	0.0	0.0
chr	+	891	1.0	0.0	1.0
chr	+	893	1.0	0.0	1.0
chr	+	894	2.0	0.0	0.0
chr	+	896	0.0	1.0	2.0
chr	+	897	1.0	0.0	0.0
chr	+	898	0.0	1.0	0.0
chr	+	900	0.0	0.0	1.0
chr	+	904	0.0	1.0	1.0
chr	+	905	0.0	0.0	2.0
chr	+	907	0.0	1.0	0.0
chr	+	909	0.0	1.0	0.0
chr	+	911	0.0	0.0	1.0
chr	+	915	0.0	1.0	1.0
chr	+	916	0.0	0.0	2.0
chr	+	917	1.0	2.0	0.0
chr	+	918	0.0	1.0	0.0
chr	+	921	0.0	1.0	0.0
chr	+	922	0.0	0.0	1.0
chr	+	923	2.0	1.0	1.0
chr	+	925	1.0	2.0	0.0
chr	+	928	1.0	0.0	1.0
chr	+	929	1.0	0.0	0.0
chr	+	930	0.0	1.0	1.0
chr	+	931	1.0	0.0	1.0
chr	+	935	1.0	0.0	0.0
chr	+	936	0.0	2.0	0.0
chr	+	939	0.0	0.0	1.0
chr	+	941	0.0	0.0	1.0
chr	+	943	0.0	0.0	1.0
chr	+	946	1.0	0.0	1.0
chr	+	947	0.0	1.0	0.0
chr	+	948	0.0	0.0	1.0
chr	+	951	1.0	0.0	0.0
chr	+	963	0.0	1.0	0.0
chr	+	964	1.0	0.0	0.0
chr	+	966	2.0	0.0	0.0
chr	+	968	0.0	0.0	1.0
chr	+	969	1.0	0.0	0.0
chr	+	970	1.0	2.0	1.0
chr	+	972	0.0	1.0	0.0
chr	+	973	0.0	2.0	0.0
chr	+	976	1.0	0.0	0.0
chr	+	981	0.0	1.0	0.0
chr	+	982	0.0	1.0	0.0
chr	+	985	2.0	0.0	0.0
chr	+	986	0.0	1.0	0.0
chr	+	988	0.0	0.0	1.0
chr	+	989	0.0	0.0	1.0
chr	+	991	1.0	0.0	1.0
chr	+	992	0.0	1.0	0.0
chr	+	995	0.0	0.0	1.0
chr	+	999	0.0	0.0	1.0
chr	+	1000	2.0	0.0	0.0
chr	+	1003	1.0	0.0	0.0
chr	+	1004	1.0	0.0	1.0
chr	+	1008	0.0	1.0	0.0
chr	+	1009	0.0	1.0	0.0
chr	+	1010	1.0	0.0	1.0
chr	+	1012	0.0	0.0	2.0
chr	+	1018	1.0	0.0	1.0
chr	+	1019	0.0	0.0	2.0
chr	+	1020	2.0	1.0	0.0
chr	+	1021	1.0	0.0	0.0
chr	+	1022	0.0	0.0	2.0
chr	+	1028	0.0	0.0	1.0
chr	+	1037	1.0	0.0	1.0
chr	+	1038	0.0	1.0	0.0
chr	+	1041	0.0	0.0	1.0
chr	+	1042	0.0	0.0	1.0
chr	+	1049	1.0	0.0	0.0
chr	+	1054	0.0	1.0	1.0
chr	+	1057	1.0	0.0	0.0
chr	+	1059	0.0	2.0	0.0
chr	+	1060	0.0	1.0	0.0
chr	+	1062	1.0	2.0	0.0
chr	+	1063	1.0	0.0	0.0
chr	+	1067	1.0	0.0	0.0
chr	+	1069	1.0	0.0	0.0
chr	+	1071	2.0	0.0	0.0
chr	+	1072	0.0	1.0	0.0
chr	+	1074	0.0	0.0	1.0
chr	+	1076	1.0	1.0	0.0
chr	+	1077	0.0	0.0	1.0
chr	+	1078	0.0	1.0	0.0
chr	+	1079	0.0	0.0	1.0
chr	+	1081	1.0	0.0	0.0
chr	+	1087	1.0	0.0	0.0
chr	+	1089	0.0	1.0	2.0
chr	+	1091	0.0	1.0	0.0
chr	+	1093	1.0	0.0	0.0
chr	+	1096	1.0	0.0	0.0
chr	+	1098	2.0	1.0	0.0
chr	+	1101	0.0	1.0	0.0
chr	+	1103	0.0	0.0	1.0
chr	+	1104	1.0	0.0	0.0
chr	+	1108	0.0	1.0	0.0
chr	+	1118	1.0	0.0	0.0
chr	+	1123	0.0	1.0	0.0
chr	+	1125	1.0	0.0	0.0
chr	+	1128	2.0	0.0	3.0
chr	+	1129	0.0	2.0	0.0
chr	+	1130	2.0	0.0	1.0
chr	+	1133	0.0	0.0	1.0
chr	+	1141	1.0	1.0	0.0
chr	+	1143	1.0	0.0	0.0
chr	+	1144	0.0	1.0	0.0
chr	+	1145	1.0	0.0	1.0
chr	+	1146	0.0	0.0	1.0
chr	+	1150	0.0	0.0	2.0
chr	+	1151	1.0	0.0	0.0
chr	+	1152	2.0	0.0	0.0
chr	+	1155	1.0	0.0	0.0
chr	+	1158	0.0	0.0	1.0
chr	+	1161	0.0	1.0	1.0
chr	+	1164	1.0	0.0	0.0
chr	+	1165	0.0	1.0	1.0
chr	+	1166	0.0	2.0	0.0
chr	+	1172	0.0	0.0	1.0
chr	+	1173	0.0	0.0	1.0
chr	+	1174	0.0	1.0	0.0
chr	+	1181	0.0	1.0	0.0
chr	+	1182	1.0	0.0	0.0
chr	+	1183	1.0	0.0	0.0
chr	+	1184	0.0	1.0	1.0
chr	+	1189	1.0	0.0	1.0
chr	+	1197	1.0	0.0	1.0
chr	+	1201	0.0	0.0	1.0
chr	+	1205	0.0	0.0	1.0
chr	+	1208	0.0	1.0	0.0
chr	+	1215	1.0	0.0	1.0
chr	+	1221	0.0	0.0	1.0
chr	+	1225	2.0	0.0	0.0
chr	+	1231	4.0	0.0	1.0
chr	+	1232	0.0	1.0	0.0
chr	+	1234	0.0	1.0	0.0
chr	+	1235	1.0	0.0	0.0
chr	+	1236	0.0	2.0	0.0
chr	+	1239	1.0	1.0	0.0
chr	+	1241	2.0	1.0	0.0
chr	+	1242	0.0	1.0	0.0
chr	+	1243	0.0	2.0	0.0
chr	+	1244	1.0	0.0	1.0
chr	+	1247	2.0	0.0	0.0
chr	+	1248	0.0	1.0	1.0
chr	+	1249	1.0	0.0	0.0
chr	+	1250	0.0	0.0	2.0
chr	+	1254	1.0	1.0	0.0
chr	+	1255	1.0	0.0	0.0
chr	+	1257	0.0	1.0	0.0
chr	+	1259	0.0	1.0	0.0
chr	+	1260	0.0	0.0	1.0
chr	+	1264	1.0	0.0	0.0
chr	+	1266	0.0	0.0	1.0
chr	+	1268	0.0	1.0	0.0
chr	+	1269	1.0	0.0	0.0
chr	+	1270	0.0	0.0	1.0
chr	+	1274	1.0	0.0	1.0
chr	+	1275	2.0	0.0	0.0
chr	+	1276	1.0	0.0	0.0
chr	+	1277	0.0	4.0	0.0
chr	+	1279	1.0	0.0	1.0
chr	+	1280	2.0	0.0	0.0
chr	+	1282	0.0	0.0	1.0
chr	+	1284	1.0	0.0	0.0
chr	+	1286	0.0	3.0	0.0
chr	+	1293	1.0	0.0	0.0
chr	+	1294	0.0	1.0	0.0
chr	+	1295	1.0	0.0	0.0
chr	+	1298	1.0	0.0	0.0
chr	+	1299	0.0	3.0	0.0
chr	+	1300	1.0	0.0	0.0
chr	+	1301	0.0	0.0	1.0
chr	+	1304	1.0	0.0	0.0
chr	+	1305	0.0	1.0	0.0
chr	+	1307	0.0	0.0	1.0
chr	+	1309	1.0	0.0	0.0
chr	+	1310	0.0	1.0	2.0
chr	+	1311	1.0	0.0	0.0
chr	+	1313	1.0	0.0	0.0
chr	+	1314	1.0	2.0	0.0
chr	+	1316	0.0	0.0	1.0
chr	+	1317	2.0	0.0	0.0
chr	+	1318	0.0	1.0	0.0
chr	+	1319	1.0	0.0	1.0
chr	+	1320	1.0	0.0	0.0
chr	+	1322	0.0	0.0	1.0
chr	+	1323	0.0	0.0	1.0
chr	+	1324	1.0	0.0	0.0
chr	+	1325	0.0	1.0	0.0
chr	+	1331	0.0	0.0	1.0
chr	+	1335	1.0	0.0	0.0
chr	+	1347	1.0	0.0	0.0
chr	+	1360	0.0	1.0	0.0
chr	+	1363	1.0	0.0	0.0
chr	+	1367	0.0	0.0	1.0
chr	+	1368	1.0	0.0	0.0
chr	+	1369	0.0	0.0	1.0
chr	+	1370	0.0	0.0	1.0
chr	+	1372	1.0	0.0	0.0
chr	+	1377	1.0	0.0	0.0
chr	+	1382	1.0	0.0	0.0
chr	+	1383	0.0	0.0	1.0
chr	+	1386	0.0	1.0	0.0
chr	+	1388	0.0	0.0	1.0
chr	+	1389	2.0	0.0	2.0
chr	+	1390	0.0	1.0	0.0
chr	+	1391	1.0	0.0	0.0
chr	+	1393	1.0	0.0	0.0
chr	+	1399	0.0	0.0	1.0
chr	+	1401	2.0	0.0	0.0
chr	+	1403	0.0	1.0	0.0
chr	+	1405	0.0	1.0	0.0
chr	+	1406	1.0	3.0	0.0
chr	+	1408	0.0	0.0	1.0
chr	+	1411	0.0	1.0	1.0
chr	+	1414	1.0	0.0	0.0
chr	+	1417	1.0	0.0	0.0
chr	+	1420	0.0	0.0	1.0
chr	+	1422	0.0	0.0	1.0
chr	+	1427	0.0	0.0	2.0
chr	+	1428	1.0	0.0	0.0
chr	+	1429	3.0	0.0	0.0
chr	+	1430	1.0	2.0	0.0
chr	+	1432	0.0	1.0	0.0
chr	+	1434	0.0	0.0	2.0
chr	+	1445	0.0	1.0	0.0
chr	+	1446	0.0	1.0	1.0
chr	+	1447	0.0	0.0	1.0
chr	+	1450	0.0	1.0	0.0
chr	+	1451	1.0	0.0	0.0
chr	+	1456	1.0	0.0	0.0
chr	+	1458	2.0	0.0	0.0
chr	+	1459	1.0	0.0	0.0
chr	+	1460	1.0	0.0	2.0
chr	+	1461	0.0	1.0	1.0
chr	+	1464	0.0	1.0	0.0
chr	+	1469	1.0	1.0	0.0
chr	+	1471	1.0	0.0	0.0
chr	+	1472	1.0	0.0	0.0
chr	+	1473	0.0	0.0	1.0
chr	+	1474	0.0	2.0	0.0
chr	+	1478	0.0	1.0	0.0
chr	+	1480	0.0	0.0	1.0
chr	+	1481	1.0	0.0	0.0
chr	+	1484	2.0	1.0	1.0
chr	+	1485	1.0	0.0	0.0
chr	+	1486	1.0	0.0	0.0
chr	+	1488	0.0	0.0	1.0
chr	+	1489	1.0	0.0	0.0
chr	+	1490	1.0	0.0	0.0
chr	+	1493	0.0	0.0	1.0
chr	+	1494	1.0	0.0	0.0
chr	+	1495	0.0	0.0	1.0
chr	+	1496	0.0	1.0	0.0
chr	+	1497	0.0	1.0	0.0
chr	+	1501	0.0	1.0	0.0
chr	+	1504	0.0	0.0	1.0
chr	+	1505	0.0	0.0	1.0
chr	+	1506	0.0	0.0	1.0
chr	+	1508	0.0	0.0	1.0
chr	+	1510	0.0	1.0	0.0
chr	+	1513	1.0	0.0	1.0
chr	+	1515	0.0	0.0	1.0
chr	+	1516	0.0	1.0	0.0
chr	+	1519	0.0	0.0	1.0
chr	+	1520	0.0	0.0	1.0
chr	+	1523	1.0	1.0	0.0
chr	+	1530	0.0	2.0	0.0
chr	+	1539	0.0	0.0	1.0
chr	+	1552	0.0	1.0	0.0
chr	+	1553	0.0	0.0	1.0
chr	+	1557	0.0	1.0	0.0
chr	+	1559	0.0	1.0	2.0
chr	+	1560	1.0	0.0	0.0
chr	+	1561	0.0	0.0	1.0
chr	+	1562	1.0	0.0	0.0
chr	+	1565	0.0	0.0	1.0
chr	+	1571	3.0	0.0	0.0
chr	+	1575	0.0	0.0	1.0
chr	+	1578	2.0	0.0	0.0
chr	+	1583	1.0	0.0	0.0
chr	+	1584	1.0	0.0	0.0
chr	+	1585	0.0	1.0	0.0
chr	+	1586	1.0	0.0	0.0
chr	+	1587	0.0	1.0	0.0
chr	+	1592	1.0	0.0	0.0
chr	+	1593	1.0	0.0	0.0
chr	+	1594	1.0	0.0	0.0
chr	+	1595	0.0	1.0	0.0
chr	+	1600	1.0	0.0	0.0
chr	+	1607	0.0	0.0	2.0
chr	+	1608	0.0	0.0	1.0
chr	+	1609	1.0	0.0	0.0
chr	+	1612	0.0	0.0	1.0
chr	+	1613	1.0	0.0	0.0
chr	+	1614	2.0	0.0	0.0
chr	+	1616	1.0	0.0	0.0
chr	+	1618	0.0	0.0	1.0
chr	+	1620	2.0	0.0	0.0
chr	+	1621	1.0	0.0	0.0
chr	+	1624	0.0	1.0	0.0
chr	+	1625	1.0	0.0	0.0
chr	+	1629	1.0	0.0	0.0
chr	+	1632	0.0	1.0	1.0
chr	+	1636	0.0	1.0	0.0
chr	+	1637	0.0	1.0	0.0
chr	+	1638	2.0	0.0	0.0
chr	+	1639	0.0	0.0	1.0
chr	+	1640	1.0	0.0	0.0
chr	+	1641	1.0	0.0	0.0
chr	+	1643	0.0	2.0	0.0
chr	+	1644	0.0	0.0	1.0
chr	+	1646	1.0	0.0	1.0
chr	+	1648	1.0	1.0	1.0
chr	+	1649	0.0	0.0	2.0
chr	+	1650	1.0	1.0	1.0
chr	+	1652	1.0	1.0	1.0
chr	+	1653	0.0	1.0	0.0
chr	+	1654	0.0	0.0	1.0
chr	+	1655	0.0	1.0	0.0
chr	+	1656	2.0	1.0	0.0
chr	+	1660	0.0	1.0	0.0
chr	+	1662	1.0	0.0	0.0
chr	+	1663	1.0	0.0	0.0
chr	+	1666	1.0	0.0	1.0
chr	+	1668	0.0	3.0	1.0
chr	+	1669	1.0	0.0	0.0
chr	+	1670	0.0	0.0	1.0
chr	+	1671	2.0	1.0	0.0
chr	+	1672	1.0	1.0	0.0
chr	+	1674	1.0	0.0	1.0
chr	+	1675	0.0	1.0	0.0
chr	+	1676	0.0	1.0	0.0
chr	+	1677	0.0	0.0	1.0
chr	+	1680	1.0	0.0	0.0
chr	+	1681	0.0	0.0	1.0
chr	+	1684	0.0	0.0	1.0
chr	+	1685	0.0	1.0	0.0
chr	+	1686	0.0	0.0	2.0
chr	+	1691	0.0	0.0	1.0
chr	+	1692	1.0	1.0	0.0
chr	+	1693	0.0	0.0	1.0
chr	+	1696	0.0	1.0	0.0
chr	+	1698	1.0	0.0	1.0
chr	+	1699	1.0	0.0	0.0
chr	+	1700	1.0	0.0	0.0
chr	+	1702	2.0	0.0	0.0
chr	+	1703	0.0	2.0	0.0
chr	+	1704	1.0	0.0	0.0
chr	+	1705	0.0	2.0	1.0
chr	+	1706	0.0	0.0	1.0
chr	+	1710	1.0	0.0	0.0
chr	+	1712	2.0	1.0	0.0
chr	+	1714	0.0	3.0	0.0
chr	+	1715	0.0	0.0	1.0
chr	+	1716	0.0	1.0	0.0
chr	+	1717	0.0	1.0	1.0
chr	+	1718	1.0	0.0	0.0
chr	+	1719	1.0	2.0	0.0
chr	+	1721	0.0	1.0	0.0
chr	+	1724	0.0	1.0	0.0
chr	+	1725	0.0	0.0	1.0
chr	+	1726	1.0	0.0	2.0
chr	+	1727	1.0	3.0	2.0
chr	+	1728	0.0	1.0	0.0
chr	+	1731	0.0	1.0	0.0
chr	+	1733	0.0	1.0	1.0
chr	+	1735	0.0	0.0	2.0
chr	+	1736	1.0	0.0	0.0
chr	+	1737	1.0	0.0	0.0
chr	+	1738	0.0	2.0	0.0
chr	+	1740	1.0	0.0	1.0
chr	+	1741	1.0	0.0	0.0
chr	+	1742	1.0	1.0	0.0
chr	+	1743	0.0	0.0	1.0
chr	+	1750	0.0	1.0	0.0
chr	+	1752	1.0	0.0	0.0
chr	+	1757	1.0	0.0	0.0
chr	+	1764	0.0	1.0	0.0
chr	+	1765	1.0	0.0	0.0
chr	+	1767	1.0	0.0	0.0
chr	+	1768	0.0	1.0	0.0
chr	+	1769	1.0	0.0	0.0
chr	+	1771	2.0	0.0	0.0
chr	+	1773	2.0	0.0	0.0
chr	+	1775	1.0	0.0	1.0
chr	+	1784	3.0	0.0	1.0
chr	+	1786	0.0	1.0	0.0
chr	+	1790	0.0	0.0	1.0
chr	+	1791	0.0	1.0	0.0
chr	+	1792	3.0	0.0	0.0
chr	+	1799	1.0	0.0	0.0
chr	+	1801	0.0	1.0	0.0
chr	+	1803	0.0	0.0	1.0
chr	+	1809	0.0	1.0	0.0
chr	+	1811	1.0	0.0	0.0
chr	+	1815	1.0	0.0	1.0
chr	+	1817	1.0	1.0	0.0
chr	+	1818	0.0	1.0	0.0
chr	+	1819	0.0	1.0	0.0
chr	+	1820	1.0	0.0	0.0
chr	+	1821	0.0	1.0	0.0
chr	+	1825	0.0	0.0	1.0
chr	+	1832	1.0	0.0	1.0
chr	+	1833	1.0	0.0	0.0
chr	+	1840	2.0	0.0	1.0
chr	+	1849	0.0	0.0	1.0
chr	+	1851	0.0	1.0	0.0
chr	+	1852	2.0	0.0	0.0
chr	+	1859	0.0	1.0	0.0
chr	+	1860	0.0	0.0	1.0
chr	+	1861	0.0	1.0	0.0
chr	+	1867	0.0	4.0	0.0
chr	+	1868	0.0	1.0	0.0
chr	+	1869	0.0	1.0	0.0
chr	+	1872	0.0	0.0	1.0
chr	+	1873	2.0	0.0	1.0
chr	+	1875	1.0	0.0	0.0
chr	+	1878	1.0	0.0	0.0
chr	+	1881	0.0	0.0	1.0
chr	+	1884	1.0	0.0	0.0
chr	+	1887	0.0	0.0	1.0
chr	+	1888	0.0	0.0	1.0
chr	+	1889	0.0	0.0	3.0
chr	+	1890	0.0	1.0	0.0
chr	+	1892	0.0	0.0	2.0
chr	+	1893	1.0	0.0	0.0
chr	+	1894	0.0	1.0	0.0
chr	+	1895	0.0	2.0	1.0
chr	+	1896	2.0	0.0	2.0
chr	+	1897	1.0	0.0	0.0
chr	+	1905	1.0	0.0	0.0
chr	+	1906	1.0	0.0	0.0
chr	+	1907	1.0	0.0	0.0
chr	+	1908	0.0	1.0	2.0
chr	+	1909	0.0	1.0	0.0
chr	+	1910	0.0	1.0	1.0
chr	+	1915	0.0	1.0	0.0
chr	+	1918	2.0	0.0	0.0
chr	+	1919	1.0	0.0	0.0
chr	+	1920	0.0	1.0	0.0
chr	+	1921	0.0	1.0	0.0
chr	+	1922	0.0	1.0	1.0
chr	+	1924	1.0	0.0	0.0
chr	+	1925	0.0	0.0	1.0
chr	+	1926	0.0	0.0	2.0
chr	+	1928	1.0	0.0	0.0
chr	+	1929	1.0	1.0	0.0
chr	+	1930	1.0	0.0	0.0
chr	+	1932	1.0	0.0	1.0
chr	+	1934	1.0	0.0	1.0
chr	+	1935	0.0	1.0	1.0
chr	+	1936	1.0	2.0	1.0
chr	+	1937	0.0	0.0	1.0
chr	+	1939	1.0	0.0	0.0
chr	+	1941	1.0	0.0	0.0
chr	+	1945	0.0	0.0	1.0
chr	+	1955	0.0	1.0	1.0
chr	+	1957	0.0	1.0	0.0
chr	+	1959	0.0	1.0	0.0
chr	+	1961	0.0	1.0	1.0
chr	+	1962	2.0	1.0	1.0
chr	+	1963	0.0	0.0	1.0
chr	+	1966	0.0	1.0	1.0
chr	+	1967	1.0	0.0	0.0
chr	+	1968	1.0	0.0	0.0
chr	+	1970	0.0	0.0	1.0
chr	+	1971	0.0	1.0	0.0
chr	+	1973	0.0	1.0	0.0
chr	+	1976	0.0	1.0	0.0
chr	+	1977	1.0	1.0	0.0
chr	+	1978	0.0	2.0	0.0
chr	+	1979	0.0	0.0	1.0
chr	+	1981	0.0	0.0	1.0
chr	+	1982	2.0	0.0	2.0
chr	+	1983	0.0	0.0	2.0
chr	+	1986	0.0	0.0	1.0
chr	+	1988	0.0	0.0	1.0
chr	+	1992	2.0	1.0	0.0
chr	+	1993	0.0	0.0	1.0
chr	+	1994	0.0	1.0	0.0
chr	+	1995	3.0	1.0	1.0
chr	+	1996	0.0	1.0	0.0
chr	+	1999	1.0	0.0	0.0
chr	+	2000	0.0	0.0	1.0
chr	+	2001	1.0	0.0	0.0
chr	+	2002	0.0	1.0	0.0
chr	+	2003	0.0	1.0	0.0
chr	+	2004	1.0	0.0	1.0
chr	+	2005	1.0	0.0	1.0
chr	+	2008	1.0	0.0	0.0
chr	+	2009	0.0	2.0	0.0
chr	+	2014	2.0	0.0	0.0
chr	+	2016	1.0	0.0	0.0
chr	+	2017	1.0	0.0	0.0
chr	+	2022	0.0	1.0	0.0
chr	+	2024	0.0	1.0	1.0
chr	+	2025	1.0	1.0	0.0
chr	+	2026	1.0	0.0	0.0
chr	+	2027	0.0	0.0	2.0
chr	+	2028	2.0	3.0	2.0
chr	+	2029	0.0	0.0	1.0
chr	+	2031	0.0	1.0	0.0
chr	+	2032	1.0	0.0	0.0
chr	+	2034	1.0	0.0	1.0
chr	+	2035	1.0	1.0	0.0
chr	+	2038	1.0	0.0	0.0
chr	+	2044	0.0	0.0	1.0
chr	+	2045	0.0	1.0	0.0
chr	+	2046	0.0	1.0	0.0
chr	+	2047	2.0	1.0	0.0
chr	+	2048	0.0	1.0	0.0
chr	+	2049	1.0	0.0	1.0
chr	+	2051	0.0	1.0	2.0
chr	+	2053	0.0	1.0	0.0
chr	+	2056	1.0	0.0	2.0
chr	+	2057	1.0	0.0	1.0
chr	+	2060	0.0	0.0	1.0
chr	+	2061	0.0	1.0	0.0
chr	+	2062	0.0	2.0	2.0
chr	+	2064	1.0	1.0	0.0
chr	+	2065	0.0	0.0	1.0
chr	+	2066	0.0	1.0	0.0
chr	+	2067	0.0	0.0	1.0
chr	+	2068	0.0	1.0	0.0
chr	+	2069	0.0	0.0	1.0
chr	+	2071	0.0	1.0	0.0
chr	+	2072	0.0	0.0	1.0
chr	+	2073	0.0	1.0	0.0
chr	+	2074	0.0	1.0	0.0
chr	+	2075	0.0	1.0	0.0
chr	+	2076	2.0	0.0	0.0
chr	+	2080	1.0	0.0	0.0
chr	+	2081	2.0	0.0	1.0
chr	+	2082	0.0	1.0	0.0
chr	+	2085	1.0	0.0	0.0
chr	+	2086	0.0	0.0	1.0
chr	+	2088	1.0	0.0	0.0
chr	+	2091	0.0	0.0	1.0
chr	+	2092	2.0	1.0	0.0
chr	+	2093	0.0	1.0	0.0
chr	+	2094	1.0	0.0	0.0
chr	+	2096	0.0	1.0	0.0
chr	+	2097	1.0	0.0	1.0
chr	+	2098	0.0	1.0	0.0
chr	+	2099	1.0	0.0	0.0
chr	+	2100	0.0	1.0	0.0
chr	+	2101	1.0	1.0	0.0
chr	+	2104	1.0	0.0	0.0
chr	+	2107	0.0	0.0	1.0
chr	+	2108	0.0	0.0	1.0
chr	+	2109	0.0	1.0	0.0
chr	+	2110	1.0	0.0	0.0
chr	+	2111	0.0	1.0	0.0
chr	+	2114	0.0	0.0	2.0
chr	+	2118	0.0	0.0	1.0
chr	+	2119	0.0	2.0	0.0
chr	+	2120	1.0	0.0	1.0
chr	+	2124	1.0	0.0	1.0
chr	+	2126	1.0	0.0	0.0
chr	+	2127	0.0	1.0	1.0
chr	+	2128	1.0	1.0	0.0
chr	+	2129	1.0	1.0	2.0
chr	+	2130	0.0	1.0	3.0
chr	+	2131	1.0	1.0	0.0
chr	+	2132	0.0	1.0	1.0
chr	+	2133	1.0	0.0	1.0
chr	+	2139	2.0	0.0	0.0
chr	+	2140	1.0	0.0	0.0
chr	+	2141	2.0	0.0	0.0
chr	+	2142	0.0	0.0	1.0
chr	+	2143	0.0	1.0	3.0
chr	+	2144	0.0	1.0	1.0
chr	+	2145	0.0	1.0	0.0
chr	+	2148	2.0	1.0	0.0
chr	+	2151	1.0	1.0	0.0
chr	+	2155	0.0	0.0	1.0
chr	+	2157	0.0	1.0	0.0
chr	+	2159	0.0	0.0	1.0
chr	+	2160	1.0	0.0	0.0
chr	+	2161	1.0	0.0	1.0
chr	+	2164	0.0	0.0	1.0
chr	+	2169	1.0	0.0	0.0
chr	+	2170	2.0	0.0	1.0
chr	+	2172	1.0	0.0	0.0
chr	+	2173	0.0	0.0	2.0
chr	+	2175	0.0	0.0	1.0
chr	+	2177	0.0	0.0	1.0
chr	+	2178	2.0	0.0	0.0
chr	+	2179	1.0	0.0	0.0
chr	+	2180	0.0	2.0	0.0
chr	+	2181	1.0	1.0	1.0
chr	+	2183	1.0	3.0	0.0
chr	+	2185	0.0	0.0	1.0
chr	+	2191	0.0	0.0	1.0
chr	+	2197	1.0	0.0	0.0
chr	+	2199	0.0	2.0	0.0
chr	+	2200	1.0	0.0	1.0
chr	+	2206	0.0	1.0	0.0
chr	+	2207	1.0	0.0	1.0
chr	+	2209	1.0	0.0	0.0
chr	+	2215	0.0	0.0	1.0
chr	+	2216	1.0	0.0	0.0
chr	+	2217	1.0	0.0	0.0
chr	+	2220	1.0	0.0	0.0
chr	+	2221	2.0	0.0	0.0
chr	+	2222	0.0	1.0	0.0
chr	+	2225	0.0	0.0	1.0
chr	+	2226	0.0	1.0	2.0
chr	+	2228	1.0	1.0	0.0
chr	+	2229	1.0	2.0	0.0
chr	+	2230	0.0	0.0	1.0
chr	+	2239	1.0	0.0	0.0
chr	+	2241	0.0	1.0	0.0
chr	+	2242	0.0	0.0	1.0
chr	+	2243	0.0	1.0	0.0
chr	+	2244	0.0	1.0	0.0
chr	+	2246	1.0	0.0	1.0
chr	+	2247	1.0	0.0	0.0
chr	+	2248	0.0	1.0	1.0
chr	+	2249	0.0	1.0	0.0
chr	+	2251	0.0	0.0	1.0
chr	+	2252	1.0	0.0	0.0
chr	+	2253	1.0	0.0	0.0
chr	+	2255	1.0	0.0	1.0
chr	+	2257	0.0	0.0	1.0
chr	+	2259	0.0	0.0	1.0
chr	+	2260	0.0	2.0	1.0
chr	+	2262	2.0	2.0	0.0
chr	+	2263	2.0	1.0	0.0
chr	+	2264	1.0	0.0	0.0
chr	+	2266	0.0	1.0	1.0
chr	+	2269	1.0	0.0	1.0
chr	+	2272	1.0	0.0	0.0
chr	+	2273	1.0	0.0	0.0
chr	+	2274	0.0	1.0	1.0
chr	+	2276	2.0	0.0	2.0
chr	+	2278	1.0	1.0	0.0
chr	+	2280	0.0	0.0	2.0
chr	+	2281	1.0	1.0	0.0
chr	+	2283	1.0	0.0	1.0
chr	+	2287	1.0	0.0	1.0
chr	+	2288	1.0	0.0	1.0
chr	+	2289	0.0	0.0	1.0
chr	+	2290	0.0	1.0	0.0
chr	+	2294	2.0	0.0	0.0
chr	+	2296	0.0	1.0	0.0
chr	+	2301	1.0	0.0	2.0
chr	+	2303	1.0	0.0	1.0
chr	+	2307	1.0	0.0	0.0
chr	+	2310	1.0	0.0	0.0
chr	+	2312	0.0	1.0	0.0
chr	+	2313	0.0	0.0	1.0
chr	+	2314	0.0	0.0	1.0
chr	+	2318	0.0	1.0	0.0
chr	+	2319	1.0	0.0	0.0
chr	+	2321	0.0	0.0	1.0
chr	+	2323	2.0	0.0	0.0
chr	+	2324	1.0	0.0	0.0
chr	+	2328	0.0	2.0	2.0
chr	+	2329	1.0	0.0	0.0
chr	+	2330	1.0	0.0	0.0
chr	+	2331	0.0	2.0	1.0
chr	+	2334	2.0	0.0	0.0
chr	+	2335	1.0	0.0	0.0
chr	+	2342	0.0	1.0	0.0
chr	+	2343	0.0	0.0	1.0
chr	+	2345	1.0	0.0	0.0
chr	+	2346	0.0	1.0	1.0
chr	+	2351	1.0	0.0	0.0
chr	+	2352	0.0	2.0	0.0
chr	+	2353	0.0	1.0	0.0
chr	+	2354	0.0	0.0	1.0
chr	+	2355	1.0	0.0	0.0
chr	+	2356	1.0	0.0	0.0
chr	+	2357	0.0	2.0	1.0
chr	+	2358	2.0	0.0	0.0
chr	+	2360	0.0	0.0	1.0
chr	+	2361	0.0	0.0	1.0
chr	+	2362	0.0	1.0	0.0
chr	+	2363	0.0	0.0	1.0
chr	+	2365	1.0	0.0	0.0
chr	+	2366	3.0	0.0	0.0
chr	+	2368	1.0	0.0	0.0
chr	+	2369	0.0	0.0	1.0
chr	+	2370	1.0	0.0	0.0
chr	+	2371	0.0	0.0	2.0
chr	+	2376	1.0	0.0	0.0
chr	+	2380	1.0	0.0	0.0
chr	+	2381	1.0	0.0	0.0
chr	+	2382	1.0	0.0	1.0
chr	+	2386	0.0	0.0	1.0
chr	+	2387	0.0	1.0	0.0
chr	+	2388	0.0	1.0	0.0
chr	+	2390	1.0	1.0	0.0
chr	+	2391	0.0	1.0	1.0
chr	+	2392	1.0	0.0	0.0
chr	+	2394	1.0	0.0	0.0
chr	+	2398	2.0	0.0	0.0
chr	+	2399	0.0	0.0	1.0
chr	+	2400	1.0	0.0	0.0
chr	+	2402	0.0	1.0	0.0
chr	+	2403	0.0	0.0	1.0
chr	+	2404	1.0	0.0	0.0
chr	+	2405	0.0	1.0	0.0
chr	+	2407	1.0	0.0	0.0
chr	+	2411	2.0	1.0	0.0
chr	+	2412	0.0	1.0	1.0
chr	+	2416	0.0	1.0	0.0
chr	+	2417	0.0	0.0	1.0
chr	+	2418	0.0	1.0	0.0
chr	+	2421	1.0	1.0	0.0
chr	+	2422	0.0	0.0	1.0
chr	+	2423	1.0	1.0	0.0
chr	+	2427	1.0	0.0	0.0
chr	+	2428	0.0	0.0	1.0
chr	+	2430	1.0	0.0	0.0
chr	+	2431	0.0	0.0	1.0
chr	+	2432	0.0	0.0	1.0
chr	+	2434	0.0	1.0	0.0
chr	+	2438	0.0	0.0	2.0
chr	+	2440	0.0	1.0	0.0
chr	+	2444	1.0	0.0	0.0
chr	+	2445	0.0	1.0	1.0
chr	+	2455	1.0	0.0	0.0
chr	+	2458	1.0	0.0	0.0
chr	+	2461	0.0	0.0	1.0
chr	+	2463	0.0	0.0	1.0
chr	+	2465	1.0	0.0	0.0
chr	+	2466	0.0	0.0	1.0
chr	+	2469	1.0	1.0	0.0
chr	+	2470	0.0	0.0	1.0
chr	+	2473	0.0	0.0	1.0
chr	+	2478	1.0	0.0	0.0
chr	+	2479	2.0	1.0	0.0
chr	+	2482	1.0	0.0	0.0
chr	+	2483	1.0	0.0	0.0
chr	+	2487	2.0	0.0	0.0
chr	+	2491	1.0	1.0	1.0
chr	+	2492	0.0	0.0	1.0
chr	+	2493	0.0	0.0	1.0
chr	+	2496	0.0	1.0	0.0
chr	+	2497	1.0	0.0	0.0
chr	+	2498	1.0	0.0	0.0
chr	+	2499	0.0	0.0	1.0
chr	+	2501	0.0	1.0	0.0
chr	+	2504	0.0	0.0	1.0
chr	+	2505	0.0	0.0	1.0
chr	+	2507	1.0	0.0	0.0
chr	+	2508	0.0	0.0	1.0
chr	+	2509	0.0	0.0	1.0
chr	+	2510	1.0	0.0	0.0
chr	+	2515	0.0	2.0	0.0
chr	+	2517	0.0	1.0	1.0
chr	+	2518	0.0	0.0	1.0
chr	+	2520	0.0	1.0	0.0
chr	+	2521	2.0	2.0	0.0
chr	+	2524	1.0	1.0	0.0
chr	+	2525	0.0	0.0	1.0
chr	+	2533	0.0	0.0	1.0
chr	+	2534	2.0	0.0	0.0
chr	+	2536	0.0	0.0	1.0
chr	+	2545	1.0	0.0	0.0
chr	+	2549	0.0	0.0	1.0
chr	+	2550	0.0	0.0	2.0
chr	+	2551	0.0	0.0	1.0
chr	+	2554	1.0	1.0	2.0
chr	+	2555	0.0	1.0	0.0
chr	+	2557	0.0	0.0	1.0
chr	+	2558	0.0	4.0	1.0
chr	+	2559	1.0	0.0	0.0
chr	+	2560	1.0	0.0	1.0
chr	+	2561	1.0	1.0	0.0
chr	+	2569	1.0	0.0	1.0
chr	+	2570	1.0	0.0	1.0
chr	+	2571	0.0	1.0	1.0
chr	+	2573	1.0	0.0	0.0
chr	+	2575	0.0	0.0	1.0
chr	+	2578	0.0	0.0	1.0
chr	+	2579	2.0	1.0	0.0
chr	+	2580	1.0	1.0	2.0
chr	+	2581	1.0	0.0	1.0
chr	+	2583	1.0	0.0	0.0
chr	+	2586	1.0	0.0	0.0
chr	+	2587	1.0	0.0	1.0
chr	+	2589	1.0	1.0	0.0
chr	+	2590	0.0	2.0	0.0
chr	+	2591	1.0	1.0	0.0
chr	+	2592	2.0	1.0	0.0
chr	+	2595	0.0	1.0	0.0
chr	+	2598	0.0	1.0	0.0
chr	+	2603	1.0	1.0	0.0
chr	+	2607	0.0	0.0	1.0
chr	+	2608	0.0	1.0	0.0
chr	+	2609	0.0	0.0	1.0
chr	+	2610	1.0	0.0	1.0
chr	+	2611	0.0	1.0	0.0
chr	+	2612	2.0	1.0	1.0
chr	+	2613	0.0	0.0	1.0
chr	+	2617	0.0	3.0	0.0
chr	+	2619	0.0	0.0	1.0
chr	+	2620	1.0	0.0	2.0
chr	+	2625	0.0	2.0	1.0
chr	+	2626	0.0	0.0	1.0
chr	+	2630	0.0	0.0	1.0
chr	+	2631	2.0	0.0	0.0
chr	+	2632	3.0	0.0	1.0
chr	+	2633	1.0	0.0	0.0
chr	+	2634	2.0	0.0	2.0
chr	+	2636	1.0	0.0	0.0
chr	+	2640	0.0	0.0	1.0
chr	+	2641	0.0	0.0	1.0
chr	+	2642	1.0	0.0	0.0
chr	+	2644	1.0	0.0	2.0
chr	+	2645	0.0	0.0	1.0
chr	+	2646	3.0	1.0	0.0
chr	+	2647	2.0	0.0	0.0
chr	+	2648	1.0	1.0	0.0
chr	+	2651	0.0	1.0	0.0
chr	+	2652	0.0	2.0	1.0
chr	+	2653	3.0	1.0	1.0
chr	+	2654	1.0	1.0	2.0
chr	+	2655	1.0	2.0	0.0
chr	+	2659	1.0	0.0	0.0
chr	+	2661	1.0	0.0	0.0
chr	+	2662	0.0	1.0	0.0
chr	+	2663	1.0	0.0	0.0
chr	+	2667	1.0	0.0	0.0
chr	+	2668	2.0	0.0	2.0
chr	+	2669	0.0	1.0	0.0
chr	+	2676	1.0	0.0	0.0
chr	+	2678	0.0	1.0	0.0
chr	+	2680	0.0	2.0	2.0
chr	+	2681	0.0	1.0	1.0
chr	+	2683	0.0	2.0	0.0
chr	+	2685	0.0	0.0	1.0
chr	+	2686	0.0	0.0	1.0
chr	+	2687	0.0	0.0	1.0
chr	+	2688	0.0	0.0	1.0
chr	+	2689	0.0	0.0	1.0
chr	+	2690	0.0	1.0	1.0
chr	+	2691	0.0	1.0	0.0
chr	+	2693	1.0	0.0	0.0
chr	+	2696	0.0	0.0	1.0
chr	+	2697	0.0	1.0	1.0
chr	+	2698	2.0	0.0	0.0
chr	+	2703	2.0	0.0	1.0
chr	+	2704	2.0	0.0	0.0
chr	+	2705	0.0	0.0	1.0
chr	+	2706	0.0	0.0	1.0
chr	+	2708	0.0	1.0	2.0
chr	+	2709	1.0	0.0	0.0
chr	+	2710	1.0	1.0	0.0
chr	+	2711	0.0	0.0	2.0
chr	+	2712	2.0	0.0	0.0
chr	+	2716	1.0	0.0	0.0
chr	+	2717	1.0	1.0	0.0
chr	+	2719	1.0	0.0	1.0
chr	+	2720	0.0	1.0	0.0
chr	+	2721	0.0	0.0	1.0
chr	+	2725	1.0	0.0	0.0
chr	+	2727	0.0	0.0	1.0
chr	+	2728	0.0	0.0	1.0
chr	+	2730	0.0	1.0	0.0
chr	+	2731	1.0	0.0	1.0
chr	+	2732	1.0	0.0	0.0
chr	+	2733	1.0	0.0	2.0
chr	+	2736	0.0	1.0	0.0
chr	+	2739	0.0	1.0	1.0
chr	+	2741	1.0	1.0	1.0
chr	+	2742	2.0	0.0	0.0
chr	+	2744	0.0	1.0	0.0
chr	+	2745	0.0	1.0	0.0
chr	+	2746	1.0	0.0	1.0
chr	+	2748	0.0	2.0	0.0
chr	+	2749	1.0	0.0	0.0
chr	+	2750	0.0	1.0	0.0
chr	+	2752	0.0	1.0	1.0
chr	+	2758	0.0	1.0	0.0
chr	+	2759	1.0	0.0	0.0
chr	+	2761	2.0	0.0	0.0
chr	+	2765	1.0	0.0	2.0
chr	+	2766	1.0	0.0	0.0
chr	+	2770	0.0	0.0	2.0
chr	+	2771	1.0	0.0	0.0
chr	+	2772	0.0	1.0	0.0
chr	+	2776	0.0	1.0	2.0
chr	+	2777	0.0	0.0	1.0
chr	+	2778	0.0	0.0	1.0
chr	+	2779	0.0	1.0	1.0
chr	+	2780	1.0	0.0	0.0
chr	+	2781	1.0	0.0	0.0
chr	+	2782	1.0	0.0	0.0
chr	+	2783	1.0	0.0	0.0
chr	+	2786	1.0	0.0	1.0
chr	+	2787	3.0	1.0	2.0
chr	+	2789	0.0	1.0	0.0
chr	+	2791	1.0	1.0	0.0
chr	+	2792	1.0	0.0	0.0
chr	+	2795	0.0	2.0	0.0
chr	+	2796	1.0	0.0	0.0
chr	+	2798	0.0	0.0	1.0
chr	+	2801	0.0	0.0	1.0
chr	+	2802	0.0	0.0	2.0
chr	+	2803	0.0	0.0	1.0
chr	+	2805	0.0	2.0	1.0
chr	+	2806	2.0	1.0	0.0
chr	+	2807	0.0	1.0	2.0
chr	+	2808	3.0	0.0	0.0
chr	+	2809	1.0	0.0	1.0
chr	+	2810	0.0	0.0	1.0
chr	+	2811	1.0	0.0	0.0
chr	+	2812	0.0	0.0	1.0
chr	+	2813	1.0	0.0	0.0
chr	+	2814	1.0	1.0	0.0
chr	+	2815	1.0	1.0	1.0
chr	+	2816	0.0	0.0	1.0
chr	+	2818	1.0	0.0	0.0
chr	+	2824	0.0	1.0	0.0
chr	+	2825	0.0	0.0	1.0
chr	+	2829	0.0	0.0	1.0
chr	+	2834	2.0	1.0	1.0
chr	+	2835	0.0	1.0	1.0
chr	+	2836	0.0	1.0	2.0
chr	+	2837	2.0	1.0	1.0
chr	+	2838	1.0	0.0	0.0
chr	+	2839	0.0	1.0	1.0
chr	+	2841	0.0	0.0	2.0
chr	+	2842	0.0	1.0	0.0
chr	+	2843	1.0	0.0	0.0
chr	+	2846	1.0	0.0	0.0
chr	+	2855	0.0	2.0	0.0
chr	+	2856	0.0	0.0	1.0
chr	+	2857	0.0	1.0	0.0
chr	+	2859	2.0	0.0	0.0
chr	+	2863	0.0	1.0	0.0
chr	+	2868	1.0	0.0	1.0
chr	+	2872	0.0	0.0	1.0
chr	+	2874	1.0	1.0	0.0
chr	+	2875	2.0	0.0	2.0
chr	+	2876	1.0	0.0	2.0
chr	+	2878	0.0	0.0	1.0
chr	+	2882	0.0	1.0	1.0
chr	+	2885	1.0	0.0	0.0
chr	+	2892	0.0	0.0	1.0
chr	+	2899	1.0	0.0	0.0
chr	+	2900	0.0	1.0	0.0
chr	+	2902	1.0	0.0	2.0
chr	+	2903	1.0	1.0	0.0
chr	+	2907	0.0	0.0	1.0
chr	+	2908	0.0	1.0	2.0
chr	+	2910	0.0	1.0	0.0
chr	+	2911	1.0	0.0	0.0
chr	+	2913	0.0	1.0	0.0
chr	+	2914	0.0	0.0	1.0
chr	+	2916	0.0	1.0	0.0
chr	+	2918	0.0	0.0	1.0
chr	+	2920	0.0	0.0	1.0
chr	+	2923	2.0	0.0	0.0
chr	+	2924	1.0	0.0	0.0
chr	+	2928	0.0	0.0	1.0
chr	+	2933	3.0	0.0	0.0
chr	+	2934	0.0	1.0	1.0
chr	+	2937	1.0	0.0	0.0
chr	+	2938	0.0	0.0	1.0
chr	+	2940	0.0	1.0	0.0
chr	+	2943	1.0	0.0	0.0
chr	+	2944	1.0	0.0	0.0
chr	+	2950	0.0	0.0	1.0
chr	+	2953	1.0	0.0	0.0
chr	+	2955	1.0	1.0	0.0
chr	+	2956	0.0	1.0	0.0
chr	+	2959	0.0	0.0	1.0
chr	+	2960	0.0	1.0	0.0
chr	+	2962	1.0	0.0	0.0
chr	+	2963	0.0	0.0	1.0
chr	+	2965	0.0	1.0	1.0
chr	+	2967	2.0	2.0	0.0
chr	+	2970	0.0	1.0	1.0
chr	+	2976	1.0	1.0	0.0
chr	+	2977	1.0	0.0	1.0
chr	+	2978	0.0	0.0	1.0
chr	+	2979	1.0	1.0	0.0
chr	+	2980	3.0	1.0	0.0
chr	+	2981	1.0	1.0	3.0
chr	+	2982	0.0	1.0	0.0
chr	+	2983	0.0	1.0	1.0
chr	+	2986	0.0	2.0	0.0
chr	+	2987	3.0	2.0	1.0
chr	+	2988	2.0	0.0	2.0
chr	+	2989	2.0	1.0	0.0
chr	+	2990	0.0	2.0	0.0
chr	+	2991	1.0	0.0	0.0
chr	+	2993	0.0	1.0	0.0
chr	+	2995	1.0	0.0	0.0
chr	+	2996	0.0	0.0	1.0
chr	+	2998	0.0	0.0	1.0
chr	+	3000	1.0	0.0	0.0
chr	+	3001	0.0	0.0	1.0
chr	+	3002	0.0	0.0	1.0
chr	+	3005	1.0	0.0	0.0
chr	+	3006	2.0	0.0	1.0
chr	+	3009	1.0	0.0	0.0
chr	+	3014	0.0	0.0	1.0
chr	+	3015	0.0	1.0	0.0
chr	+	3017	0.0	1.0	0.0
chr	+	3019	0.0	0.0	1.0
chr	+	3020	1.0	0.0	0.0
chr	+	3021	0.0	1.0	0.0
chr	+	3022	0.0	1.0	1.0
chr	+	3027	0.0	1.0	0.0
chr	+	3032	0.0	0.0	1.0
chr	+	3034	1.0	2.0	1.0
chr	+	3035	0.0	0.0	1.0
chr	+	3037	0.0	0.0	2.0
chr	+	3038	1.0	0.0	0.0
chr	+	3039	0.0	2.0	2.0
chr	+	3040	0.0	0.0	2.0
chr	+	3043	1.0	0.0	0.0
chr	+	3047	1.0	0.0	0.0
chr	+	3049	0.0	1.0	0.0
chr	+	3050	0.0	0.0	1.0
chr	+	3051	0.0	0.0	2.0
chr	+	3055	0.0	1.0	0.0
chr	+	3057	0.0	0.0	2.0
chr	+	3059	2.0	0.0	2.0
chr	+	3060	0.0	1.0	1.0
chr	+	3061	1.0	2.0	1.0
chr	+	3062	1.0	2.0	0.0
chr	+	3064	3.0	0.0	3.0
chr	+	3066	0.0	2.0	0.0
chr	+	3067	0.0	1.0	0.0
chr	+	3068	1.0	0.0	0.0
chr	+	3069	0.0	0.0	1.0
chr	+	3073	0.0	0.0	1.0
chr	+	3076	1.0	3.0	1.0
chr	+	3077	0.0	0.0	1.0
chr	+	3081	0.0	1.0	0.0
chr	+	3082	0.0	0.0	1.0
chr	+	3087	0.0	0.0	1.0
chr	+	3089	0.0	1.0	0.0
chr	+	3092	1.0	0.0	0.0
chr	+	3094	1.0	0.0	0.0
chr	+	3095	0.0	0.0	1.0
chr	+	3096	0.0	0.0	1.0
chr	+	3097	0.0	1.0	0.0
chr	+	3098	0.0	1.0	0.0
chr	+	3100	1.0	1.0	0.0
chr	+	3102	1.0	0.0	0.0
chr	+	3103	1.0	0.0	0.0
chr	+	3104	2.0	0.0	0.0
chr	+	3105	1.0	1.0	0.0
chr	+	3106	0.0	0.0	2.0
chr	+	3108	0.0	0.0	1.0
chr	+	3109	0.0	0.0	1.0
chr	+	3110	1.0	0.0	0.0
chr	+	3111	1.0	0.0	0.0
chr	+	3115	0.0	0.0	1.0
chr	+	3116	1.0	0.0	0.0
chr	+	3118	0.0	1.0	0.0
chr	+	3120	0.0	0.0	1.0
chr	+	3123	1.0	0.0	1.0
chr	+	3124	0.0	0.0	2.0
chr	+	3126	1.0	0.0	0.0
chr	+	3127	0.0	0.0	2.0
chr	+	3129	0.0	1.0	1.0
chr	+	3130	2.0	2.0	2.0
chr	+	3132	1.0	2.0	0.0
chr	+	3133	1.0	0.0	1.0
chr	+	3134	0.0	0.0	2.0
chr	+	3135	0.0	2.0	2.0
chr	+	3136	2.0	1.0	1.0
chr	+	3137	0.0	0.0	1.0
chr	+	3138	2.0	4.0	0.0
chr	+	3139	0.0	1.0	2.0
chr	+	3142	0.0	0.0	1.0
chr	+	3143	1.0	1.0	0.0
chr	+	3145	0.0	0.0	1.0
chr	+	3146	2.0	0.0	1.0
chr	+	3147	0.0	0.0	1.0
chr	+	3153	0.0	2.0	0.0
chr	+	3155	0.0	0.0	1.0
chr	+	3156	1.0	0.0	0.0
chr	+	3157	0.0	2.0	1.0
chr	+	3158	0.0	1.0	0.0
chr	+	3159	0.0	1.0	3.0
chr	+	3160	1.0	2.0	0.0
chr	+	3161	1.0	1.0	1.0
chr	+	3162	0.0	1.0	0.0
chr	+	3163	0.0	0.0	3.0
chr	+	3164	0.0	0.0	1.0
chr	+	3165	0.0	1.0	0.0
chr	+	3166	0.0	0.0	1.0
chr	+	3168	0.0	1.0	1.0
chr	+	3169	0.0	0.0	2.0
chr	+	3171	1.0	0.0	0.0
chr	+	3172	0.0	1.0	0.0
chr	+	3173	0.0	1.0	0.0
chr	+	3174	1.0	0.0	0.0
chr	+	3175	0.0	2.0	0.0
chr	+	3176	2.0	0.0	1.0
chr	+	3180	1.0	0.0	2.0
chr	+	3181	0.0	0.0	1.0
chr	+	3183	0.0	1.0	0.0
chr	+	3186	1.0	0.0	0.0
chr	+	3187	1.0	0.0	0.0
chr	+	3188	0.0	1.0	0.0
chr	+	3189	1.0	1.0	0.0
chr	+	3192	1.0	1.0	0.0
chr	+	3193	1.0	3.0	0.0
chr	+	3195	0.0	0.0	2.0
chr	+	3196	0.0	1.0	0.0
chr	+	3199	0.0	1.0	0.0
chr	+	3200	0.0	2.0	1.0
chr	+	3202	1.0	0.0	0.0
chr	+	3205	0.0	1.0	0.0
chr	+	3209	0.0	0.0	1.0
chr	+	3211	1.0	0.0	0.0
chr	+	3213	0.0	1.0	0.0
chr	+	3215	0.0	0.0	1.0
chr	+	3216	0.0	2.0	0.0
chr	+	3217	0.0	1.0	0.0
chr	+	3220	0.0	0.0	1.0
chr	+	3221	2.0	0.0	0.0
chr	+	3223	0.0	1.0	0.0
chr	+	3224	0.0	1.0	1.0
chr	+	3225	0.0	0.0	1.0
chr	+	3226	0.0	0.0	1.0
chr	+	3227	1.0	3.0	0.0
chr	+	3228	1.0	0.0	0.0
chr	+	3233	0.0	1.0	0.0
chr	+	3237	1.0	0.0	2.0
chr	+	3239	1.0	1.0	0.0
chr	+	3242	1.0	0.0	1.0
chr	+	3244	1.0	0.0	0.0
chr	+	3245	0.0	1.0	0.0
chr	+	3246	0.0	0.0	2.0
chr	+	3248	0.0	0.0	1.0
chr	+	3252	1.0	0.0	0.0
chr	+	3255	0.0	2.0	0.0
chr	+	3256	1.0	0.0	1.0
chr	+	3257	0.0	0.0	1.0
chr	+	3260	1.0	0.0	1.0
chr	+	3261	0.0	0.0	1.0
chr	+	3262	0.0	0.0	2.0
chr	+	3264	1.0	1.0	0.0
chr	+	3265	1.0	0.0	0.0
chr	+	3266	1.0	2.0	1.0
chr	+	3268	0.0	1.0	0.0
chr	+	3269	1.0	1.0	1.0
chr	+	3270	1.0	0.0	1.0
chr	+	3271	1.0	0.0	2.0
chr	+	3272	0.0	2.0	0.0
chr	+	3273	0.0	2.0	0.0
chr	+	3274	0.0	0.0	1.0
chr	+	3277	0.0	3.0	1.0
chr	+	3278	2.0	0.0	0.0
chr	+	3279	1.0	1.0	0.0
chr	+	3280	0.0	2.0	0.0
chr	+	3284	1.0	1.0	0.0
chr	+	3285	0.0	2.0	0.0
chr	+	3286	0.0	0.0	1.0
chr	+	3287	0.0	1.0	0.0
chr	+	3288	0.0	1.0	0.0
chr	+	3289	1.0	0.0	0.0
chr	+	3291	0.0	2.0	0.0
chr	+	3292	0.0	1.0	1.0
chr	+	3293	1.0	2.0	1.0
chr	+	3295	1.0	0.0	1.0
chr	+	3297	1.0	0.0	1.0
chr	+	3298	1.0	0.0	1.0
chr	+	3299	2.0	1.0	0.0
chr	+	3301	1.0	1.0	0.0
chr	+	3302	0.0	1.0	0.0
chr	+	3303	2.0	2.0	1.0
chr	+	3304	0.0	1.0	0.0
chr	+	3305	0.0	1.0	0.0
chr	+	3308	1.0	1.0	0.0
chr	+	3310	1.0	1.0	0.0
chr	+	3313	0.0	1.0	0.0
chr	+	3315	0.0	2.0	0.0
chr	+	3317	0.0	2.0	0.0
chr	+	3330	0.0	1.0	0.0
chr	+	3331	0.0	0.0	1.0
chr	+	3336	0.0	1.0	0.0
chr	+	3337	0.0	0.0	1.0
chr	+	3339	0.0	0.0	1.0
chr	+	3340	0.0	1.0	0.0
chr	+	3342	0.0	0.0	1.0
chr	+	3343	0.0	0.0	1.0
chr	+	3346	2.0	0.0	0.0
chr	+	3347	0.0	1.0	0.0
chr	+	3348	2.0	0.0	1.0
chr	+	3352	0.0	0.0	1.0
chr	+	3356	3.0	0.0	0.0
chr	+	3358	1.0	0.0	0.0
chr	+	3359	0.0	1.0	0.0
chr	+	3361	0.0	0.0	1.0
chr	+	3362	1.0	0.0	0.0
chr	+	3364	0.0	0.0	1.0
chr	+	3367	0.0	1.0	0.0
chr	+	3368	1.0	0.0	1.0
chr	+	3369	0.0	0.0	1.0
chr	+	3373	0.0	0.0	1.0
chr	+	3375	0.0	0.0	1.0
chr	+	3376	1.0	0.0	0.0
chr	+	3381	1.0	0.0	0.0
chr	+	3383	0.0	0.0	1.0
chr	+	3384	0.0	0.0	1.0
chr	+	3385	1.0	0.0	0.0
chr	+	3392	3.0	0.0	0.0
chr	+	3394	1.0	0.0	0.0
chr	+	3395	1.0	0.0	0.0
chr	+	3397	0.0	3.0	1.0
chr	+	3401	0.0	0.0	1.0
chr	+	3402	1.0	0.0	0.0
chr	+	3403	1.0	0.0	1.0
chr	+	3404	1.0	0.0	0.0
chr	+	3406	0.0	1.0	1.0
chr	+	3409	0.0	1.0	0.0
chr	+	3410	1.0	0.0	0.0
chr	+	3414	1.0	0.0	0.0
chr	+	3415	0.0	1.0	0.0
chr	+	3416	0.0	0.0	2.0
chr	+	3417	2.0	0.0	0.0
chr	+	3418	0.0	1.0	0.0
chr	+	3419	0.0	0.0	1.0
chr	+	3421	0.0	1.0	0.0
chr	+	3426	0.0	0.0	1.0
chr	+	3428	0.0	0.0	1.0
chr	+	3429	0.0	1.0	2.0
chr	+	3430	1.0	0.0	0.0
chr	+	3431	0.0	1.0	0.0
chr	+	3432	1.0	0.0	0.0
chr	+	3434	1.0	0.0	0.0
chr	+	3436	0.0	0.0	1.0
chr	+	3437	1.0	0.0	1.0
chr	+	3442	1.0	0.0	1.0
chr	+	3445	0.0	0.0	1.0
chr	+	3446	0.0	0.0	1.0
chr	+	3447	0.0	0.0	1.0
chr	+	3448	0.0	1.0	0.0
chr	+	3449	1.0	0.0	0.0
chr	+	3452	2.0	1.0	0.0
chr	+	3454	0.0	0.0	1.0
chr	+	3457	0.0	2.0	2.0
chr	+	3458	1.0	0.0	0.0
chr	+	3462	0.0	0.0	2.0
chr	+	3463	1.0	0.0	0.0
chr	+	3464	1.0	1.0	0.0
chr	+	3466	0.0	0.0	2.0
chr	+	3471	1.0	0.0	0.0
chr	+	3472	1.0	1.0	0.0
chr	+	3475	0.0	0.0	1.0
chr	+	3477	1.0	0.0	0.0
chr	+	3478	2.0	0.0	0.0
chr	+	3480	1.0	1.0	2.0
chr	+	3481	0.0	0.0	1.0
chr	+	3482	1.0	0.0	0.0
chr	+	3483	0.0	1.0	0.0
chr	+	3484	1.0	0.0	2.0
chr	+	3485	0.0	1.0	0.0
chr	+	3486	1.0	0.0	0.0
chr	+	3489	0.0	0.0	1.0
chr	+	3491	0.0	1.0	1.0
chr	+	3492	0.0	1.0	0.0
chr	+	3494	1.0	1.0	0.0
chr	+	3496	0.0	1.0	1.0
chr	+	3497	0.0	0.0	1.0
chr	+	3499	1.0	0.0	0.0
chr	+	3500	1.0	1.0	0.0
chr	+	3503	1.0	1.0	0.0
chr	+	3504	1.0	0.0	1.0
chr	+	3505	1.0	0.0	0.0
chr	+	3506	1.0	0.0	0.0
chr	+	3507	0.0	1.0	1.0
chr	+	3508	1.0	0.0	0.0
chr	+	3509	1.0	1.0	1.0
chr	+	3510	1.0	3.0	0.0
chr	+	3512	1.0	1.0	0.0
chr	+	3515	0.0	1.0	0.0
chr	+	3517	1.0	0.0	0.0
chr	+	3519	0.0	1.0	0.0
chr	+	3520	0.0	1.0	0.0
chr	+	3521	0.0	0.0	1.0
chr	+	3523	0.0	0.0	1.0
chr	+	3529	0.0	0.0	1.0
chr	+	3534	0.0	1.0	0.0
chr	+	3539	1.0	1.0	0.0
chr	+	3544	2.0	1.0	0.0
chr	+	3547	0.0	0.0	1.0
chr	+	3550	1.0	0.0	0.0
chr	+	3553	1.0	0.0	0.0
chr	+	3554	1.0	0.0	0.0
chr	+	3555	1.0	0.0	0.0
chr	+	3556	0.0	0.0	2.0
chr	+	3558	0.0	0.0	1.0
chr	+	3559	0.0	1.0	0.0
chr	+	3567	0.0	0.0	2.0
chr	+	3568	0.0	0.0	1.0
chr	+	3570	2.0	1.0	1.0
chr	+	3572	0.0	1.0	0.0
chr	+	3576	1.0	0.0	1.0
chr	+	3577	0.0	0.0	1.0
chr	+	3581	0.0	1.0	0.0
chr	+	3585	0.0	0.0	1.0
chr	+	3586	0.0	2.0	0.0
chr	+	3588	0.0	1.0	1.0
chr	+	3590	1.0	1.0	0.0
chr	+	3594	0.0	0.0	2.0
chr	+	3595	0.0	1.0	1.0
chr	+	3596	0.0	2.0	1.0
chr	+	3598	0.0	1.0	0.0
chr	+	3599	0.0	1.0	1.0
chr	+	3600	0.0	1.0	0.0
chr	+	3601	0.0	1.0	0.0
chr	+	3602	0.0	1.0	1.0
chr	+	3603	0.0	1.0	0.0
chr	+	3605	0.0	0.0	2.0
chr	+	3607	1.0	0.0	1.0
chr	+	3613	1.0	1.0	1.0
chr	+	3614	1.0	0.0	2.0
chr	+	3615	0.0	1.0	2.0
chr	+	3618	1.0	1.0	0.0
chr	+	3623	0.0	0.0	1.0
chr	+	3625	1.0	0.0	0.0
chr	+	3628	0.0	0.0	1.0
chr	+	3630	0.0	0.0	1.0
chr	+	3631	0.0	1.0	1.0
chr	+	3632	0.0	1.0	0.0
chr	+	3633	1.0	0.0	0.0
chr	+	3635	0.0	1.0	1.0
chr	+	3638	0.0	1.0	0.0
chr	+	3640	0.0	0.0	1.0
chr	+	3641	1.0	1.0	0.0
chr	+	3642	0.0	1.0	0.0
chr	+	3643	0.0	0.0	2.0
chr	+	3644	0.0	0.0	1.0
chr	+	3646	0.0	1.0	0.0
chr	+	3648	0.0	1.0	0.0
chr	+	3650	0.0	1.0	1.0
chr	+	3652	1.0	0.0	0.0
chr	+	3653	0.0	1.0	0.0
chr	+	3654	1.0	2.0	0.0
chr	+	3655	1.0	1.0	0.0
chr	+	3657	2.0	1.0	0.0
chr	+	3658	1.0	0.0	0.0
chr	+	3659	2.0	1.0	2.0
chr	+	3660	1.0	1.0	0.0
chr	+	3661	0.0	0.0	1.0
chr	+	3662	0.0	1.0	0.0
chr	+	3663	1.0	0.0	0.0
chr	+	3664	0.0	0.0	1.0
chr	+	3666	1.0	0.0	1.0
chr	+	3667	1.0	1.0	0.0
chr	+	3668	0.0	1.0	1.0
chr	+	3669	0.0	0.0	1.0
chr	+	3671	1.0	0.0	0.0
chr	+	3672	1.0	2.0	1.0
chr	+	3673	1.0	2.0	0.0
chr	+	3674	0.0	0.0	1.0
chr	+	3676	1.0	0.0	1.0
chr	+	3677	0.0	0.0	1.0
chr	+	3680	0.0	1.0	0.0
chr	+	3681	1.0	1.0	0.0
chr	+	3683	0.0	0.0	1.0
chr	+	3684	1.0	0.0	1.0
chr	+	3686	1.0	0.0	0.0
chr	+	3687	1.0	1.0	0.0
chr	+	3688	1.0	0.0	0.0
chr	+	3690	1.0	1.0	3.0
chr	+	3691	0.0	0.0	1.0
chr	+	3694	0.0	0.0	1.0
chr	+	3697	1.0	0.0	0.0
chr	+	3700	0.0	2.0	0.0
chr	+	3702	2.0	0.0	0.0
chr	+	3704	0.0	0.0	1.0
chr	+	3705	0.0	1.0	1.0
chr	+	3706	1.0	1.0	1.0
chr	+	3707	0.0	0.0	1.0
chr	+	3711	0.0	1.0	0.0
chr	+	3716	0.0	1.0	1.0
chr	+	3718	0.0	1.0	0.0
chr	+	3719	1.0	2.0	0.0
chr	+	3720	0.0	1.0	1.0
chr	+	3721	0.0	0.0	2.0
chr	+	3722	1.0	0.0	1.0
chr	+	3723	0.0	0.0	1.0
chr	+	3726	2.0	1.0	0.0
chr	+	3727	2.0	2.0	2.0
chr	+	3728	1.0	0.0	1.0
chr	+	3729	2.0	0.0	1.0
chr	+	3730	1.0	2.0	2.0
chr	+	3731	0.0	0.0	1.0
chr	+	3733	1.0	1.0	0.0
chr	+	3734	0.0	1.0	0.0
chr	+	3735	1.0	0.0	1.0
chr	+	3736	0.0	1.0	3.0
chr	+	3738	0.0	1.0	0.0
chr	+	3739	0.0	2.0	0.0
chr	+	3740	1.0	0.0	1.0
chr	+	3741	1.0	2.0	1.0
chr	+	3742	0.0	1.0	1.0
chr	+	3743	0.0	0.0	1.0
chr	+	3745	0.0	1.0	0.0
chr	+	3746	1.0	0.0	0.0
chr	+	3747	1.0	0.0	0.0
chr	+	3748	0.0	0.0	2.0
chr	+	3749	1.0	2.0	0.0
chr	+	3750	0.0	1.0	1.0
chr	+	3752	1.0	0.0	0.0
chr	+	3753	1.0	0.0	1.0
chr	+	3755	0.0	0.0	1.0
chr	+	3756	0.0	0.0	1.0
chr	+	3757	0.0	0.0	1.0
chr	+	3758	2.0	0.0	0.0
chr	+	3759	1.0	0.0	2.0
chr	+	3760	0.0	2.0	0.0
chr	+	3761	1.0	1.0	0.0
chr	+	3762	2.0	0.0	0.0
chr	+	3763	0.0	1.0	0.0
chr	+	3764	0.0	1.0	1.0
chr	+	3766	0.0	1.0	1.0
chr	+	3768	2.0	1.0	1.0
chr	+	3769	1.0	0.0	3.0
chr	+	3772	0.0	1.0	0.0
chr	+	3773	1.0	0.0	1.0
chr	+	3774	0.0	0.0	2.0
chr	+	3775	0.0	1.0	0.0
chr	+	3777	0.0	2.0	0.0
chr	+	3778	0.0	0.0	1.0
chr	+	3781	1.0	0.0	0.0
chr	+	3782	0.0	1.0	0.0
chr	+	3783	0.0	2.0	0.0
chr	+	3784	0.0	1.0	1.0
chr	+	3787	1.0	1.0	1.0
chr	+	3789	1.0	0.0	0.0
chr	+	3790	0.0	1.0	1.0
chr	+	3791	0.0	0.0	3.0
chr	+	3793	0.0	1.0	0.0
chr	+	3795	1.0	0.0	0.0
chr	+	3796	0.0	0.0	2.0
chr	+	3797	2.0	0.0	0.0
chr	+	3799	1.0	0.0	0.0
chr	+	3801	0.0	1.0	0.0
chr	+	3802	2.0	0.0	2.0
chr	+	3803	1.0	2.0	0.0
chr	+	3804	1.0	1.0	0.0
chr	+	3805	0.0	1.0	0.0
chr	+	3808	1.0	0.0	0.0
chr	+	3809	1.0	0.0	0.0
chr	+	3810	0.0	1.0	3.0
chr	+	3811	1.0	0.0	2.0
chr	+	3812	1.0	1.0	1.0
chr	+	3813	0.0	1.0	0.0
chr	+	3814	0.0	1.0	2.0
chr	+	3821	0.0	0.0	1.0
chr	+	3822	0.0	0.0	1.0
chr	+	3823	1.0	1.0	0.0
chr	+	3825	0.0	0.0	1.0
chr	+	3827	0.0	1.0	0.0
chr	+	3828	0.0	1.0	1.0
chr	+	3833	1.0	0.0	0.0
chr	+	3836	0.0	1.0	0.0
chr	+	3844	0.0	0.0	1.0
chr	+	3845	0.0	1.0	0.0
chr	+	3846	0.0	1.0	1.0
chr	+	3847	0.0	0.0	1.0
chr	+	3848	0.0	3.0	0.0
chr	+	3849	3.0	0.0	0.0
chr	+	3850	0.0	0.0	1.0
chr	+	3851	0.0	1.0	0.0
chr	+	3853	0.0	0.0	1.0
chr	+	3856	1.0	2.0	0.0
chr	+	3857	1.0	1.0	0.0
chr	+	3858	0.0	1.0	2.0
chr	+	3859	2.0	1.0	1.0
chr	+	3860	1.0	6.0	5.0
chr	+	3861	2.0	5.0	4.0
chr	+	3862	5.0	7.0	5.0
chr	+	3863	0.0	0.0	1.0
chr	+	3865	1.0	0.0	1.0
chr	+	3868	0.0	1.0	1.0
chr	+	3869	0.0	0.0	1.0
chr	+	3870	0.0	0.0	3.0
chr	+	3871	1.0	0.0	0.0
chr	+	3873	0.0	2.0	0.0
chr	+	3875	1.0	0.0	0.0
chr	+	3876	0.0	2.0	1.0
chr	+	3877	0.0	1.0	0.0
chr	+	3878	1.0	0.0	1.0
chr	+	3879	1.0	0.0	1.0
chr	+	3880	0.0	0.0	1.0
chr	+	3884	0.0	1.0	0.0
chr	+	3885	0.0	1.0	0.0
chr	+	3886	0.0	1.0	0.0
chr	+	3888	1.0	2.0	0.0
chr	+	3889	0.0	0.0	1.0
chr	+	3890	2.0	0.0	1.0
chr	+	3892	0.0	0.0	2.0
chr	+	3893	1.0	1.0	1.0
chr	+	3894	1.0	1.0	0.0
chr	+	3896	2.0	1.0	0.0
chr	+	3897	2.0	0.0	0.0
chr	+	3898	1.0	0.0	0.0
chr	+	3899	1.0	0.0	0.0
chr	+	3900	1.0	0.0	0.0
chr	+	3901	0.0	1.0	2.0
chr	+	3903	0.0	1.0	1.0
chr	+	3905	0.0	0.0	1.0
chr	+	3906	1.0	1.0	0.0
chr	+	3911	0.0	0.0	1.0
chr	+	3912	0.0	1.0	0.0
chr	+	3913	0.0	0.0	1.0
chr	+	3916	1.0	0.0	0.0
chr	+	3917	1.0	1.0	1.0
chr	+	3918	1.0	0.0	2.0
chr	+	3920	0.0	1.0	1.0
chr	+	3921	3.0	1.0	0.0
chr	+	3922	0.0	0.0	2.0
chr	+	3923	0.0	0.0	1.0
chr	+	3924	1.0	0.0	0.0
chr	+	3925	0.0	0.0	2.0
chr	+	3926	1.0	2.0	1.0
chr	+	3927	1.0	0.0	0.0
chr	+	3928	2.0	2.0	2.0
chr	+	3929	0.0	1.0	1.0
chr	+	3931	1.0	0.0	3.0
chr	+	3932	2.0	2.0	0.0
chr	+	3933	1.0	1.0	1.0
chr	+	3934	1.0	0.0	0.0
chr	+	3935	0.0	1.0	0.0
chr	+	3937	1.0	0.0	1.0
chr	+	3938	0.0	1.0	0.0
chr	+	3940	2.0	1.0	1.0
chr	+	3941	1.0	0.0	0.0
chr	+	3943	2.0	1.0	2.0
chr	+	3944	1.0	1.0	0.0
chr	+	3945	1.0	1.0	0.0
chr	+	3946	0.0	1.0	0.0
chr	+	3947	0.0	0.0	1.0
chr	+	3949	0.0	0.0	2.0
chr	+	3951	0.0	1.0	0.0
chr	+	3953	0.0	0.0	1.0
chr	+	3954	2.0	0.0	0.0
chr	+	3955	2.0	0.0	3.0
chr	+	3956	1.0	0.0	0.0
chr	+	3957	1.0	1.0	0.0
chr	+	3959	1.0	0.0	0.0
chr	+	3961	2.0	1.0	1.0
chr	+	3962	0.0	1.0	0.0
chr	+	3963	1.0	1.0	2.0
chr	+	3965	0.0	1.0	0.0
chr	+	3968	0.0	0.0	1.0
chr	+	3969	0.0	0.0	1.0
[truncated: 998,000+ more rows]
