# Supplementary material for: TRS: a method for determining transcript termini from RNAtag-seq sequencing data
Source: Nat Commun. 2023 Nov 29;14:7843. doi: 10.1038/s41467-023-43534-2 (PMC10687069; doi:10.1038/s41467-023-43534-2)
Supplement: Supplementary file 10 — Source Data [file 41467_2023_43534_MOESM10_ESM.zip › EPEC_LB_read_starts.txt]

NC_011601	+	68	2.0	0.0	0.0
NC_011601	+	86	0.0	1.0	0.0
NC_011601	+	90	1.0	0.0	0.0
NC_011601	+	105	1.0	0.0	0.0
NC_011601	+	129	1.0	0.0	0.0
NC_011601	+	156	0.0	0.0	1.0
NC_011601	+	177	1.0	0.0	0.0
NC_011601	+	182	1.0	0.0	0.0
NC_011601	+	183	1.0	0.0	0.0
NC_011601	+	184	0.0	1.0	0.0
NC_011601	+	186	0.0	1.0	0.0
NC_011601	+	187	1.0	0.0	0.0
NC_011601	+	188	4.0	1.0	0.0
NC_011601	+	189	3.0	0.0	0.0
NC_011601	+	190	5.0	0.0	0.0
NC_011601	+	193	4.0	0.0	0.0
NC_011601	+	194	2.0	1.0	0.0
NC_011601	+	195	0.0	6.0	1.0
NC_011601	+	196	0.0	1.0	0.0
NC_011601	+	197	2.0	0.0	0.0
NC_011601	+	198	2.0	1.0	1.0
NC_011601	+	199	4.0	0.0	0.0
NC_011601	+	200	1.0	1.0	0.0
NC_011601	+	202	2.0	0.0	0.0
NC_011601	+	203	2.0	1.0	0.0
NC_011601	+	204	7.0	3.0	0.0
NC_011601	+	205	1.0	0.0	0.0
NC_011601	+	206	6.0	2.0	0.0
NC_011601	+	207	4.0	2.0	0.0
NC_011601	+	208	0.0	1.0	0.0
NC_011601	+	209	1.0	0.0	0.0
NC_011601	+	210	6.0	3.0	0.0
NC_011601	+	211	1.0	0.0	0.0
NC_011601	+	212	3.0	8.0	0.0
NC_011601	+	213	1.0	0.0	0.0
NC_011601	+	214	0.0	1.0	0.0
NC_011601	+	215	3.0	4.0	0.0
NC_011601	+	216	0.0	3.0	0.0
NC_011601	+	217	1.0	0.0	0.0
NC_011601	+	218	6.0	2.0	0.0
NC_011601	+	219	3.0	0.0	1.0
NC_011601	+	220	2.0	0.0	0.0
NC_011601	+	221	6.0	0.0	0.0
NC_011601	+	222	2.0	2.0	0.0
NC_011601	+	223	0.0	1.0	0.0
NC_011601	+	224	3.0	2.0	0.0
NC_011601	+	225	1.0	0.0	0.0
NC_011601	+	226	3.0	1.0	0.0
NC_011601	+	227	7.0	7.0	0.0
NC_011601	+	228	2.0	2.0	0.0
NC_011601	+	229	1.0	0.0	0.0
NC_011601	+	230	4.0	0.0	0.0
NC_011601	+	231	1.0	0.0	0.0
NC_011601	+	232	0.0	1.0	0.0
NC_011601	+	233	3.0	4.0	0.0
NC_011601	+	234	2.0	2.0	0.0
NC_011601	+	235	3.0	2.0	0.0
NC_011601	+	236	11.0	3.0	0.0
NC_011601	+	237	6.0	0.0	0.0
NC_011601	+	238	3.0	2.0	0.0
NC_011601	+	239	1.0	3.0	0.0
NC_011601	+	240	2.0	4.0	0.0
NC_011601	+	241	3.0	0.0	0.0
NC_011601	+	242	10.0	11.0	1.0
NC_011601	+	243	5.0	4.0	0.0
NC_011601	+	245	1.0	0.0	0.0
NC_011601	+	246	0.0	3.0	0.0
NC_011601	+	248	4.0	12.0	0.0
NC_011601	+	249	3.0	4.0	1.0
NC_011601	+	252	2.0	2.0	0.0
NC_011601	+	253	4.0	1.0	0.0
NC_011601	+	254	4.0	4.0	0.0
NC_011601	+	255	8.0	7.0	0.0
NC_011601	+	256	35.0	42.0	3.0
NC_011601	+	257	7.0	5.0	0.0
NC_011601	+	258	98.0	78.0	10.0
NC_011601	+	259	15.0	4.0	1.0
NC_011601	+	260	43.0	20.0	2.0
NC_011601	+	261	16.0	17.0	0.0
NC_011601	+	262	3.0	4.0	0.0
NC_011601	+	263	10.0	15.0	0.0
NC_011601	+	264	6.0	14.0	0.0
NC_011601	+	265	31.0	22.0	3.0
NC_011601	+	266	25.0	30.0	0.0
NC_011601	+	267	39.0	38.0	2.0
NC_011601	+	268	16.0	11.0	0.0
NC_011601	+	269	10.0	16.0	0.0
NC_011601	+	270	1.0	6.0	0.0
NC_011601	+	271	2.0	16.0	0.0
NC_011601	+	272	0.0	1.0	0.0
NC_011601	+	273	5.0	1.0	0.0
NC_011601	+	274	2.0	9.0	1.0
NC_011601	+	275	6.0	9.0	0.0
NC_011601	+	276	10.0	12.0	0.0
NC_011601	+	277	7.0	16.0	0.0
NC_011601	+	278	7.0	3.0	3.0
NC_011601	+	279	1.0	2.0	0.0
NC_011601	+	280	0.0	4.0	0.0
NC_011601	+	281	0.0	2.0	0.0
NC_011601	+	282	0.0	1.0	2.0
NC_011601	+	284	0.0	1.0	0.0
NC_011601	+	286	0.0	1.0	0.0
NC_011601	+	288	0.0	1.0	0.0
NC_011601	+	289	1.0	1.0	0.0
NC_011601	+	291	2.0	4.0	0.0
NC_011601	+	292	5.0	2.0	0.0
NC_011601	+	293	1.0	3.0	0.0
NC_011601	+	294	3.0	0.0	0.0
NC_011601	+	295	4.0	4.0	0.0
NC_011601	+	296	2.0	3.0	0.0
NC_011601	+	297	5.0	7.0	0.0
NC_011601	+	298	2.0	7.0	0.0
NC_011601	+	299	5.0	2.0	0.0
NC_011601	+	300	2.0	4.0	0.0
NC_011601	+	301	2.0	0.0	0.0
NC_011601	+	302	2.0	0.0	0.0
NC_011601	+	303	2.0	7.0	0.0
NC_011601	+	304	9.0	1.0	1.0
NC_011601	+	305	4.0	5.0	0.0
NC_011601	+	306	8.0	24.0	0.0
NC_011601	+	307	11.0	25.0	1.0
NC_011601	+	308	13.0	22.0	2.0
NC_011601	+	309	11.0	22.0	1.0
NC_011601	+	310	2.0	10.0	0.0
NC_011601	+	311	2.0	1.0	0.0
NC_011601	+	312	1.0	2.0	0.0
NC_011601	+	319	0.0	1.0	0.0
NC_011601	+	353	0.0	1.0	0.0
NC_011601	+	361	0.0	1.0	0.0
NC_011601	+	367	0.0	1.0	0.0
NC_011601	+	374	1.0	0.0	0.0
NC_011601	+	377	1.0	0.0	0.0
NC_011601	+	379	2.0	0.0	0.0
NC_011601	+	384	0.0	1.0	0.0
NC_011601	+	388	0.0	1.0	0.0
NC_011601	+	394	1.0	0.0	0.0
NC_011601	+	407	1.0	0.0	0.0
NC_011601	+	410	1.0	0.0	0.0
NC_011601	+	415	1.0	0.0	0.0
NC_011601	+	432	0.0	1.0	0.0
NC_011601	+	436	1.0	0.0	0.0
NC_011601	+	437	0.0	1.0	0.0
NC_011601	+	444	1.0	0.0	0.0
NC_011601	+	448	2.0	0.0	0.0
NC_011601	+	449	2.0	0.0	0.0
NC_011601	+	458	1.0	0.0	0.0
NC_011601	+	459	1.0	0.0	0.0
NC_011601	+	462	5.0	0.0	0.0
NC_011601	+	463	6.0	0.0	0.0
NC_011601	+	464	1.0	3.0	0.0
NC_011601	+	466	2.0	0.0	0.0
NC_011601	+	470	1.0	0.0	0.0
NC_011601	+	474	1.0	0.0	0.0
NC_011601	+	493	0.0	0.0	1.0
NC_011601	+	496	1.0	0.0	0.0
NC_011601	+	507	2.0	0.0	0.0
NC_011601	+	515	1.0	2.0	0.0
NC_011601	+	524	0.0	1.0	0.0
NC_011601	+	527	1.0	0.0	0.0
NC_011601	+	532	1.0	0.0	0.0
NC_011601	+	534	0.0	1.0	0.0
NC_011601	+	539	0.0	1.0	0.0
NC_011601	+	543	1.0	0.0	0.0
NC_011601	+	548	1.0	0.0	0.0
NC_011601	+	550	0.0	1.0	0.0
NC_011601	+	562	1.0	0.0	0.0
NC_011601	+	602	2.0	0.0	0.0
NC_011601	+	607	0.0	2.0	0.0
NC_011601	+	609	0.0	1.0	0.0
NC_011601	+	610	2.0	0.0	0.0
NC_011601	+	611	1.0	0.0	0.0
NC_011601	+	616	0.0	2.0	0.0
NC_011601	+	619	1.0	0.0	0.0
NC_011601	+	622	1.0	0.0	0.0
NC_011601	+	632	0.0	1.0	0.0
NC_011601	+	634	1.0	0.0	0.0
NC_011601	+	640	2.0	0.0	0.0
NC_011601	+	641	0.0	1.0	1.0
NC_011601	+	656	1.0	0.0	0.0
NC_011601	+	658	1.0	0.0	0.0
NC_011601	+	659	0.0	1.0	0.0
NC_011601	+	681	1.0	1.0	0.0
NC_011601	+	686	1.0	0.0	0.0
NC_011601	+	691	0.0	1.0	0.0
NC_011601	+	697	1.0	0.0	0.0
NC_011601	+	707	1.0	2.0	0.0
NC_011601	+	708	0.0	1.0	0.0
NC_011601	+	718	2.0	0.0	0.0
NC_011601	+	740	1.0	0.0	0.0
NC_011601	+	743	1.0	0.0	0.0
NC_011601	+	749	0.0	1.0	0.0
NC_011601	+	752	0.0	0.0	1.0
NC_011601	+	754	2.0	0.0	0.0
NC_011601	+	755	1.0	0.0	0.0
NC_011601	+	762	1.0	0.0	0.0
NC_011601	+	765	0.0	1.0	0.0
NC_011601	+	767	2.0	0.0	0.0
NC_011601	+	774	1.0	1.0	0.0
NC_011601	+	781	2.0	0.0	0.0
NC_011601	+	783	1.0	0.0	0.0
NC_011601	+	787	2.0	0.0	0.0
NC_011601	+	789	1.0	0.0	0.0
NC_011601	+	796	0.0	1.0	0.0
NC_011601	+	803	1.0	0.0	0.0
NC_011601	+	811	0.0	1.0	0.0
NC_011601	+	818	2.0	0.0	0.0
NC_011601	+	832	1.0	0.0	0.0
NC_011601	+	839	1.0	0.0	0.0
NC_011601	+	844	0.0	1.0	0.0
NC_011601	+	857	0.0	1.0	0.0
NC_011601	+	872	0.0	1.0	0.0
NC_011601	+	885	2.0	0.0	0.0
NC_011601	+	891	2.0	0.0	0.0
NC_011601	+	905	1.0	0.0	0.0
NC_011601	+	920	0.0	1.0	0.0
NC_011601	+	929	0.0	1.0	0.0
NC_011601	+	939	1.0	0.0	0.0
NC_011601	+	950	1.0	0.0	0.0
NC_011601	+	956	0.0	1.0	0.0
NC_011601	+	959	0.0	2.0	0.0
NC_011601	+	965	0.0	1.0	0.0
NC_011601	+	968	0.0	1.0	0.0
NC_011601	+	976	1.0	0.0	0.0
NC_011601	+	978	0.0	1.0	0.0
NC_011601	+	988	0.0	0.0	1.0
NC_011601	+	990	1.0	0.0	0.0
NC_011601	+	992	0.0	2.0	0.0
NC_011601	+	1012	1.0	0.0	0.0
NC_011601	+	1033	1.0	0.0	0.0
NC_011601	+	1057	1.0	0.0	0.0
NC_011601	+	1061	1.0	0.0	0.0
NC_011601	+	1063	0.0	1.0	0.0
NC_011601	+	1067	1.0	0.0	0.0
NC_011601	+	1081	2.0	0.0	0.0
NC_011601	+	1096	0.0	0.0	1.0
NC_011601	+	1112	1.0	0.0	0.0
NC_011601	+	1117	1.0	0.0	0.0
NC_011601	+	1136	0.0	1.0	0.0
NC_011601	+	1156	1.0	1.0	0.0
NC_011601	+	1164	0.0	2.0	0.0
NC_011601	+	1175	1.0	1.0	0.0
NC_011601	+	1176	1.0	0.0	0.0
NC_011601	+	1182	1.0	0.0	0.0
NC_011601	+	1184	0.0	1.0	0.0
NC_011601	+	1210	2.0	0.0	0.0
NC_011601	+	1223	1.0	0.0	0.0
NC_011601	+	1235	0.0	1.0	0.0
NC_011601	+	1267	1.0	0.0	0.0
NC_011601	+	1290	1.0	0.0	0.0
NC_011601	+	1322	1.0	0.0	0.0
NC_011601	+	1339	1.0	0.0	0.0
NC_011601	+	1340	1.0	0.0	0.0
NC_011601	+	1358	1.0	0.0	0.0
NC_011601	+	1378	0.0	0.0	1.0
NC_011601	+	1379	1.0	0.0	0.0
NC_011601	+	1402	1.0	0.0	0.0
NC_011601	+	1453	1.0	0.0	0.0
NC_011601	+	1461	1.0	0.0	0.0
NC_011601	+	1467	1.0	0.0	0.0
NC_011601	+	1477	1.0	0.0	0.0
NC_011601	+	1491	0.0	1.0	0.0
NC_011601	+	1507	1.0	0.0	0.0
NC_011601	+	1520	1.0	0.0	0.0
NC_011601	+	1542	1.0	0.0	0.0
NC_011601	+	1546	0.0	1.0	0.0
NC_011601	+	1552	1.0	0.0	0.0
NC_011601	+	1559	0.0	1.0	0.0
NC_011601	+	1567	1.0	0.0	0.0
NC_011601	+	1570	2.0	0.0	0.0
NC_011601	+	1576	1.0	0.0	0.0
NC_011601	+	1583	0.0	1.0	0.0
NC_011601	+	1593	1.0	0.0	0.0
NC_011601	+	1601	3.0	0.0	0.0
NC_011601	+	1604	1.0	0.0	0.0
NC_011601	+	1609	0.0	0.0	1.0
NC_011601	+	1610	1.0	0.0	0.0
NC_011601	+	1618	1.0	0.0	0.0
NC_011601	+	1622	1.0	0.0	0.0
NC_011601	+	1634	0.0	1.0	0.0
NC_011601	+	1637	1.0	0.0	0.0
NC_011601	+	1640	0.0	1.0	0.0
NC_011601	+	1644	1.0	0.0	0.0
NC_011601	+	1651	0.0	1.0	0.0
NC_011601	+	1653	0.0	1.0	0.0
NC_011601	+	1655	0.0	1.0	0.0
NC_011601	+	1657	1.0	0.0	0.0
NC_011601	+	1665	1.0	0.0	0.0
NC_011601	+	1666	1.0	0.0	0.0
NC_011601	+	1667	1.0	0.0	0.0
NC_011601	+	1669	0.0	1.0	0.0
NC_011601	+	1688	1.0	0.0	0.0
NC_011601	+	1698	1.0	0.0	0.0
NC_011601	+	1716	1.0	0.0	0.0
NC_011601	+	1721	1.0	0.0	0.0
NC_011601	+	1723	1.0	0.0	0.0
NC_011601	+	1728	0.0	0.0	1.0
NC_011601	+	1729	0.0	1.0	0.0
NC_011601	+	1730	0.0	1.0	0.0
NC_011601	+	1737	1.0	0.0	0.0
NC_011601	+	1780	1.0	0.0	0.0
NC_011601	+	1782	2.0	1.0	0.0
NC_011601	+	1797	1.0	0.0	0.0
NC_011601	+	1814	1.0	0.0	0.0
NC_011601	+	1838	1.0	0.0	0.0
NC_011601	+	1846	0.0	1.0	0.0
NC_011601	+	1850	1.0	0.0	0.0
NC_011601	+	1858	1.0	0.0	0.0
NC_011601	+	1860	2.0	0.0	0.0
NC_011601	+	1863	2.0	0.0	0.0
NC_011601	+	1910	1.0	0.0	0.0
NC_011601	+	1914	2.0	0.0	0.0
NC_011601	+	1921	1.0	0.0	0.0
NC_011601	+	1936	0.0	2.0	0.0
NC_011601	+	1939	1.0	0.0	0.0
NC_011601	+	1948	0.0	2.0	0.0
NC_011601	+	1953	1.0	0.0	0.0
NC_011601	+	1984	1.0	0.0	0.0
NC_011601	+	1989	1.0	0.0	0.0
NC_011601	+	2014	0.0	1.0	0.0
NC_011601	+	2020	1.0	0.0	0.0
NC_011601	+	2054	1.0	0.0	0.0
NC_011601	+	2071	1.0	0.0	0.0
NC_011601	+	2089	0.0	1.0	0.0
NC_011601	+	2092	1.0	2.0	0.0
NC_011601	+	2117	1.0	0.0	0.0
NC_011601	+	2119	1.0	0.0	0.0
NC_011601	+	2147	1.0	0.0	0.0
NC_011601	+	2159	1.0	0.0	0.0
NC_011601	+	2185	0.0	2.0	0.0
NC_011601	+	2192	1.0	0.0	0.0
NC_011601	+	2196	0.0	1.0	0.0
NC_011601	+	2209	0.0	1.0	0.0
NC_011601	+	2210	0.0	1.0	0.0
NC_011601	+	2263	1.0	0.0	0.0
NC_011601	+	2266	1.0	0.0	0.0
NC_011601	+	2285	1.0	0.0	0.0
NC_011601	+	2323	1.0	0.0	0.0
NC_011601	+	2350	1.0	0.0	0.0
NC_011601	+	2355	0.0	2.0	0.0
NC_011601	+	2357	1.0	0.0	0.0
NC_011601	+	2362	1.0	0.0	0.0
NC_011601	+	2364	2.0	0.0	0.0
NC_011601	+	2374	1.0	0.0	0.0
NC_011601	+	2382	1.0	1.0	0.0
NC_011601	+	2400	1.0	0.0	0.0
NC_011601	+	2420	1.0	0.0	0.0
NC_011601	+	2421	1.0	0.0	0.0
NC_011601	+	2434	1.0	0.0	0.0
NC_011601	+	2476	1.0	0.0	0.0
NC_011601	+	2501	1.0	0.0	0.0
NC_011601	+	2516	0.0	1.0	0.0
NC_011601	+	2533	0.0	1.0	0.0
NC_011601	+	2557	0.0	1.0	0.0
NC_011601	+	2563	1.0	0.0	0.0
NC_011601	+	2570	1.0	0.0	0.0
NC_011601	+	2576	2.0	0.0	0.0
NC_011601	+	2579	1.0	0.0	0.0
NC_011601	+	2585	1.0	0.0	0.0
NC_011601	+	2587	1.0	0.0	0.0
NC_011601	+	2590	0.0	1.0	0.0
NC_011601	+	2598	1.0	0.0	0.0
NC_011601	+	2628	1.0	0.0	0.0
NC_011601	+	2629	1.0	0.0	0.0
NC_011601	+	2638	1.0	0.0	0.0
NC_011601	+	2651	1.0	0.0	0.0
NC_011601	+	2653	0.0	0.0	1.0
NC_011601	+	2657	1.0	0.0	0.0
NC_011601	+	2662	1.0	0.0	0.0
NC_011601	+	2673	1.0	0.0	0.0
NC_011601	+	2677	1.0	1.0	0.0
NC_011601	+	2678	1.0	0.0	0.0
NC_011601	+	2681	0.0	1.0	0.0
NC_011601	+	2683	1.0	0.0	0.0
NC_011601	+	2684	0.0	2.0	0.0
NC_011601	+	2690	1.0	0.0	0.0
NC_011601	+	2771	1.0	1.0	0.0
NC_011601	+	2773	1.0	0.0	0.0
NC_011601	+	2774	1.0	1.0	0.0
NC_011601	+	2780	0.0	1.0	0.0
NC_011601	+	2781	1.0	0.0	0.0
NC_011601	+	2784	1.0	0.0	0.0
NC_011601	+	2785	3.0	0.0	0.0
NC_011601	+	2791	1.0	0.0	0.0
NC_011601	+	2808	0.0	1.0	0.0
NC_011601	+	2841	1.0	0.0	0.0
NC_011601	+	2867	0.0	1.0	0.0
NC_011601	+	2870	1.0	0.0	0.0
NC_011601	+	2876	1.0	0.0	0.0
NC_011601	+	2907	0.0	1.0	0.0
NC_011601	+	2908	0.0	1.0	0.0
NC_011601	+	2926	1.0	0.0	0.0
NC_011601	+	2934	1.0	0.0	0.0
NC_011601	+	2938	1.0	0.0	0.0
NC_011601	+	2941	1.0	0.0	0.0
NC_011601	+	2949	1.0	0.0	0.0
NC_011601	+	2953	1.0	0.0	0.0
NC_011601	+	2982	0.0	1.0	0.0
NC_011601	+	2987	1.0	2.0	2.0
NC_011601	+	2993	1.0	0.0	0.0
NC_011601	+	3008	2.0	0.0	0.0
NC_011601	+	3035	1.0	0.0	0.0
NC_011601	+	3045	1.0	0.0	0.0
NC_011601	+	3055	1.0	0.0	0.0
NC_011601	+	3060	1.0	0.0	0.0
NC_011601	+	3080	1.0	0.0	0.0
NC_011601	+	3084	0.0	1.0	0.0
NC_011601	+	3106	2.0	0.0	0.0
NC_011601	+	3119	1.0	0.0	0.0
NC_011601	+	3132	0.0	1.0	0.0
NC_011601	+	3134	1.0	0.0	0.0
NC_011601	+	3135	0.0	2.0	0.0
NC_011601	+	3145	0.0	1.0	0.0
NC_011601	+	3148	0.0	1.0	0.0
NC_011601	+	3150	2.0	0.0	0.0
NC_011601	+	3158	0.0	1.0	0.0
NC_011601	+	3159	1.0	0.0	0.0
NC_011601	+	3160	2.0	0.0	0.0
NC_011601	+	3161	1.0	0.0	0.0
NC_011601	+	3166	1.0	0.0	0.0
NC_011601	+	3177	1.0	0.0	0.0
NC_011601	+	3183	0.0	1.0	0.0
NC_011601	+	3188	1.0	0.0	0.0
NC_011601	+	3191	1.0	3.0	0.0
NC_011601	+	3197	1.0	0.0	0.0
NC_011601	+	3216	1.0	0.0	0.0
NC_011601	+	3231	1.0	0.0	0.0
NC_011601	+	3232	1.0	1.0	0.0
NC_011601	+	3238	0.0	1.0	0.0
NC_011601	+	3246	1.0	0.0	0.0
NC_011601	+	3253	1.0	0.0	0.0
NC_011601	+	3256	1.0	0.0	0.0
NC_011601	+	3257	1.0	0.0	0.0
NC_011601	+	3272	2.0	0.0	0.0
NC_011601	+	3276	0.0	1.0	0.0
NC_011601	+	3279	1.0	0.0	0.0
NC_011601	+	3280	1.0	0.0	0.0
NC_011601	+	3283	0.0	1.0	0.0
NC_011601	+	3290	0.0	1.0	0.0
NC_011601	+	3299	1.0	0.0	0.0
NC_011601	+	3301	1.0	0.0	0.0
NC_011601	+	3312	0.0	0.0	1.0
NC_011601	+	3322	2.0	0.0	0.0
NC_011601	+	3357	1.0	0.0	0.0
NC_011601	+	3361	1.0	0.0	0.0
NC_011601	+	3368	1.0	0.0	0.0
NC_011601	+	3401	1.0	0.0	0.0
NC_011601	+	3448	1.0	0.0	0.0
NC_011601	+	3470	2.0	0.0	0.0
NC_011601	+	3482	0.0	1.0	0.0
NC_011601	+	3483	1.0	0.0	0.0
NC_011601	+	3485	1.0	0.0	0.0
NC_011601	+	3494	1.0	0.0	0.0
NC_011601	+	3515	1.0	0.0	0.0
NC_011601	+	3526	1.0	0.0	0.0
NC_011601	+	3558	0.0	2.0	0.0
NC_011601	+	3568	1.0	0.0	0.0
NC_011601	+	3570	2.0	1.0	0.0
NC_011601	+	3572	2.0	0.0	0.0
NC_011601	+	3573	1.0	0.0	0.0
NC_011601	+	3575	1.0	0.0	0.0
NC_011601	+	3576	2.0	0.0	0.0
NC_011601	+	3593	2.0	0.0	0.0
NC_011601	+	3594	1.0	0.0	0.0
NC_011601	+	3595	1.0	0.0	0.0
NC_011601	+	3596	2.0	0.0	0.0
NC_011601	+	3612	0.0	1.0	0.0
NC_011601	+	3614	1.0	0.0	0.0
NC_011601	+	3631	2.0	0.0	0.0
NC_011601	+	3633	2.0	0.0	0.0
NC_011601	+	3638	2.0	0.0	0.0
NC_011601	+	3639	2.0	0.0	0.0
NC_011601	+	3645	2.0	0.0	0.0
NC_011601	+	3649	0.0	1.0	0.0
NC_011601	+	3656	1.0	0.0	0.0
NC_011601	+	3657	2.0	0.0	0.0
NC_011601	+	3664	0.0	1.0	0.0
NC_011601	+	3666	0.0	1.0	0.0
NC_011601	+	3668	1.0	0.0	0.0
NC_011601	+	3685	1.0	0.0	0.0
NC_011601	+	3695	1.0	0.0	0.0
NC_011601	+	3697	1.0	0.0	0.0
NC_011601	+	3707	1.0	0.0	0.0
NC_011601	+	3715	2.0	0.0	0.0
NC_011601	+	3717	2.0	0.0	0.0
NC_011601	+	3718	0.0	0.0	1.0
NC_011601	+	3719	2.0	0.0	0.0
NC_011601	+	3722	1.0	0.0	0.0
NC_011601	+	3729	0.0	2.0	0.0
NC_011601	+	3734	1.0	0.0	0.0
NC_011601	+	3739	3.0	0.0	0.0
NC_011601	+	3744	0.0	1.0	0.0
NC_011601	+	3754	1.0	0.0	0.0
NC_011601	+	3756	1.0	0.0	0.0
NC_011601	+	3762	1.0	0.0	0.0
NC_011601	+	3765	2.0	0.0	0.0
NC_011601	+	3768	1.0	0.0	0.0
NC_011601	+	3771	2.0	0.0	0.0
NC_011601	+	3783	1.0	0.0	0.0
NC_011601	+	3785	1.0	0.0	0.0
NC_011601	+	3795	3.0	0.0	0.0
NC_011601	+	3796	2.0	0.0	0.0
NC_011601	+	3802	1.0	0.0	0.0
NC_011601	+	3807	1.0	0.0	0.0
NC_011601	+	3811	1.0	0.0	0.0
NC_011601	+	3819	2.0	0.0	0.0
NC_011601	+	3844	1.0	0.0	0.0
NC_011601	+	3855	3.0	0.0	0.0
NC_011601	+	3859	0.0	1.0	0.0
NC_011601	+	3861	1.0	0.0	0.0
NC_011601	+	3870	0.0	0.0	1.0
NC_011601	+	3883	1.0	0.0	0.0
NC_011601	+	3894	1.0	0.0	0.0
NC_011601	+	3930	1.0	0.0	0.0
NC_011601	+	3931	1.0	0.0	0.0
NC_011601	+	3937	1.0	0.0	0.0
NC_011601	+	3943	1.0	0.0	0.0
NC_011601	+	3955	0.0	0.0	1.0
NC_011601	+	3961	1.0	0.0	0.0
NC_011601	+	3963	2.0	0.0	0.0
NC_011601	+	3965	0.0	1.0	0.0
NC_011601	+	3983	1.0	0.0	0.0
NC_011601	+	3990	1.0	0.0	0.0
NC_011601	+	3992	2.0	0.0	0.0
NC_011601	+	3994	1.0	0.0	0.0
NC_011601	+	3996	0.0	0.0	1.0
NC_011601	+	4014	1.0	0.0	0.0
NC_011601	+	4031	0.0	1.0	0.0
NC_011601	+	4033	1.0	0.0	0.0
NC_011601	+	4037	1.0	0.0	0.0
NC_011601	+	4058	1.0	0.0	0.0
NC_011601	+	4066	1.0	0.0	0.0
NC_011601	+	4068	2.0	0.0	0.0
NC_011601	+	4093	1.0	0.0	0.0
NC_011601	+	4140	1.0	0.0	0.0
NC_011601	+	4141	1.0	0.0	0.0
NC_011601	+	4145	1.0	0.0	0.0
NC_011601	+	4155	0.0	1.0	0.0
NC_011601	+	4178	1.0	0.0	0.0
NC_011601	+	4180	1.0	0.0	0.0
NC_011601	+	4187	1.0	0.0	0.0
NC_011601	+	4195	1.0	0.0	0.0
NC_011601	+	4267	1.0	0.0	0.0
NC_011601	+	4287	1.0	0.0	0.0
NC_011601	+	4291	1.0	0.0	0.0
NC_011601	+	4312	1.0	0.0	0.0
NC_011601	+	4336	0.0	1.0	1.0
NC_011601	+	4373	1.0	0.0	0.0
NC_011601	+	4380	1.0	1.0	0.0
NC_011601	+	4409	0.0	0.0	1.0
NC_011601	+	4413	1.0	0.0	0.0
NC_011601	+	4429	2.0	0.0	0.0
NC_011601	+	4432	0.0	1.0	0.0
NC_011601	+	4435	1.0	0.0	0.0
NC_011601	+	4438	1.0	0.0	0.0
NC_011601	+	4455	0.0	2.0	0.0
NC_011601	+	4461	1.0	0.0	0.0
NC_011601	+	4478	1.0	0.0	0.0
NC_011601	+	4508	1.0	0.0	0.0
NC_011601	+	4516	0.0	1.0	0.0
NC_011601	+	4533	1.0	0.0	0.0
NC_011601	+	4598	1.0	0.0	1.0
NC_011601	+	4610	0.0	2.0	0.0
NC_011601	+	4613	0.0	1.0	0.0
NC_011601	+	4615	2.0	0.0	0.0
NC_011601	+	4621	1.0	0.0	0.0
NC_011601	+	4622	1.0	0.0	0.0
NC_011601	+	4623	1.0	0.0	0.0
NC_011601	+	4624	1.0	2.0	0.0
NC_011601	+	4629	1.0	0.0	0.0
NC_011601	+	4636	1.0	0.0	0.0
NC_011601	+	4640	1.0	0.0	0.0
NC_011601	+	4642	1.0	0.0	0.0
NC_011601	+	4644	0.0	1.0	0.0
NC_011601	+	4648	0.0	1.0	0.0
NC_011601	+	4654	2.0	0.0	0.0
NC_011601	+	4670	0.0	1.0	0.0
NC_011601	+	4677	1.0	0.0	0.0
NC_011601	+	4683	1.0	0.0	0.0
NC_011601	+	4697	1.0	0.0	0.0
NC_011601	+	4721	1.0	0.0	0.0
NC_011601	+	4730	1.0	0.0	0.0
NC_011601	+	4732	1.0	0.0	0.0
NC_011601	+	4733	0.0	0.0	1.0
NC_011601	+	4751	1.0	0.0	0.0
NC_011601	+	4762	1.0	0.0	0.0
NC_011601	+	4768	1.0	0.0	0.0
NC_011601	+	4787	0.0	1.0	0.0
NC_011601	+	4790	1.0	0.0	0.0
NC_011601	+	4791	0.0	1.0	0.0
NC_011601	+	4796	1.0	0.0	0.0
NC_011601	+	4797	0.0	1.0	0.0
NC_011601	+	4799	2.0	0.0	0.0
NC_011601	+	4808	0.0	1.0	0.0
NC_011601	+	4833	1.0	0.0	0.0
NC_011601	+	4841	0.0	1.0	0.0
NC_011601	+	4848	1.0	0.0	0.0
NC_011601	+	4871	0.0	1.0	0.0
NC_011601	+	4879	0.0	1.0	0.0
NC_011601	+	4881	1.0	0.0	0.0
NC_011601	+	4882	0.0	1.0	0.0
NC_011601	+	4887	1.0	0.0	0.0
NC_011601	+	4905	3.0	0.0	0.0
NC_011601	+	4909	1.0	0.0	0.0
NC_011601	+	4914	1.0	0.0	0.0
NC_011601	+	4928	1.0	0.0	0.0
NC_011601	+	4930	0.0	1.0	0.0
NC_011601	+	4947	1.0	0.0	0.0
NC_011601	+	4958	2.0	0.0	0.0
NC_011601	+	4960	1.0	0.0	0.0
NC_011601	+	4969	0.0	1.0	0.0
NC_011601	+	4977	0.0	2.0	0.0
NC_011601	+	4985	1.0	0.0	0.0
NC_011601	+	4999	0.0	1.0	0.0
NC_011601	+	5009	0.0	1.0	0.0
NC_011601	+	5011	1.0	2.0	0.0
NC_011601	+	5014	1.0	0.0	0.0
NC_011601	+	5020	0.0	1.0	0.0
NC_011601	+	5029	1.0	0.0	0.0
NC_011601	+	5034	1.0	0.0	0.0
NC_011601	+	5041	1.0	0.0	0.0
NC_011601	+	5074	1.0	0.0	0.0
NC_011601	+	5075	1.0	1.0	0.0
NC_011601	+	5076	4.0	0.0	0.0
NC_011601	+	5077	1.0	1.0	0.0
NC_011601	+	5329	1.0	1.0	0.0
NC_011601	+	5370	0.0	1.0	0.0
NC_011601	+	5373	0.0	1.0	0.0
NC_011601	+	5388	1.0	1.0	0.0
NC_011601	+	5398	0.0	1.0	0.0
NC_011601	+	5411	1.0	0.0	0.0
NC_011601	+	5418	0.0	1.0	0.0
NC_011601	+	5422	1.0	0.0	0.0
NC_011601	+	5444	1.0	0.0	0.0
NC_011601	+	5448	0.0	1.0	0.0
NC_011601	+	5469	1.0	0.0	0.0
NC_011601	+	5472	1.0	1.0	0.0
NC_011601	+	5474	0.0	1.0	0.0
NC_011601	+	5478	0.0	1.0	0.0
NC_011601	+	5484	1.0	0.0	0.0
NC_011601	+	5542	1.0	0.0	0.0
NC_011601	+	5560	2.0	0.0	0.0
NC_011601	+	5561	0.0	1.0	0.0
NC_011601	+	5562	1.0	0.0	0.0
NC_011601	+	5564	1.0	0.0	0.0
NC_011601	+	5566	1.0	0.0	0.0
NC_011601	+	5568	1.0	0.0	0.0
NC_011601	+	5570	0.0	3.0	0.0
NC_011601	+	5576	1.0	0.0	0.0
NC_011601	+	5578	1.0	0.0	0.0
NC_011601	+	5616	0.0	1.0	0.0
NC_011601	+	5689	1.0	0.0	0.0
NC_011601	+	5696	1.0	0.0	0.0
NC_011601	+	5804	1.0	0.0	0.0
NC_011601	+	6108	2.0	0.0	0.0
NC_011601	+	6148	1.0	0.0	0.0
NC_011601	+	6464	0.0	1.0	0.0
NC_011601	+	6472	0.0	1.0	0.0
NC_011601	+	6701	1.0	0.0	0.0
NC_011601	+	6832	1.0	0.0	0.0
NC_011601	+	6893	1.0	0.0	0.0
NC_011601	+	6991	1.0	0.0	0.0
NC_011601	+	6996	1.0	0.0	0.0
NC_011601	+	7006	1.0	0.0	0.0
NC_011601	+	7009	1.0	0.0	0.0
NC_011601	+	7043	1.0	0.0	0.0
NC_011601	+	7057	0.0	1.0	0.0
NC_011601	+	7172	1.0	0.0	0.0
NC_011601	+	7639	2.0	0.0	0.0
NC_011601	+	7640	0.0	1.0	0.0
NC_011601	+	7681	2.0	0.0	0.0
NC_011601	+	7837	0.0	1.0	0.0
NC_011601	+	7867	0.0	0.0	1.0
NC_011601	+	7870	1.0	0.0	0.0
NC_011601	+	7885	1.0	0.0	0.0
NC_011601	+	8066	0.0	1.0	0.0
NC_011601	+	8069	1.0	0.0	0.0
NC_011601	+	8127	1.0	0.0	0.0
NC_011601	+	8133	1.0	0.0	0.0
NC_011601	+	8134	1.0	0.0	0.0
NC_011601	+	8135	1.0	0.0	0.0
NC_011601	+	8138	0.0	1.0	0.0
NC_011601	+	8140	1.0	0.0	0.0
NC_011601	+	8142	1.0	0.0	0.0
NC_011601	+	8145	5.0	0.0	0.0
NC_011601	+	8146	0.0	1.0	0.0
NC_011601	+	8147	1.0	0.0	0.0
NC_011601	+	8149	1.0	0.0	0.0
NC_011601	+	8150	0.0	2.0	0.0
NC_011601	+	8151	1.0	0.0	0.0
NC_011601	+	8152	1.0	0.0	0.0
NC_011601	+	8153	2.0	0.0	0.0
NC_011601	+	8155	2.0	0.0	0.0
NC_011601	+	8156	1.0	0.0	0.0
NC_011601	+	8164	1.0	0.0	0.0
NC_011601	+	8165	2.0	0.0	0.0
NC_011601	+	8166	1.0	0.0	0.0
NC_011601	+	8167	1.0	1.0	0.0
NC_011601	+	8168	3.0	1.0	2.0
NC_011601	+	8169	1.0	1.0	0.0
NC_011601	+	8170	2.0	0.0	0.0
NC_011601	+	8171	3.0	1.0	0.0
NC_011601	+	8173	1.0	0.0	0.0
NC_011601	+	8174	1.0	0.0	0.0
NC_011601	+	8177	2.0	2.0	1.0
NC_011601	+	8178	1.0	0.0	0.0
NC_011601	+	8180	1.0	0.0	0.0
NC_011601	+	8183	2.0	1.0	0.0
NC_011601	+	8184	1.0	0.0	0.0
NC_011601	+	8186	0.0	1.0	0.0
NC_011601	+	8187	1.0	0.0	0.0
NC_011601	+	8190	1.0	0.0	0.0
NC_011601	+	8192	1.0	0.0	0.0
NC_011601	+	8196	2.0	0.0	0.0
NC_011601	+	8197	1.0	0.0	0.0
NC_011601	+	8198	2.0	1.0	0.0
NC_011601	+	8200	0.0	3.0	0.0
NC_011601	+	8201	4.0	1.0	0.0
NC_011601	+	8202	1.0	0.0	0.0
NC_011601	+	8203	3.0	0.0	0.0
NC_011601	+	8206	3.0	0.0	0.0
NC_011601	+	8207	3.0	1.0	0.0
NC_011601	+	8208	1.0	0.0	1.0
NC_011601	+	8210	1.0	2.0	0.0
NC_011601	+	8211	1.0	0.0	0.0
NC_011601	+	8212	5.0	1.0	0.0
NC_011601	+	8214	2.0	1.0	0.0
NC_011601	+	8215	1.0	1.0	0.0
NC_011601	+	8217	1.0	0.0	0.0
NC_011601	+	8218	1.0	0.0	0.0
NC_011601	+	8219	3.0	0.0	0.0
NC_011601	+	8221	3.0	0.0	0.0
NC_011601	+	8223	1.0	0.0	0.0
NC_011601	+	8225	1.0	0.0	0.0
NC_011601	+	8226	1.0	2.0	0.0
NC_011601	+	8230	1.0	0.0	0.0
NC_011601	+	8231	9.0	1.0	0.0
NC_011601	+	8232	3.0	2.0	0.0
NC_011601	+	8233	1.0	0.0	0.0
NC_011601	+	8234	2.0	2.0	0.0
NC_011601	+	8235	2.0	2.0	0.0
NC_011601	+	8236	0.0	1.0	0.0
NC_011601	+	8237	1.0	1.0	0.0
NC_011601	+	8238	2.0	2.0	0.0
NC_011601	+	8239	1.0	2.0	0.0
NC_011601	+	8240	1.0	1.0	0.0
NC_011601	+	8241	2.0	0.0	0.0
NC_011601	+	8243	5.0	0.0	0.0
NC_011601	+	8244	1.0	1.0	0.0
NC_011601	+	8245	1.0	1.0	0.0
NC_011601	+	8246	1.0	0.0	0.0
NC_011601	+	8247	4.0	1.0	0.0
NC_011601	+	8249	0.0	2.0	0.0
NC_011601	+	8251	1.0	0.0	0.0
NC_011601	+	8253	1.0	0.0	0.0
NC_011601	+	8254	0.0	2.0	0.0
NC_011601	+	8255	3.0	0.0	0.0
NC_011601	+	8256	3.0	5.0	0.0
NC_011601	+	8257	1.0	1.0	0.0
NC_011601	+	8258	1.0	1.0	0.0
NC_011601	+	8259	6.0	1.0	0.0
NC_011601	+	8260	0.0	1.0	2.0
NC_011601	+	8261	2.0	1.0	0.0
NC_011601	+	8264	4.0	0.0	0.0
NC_011601	+	8266	1.0	0.0	0.0
NC_011601	+	8267	1.0	0.0	0.0
NC_011601	+	8268	1.0	0.0	0.0
NC_011601	+	8269	3.0	0.0	0.0
NC_011601	+	8271	0.0	2.0	0.0
NC_011601	+	8273	1.0	0.0	0.0
NC_011601	+	8274	1.0	1.0	0.0
NC_011601	+	8275	4.0	2.0	0.0
NC_011601	+	8276	3.0	0.0	0.0
NC_011601	+	8277	2.0	2.0	0.0
NC_011601	+	8278	2.0	1.0	0.0
NC_011601	+	8280	3.0	0.0	0.0
NC_011601	+	8281	3.0	0.0	0.0
NC_011601	+	8284	2.0	2.0	0.0
NC_011601	+	8285	2.0	0.0	0.0
NC_011601	+	8287	1.0	2.0	0.0
NC_011601	+	8288	1.0	0.0	1.0
NC_011601	+	8290	1.0	0.0	0.0
NC_011601	+	8291	1.0	0.0	0.0
NC_011601	+	8292	0.0	1.0	0.0
NC_011601	+	8293	0.0	1.0	0.0
NC_011601	+	8294	1.0	0.0	1.0
NC_011601	+	8295	1.0	0.0	0.0
NC_011601	+	8297	2.0	0.0	0.0
NC_011601	+	8298	3.0	0.0	0.0
NC_011601	+	8299	1.0	1.0	0.0
NC_011601	+	8300	0.0	1.0	0.0
NC_011601	+	8304	2.0	1.0	0.0
NC_011601	+	8309	2.0	0.0	0.0
NC_011601	+	8311	1.0	0.0	0.0
NC_011601	+	8313	1.0	0.0	0.0
NC_011601	+	8314	2.0	0.0	0.0
NC_011601	+	8317	3.0	2.0	0.0
NC_011601	+	8318	2.0	1.0	0.0
NC_011601	+	8321	1.0	0.0	0.0
NC_011601	+	8322	5.0	0.0	0.0
NC_011601	+	8323	1.0	0.0	0.0
NC_011601	+	8324	2.0	0.0	0.0
NC_011601	+	8325	0.0	1.0	1.0
NC_011601	+	8327	2.0	0.0	0.0
NC_011601	+	8328	0.0	1.0	0.0
NC_011601	+	8329	6.0	3.0	0.0
NC_011601	+	8331	1.0	2.0	0.0
NC_011601	+	8332	1.0	0.0	0.0
NC_011601	+	8333	3.0	0.0	0.0
NC_011601	+	8335	0.0	2.0	0.0
NC_011601	+	8336	0.0	1.0	0.0
NC_011601	+	8338	1.0	0.0	0.0
NC_011601	+	8339	0.0	1.0	0.0
NC_011601	+	8340	1.0	2.0	0.0
NC_011601	+	8341	0.0	0.0	1.0
NC_011601	+	8342	0.0	1.0	0.0
NC_011601	+	8343	1.0	0.0	0.0
NC_011601	+	8347	1.0	0.0	0.0
NC_011601	+	8348	0.0	1.0	0.0
NC_011601	+	8351	1.0	0.0	0.0
NC_011601	+	8352	1.0	0.0	0.0
NC_011601	+	8354	5.0	1.0	0.0
NC_011601	+	8355	3.0	2.0	0.0
NC_011601	+	8356	1.0	0.0	0.0
NC_011601	+	8357	8.0	2.0	0.0
NC_011601	+	8358	4.0	0.0	0.0
NC_011601	+	8359	1.0	2.0	0.0
NC_011601	+	8360	2.0	2.0	0.0
NC_011601	+	8361	3.0	0.0	0.0
NC_011601	+	8362	4.0	0.0	0.0
NC_011601	+	8363	3.0	0.0	0.0
NC_011601	+	8364	1.0	0.0	0.0
NC_011601	+	8366	1.0	1.0	0.0
NC_011601	+	8367	1.0	1.0	0.0
NC_011601	+	8368	1.0	1.0	1.0
NC_011601	+	8369	6.0	3.0	0.0
NC_011601	+	8370	9.0	1.0	0.0
NC_011601	+	8371	4.0	4.0	0.0
NC_011601	+	8372	7.0	6.0	0.0
NC_011601	+	8373	1.0	1.0	1.0
NC_011601	+	8374	2.0	1.0	0.0
NC_011601	+	8375	1.0	3.0	0.0
NC_011601	+	8376	2.0	0.0	0.0
NC_011601	+	8378	2.0	2.0	0.0
NC_011601	+	8379	2.0	1.0	0.0
NC_011601	+	8380	4.0	0.0	0.0
NC_011601	+	8381	1.0	0.0	1.0
NC_011601	+	8384	2.0	0.0	0.0
NC_011601	+	8385	3.0	0.0	0.0
NC_011601	+	8386	5.0	4.0	1.0
NC_011601	+	8388	5.0	0.0	0.0
NC_011601	+	8389	4.0	2.0	0.0
NC_011601	+	8390	2.0	0.0	0.0
NC_011601	+	8391	1.0	0.0	0.0
NC_011601	+	8392	4.0	4.0	0.0
NC_011601	+	8393	2.0	0.0	0.0
NC_011601	+	8394	0.0	2.0	0.0
NC_011601	+	8395	5.0	1.0	0.0
NC_011601	+	8396	1.0	0.0	0.0
NC_011601	+	8397	1.0	2.0	0.0
NC_011601	+	8399	0.0	1.0	0.0
NC_011601	+	8401	3.0	0.0	0.0
NC_011601	+	8402	4.0	3.0	0.0
NC_011601	+	8403	1.0	1.0	0.0
NC_011601	+	8406	1.0	0.0	0.0
NC_011601	+	8407	0.0	3.0	0.0
NC_011601	+	8408	2.0	0.0	0.0
NC_011601	+	8409	2.0	2.0	0.0
NC_011601	+	8410	4.0	1.0	0.0
NC_011601	+	8411	3.0	1.0	0.0
NC_011601	+	8412	2.0	7.0	0.0
NC_011601	+	8413	2.0	2.0	0.0
NC_011601	+	8414	9.0	4.0	0.0
NC_011601	+	8415	2.0	6.0	1.0
NC_011601	+	8416	2.0	2.0	0.0
NC_011601	+	8417	9.0	2.0	0.0
NC_011601	+	8418	2.0	0.0	0.0
NC_011601	+	8419	3.0	1.0	0.0
NC_011601	+	8420	7.0	4.0	1.0
NC_011601	+	8421	3.0	4.0	0.0
NC_011601	+	8422	3.0	2.0	1.0
NC_011601	+	8423	43.0	10.0	3.0
NC_011601	+	8424	2.0	1.0	0.0
NC_011601	+	8425	2.0	0.0	0.0
NC_011601	+	8426	1.0	0.0	0.0
NC_011601	+	8427	1.0	0.0	0.0
NC_011601	+	8429	1.0	1.0	0.0
NC_011601	+	8431	6.0	1.0	0.0
NC_011601	+	8433	1.0	0.0	0.0
NC_011601	+	8434	2.0	0.0	0.0
NC_011601	+	8436	1.0	0.0	0.0
NC_011601	+	8438	1.0	0.0	0.0
NC_011601	+	8439	4.0	0.0	0.0
NC_011601	+	8440	11.0	1.0	0.0
NC_011601	+	8441	15.0	1.0	0.0
NC_011601	+	8442	2.0	0.0	0.0
NC_011601	+	8443	4.0	5.0	0.0
NC_011601	+	8444	5.0	1.0	3.0
NC_011601	+	8447	2.0	0.0	0.0
NC_011601	+	8448	0.0	2.0	0.0
NC_011601	+	8449	1.0	0.0	0.0
NC_011601	+	8451	0.0	1.0	0.0
NC_011601	+	8452	1.0	0.0	1.0
NC_011601	+	8453	5.0	0.0	1.0
NC_011601	+	8455	0.0	1.0	0.0
NC_011601	+	8456	1.0	0.0	0.0
NC_011601	+	8458	0.0	1.0	0.0
NC_011601	+	8459	2.0	0.0	0.0
NC_011601	+	8463	2.0	0.0	0.0
NC_011601	+	8464	3.0	0.0	1.0
NC_011601	+	8465	3.0	0.0	0.0
NC_011601	+	8466	2.0	0.0	0.0
NC_011601	+	8467	2.0	0.0	0.0
NC_011601	+	8469	1.0	0.0	0.0
NC_011601	+	8471	1.0	0.0	0.0
NC_011601	+	8472	3.0	0.0	0.0
NC_011601	+	8473	4.0	1.0	1.0
NC_011601	+	8475	0.0	1.0	0.0
NC_011601	+	8476	0.0	2.0	0.0
NC_011601	+	8479	1.0	0.0	0.0
NC_011601	+	8481	1.0	0.0	0.0
NC_011601	+	8482	0.0	0.0	1.0
NC_011601	+	8485	1.0	1.0	0.0
NC_011601	+	8486	2.0	1.0	0.0
NC_011601	+	8487	2.0	0.0	0.0
NC_011601	+	8488	1.0	0.0	0.0
NC_011601	+	8489	1.0	0.0	0.0
NC_011601	+	8490	2.0	0.0	0.0
NC_011601	+	8491	3.0	0.0	0.0
NC_011601	+	8492	0.0	1.0	0.0
NC_011601	+	8493	3.0	4.0	0.0
NC_011601	+	8494	3.0	0.0	0.0
NC_011601	+	8495	1.0	0.0	0.0
NC_011601	+	8496	1.0	2.0	0.0
NC_011601	+	8498	3.0	1.0	0.0
NC_011601	+	8499	2.0	1.0	0.0
NC_011601	+	8501	0.0	1.0	0.0
NC_011601	+	8502	2.0	0.0	0.0
NC_011601	+	8508	2.0	1.0	0.0
NC_011601	+	8509	1.0	0.0	0.0
NC_011601	+	8510	4.0	0.0	0.0
NC_011601	+	8511	2.0	0.0	1.0
NC_011601	+	8512	1.0	0.0	0.0
NC_011601	+	8513	3.0	2.0	0.0
NC_011601	+	8514	1.0	0.0	0.0
NC_011601	+	8515	2.0	4.0	0.0
NC_011601	+	8516	2.0	1.0	0.0
NC_011601	+	8517	1.0	0.0	0.0
NC_011601	+	8518	3.0	1.0	0.0
NC_011601	+	8521	1.0	1.0	0.0
NC_011601	+	8522	2.0	0.0	0.0
NC_011601	+	8523	1.0	0.0	0.0
NC_011601	+	8524	2.0	1.0	0.0
NC_011601	+	8525	1.0	0.0	0.0
NC_011601	+	8526	1.0	1.0	0.0
NC_011601	+	8527	1.0	0.0	0.0
NC_011601	+	8528	0.0	1.0	0.0
NC_011601	+	8529	1.0	1.0	0.0
NC_011601	+	8530	0.0	0.0	1.0
NC_011601	+	8534	2.0	0.0	0.0
NC_011601	+	8538	1.0	0.0	0.0
NC_011601	+	8540	0.0	1.0	0.0
NC_011601	+	8542	2.0	0.0	0.0
NC_011601	+	8545	2.0	0.0	0.0
NC_011601	+	8547	3.0	1.0	0.0
NC_011601	+	8549	0.0	1.0	0.0
NC_011601	+	8550	1.0	1.0	0.0
NC_011601	+	8551	0.0	2.0	0.0
NC_011601	+	8552	1.0	1.0	0.0
NC_011601	+	8555	1.0	0.0	0.0
NC_011601	+	8558	2.0	0.0	0.0
NC_011601	+	8559	1.0	0.0	0.0
NC_011601	+	8560	1.0	0.0	0.0
NC_011601	+	8561	1.0	0.0	0.0
NC_011601	+	8562	0.0	1.0	0.0
NC_011601	+	8564	2.0	0.0	0.0
NC_011601	+	8565	1.0	0.0	0.0
NC_011601	+	8566	6.0	0.0	0.0
NC_011601	+	8569	2.0	0.0	0.0
NC_011601	+	8574	1.0	0.0	0.0
NC_011601	+	8575	5.0	1.0	0.0
NC_011601	+	8576	1.0	0.0	0.0
NC_011601	+	8577	3.0	1.0	0.0
NC_011601	+	8579	4.0	0.0	0.0
NC_011601	+	8580	0.0	2.0	0.0
NC_011601	+	8581	0.0	1.0	0.0
NC_011601	+	8583	2.0	0.0	0.0
NC_011601	+	8584	3.0	0.0	0.0
NC_011601	+	8585	2.0	1.0	0.0
NC_011601	+	8589	1.0	0.0	0.0
NC_011601	+	8590	1.0	1.0	1.0
NC_011601	+	8592	2.0	0.0	0.0
NC_011601	+	8593	1.0	0.0	0.0
NC_011601	+	8594	0.0	1.0	0.0
NC_011601	+	8595	1.0	0.0	0.0
NC_011601	+	8596	0.0	1.0	0.0
NC_011601	+	8598	1.0	0.0	0.0
NC_011601	+	8601	1.0	2.0	0.0
NC_011601	+	8608	1.0	0.0	0.0
NC_011601	+	8610	1.0	0.0	0.0
NC_011601	+	8614	0.0	1.0	0.0
NC_011601	+	8615	1.0	1.0	0.0
NC_011601	+	8616	2.0	0.0	0.0
NC_011601	+	8618	1.0	0.0	0.0
NC_011601	+	8620	2.0	2.0	0.0
NC_011601	+	8626	1.0	1.0	0.0
NC_011601	+	8629	1.0	0.0	2.0
NC_011601	+	8631	0.0	2.0	0.0
NC_011601	+	8636	1.0	0.0	0.0
NC_011601	+	8640	1.0	0.0	0.0
NC_011601	+	8648	1.0	0.0	0.0
NC_011601	+	8650	1.0	0.0	0.0
NC_011601	+	8652	1.0	0.0	0.0
NC_011601	+	8653	1.0	0.0	0.0
NC_011601	+	8654	2.0	0.0	0.0
NC_011601	+	8655	1.0	0.0	0.0
NC_011601	+	8657	1.0	0.0	0.0
NC_011601	+	8660	1.0	0.0	0.0
NC_011601	+	8662	1.0	0.0	0.0
NC_011601	+	8663	0.0	1.0	0.0
NC_011601	+	8666	3.0	0.0	0.0
NC_011601	+	8667	2.0	0.0	0.0
NC_011601	+	8668	1.0	0.0	0.0
NC_011601	+	8669	0.0	2.0	0.0
NC_011601	+	8671	1.0	0.0	0.0
NC_011601	+	8673	1.0	0.0	0.0
NC_011601	+	8674	5.0	0.0	0.0
NC_011601	+	8675	0.0	3.0	0.0
NC_011601	+	8676	1.0	1.0	0.0
NC_011601	+	8677	1.0	0.0	0.0
NC_011601	+	8679	1.0	1.0	0.0
NC_011601	+	8681	1.0	2.0	0.0
NC_011601	+	8684	0.0	1.0	0.0
NC_011601	+	8685	1.0	0.0	0.0
NC_011601	+	8686	2.0	0.0	0.0
NC_011601	+	8688	1.0	1.0	0.0
NC_011601	+	8689	0.0	2.0	0.0
NC_011601	+	8690	2.0	0.0	0.0
NC_011601	+	8691	2.0	1.0	0.0
NC_011601	+	8692	0.0	1.0	0.0
NC_011601	+	8693	1.0	0.0	0.0
NC_011601	+	8694	3.0	0.0	0.0
NC_011601	+	8696	2.0	1.0	0.0
NC_011601	+	8702	2.0	0.0	0.0
NC_011601	+	8705	1.0	0.0	0.0
NC_011601	+	8706	2.0	0.0	0.0
NC_011601	+	8707	1.0	1.0	0.0
NC_011601	+	8709	1.0	0.0	0.0
NC_011601	+	8710	2.0	5.0	0.0
NC_011601	+	8711	3.0	0.0	0.0
NC_011601	+	8712	0.0	1.0	0.0
NC_011601	+	8713	0.0	2.0	0.0
NC_011601	+	8714	2.0	0.0	0.0
NC_011601	+	8715	1.0	0.0	0.0
NC_011601	+	8718	0.0	0.0	1.0
NC_011601	+	8719	0.0	0.0	3.0
NC_011601	+	8725	0.0	1.0	0.0
NC_011601	+	8727	0.0	1.0	0.0
NC_011601	+	8728	1.0	1.0	0.0
NC_011601	+	8729	0.0	1.0	0.0
NC_011601	+	8732	1.0	0.0	0.0
NC_011601	+	8733	2.0	0.0	0.0
NC_011601	+	8746	1.0	0.0	0.0
NC_011601	+	8747	1.0	0.0	0.0
NC_011601	+	8748	1.0	0.0	0.0
NC_011601	+	8749	3.0	0.0	0.0
NC_011601	+	8752	1.0	0.0	0.0
NC_011601	+	8753	2.0	0.0	0.0
NC_011601	+	8756	0.0	1.0	0.0
NC_011601	+	8757	2.0	0.0	0.0
NC_011601	+	8758	1.0	3.0	0.0
NC_011601	+	8759	1.0	0.0	0.0
NC_011601	+	8762	1.0	0.0	0.0
NC_011601	+	8767	0.0	1.0	0.0
NC_011601	+	8768	1.0	0.0	0.0
NC_011601	+	8769	1.0	1.0	0.0
NC_011601	+	8772	1.0	1.0	0.0
NC_011601	+	8774	1.0	0.0	0.0
NC_011601	+	8775	5.0	4.0	0.0
NC_011601	+	8777	1.0	0.0	0.0
NC_011601	+	8779	0.0	1.0	0.0
NC_011601	+	8780	1.0	0.0	0.0
NC_011601	+	8781	2.0	0.0	0.0
NC_011601	+	8786	1.0	0.0	0.0
NC_011601	+	8787	2.0	1.0	0.0
NC_011601	+	8788	0.0	1.0	0.0
NC_011601	+	8789	2.0	2.0	0.0
NC_011601	+	8790	1.0	4.0	0.0
NC_011601	+	8791	2.0	0.0	0.0
NC_011601	+	8792	1.0	1.0	0.0
NC_011601	+	8796	1.0	0.0	0.0
NC_011601	+	8801	1.0	0.0	0.0
NC_011601	+	8806	1.0	0.0	0.0
NC_011601	+	8807	2.0	0.0	0.0
NC_011601	+	8808	1.0	0.0	0.0
NC_011601	+	8810	1.0	0.0	0.0
NC_011601	+	8811	1.0	0.0	0.0
NC_011601	+	8812	1.0	0.0	0.0
NC_011601	+	8816	1.0	1.0	0.0
NC_011601	+	8818	2.0	1.0	1.0
NC_011601	+	8819	2.0	0.0	0.0
NC_011601	+	8820	1.0	0.0	0.0
NC_011601	+	8821	0.0	1.0	0.0
NC_011601	+	8822	0.0	1.0	0.0
NC_011601	+	8823	1.0	0.0	0.0
NC_011601	+	8824	1.0	0.0	0.0
NC_011601	+	8826	3.0	0.0	0.0
NC_011601	+	8827	1.0	1.0	0.0
NC_011601	+	8828	1.0	0.0	0.0
NC_011601	+	8829	2.0	0.0	0.0
NC_011601	+	8830	2.0	0.0	0.0
NC_011601	+	8831	2.0	1.0	0.0
NC_011601	+	8837	0.0	1.0	0.0
NC_011601	+	8838	0.0	1.0	0.0
NC_011601	+	8842	2.0	0.0	0.0
NC_011601	+	8843	1.0	0.0	0.0
NC_011601	+	8853	2.0	0.0	0.0
NC_011601	+	8854	3.0	0.0	0.0
NC_011601	+	8858	3.0	0.0	0.0
NC_011601	+	8861	1.0	0.0	0.0
NC_011601	+	8863	2.0	0.0	0.0
NC_011601	+	8867	1.0	0.0	0.0
NC_011601	+	8869	0.0	1.0	0.0
NC_011601	+	8870	2.0	1.0	0.0
NC_011601	+	8873	1.0	0.0	0.0
NC_011601	+	8875	4.0	1.0	0.0
NC_011601	+	8878	1.0	1.0	0.0
NC_011601	+	8881	1.0	0.0	0.0
NC_011601	+	8882	2.0	0.0	0.0
NC_011601	+	8883	4.0	1.0	0.0
NC_011601	+	8885	3.0	0.0	0.0
NC_011601	+	8886	0.0	1.0	0.0
NC_011601	+	8887	2.0	0.0	0.0
NC_011601	+	8891	1.0	1.0	0.0
NC_011601	+	8892	1.0	0.0	0.0
NC_011601	+	8894	1.0	0.0	0.0
NC_011601	+	8896	0.0	1.0	0.0
NC_011601	+	8899	1.0	0.0	0.0
NC_011601	+	8900	1.0	1.0	0.0
NC_011601	+	8906	1.0	0.0	0.0
NC_011601	+	8908	3.0	0.0	0.0
NC_011601	+	8909	2.0	0.0	0.0
NC_011601	+	8912	1.0	0.0	0.0
NC_011601	+	8913	1.0	0.0	0.0
NC_011601	+	8914	4.0	1.0	0.0
NC_011601	+	8916	1.0	0.0	0.0
NC_011601	+	8919	1.0	0.0	0.0
NC_011601	+	8920	2.0	0.0	0.0
NC_011601	+	8921	2.0	0.0	0.0
NC_011601	+	8922	1.0	0.0	0.0
NC_011601	+	8925	2.0	0.0	0.0
NC_011601	+	8928	2.0	0.0	0.0
NC_011601	+	8931	2.0	2.0	0.0
NC_011601	+	8934	1.0	0.0	0.0
NC_011601	+	8936	1.0	0.0	0.0
NC_011601	+	8937	1.0	0.0	0.0
NC_011601	+	8939	1.0	0.0	0.0
NC_011601	+	8940	1.0	0.0	0.0
NC_011601	+	8941	2.0	1.0	0.0
NC_011601	+	8942	1.0	1.0	0.0
NC_011601	+	8944	3.0	0.0	0.0
NC_011601	+	8947	1.0	0.0	1.0
NC_011601	+	8949	1.0	0.0	0.0
NC_011601	+	8950	1.0	0.0	0.0
NC_011601	+	8956	1.0	0.0	0.0
NC_011601	+	8959	1.0	0.0	0.0
NC_011601	+	8961	3.0	1.0	0.0
NC_011601	+	8962	1.0	0.0	0.0
NC_011601	+	8963	1.0	0.0	0.0
NC_011601	+	8970	0.0	1.0	0.0
NC_011601	+	8972	2.0	0.0	0.0
NC_011601	+	8974	1.0	1.0	0.0
NC_011601	+	8975	0.0	1.0	0.0
NC_011601	+	8976	1.0	2.0	0.0
NC_011601	+	8977	3.0	0.0	0.0
NC_011601	+	8979	1.0	1.0	0.0
NC_011601	+	8983	0.0	1.0	0.0
NC_011601	+	8984	1.0	2.0	0.0
NC_011601	+	8985	0.0	1.0	0.0
NC_011601	+	8986	1.0	0.0	0.0
NC_011601	+	8987	2.0	0.0	0.0
NC_011601	+	8989	0.0	1.0	0.0
NC_011601	+	8991	2.0	0.0	0.0
NC_011601	+	8992	2.0	0.0	0.0
NC_011601	+	8993	3.0	0.0	0.0
NC_011601	+	8995	1.0	0.0	0.0
NC_011601	+	8996	1.0	0.0	0.0
NC_011601	+	8997	2.0	0.0	0.0
NC_011601	+	8998	1.0	0.0	0.0
NC_011601	+	8999	0.0	1.0	0.0
NC_011601	+	9000	1.0	0.0	0.0
NC_011601	+	9001	1.0	0.0	0.0
NC_011601	+	9002	1.0	0.0	0.0
NC_011601	+	9005	3.0	0.0	0.0
NC_011601	+	9006	3.0	0.0	0.0
NC_011601	+	9007	1.0	0.0	0.0
NC_011601	+	9008	1.0	0.0	0.0
NC_011601	+	9009	1.0	0.0	0.0
NC_011601	+	9012	3.0	0.0	0.0
NC_011601	+	9013	3.0	0.0	0.0
NC_011601	+	9015	0.0	0.0	1.0
NC_011601	+	9016	0.0	1.0	0.0
NC_011601	+	9017	1.0	0.0	0.0
NC_011601	+	9018	1.0	0.0	0.0
NC_011601	+	9019	0.0	1.0	0.0
NC_011601	+	9020	3.0	0.0	0.0
NC_011601	+	9021	1.0	0.0	0.0
NC_011601	+	9023	1.0	0.0	0.0
NC_011601	+	9024	1.0	0.0	0.0
NC_011601	+	9026	1.0	0.0	0.0
NC_011601	+	9030	1.0	0.0	0.0
NC_011601	+	9031	1.0	0.0	0.0
NC_011601	+	9034	1.0	0.0	0.0
NC_011601	+	9035	1.0	0.0	0.0
NC_011601	+	9037	2.0	0.0	0.0
NC_011601	+	9039	2.0	0.0	0.0
NC_011601	+	9041	1.0	0.0	0.0
NC_011601	+	9042	1.0	0.0	0.0
NC_011601	+	9044	2.0	0.0	0.0
NC_011601	+	9045	1.0	0.0	0.0
NC_011601	+	9047	2.0	0.0	0.0
NC_011601	+	9048	0.0	2.0	0.0
NC_011601	+	9049	2.0	0.0	0.0
NC_011601	+	9050	1.0	0.0	0.0
NC_011601	+	9053	1.0	0.0	0.0
NC_011601	+	9056	0.0	2.0	0.0
NC_011601	+	9058	2.0	0.0	0.0
NC_011601	+	9059	2.0	0.0	0.0
NC_011601	+	9061	0.0	1.0	0.0
NC_011601	+	9063	2.0	0.0	0.0
NC_011601	+	9064	1.0	0.0	1.0
NC_011601	+	9066	0.0	0.0	1.0
NC_011601	+	9067	1.0	0.0	0.0
NC_011601	+	9068	0.0	1.0	0.0
NC_011601	+	9071	1.0	0.0	0.0
NC_011601	+	9073	0.0	1.0	0.0
NC_011601	+	9074	0.0	1.0	0.0
NC_011601	+	9075	1.0	1.0	0.0
NC_011601	+	9077	1.0	0.0	0.0
NC_011601	+	9088	3.0	1.0	0.0
NC_011601	+	9089	2.0	0.0	0.0
NC_011601	+	9094	1.0	0.0	0.0
NC_011601	+	9106	1.0	0.0	0.0
NC_011601	+	9112	1.0	0.0	0.0
NC_011601	+	9121	1.0	0.0	0.0
NC_011601	+	9122	2.0	0.0	0.0
NC_011601	+	9123	1.0	4.0	0.0
NC_011601	+	9124	2.0	0.0	0.0
NC_011601	+	9125	19.0	1.0	0.0
NC_011601	+	9126	24.0	1.0	2.0
NC_011601	+	9127	18.0	1.0	0.0
NC_011601	+	9128	25.0	2.0	0.0
NC_011601	+	9129	25.0	0.0	0.0
NC_011601	+	9130	6.0	0.0	0.0
NC_011601	+	9131	1.0	0.0	0.0
NC_011601	+	9132	0.0	1.0	0.0
NC_011601	+	9133	0.0	1.0	0.0
NC_011601	+	9134	1.0	0.0	0.0
NC_011601	+	9139	1.0	0.0	0.0
NC_011601	+	9148	1.0	0.0	0.0
NC_011601	+	9151	2.0	0.0	0.0
NC_011601	+	9155	3.0	0.0	0.0
NC_011601	+	9157	0.0	1.0	0.0
NC_011601	+	9160	1.0	0.0	0.0
NC_011601	+	9164	2.0	0.0	0.0
NC_011601	+	9166	1.0	1.0	0.0
NC_011601	+	9167	0.0	3.0	0.0
NC_011601	+	9168	3.0	0.0	0.0
NC_011601	+	9169	1.0	0.0	1.0
NC_011601	+	9172	0.0	1.0	0.0
NC_011601	+	9173	1.0	0.0	0.0
NC_011601	+	9175	3.0	1.0	0.0
NC_011601	+	9179	2.0	0.0	0.0
NC_011601	+	9181	2.0	0.0	0.0
NC_011601	+	9189	1.0	0.0	0.0
NC_011601	+	9197	3.0	0.0	0.0
NC_011601	+	9198	1.0	0.0	0.0
NC_011601	+	9200	1.0	0.0	0.0
NC_011601	+	9202	1.0	0.0	0.0
NC_011601	+	9203	1.0	1.0	0.0
NC_011601	+	9208	0.0	1.0	0.0
NC_011601	+	9212	2.0	0.0	0.0
NC_011601	+	9216	1.0	0.0	0.0
NC_011601	+	9217	1.0	0.0	0.0
NC_011601	+	9219	1.0	0.0	0.0
NC_011601	+	9222	0.0	1.0	0.0
NC_011601	+	9224	1.0	0.0	0.0
NC_011601	+	9226	0.0	1.0	0.0
NC_011601	+	9228	1.0	0.0	0.0
NC_011601	+	9230	3.0	0.0	0.0
NC_011601	+	9237	1.0	0.0	0.0
NC_011601	+	9239	1.0	0.0	0.0
NC_011601	+	9245	2.0	0.0	0.0
NC_011601	+	9246	1.0	0.0	0.0
NC_011601	+	9247	1.0	0.0	0.0
NC_011601	+	9257	2.0	0.0	0.0
NC_011601	+	9261	0.0	1.0	0.0
NC_011601	+	9262	1.0	1.0	0.0
NC_011601	+	9263	1.0	0.0	0.0
NC_011601	+	9265	1.0	0.0	0.0
NC_011601	+	9273	1.0	0.0	0.0
NC_011601	+	9275	2.0	0.0	0.0
NC_011601	+	9277	0.0	1.0	0.0
NC_011601	+	9278	1.0	0.0	0.0
NC_011601	+	9281	4.0	1.0	0.0
NC_011601	+	9288	0.0	1.0	0.0
NC_011601	+	9289	1.0	1.0	0.0
NC_011601	+	9291	1.0	0.0	0.0
NC_011601	+	9292	0.0	0.0	1.0
NC_011601	+	9295	0.0	1.0	0.0
NC_011601	+	9298	1.0	0.0	0.0
NC_011601	+	9299	4.0	0.0	0.0
NC_011601	+	9300	1.0	0.0	0.0
NC_011601	+	9310	1.0	1.0	0.0
NC_011601	+	9311	0.0	1.0	0.0
NC_011601	+	9312	1.0	0.0	0.0
NC_011601	+	9314	1.0	4.0	0.0
NC_011601	+	9316	1.0	0.0	0.0
NC_011601	+	9317	0.0	1.0	0.0
NC_011601	+	9318	0.0	1.0	0.0
NC_011601	+	9319	0.0	2.0	0.0
NC_011601	+	9320	1.0	0.0	0.0
NC_011601	+	9324	0.0	1.0	0.0
NC_011601	+	9325	1.0	0.0	0.0
NC_011601	+	9330	1.0	0.0	0.0
NC_011601	+	9331	1.0	0.0	0.0
NC_011601	+	9341	0.0	1.0	0.0
NC_011601	+	9342	2.0	0.0	0.0
NC_011601	+	9343	0.0	1.0	0.0
NC_011601	+	9349	2.0	0.0	0.0
NC_011601	+	9356	2.0	0.0	0.0
NC_011601	+	9362	1.0	0.0	0.0
NC_011601	+	9365	1.0	0.0	0.0
NC_011601	+	9367	3.0	0.0	0.0
NC_011601	+	9370	1.0	0.0	0.0
NC_011601	+	9371	1.0	0.0	0.0
NC_011601	+	9374	1.0	1.0	0.0
NC_011601	+	9389	0.0	1.0	0.0
NC_011601	+	9395	1.0	0.0	0.0
NC_011601	+	9402	1.0	0.0	0.0
NC_011601	+	9404	1.0	0.0	0.0
NC_011601	+	9423	1.0	0.0	0.0
NC_011601	+	9427	1.0	0.0	0.0
NC_011601	+	9428	2.0	0.0	0.0
NC_011601	+	9444	2.0	0.0	0.0
NC_011601	+	9455	1.0	0.0	0.0
NC_011601	+	9466	2.0	0.0	0.0
NC_011601	+	9471	1.0	0.0	0.0
NC_011601	+	9472	1.0	0.0	0.0
NC_011601	+	9473	1.0	0.0	0.0
NC_011601	+	9476	1.0	0.0	0.0
NC_011601	+	9481	1.0	0.0	0.0
NC_011601	+	9483	1.0	0.0	0.0
NC_011601	+	9487	2.0	0.0	0.0
NC_011601	+	9492	1.0	0.0	0.0
NC_011601	+	9494	2.0	0.0	0.0
NC_011601	+	9498	1.0	0.0	0.0
NC_011601	+	9511	1.0	0.0	0.0
NC_011601	+	9512	0.0	0.0	1.0
NC_011601	+	9517	1.0	0.0	0.0
NC_011601	+	9519	1.0	0.0	0.0
NC_011601	+	9520	1.0	0.0	0.0
NC_011601	+	9526	0.0	1.0	0.0
NC_011601	+	9527	2.0	0.0	0.0
NC_011601	+	9533	1.0	0.0	0.0
NC_011601	+	9535	1.0	1.0	0.0
NC_011601	+	9542	0.0	1.0	0.0
NC_011601	+	9547	1.0	0.0	0.0
NC_011601	+	9554	0.0	1.0	0.0
NC_011601	+	9582	1.0	0.0	0.0
NC_011601	+	9592	1.0	0.0	0.0
NC_011601	+	9604	1.0	0.0	0.0
NC_011601	+	9621	3.0	0.0	0.0
NC_011601	+	9622	2.0	0.0	0.0
NC_011601	+	9625	1.0	0.0	0.0
NC_011601	+	9628	0.0	1.0	0.0
NC_011601	+	9633	1.0	0.0	0.0
NC_011601	+	9650	0.0	1.0	0.0
NC_011601	+	9660	1.0	0.0	0.0
NC_011601	+	9661	1.0	0.0	0.0
NC_011601	+	9662	1.0	0.0	0.0
NC_011601	+	9667	0.0	0.0	1.0
NC_011601	+	9678	2.0	0.0	0.0
NC_011601	+	9680	1.0	0.0	0.0
NC_011601	+	9692	0.0	1.0	0.0
NC_011601	+	9703	1.0	0.0	0.0
NC_011601	+	9704	1.0	0.0	0.0
NC_011601	+	9715	1.0	0.0	0.0
NC_011601	+	9733	1.0	0.0	0.0
NC_011601	+	9744	1.0	0.0	0.0
NC_011601	+	9749	1.0	0.0	0.0
NC_011601	+	9762	1.0	0.0	0.0
NC_011601	+	9765	1.0	0.0	0.0
NC_011601	+	9771	1.0	0.0	0.0
NC_011601	+	9777	1.0	0.0	0.0
NC_011601	+	9778	1.0	0.0	0.0
NC_011601	+	9781	1.0	0.0	0.0
NC_011601	+	9783	0.0	1.0	0.0
NC_011601	+	9790	1.0	0.0	0.0
NC_011601	+	9792	0.0	0.0	1.0
NC_011601	+	9797	1.0	0.0	0.0
NC_011601	+	9814	1.0	0.0	0.0
NC_011601	+	9842	0.0	1.0	0.0
NC_011601	+	9843	1.0	0.0	0.0
NC_011601	+	9846	1.0	0.0	0.0
NC_011601	+	9847	2.0	1.0	1.0
NC_011601	+	9849	7.0	3.0	0.0
NC_011601	+	9852	1.0	0.0	0.0
NC_011601	+	9853	0.0	1.0	0.0
NC_011601	+	9857	1.0	0.0	0.0
NC_011601	+	9859	1.0	0.0	0.0
NC_011601	+	9861	1.0	0.0	0.0
NC_011601	+	9863	1.0	0.0	0.0
NC_011601	+	9870	0.0	1.0	0.0
NC_011601	+	9872	1.0	0.0	0.0
NC_011601	+	9873	1.0	0.0	0.0
NC_011601	+	9874	1.0	0.0	0.0
NC_011601	+	9875	5.0	1.0	0.0
NC_011601	+	9876	1.0	1.0	0.0
NC_011601	+	9878	8.0	0.0	0.0
NC_011601	+	9879	0.0	0.0	1.0
NC_011601	+	9882	0.0	1.0	0.0
NC_011601	+	9885	0.0	0.0	1.0
NC_011601	+	9905	1.0	0.0	0.0
NC_011601	+	9912	2.0	0.0	0.0
NC_011601	+	9916	0.0	1.0	0.0
NC_011601	+	9919	2.0	1.0	0.0
NC_011601	+	9938	0.0	1.0	0.0
NC_011601	+	9949	1.0	0.0	0.0
NC_011601	+	9951	1.0	0.0	0.0
NC_011601	+	9961	1.0	0.0	0.0
NC_011601	+	9970	1.0	0.0	0.0
NC_011601	+	9973	1.0	0.0	0.0
NC_011601	+	9976	1.0	0.0	0.0
NC_011601	+	9996	0.0	1.0	0.0
NC_011601	+	10039	3.0	0.0	0.0
NC_011601	+	10047	1.0	0.0	0.0
NC_011601	+	10049	0.0	1.0	0.0
NC_011601	+	10059	0.0	1.0	0.0
NC_011601	+	10094	1.0	0.0	0.0
NC_011601	+	10110	0.0	0.0	1.0
NC_011601	+	10115	1.0	0.0	0.0
NC_011601	+	10122	1.0	0.0	0.0
NC_011601	+	10124	0.0	1.0	0.0
NC_011601	+	10129	1.0	0.0	0.0
NC_011601	+	10131	1.0	0.0	0.0
NC_011601	+	10146	1.0	0.0	0.0
NC_011601	+	10191	1.0	0.0	0.0
NC_011601	+	10192	1.0	0.0	0.0
NC_011601	+	10218	1.0	0.0	0.0
NC_011601	+	10229	1.0	0.0	0.0
NC_011601	+	10340	1.0	0.0	0.0
NC_011601	+	10365	0.0	1.0	0.0
NC_011601	+	10389	1.0	0.0	0.0
NC_011601	+	10437	1.0	0.0	0.0
NC_011601	+	10446	1.0	0.0	0.0
NC_011601	+	10464	0.0	2.0	0.0
NC_011601	+	10466	1.0	0.0	0.0
NC_011601	+	10473	1.0	0.0	0.0
NC_011601	+	10476	1.0	0.0	0.0
NC_011601	+	10477	1.0	0.0	0.0
NC_011601	+	10480	1.0	0.0	0.0
NC_011601	+	10490	2.0	0.0	0.0
NC_011601	+	10493	1.0	0.0	0.0
NC_011601	+	10536	1.0	0.0	0.0
NC_011601	+	10615	1.0	0.0	0.0
NC_011601	+	10617	1.0	0.0	0.0
NC_011601	+	10624	1.0	0.0	0.0
NC_011601	+	10643	1.0	0.0	0.0
NC_011601	+	10646	0.0	1.0	0.0
NC_011601	+	10652	0.0	1.0	0.0
NC_011601	+	10666	1.0	0.0	0.0
NC_011601	+	10685	1.0	0.0	0.0
NC_011601	+	10700	1.0	0.0	0.0
NC_011601	+	10717	1.0	0.0	0.0
NC_011601	+	10743	1.0	0.0	0.0
NC_011601	+	10771	1.0	0.0	0.0
NC_011601	+	10772	1.0	0.0	0.0
NC_011601	+	10786	1.0	0.0	0.0
NC_011601	+	10808	1.0	0.0	0.0
NC_011601	+	10811	0.0	1.0	0.0
NC_011601	+	10812	1.0	0.0	0.0
NC_011601	+	10814	0.0	1.0	0.0
NC_011601	+	10817	1.0	0.0	0.0
NC_011601	+	10844	3.0	0.0	0.0
NC_011601	+	10850	2.0	0.0	0.0
NC_011601	+	10875	0.0	1.0	0.0
NC_011601	+	10876	1.0	0.0	0.0
NC_011601	+	10935	1.0	0.0	0.0
NC_011601	+	10941	1.0	0.0	0.0
NC_011601	+	10961	1.0	0.0	0.0
NC_011601	+	11010	1.0	0.0	0.0
NC_011601	+	11040	1.0	0.0	0.0
NC_011601	+	11077	1.0	0.0	0.0
NC_011601	+	11078	1.0	0.0	0.0
NC_011601	+	11090	0.0	0.0	1.0
NC_011601	+	11093	0.0	2.0	0.0
NC_011601	+	11096	1.0	0.0	0.0
NC_011601	+	11174	1.0	0.0	0.0
NC_011601	+	11199	2.0	0.0	0.0
NC_011601	+	11239	1.0	0.0	0.0
NC_011601	+	11267	2.0	0.0	0.0
NC_011601	+	11268	1.0	0.0	0.0
NC_011601	+	11272	0.0	1.0	0.0
NC_011601	+	11277	1.0	0.0	0.0
NC_011601	+	11291	0.0	1.0	0.0
NC_011601	+	11295	1.0	0.0	0.0
NC_011601	+	11297	1.0	0.0	0.0
NC_011601	+	11303	0.0	0.0	1.0
NC_011601	+	11312	1.0	0.0	0.0
NC_011601	+	11326	1.0	0.0	0.0
NC_011601	+	11346	1.0	0.0	0.0
NC_011601	+	11350	1.0	0.0	0.0
NC_011601	+	11358	1.0	0.0	0.0
NC_011601	+	11359	1.0	0.0	0.0
NC_011601	+	11363	1.0	0.0	0.0
NC_011601	+	11424	1.0	0.0	0.0
NC_011601	+	11488	1.0	0.0	0.0
NC_011601	+	11493	1.0	0.0	0.0
NC_011601	+	11519	0.0	1.0	0.0
NC_011601	+	11521	1.0	0.0	0.0
NC_011601	+	11549	0.0	0.0	1.0
NC_011601	+	11573	1.0	0.0	0.0
NC_011601	+	11584	1.0	0.0	0.0
NC_011601	+	11598	1.0	0.0	0.0
NC_011601	+	11600	0.0	0.0	1.0
NC_011601	+	11632	1.0	0.0	0.0
NC_011601	+	11643	2.0	0.0	0.0
NC_011601	+	11677	1.0	0.0	0.0
NC_011601	+	11687	1.0	0.0	0.0
NC_011601	+	11688	1.0	0.0	0.0
NC_011601	+	11705	1.0	0.0	0.0
NC_011601	+	11717	0.0	1.0	0.0
NC_011601	+	11731	1.0	0.0	0.0
NC_011601	+	11735	1.0	0.0	0.0
NC_011601	+	11747	1.0	1.0	0.0
NC_011601	+	11822	1.0	0.0	0.0
NC_011601	+	11831	1.0	0.0	0.0
NC_011601	+	11837	0.0	2.0	0.0
NC_011601	+	11842	2.0	0.0	0.0
NC_011601	+	11855	1.0	0.0	0.0
NC_011601	+	11885	1.0	0.0	0.0
NC_011601	+	11888	1.0	0.0	0.0
NC_011601	+	11890	1.0	0.0	0.0
NC_011601	+	11941	1.0	0.0	0.0
NC_011601	+	11942	1.0	0.0	0.0
NC_011601	+	11961	1.0	0.0	0.0
NC_011601	+	11973	0.0	1.0	0.0
NC_011601	+	11980	1.0	0.0	0.0
NC_011601	+	12091	2.0	0.0	0.0
NC_011601	+	12100	1.0	0.0	0.0
NC_011601	+	12182	1.0	0.0	0.0
NC_011601	+	12326	1.0	0.0	0.0
NC_011601	+	12378	1.0	1.0	0.0
NC_011601	+	12391	0.0	1.0	0.0
NC_011601	+	12637	1.0	0.0	0.0
NC_011601	+	12685	1.0	0.0	0.0
NC_011601	+	12751	1.0	0.0	0.0
NC_011601	+	12948	1.0	0.0	0.0
NC_011601	+	13207	1.0	0.0	0.0
NC_011601	+	13477	1.0	0.0	0.0
NC_011601	+	13500	0.0	1.0	0.0
NC_011601	+	13535	3.0	0.0	0.0
NC_011601	+	13538	2.0	0.0	0.0
NC_011601	+	13539	2.0	0.0	0.0
NC_011601	+	13541	3.0	0.0	0.0
NC_011601	+	13542	1.0	1.0	0.0
NC_011601	+	13543	5.0	0.0	0.0
NC_011601	+	13544	2.0	4.0	0.0
NC_011601	+	13545	4.0	2.0	1.0
NC_011601	+	13546	4.0	0.0	0.0
NC_011601	+	13547	1.0	0.0	0.0
NC_011601	+	13548	4.0	0.0	0.0
NC_011601	+	13549	3.0	0.0	0.0
NC_011601	+	13550	1.0	0.0	1.0
NC_011601	+	13552	1.0	0.0	0.0
NC_011601	+	13554	5.0	0.0	0.0
NC_011601	+	13555	1.0	0.0	0.0
NC_011601	+	13556	2.0	0.0	0.0
NC_011601	+	13557	4.0	0.0	0.0
NC_011601	+	13558	1.0	0.0	0.0
NC_011601	+	13559	3.0	0.0	0.0
NC_011601	+	13561	3.0	0.0	0.0
NC_011601	+	13563	1.0	0.0	0.0
NC_011601	+	13565	1.0	1.0	0.0
NC_011601	+	13566	1.0	1.0	0.0
NC_011601	+	13568	1.0	0.0	0.0
NC_011601	+	13569	2.0	1.0	0.0
NC_011601	+	13572	1.0	0.0	0.0
NC_011601	+	13573	1.0	0.0	2.0
NC_011601	+	13576	1.0	1.0	0.0
NC_011601	+	13579	1.0	0.0	0.0
NC_011601	+	13580	1.0	0.0	0.0
NC_011601	+	13582	1.0	1.0	1.0
NC_011601	+	13583	5.0	0.0	0.0
NC_011601	+	13584	3.0	0.0	0.0
NC_011601	+	13586	2.0	1.0	0.0
NC_011601	+	13588	0.0	1.0	0.0
NC_011601	+	13589	1.0	0.0	0.0
NC_011601	+	13590	3.0	0.0	0.0
NC_011601	+	13591	4.0	1.0	0.0
NC_011601	+	13592	3.0	0.0	0.0
NC_011601	+	13593	1.0	0.0	0.0
NC_011601	+	13594	1.0	0.0	0.0
NC_011601	+	13595	2.0	0.0	0.0
NC_011601	+	13597	4.0	1.0	0.0
NC_011601	+	13598	1.0	0.0	0.0
NC_011601	+	13599	2.0	2.0	1.0
NC_011601	+	13601	0.0	1.0	0.0
NC_011601	+	13602	1.0	1.0	0.0
NC_011601	+	13603	0.0	1.0	0.0
NC_011601	+	13604	2.0	0.0	2.0
NC_011601	+	13605	7.0	1.0	2.0
NC_011601	+	13607	2.0	0.0	0.0
NC_011601	+	13608	3.0	0.0	0.0
NC_011601	+	13609	1.0	0.0	0.0
NC_011601	+	13610	2.0	0.0	0.0
NC_011601	+	13611	1.0	0.0	0.0
NC_011601	+	13612	5.0	0.0	0.0
NC_011601	+	13613	3.0	1.0	0.0
NC_011601	+	13614	1.0	0.0	0.0
NC_011601	+	13615	2.0	0.0	0.0
NC_011601	+	13616	3.0	0.0	0.0
NC_011601	+	13617	2.0	0.0	0.0
NC_011601	+	13618	6.0	1.0	0.0
NC_011601	+	13619	4.0	0.0	0.0
NC_011601	+	13620	4.0	1.0	0.0
NC_011601	+	13621	6.0	3.0	0.0
NC_011601	+	13622	6.0	0.0	0.0
NC_011601	+	13623	3.0	0.0	0.0
NC_011601	+	13624	1.0	0.0	0.0
NC_011601	+	13625	3.0	1.0	0.0
NC_011601	+	13626	1.0	1.0	0.0
NC_011601	+	13628	1.0	0.0	1.0
NC_011601	+	13629	4.0	0.0	0.0
NC_011601	+	13630	5.0	0.0	0.0
NC_011601	+	13631	2.0	0.0	0.0
NC_011601	+	13632	7.0	2.0	0.0
NC_011601	+	13634	3.0	0.0	0.0
NC_011601	+	13635	5.0	1.0	0.0
NC_011601	+	13636	5.0	0.0	0.0
NC_011601	+	13637	4.0	0.0	0.0
NC_011601	+	13639	1.0	0.0	0.0
NC_011601	+	13640	1.0	0.0	0.0
NC_011601	+	13641	4.0	0.0	0.0
NC_011601	+	13642	2.0	0.0	0.0
NC_011601	+	13643	2.0	0.0	0.0
NC_011601	+	13644	1.0	0.0	0.0
NC_011601	+	13645	1.0	0.0	0.0
NC_011601	+	13646	5.0	0.0	0.0
NC_011601	+	13647	6.0	1.0	0.0
NC_011601	+	13648	3.0	2.0	0.0
NC_011601	+	13649	2.0	1.0	1.0
NC_011601	+	13650	5.0	0.0	0.0
NC_011601	+	13651	0.0	1.0	0.0
NC_011601	+	13652	4.0	0.0	0.0
NC_011601	+	13653	2.0	1.0	0.0
NC_011601	+	13654	7.0	0.0	0.0
NC_011601	+	13655	2.0	0.0	0.0
NC_011601	+	13656	3.0	1.0	0.0
NC_011601	+	13657	2.0	0.0	0.0
NC_011601	+	13658	3.0	3.0	0.0
NC_011601	+	13659	3.0	1.0	0.0
NC_011601	+	13660	1.0	0.0	0.0
NC_011601	+	13661	2.0	1.0	1.0
NC_011601	+	13662	1.0	0.0	0.0
NC_011601	+	13663	4.0	0.0	1.0
NC_011601	+	13664	5.0	0.0	0.0
NC_011601	+	13665	9.0	0.0	0.0
NC_011601	+	13666	2.0	0.0	1.0
NC_011601	+	13667	2.0	1.0	0.0
NC_011601	+	13670	0.0	1.0	0.0
NC_011601	+	13671	2.0	0.0	0.0
NC_011601	+	13672	0.0	0.0	1.0
NC_011601	+	13673	1.0	0.0	0.0
NC_011601	+	13674	4.0	0.0	0.0
NC_011601	+	13675	3.0	0.0	0.0
NC_011601	+	13676	4.0	0.0	0.0
NC_011601	+	13677	5.0	3.0	0.0
NC_011601	+	13678	4.0	0.0	0.0
NC_011601	+	13679	1.0	0.0	0.0
NC_011601	+	13680	3.0	1.0	0.0
NC_011601	+	13681	6.0	0.0	0.0
NC_011601	+	13682	5.0	1.0	0.0
NC_011601	+	13683	3.0	0.0	0.0
NC_011601	+	13684	5.0	0.0	0.0
NC_011601	+	13685	4.0	0.0	0.0
NC_011601	+	13686	5.0	0.0	0.0
NC_011601	+	13688	1.0	0.0	0.0
NC_011601	+	13689	2.0	0.0	0.0
NC_011601	+	13690	4.0	1.0	0.0
NC_011601	+	13691	4.0	0.0	0.0
NC_011601	+	13692	0.0	3.0	0.0
NC_011601	+	13694	7.0	3.0	0.0
NC_011601	+	13696	1.0	0.0	0.0
NC_011601	+	13697	5.0	0.0	0.0
NC_011601	+	13698	5.0	2.0	0.0
NC_011601	+	13699	1.0	0.0	0.0
NC_011601	+	13701	6.0	1.0	0.0
NC_011601	+	13702	1.0	0.0	0.0
NC_011601	+	13703	7.0	1.0	0.0
NC_011601	+	13704	2.0	0.0	0.0
NC_011601	+	13706	1.0	1.0	0.0
NC_011601	+	13707	6.0	2.0	1.0
NC_011601	+	13708	1.0	0.0	0.0
NC_011601	+	13709	3.0	1.0	0.0
NC_011601	+	13710	3.0	0.0	0.0
NC_011601	+	13711	4.0	0.0	1.0
NC_011601	+	13712	1.0	0.0	0.0
NC_011601	+	13713	6.0	1.0	1.0
NC_011601	+	13714	3.0	0.0	0.0
NC_011601	+	13715	3.0	0.0	0.0
NC_011601	+	13716	2.0	3.0	0.0
NC_011601	+	13718	4.0	0.0	0.0
NC_011601	+	13719	0.0	1.0	0.0
NC_011601	+	13720	2.0	1.0	0.0
NC_011601	+	13721	2.0	0.0	1.0
NC_011601	+	13722	1.0	0.0	1.0
NC_011601	+	13723	3.0	1.0	0.0
NC_011601	+	13724	1.0	1.0	0.0
NC_011601	+	13725	6.0	0.0	0.0
NC_011601	+	13726	3.0	1.0	0.0
NC_011601	+	13727	6.0	0.0	1.0
NC_011601	+	13728	6.0	1.0	0.0
NC_011601	+	13729	1.0	0.0	1.0
NC_011601	+	13730	5.0	0.0	0.0
NC_011601	+	13731	4.0	0.0	0.0
NC_011601	+	13732	3.0	0.0	0.0
NC_011601	+	13733	7.0	2.0	0.0
NC_011601	+	13734	7.0	9.0	0.0
NC_011601	+	13735	7.0	0.0	0.0
NC_011601	+	13736	5.0	2.0	2.0
NC_011601	+	13737	8.0	1.0	0.0
NC_011601	+	13738	5.0	0.0	0.0
NC_011601	+	13739	3.0	3.0	0.0
NC_011601	+	13740	7.0	2.0	0.0
NC_011601	+	13741	7.0	4.0	0.0
NC_011601	+	13743	4.0	1.0	0.0
NC_011601	+	13744	2.0	0.0	1.0
NC_011601	+	13745	4.0	0.0	1.0
NC_011601	+	13746	3.0	0.0	0.0
NC_011601	+	13748	5.0	0.0	0.0
NC_011601	+	13749	5.0	2.0	1.0
NC_011601	+	13750	7.0	4.0	1.0
NC_011601	+	13751	2.0	3.0	0.0
NC_011601	+	13752	4.0	0.0	0.0
NC_011601	+	13753	5.0	1.0	0.0
NC_011601	+	13754	7.0	1.0	1.0
NC_011601	+	13756	3.0	0.0	0.0
NC_011601	+	13757	3.0	0.0	0.0
NC_011601	+	13758	2.0	0.0	0.0
NC_011601	+	13759	3.0	0.0	0.0
NC_011601	+	13760	3.0	0.0	0.0
NC_011601	+	13761	4.0	1.0	0.0
NC_011601	+	13762	0.0	1.0	0.0
NC_011601	+	13763	3.0	0.0	0.0
NC_011601	+	13764	3.0	0.0	1.0
NC_011601	+	13765	12.0	1.0	0.0
NC_011601	+	13766	0.0	1.0	0.0
NC_011601	+	13767	5.0	1.0	0.0
NC_011601	+	13768	5.0	0.0	0.0
NC_011601	+	13769	2.0	0.0	0.0
NC_011601	+	13770	1.0	0.0	0.0
NC_011601	+	13771	3.0	0.0	0.0
NC_011601	+	13772	3.0	0.0	0.0
NC_011601	+	13773	3.0	0.0	0.0
NC_011601	+	13774	2.0	0.0	0.0
NC_011601	+	13775	5.0	0.0	0.0
NC_011601	+	13776	10.0	4.0	1.0
NC_011601	+	13777	4.0	1.0	0.0
NC_011601	+	13778	2.0	0.0	1.0
NC_011601	+	13779	1.0	1.0	0.0
NC_011601	+	13780	3.0	1.0	0.0
NC_011601	+	13781	2.0	0.0	0.0
NC_011601	+	13782	7.0	1.0	0.0
NC_011601	+	13783	2.0	0.0	0.0
NC_011601	+	13784	2.0	0.0	0.0
NC_011601	+	13785	8.0	0.0	0.0
NC_011601	+	13786	1.0	0.0	0.0
NC_011601	+	13787	12.0	1.0	0.0
NC_011601	+	13788	3.0	0.0	0.0
NC_011601	+	13789	10.0	1.0	1.0
NC_011601	+	13790	14.0	4.0	0.0
NC_011601	+	13791	4.0	0.0	1.0
NC_011601	+	13792	7.0	0.0	0.0
NC_011601	+	13793	7.0	2.0	0.0
NC_011601	+	13794	8.0	0.0	0.0
NC_011601	+	13795	4.0	0.0	0.0
NC_011601	+	13796	0.0	2.0	0.0
NC_011601	+	13797	1.0	0.0	0.0
NC_011601	+	13798	4.0	0.0	0.0
NC_011601	+	13799	1.0	0.0	0.0
NC_011601	+	13800	2.0	1.0	0.0
NC_011601	+	13801	6.0	2.0	0.0
NC_011601	+	13802	1.0	1.0	0.0
NC_011601	+	13803	6.0	6.0	1.0
NC_011601	+	13804	2.0	1.0	0.0
NC_011601	+	13805	4.0	0.0	0.0
NC_011601	+	13806	10.0	3.0	0.0
NC_011601	+	13807	3.0	0.0	0.0
NC_011601	+	13808	4.0	0.0	0.0
NC_011601	+	13809	0.0	1.0	0.0
NC_011601	+	13810	3.0	0.0	0.0
NC_011601	+	13811	0.0	1.0	0.0
NC_011601	+	13812	2.0	0.0	0.0
NC_011601	+	13814	2.0	3.0	0.0
NC_011601	+	13815	1.0	0.0	0.0
NC_011601	+	13816	1.0	0.0	0.0
NC_011601	+	13817	3.0	0.0	0.0
NC_011601	+	13818	2.0	0.0	0.0
NC_011601	+	13819	0.0	1.0	0.0
NC_011601	+	13820	2.0	0.0	0.0
NC_011601	+	13821	5.0	0.0	0.0
NC_011601	+	13822	3.0	0.0	1.0
NC_011601	+	13824	1.0	0.0	0.0
NC_011601	+	13825	3.0	0.0	0.0
NC_011601	+	13826	4.0	0.0	0.0
NC_011601	+	13827	1.0	0.0	0.0
NC_011601	+	13828	2.0	0.0	0.0
NC_011601	+	13829	2.0	1.0	0.0
NC_011601	+	13832	1.0	0.0	0.0
NC_011601	+	13833	1.0	0.0	0.0
NC_011601	+	13834	0.0	1.0	0.0
NC_011601	+	13836	3.0	0.0	0.0
NC_011601	+	13837	1.0	1.0	0.0
NC_011601	+	13838	1.0	0.0	0.0
NC_011601	+	13839	5.0	0.0	0.0
NC_011601	+	13840	1.0	2.0	0.0
NC_011601	+	13841	3.0	0.0	0.0
NC_011601	+	13842	7.0	0.0	0.0
NC_011601	+	13843	7.0	4.0	0.0
NC_011601	+	13844	1.0	0.0	0.0
NC_011601	+	13845	1.0	1.0	0.0
NC_011601	+	13846	5.0	1.0	0.0
NC_011601	+	13847	0.0	1.0	0.0
NC_011601	+	13848	4.0	3.0	0.0
NC_011601	+	13850	1.0	1.0	0.0
NC_011601	+	13851	6.0	1.0	0.0
NC_011601	+	13852	1.0	1.0	0.0
NC_011601	+	13853	6.0	3.0	0.0
NC_011601	+	13854	3.0	1.0	0.0
NC_011601	+	13855	2.0	3.0	0.0
NC_011601	+	13856	2.0	0.0	0.0
NC_011601	+	13858	17.0	2.0	0.0
NC_011601	+	13859	9.0	1.0	0.0
NC_011601	+	13860	2.0	0.0	0.0
NC_011601	+	13861	4.0	0.0	1.0
NC_011601	+	13863	1.0	1.0	0.0
NC_011601	+	13865	1.0	0.0	0.0
NC_011601	+	13866	4.0	0.0	0.0
NC_011601	+	13867	0.0	0.0	1.0
NC_011601	+	13868	4.0	0.0	0.0
NC_011601	+	13869	3.0	0.0	0.0
NC_011601	+	13871	7.0	1.0	0.0
NC_011601	+	13872	6.0	0.0	0.0
NC_011601	+	13873	5.0	0.0	0.0
NC_011601	+	13874	2.0	0.0	0.0
NC_011601	+	13875	4.0	0.0	1.0
NC_011601	+	13876	3.0	0.0	0.0
NC_011601	+	13879	1.0	0.0	0.0
NC_011601	+	13880	6.0	2.0	0.0
NC_011601	+	13882	3.0	0.0	0.0
NC_011601	+	13883	0.0	0.0	1.0
NC_011601	+	13884	7.0	0.0	0.0
NC_011601	+	13885	8.0	0.0	0.0
NC_011601	+	13886	7.0	1.0	1.0
NC_011601	+	13887	5.0	2.0	0.0
NC_011601	+	13888	9.0	1.0	0.0
NC_011601	+	13889	4.0	0.0	0.0
NC_011601	+	13893	1.0	0.0	0.0
NC_011601	+	13895	5.0	1.0	0.0
NC_011601	+	13896	0.0	1.0	0.0
NC_011601	+	13897	1.0	0.0	0.0
NC_011601	+	13898	5.0	1.0	0.0
NC_011601	+	13899	1.0	1.0	0.0
NC_011601	+	13901	3.0	0.0	0.0
NC_011601	+	13902	5.0	1.0	0.0
NC_011601	+	13903	1.0	0.0	0.0
NC_011601	+	13904	1.0	0.0	0.0
NC_011601	+	13905	3.0	2.0	0.0
NC_011601	+	13906	1.0	0.0	0.0
NC_011601	+	13908	1.0	0.0	0.0
NC_011601	+	13909	2.0	0.0	0.0
NC_011601	+	13910	3.0	0.0	0.0
NC_011601	+	13911	1.0	0.0	0.0
NC_011601	+	13912	1.0	0.0	0.0
NC_011601	+	13913	0.0	1.0	0.0
NC_011601	+	13914	1.0	1.0	0.0
NC_011601	+	13915	1.0	0.0	0.0
NC_011601	+	13916	0.0	2.0	0.0
NC_011601	+	13918	1.0	0.0	0.0
NC_011601	+	13919	2.0	0.0	0.0
NC_011601	+	13920	3.0	0.0	0.0
NC_011601	+	13922	1.0	1.0	0.0
NC_011601	+	13923	4.0	0.0	0.0
NC_011601	+	13925	2.0	0.0	0.0
NC_011601	+	13926	1.0	0.0	0.0
NC_011601	+	13927	3.0	0.0	0.0
NC_011601	+	13928	6.0	0.0	0.0
NC_011601	+	13929	1.0	0.0	0.0
NC_011601	+	13932	2.0	0.0	0.0
NC_011601	+	13933	0.0	1.0	0.0
NC_011601	+	13934	3.0	0.0	0.0
NC_011601	+	13936	3.0	1.0	0.0
NC_011601	+	13937	2.0	4.0	0.0
NC_011601	+	13938	3.0	1.0	0.0
NC_011601	+	13939	6.0	0.0	0.0
NC_011601	+	13940	6.0	2.0	0.0
NC_011601	+	13943	3.0	0.0	0.0
NC_011601	+	13944	6.0	0.0	0.0
NC_011601	+	13945	3.0	0.0	0.0
NC_011601	+	13946	1.0	0.0	0.0
NC_011601	+	13948	1.0	1.0	0.0
NC_011601	+	13950	0.0	1.0	0.0
NC_011601	+	13951	0.0	1.0	0.0
NC_011601	+	13952	1.0	0.0	0.0
NC_011601	+	13954	3.0	1.0	0.0
NC_011601	+	13955	1.0	0.0	0.0
NC_011601	+	13956	6.0	0.0	0.0
NC_011601	+	13957	10.0	1.0	3.0
NC_011601	+	13958	1.0	1.0	0.0
NC_011601	+	13959	1.0	0.0	0.0
NC_011601	+	13961	2.0	2.0	0.0
NC_011601	+	13962	3.0	0.0	0.0
NC_011601	+	13963	1.0	0.0	0.0
NC_011601	+	13964	2.0	0.0	0.0
NC_011601	+	13965	0.0	2.0	0.0
NC_011601	+	13966	2.0	1.0	0.0
NC_011601	+	13967	2.0	0.0	0.0
NC_011601	+	13969	8.0	1.0	0.0
NC_011601	+	13970	2.0	0.0	0.0
NC_011601	+	13971	1.0	0.0	0.0
NC_011601	+	13972	2.0	1.0	0.0
NC_011601	+	13973	4.0	0.0	0.0
NC_011601	+	13974	4.0	1.0	0.0
NC_011601	+	13975	8.0	1.0	0.0
NC_011601	+	13976	7.0	1.0	0.0
NC_011601	+	13977	7.0	1.0	1.0
NC_011601	+	13978	7.0	2.0	1.0
NC_011601	+	13979	5.0	0.0	0.0
NC_011601	+	13980	1.0	0.0	0.0
NC_011601	+	13981	4.0	0.0	0.0
NC_011601	+	13982	6.0	0.0	1.0
NC_011601	+	13983	2.0	1.0	0.0
NC_011601	+	13984	6.0	1.0	0.0
NC_011601	+	13985	9.0	0.0	0.0
NC_011601	+	13986	11.0	1.0	0.0
NC_011601	+	13987	5.0	2.0	0.0
NC_011601	+	13988	11.0	0.0	1.0
NC_011601	+	13989	3.0	1.0	0.0
NC_011601	+	13990	1.0	0.0	0.0
NC_011601	+	13991	4.0	0.0	0.0
NC_011601	+	13992	3.0	0.0	0.0
NC_011601	+	13993	2.0	0.0	0.0
NC_011601	+	13994	1.0	0.0	0.0
NC_011601	+	13995	3.0	0.0	0.0
NC_011601	+	13996	1.0	0.0	2.0
NC_011601	+	13997	6.0	0.0	0.0
NC_011601	+	13998	4.0	0.0	0.0
NC_011601	+	14000	1.0	0.0	0.0
NC_011601	+	14001	3.0	0.0	0.0
NC_011601	+	14002	7.0	1.0	1.0
NC_011601	+	14003	1.0	0.0	0.0
NC_011601	+	14004	2.0	0.0	0.0
NC_011601	+	14006	2.0	0.0	0.0
NC_011601	+	14007	6.0	1.0	0.0
NC_011601	+	14009	2.0	0.0	0.0
NC_011601	+	14010	1.0	1.0	0.0
NC_011601	+	14011	5.0	0.0	0.0
NC_011601	+	14012	1.0	3.0	0.0
NC_011601	+	14014	4.0	0.0	1.0
NC_011601	+	14015	2.0	2.0	0.0
NC_011601	+	14016	3.0	0.0	0.0
NC_011601	+	14017	4.0	1.0	0.0
NC_011601	+	14018	3.0	0.0	1.0
NC_011601	+	14020	1.0	0.0	0.0
NC_011601	+	14022	2.0	0.0	0.0
NC_011601	+	14023	1.0	2.0	0.0
NC_011601	+	14024	1.0	0.0	0.0
NC_011601	+	14027	4.0	0.0	1.0
NC_011601	+	14028	2.0	0.0	0.0
NC_011601	+	14029	3.0	0.0	0.0
NC_011601	+	14030	3.0	0.0	0.0
NC_011601	+	14031	8.0	0.0	0.0
NC_011601	+	14032	1.0	0.0	0.0
NC_011601	+	14033	4.0	1.0	0.0
NC_011601	+	14034	4.0	1.0	0.0
NC_011601	+	14038	3.0	0.0	0.0
NC_011601	+	14039	2.0	1.0	0.0
NC_011601	+	14040	1.0	0.0	0.0
NC_011601	+	14041	0.0	1.0	0.0
NC_011601	+	14042	4.0	0.0	0.0
NC_011601	+	14043	1.0	0.0	0.0
NC_011601	+	14044	1.0	0.0	0.0
NC_011601	+	14045	3.0	0.0	0.0
NC_011601	+	14046	0.0	1.0	0.0
NC_011601	+	14047	3.0	0.0	0.0
NC_011601	+	14048	1.0	0.0	0.0
NC_011601	+	14050	1.0	0.0	0.0
NC_011601	+	14051	2.0	3.0	0.0
NC_011601	+	14052	4.0	1.0	0.0
[truncated: 703,678 more rows]
