# Supplementary material for: TRS: a method for determining transcript termini from RNAtag-seq sequencing data
Source: Nat Commun. 2023 Nov 29;14:7843. doi: 10.1038/s41467-023-43534-2 (PMC10687069; doi:10.1038/s41467-023-43534-2)
Supplement: Supplementary file 10 — Source Data [file 41467_2023_43534_MOESM10_ESM.zip › EPEC_DMEM_read_starts.txt]

NC_011601	+	105	0.0	0.0	1.0
NC_011601	+	116	0.0	0.0	1.0
NC_011601	+	165	1.0	0.0	0.0
NC_011601	+	173	0.0	0.0	1.0
NC_011601	+	181	1.0	0.0	0.0
NC_011601	+	182	0.0	0.0	2.0
NC_011601	+	183	0.0	1.0	0.0
NC_011601	+	185	2.0	1.0	0.0
NC_011601	+	186	2.0	0.0	0.0
NC_011601	+	187	0.0	1.0	1.0
NC_011601	+	188	0.0	2.0	1.0
NC_011601	+	189	2.0	3.0	2.0
NC_011601	+	190	4.0	1.0	0.0
NC_011601	+	191	3.0	4.0	3.0
NC_011601	+	192	0.0	2.0	1.0
NC_011601	+	193	1.0	3.0	1.0
NC_011601	+	194	5.0	3.0	3.0
NC_011601	+	195	2.0	2.0	7.0
NC_011601	+	196	4.0	5.0	1.0
NC_011601	+	197	3.0	0.0	0.0
NC_011601	+	198	6.0	1.0	1.0
NC_011601	+	199	4.0	5.0	3.0
NC_011601	+	200	1.0	3.0	3.0
NC_011601	+	201	1.0	0.0	1.0
NC_011601	+	202	4.0	5.0	0.0
NC_011601	+	203	5.0	2.0	1.0
NC_011601	+	204	5.0	6.0	2.0
NC_011601	+	205	4.0	2.0	0.0
NC_011601	+	206	3.0	1.0	0.0
NC_011601	+	207	9.0	3.0	3.0
NC_011601	+	208	5.0	0.0	1.0
NC_011601	+	209	2.0	9.0	6.0
NC_011601	+	210	3.0	4.0	3.0
NC_011601	+	211	7.0	6.0	4.0
NC_011601	+	212	8.0	3.0	1.0
NC_011601	+	213	9.0	8.0	8.0
NC_011601	+	214	3.0	8.0	3.0
NC_011601	+	215	3.0	5.0	4.0
NC_011601	+	216	3.0	5.0	1.0
NC_011601	+	217	8.0	1.0	5.0
NC_011601	+	218	7.0	6.0	6.0
NC_011601	+	219	11.0	2.0	1.0
NC_011601	+	220	3.0	1.0	2.0
NC_011601	+	221	6.0	5.0	5.0
NC_011601	+	222	6.0	4.0	0.0
NC_011601	+	223	7.0	1.0	1.0
NC_011601	+	224	12.0	2.0	4.0
NC_011601	+	225	3.0	7.0	4.0
NC_011601	+	226	3.0	3.0	1.0
NC_011601	+	227	5.0	9.0	2.0
NC_011601	+	228	5.0	8.0	6.0
NC_011601	+	229	3.0	7.0	2.0
NC_011601	+	230	8.0	6.0	7.0
NC_011601	+	231	3.0	1.0	5.0
NC_011601	+	232	4.0	4.0	4.0
NC_011601	+	233	5.0	2.0	4.0
NC_011601	+	234	6.0	8.0	7.0
NC_011601	+	235	6.0	5.0	5.0
NC_011601	+	236	9.0	11.0	13.0
NC_011601	+	237	7.0	4.0	4.0
NC_011601	+	238	0.0	1.0	1.0
NC_011601	+	239	1.0	3.0	1.0
NC_011601	+	240	4.0	3.0	3.0
NC_011601	+	241	7.0	4.0	4.0
NC_011601	+	242	10.0	7.0	6.0
NC_011601	+	243	5.0	4.0	3.0
NC_011601	+	244	0.0	2.0	1.0
NC_011601	+	245	1.0	1.0	1.0
NC_011601	+	246	1.0	2.0	0.0
NC_011601	+	247	0.0	1.0	0.0
NC_011601	+	248	9.0	5.0	7.0
NC_011601	+	249	10.0	5.0	1.0
NC_011601	+	250	8.0	4.0	0.0
NC_011601	+	251	2.0	2.0	0.0
NC_011601	+	252	4.0	5.0	3.0
NC_011601	+	253	11.0	4.0	8.0
NC_011601	+	254	8.0	1.0	6.0
NC_011601	+	255	13.0	10.0	9.0
NC_011601	+	256	61.0	48.0	59.0
NC_011601	+	257	25.0	15.0	26.0
NC_011601	+	258	84.0	33.0	63.0
NC_011601	+	259	31.0	13.0	10.0
NC_011601	+	260	82.0	43.0	33.0
NC_011601	+	261	50.0	17.0	29.0
NC_011601	+	262	31.0	9.0	6.0
NC_011601	+	263	76.0	36.0	39.0
NC_011601	+	264	43.0	25.0	26.0
NC_011601	+	265	114.0	42.0	74.0
NC_011601	+	266	100.0	43.0	59.0
NC_011601	+	267	137.0	61.0	78.0
NC_011601	+	268	49.0	24.0	25.0
NC_011601	+	269	36.0	11.0	23.0
NC_011601	+	270	19.0	3.0	10.0
NC_011601	+	271	6.0	6.0	5.0
NC_011601	+	272	14.0	9.0	5.0
NC_011601	+	273	2.0	6.0	5.0
NC_011601	+	274	10.0	8.0	5.0
NC_011601	+	275	5.0	6.0	6.0
NC_011601	+	276	19.0	5.0	10.0
NC_011601	+	277	12.0	10.0	5.0
NC_011601	+	278	10.0	4.0	7.0
NC_011601	+	279	2.0	0.0	0.0
NC_011601	+	283	1.0	0.0	0.0
NC_011601	+	285	3.0	0.0	0.0
NC_011601	+	287	0.0	1.0	0.0
NC_011601	+	288	3.0	1.0	0.0
NC_011601	+	289	7.0	2.0	1.0
NC_011601	+	290	1.0	1.0	0.0
NC_011601	+	291	5.0	5.0	2.0
NC_011601	+	292	9.0	3.0	11.0
NC_011601	+	293	9.0	7.0	4.0
NC_011601	+	294	2.0	1.0	0.0
NC_011601	+	295	2.0	2.0	0.0
NC_011601	+	296	1.0	0.0	1.0
NC_011601	+	297	6.0	0.0	1.0
NC_011601	+	298	6.0	2.0	0.0
NC_011601	+	299	2.0	1.0	0.0
NC_011601	+	300	1.0	1.0	0.0
NC_011601	+	301	2.0	3.0	0.0
NC_011601	+	302	1.0	1.0	5.0
NC_011601	+	303	4.0	4.0	8.0
NC_011601	+	304	8.0	11.0	9.0
NC_011601	+	305	3.0	4.0	10.0
NC_011601	+	306	4.0	3.0	6.0
NC_011601	+	307	1.0	4.0	8.0
NC_011601	+	308	22.0	6.0	8.0
NC_011601	+	309	27.0	13.0	4.0
NC_011601	+	310	31.0	13.0	8.0
NC_011601	+	311	2.0	3.0	7.0
NC_011601	+	312	8.0	1.0	7.0
NC_011601	+	313	3.0	0.0	1.0
NC_011601	+	322	0.0	1.0	0.0
NC_011601	+	342	0.0	1.0	0.0
NC_011601	+	343	1.0	0.0	0.0
NC_011601	+	347	0.0	1.0	0.0
NC_011601	+	353	0.0	0.0	1.0
NC_011601	+	355	0.0	1.0	0.0
NC_011601	+	361	0.0	0.0	1.0
NC_011601	+	362	1.0	0.0	1.0
NC_011601	+	370	0.0	1.0	0.0
NC_011601	+	371	0.0	0.0	2.0
NC_011601	+	376	1.0	0.0	1.0
NC_011601	+	378	0.0	1.0	0.0
NC_011601	+	379	2.0	1.0	0.0
NC_011601	+	380	1.0	0.0	1.0
NC_011601	+	381	0.0	0.0	1.0
NC_011601	+	382	0.0	0.0	1.0
NC_011601	+	384	1.0	0.0	0.0
NC_011601	+	385	0.0	1.0	0.0
NC_011601	+	387	1.0	0.0	0.0
NC_011601	+	388	1.0	0.0	0.0
NC_011601	+	395	0.0	1.0	1.0
NC_011601	+	398	1.0	0.0	0.0
NC_011601	+	402	1.0	0.0	0.0
NC_011601	+	408	1.0	0.0	0.0
NC_011601	+	410	1.0	0.0	0.0
NC_011601	+	412	1.0	0.0	0.0
NC_011601	+	415	1.0	0.0	2.0
NC_011601	+	418	3.0	0.0	0.0
NC_011601	+	432	0.0	1.0	0.0
NC_011601	+	433	0.0	1.0	2.0
NC_011601	+	438	0.0	3.0	0.0
NC_011601	+	441	0.0	1.0	0.0
NC_011601	+	443	0.0	1.0	0.0
NC_011601	+	444	2.0	1.0	2.0
NC_011601	+	448	2.0	0.0	0.0
NC_011601	+	452	0.0	1.0	0.0
NC_011601	+	454	0.0	0.0	3.0
NC_011601	+	455	1.0	0.0	0.0
NC_011601	+	457	0.0	1.0	0.0
NC_011601	+	459	1.0	0.0	0.0
NC_011601	+	460	0.0	0.0	2.0
NC_011601	+	461	1.0	1.0	0.0
NC_011601	+	462	3.0	3.0	1.0
NC_011601	+	463	3.0	3.0	1.0
NC_011601	+	464	5.0	1.0	0.0
NC_011601	+	465	1.0	0.0	0.0
NC_011601	+	466	0.0	0.0	1.0
NC_011601	+	467	1.0	0.0	0.0
NC_011601	+	468	2.0	2.0	0.0
NC_011601	+	469	0.0	0.0	2.0
NC_011601	+	470	1.0	1.0	3.0
NC_011601	+	471	1.0	0.0	0.0
NC_011601	+	472	2.0	1.0	0.0
NC_011601	+	474	0.0	1.0	0.0
NC_011601	+	475	1.0	0.0	0.0
NC_011601	+	477	0.0	1.0	0.0
NC_011601	+	478	1.0	0.0	0.0
NC_011601	+	480	0.0	1.0	0.0
NC_011601	+	483	2.0	1.0	0.0
NC_011601	+	484	0.0	2.0	0.0
NC_011601	+	485	2.0	0.0	0.0
NC_011601	+	486	0.0	1.0	1.0
NC_011601	+	488	1.0	1.0	1.0
NC_011601	+	489	1.0	0.0	3.0
NC_011601	+	490	2.0	0.0	2.0
NC_011601	+	491	2.0	0.0	0.0
NC_011601	+	492	0.0	2.0	2.0
NC_011601	+	494	0.0	0.0	1.0
NC_011601	+	495	1.0	0.0	1.0
NC_011601	+	496	4.0	0.0	1.0
NC_011601	+	497	2.0	0.0	0.0
NC_011601	+	501	0.0	1.0	0.0
NC_011601	+	511	1.0	0.0	0.0
NC_011601	+	513	0.0	1.0	0.0
NC_011601	+	514	1.0	4.0	1.0
NC_011601	+	515	0.0	1.0	1.0
NC_011601	+	516	0.0	1.0	0.0
NC_011601	+	518	0.0	2.0	0.0
NC_011601	+	519	0.0	2.0	0.0
NC_011601	+	520	4.0	0.0	1.0
NC_011601	+	522	0.0	1.0	0.0
NC_011601	+	523	0.0	0.0	1.0
NC_011601	+	525	0.0	0.0	1.0
NC_011601	+	528	0.0	0.0	1.0
NC_011601	+	530	0.0	1.0	0.0
NC_011601	+	531	1.0	0.0	0.0
NC_011601	+	532	2.0	0.0	0.0
NC_011601	+	534	0.0	0.0	1.0
NC_011601	+	536	0.0	1.0	0.0
NC_011601	+	538	0.0	0.0	1.0
NC_011601	+	539	0.0	0.0	3.0
NC_011601	+	541	1.0	0.0	0.0
NC_011601	+	542	0.0	0.0	1.0
NC_011601	+	543	0.0	1.0	2.0
NC_011601	+	545	0.0	1.0	0.0
NC_011601	+	547	1.0	1.0	0.0
NC_011601	+	548	1.0	0.0	1.0
NC_011601	+	551	0.0	0.0	1.0
NC_011601	+	553	2.0	0.0	0.0
NC_011601	+	554	0.0	1.0	0.0
NC_011601	+	555	1.0	1.0	0.0
NC_011601	+	556	1.0	1.0	0.0
NC_011601	+	557	0.0	1.0	0.0
NC_011601	+	558	0.0	0.0	1.0
NC_011601	+	561	0.0	3.0	0.0
NC_011601	+	562	2.0	0.0	2.0
NC_011601	+	563	1.0	0.0	0.0
NC_011601	+	564	2.0	0.0	1.0
NC_011601	+	565	1.0	0.0	2.0
NC_011601	+	566	4.0	1.0	1.0
NC_011601	+	567	3.0	1.0	0.0
NC_011601	+	569	0.0	0.0	1.0
NC_011601	+	570	1.0	0.0	0.0
NC_011601	+	571	2.0	0.0	0.0
NC_011601	+	573	0.0	0.0	1.0
NC_011601	+	574	1.0	0.0	0.0
NC_011601	+	577	0.0	0.0	1.0
NC_011601	+	582	0.0	0.0	1.0
NC_011601	+	583	0.0	0.0	1.0
NC_011601	+	586	1.0	2.0	0.0
NC_011601	+	587	1.0	0.0	1.0
NC_011601	+	590	0.0	0.0	2.0
NC_011601	+	595	0.0	1.0	0.0
NC_011601	+	598	0.0	2.0	0.0
NC_011601	+	602	0.0	1.0	1.0
NC_011601	+	603	1.0	1.0	0.0
NC_011601	+	605	0.0	1.0	1.0
NC_011601	+	607	0.0	0.0	2.0
NC_011601	+	608	1.0	2.0	0.0
NC_011601	+	609	1.0	0.0	2.0
NC_011601	+	610	1.0	0.0	1.0
NC_011601	+	615	1.0	0.0	0.0
NC_011601	+	618	1.0	0.0	0.0
NC_011601	+	620	0.0	0.0	1.0
NC_011601	+	622	0.0	1.0	0.0
NC_011601	+	624	2.0	1.0	0.0
NC_011601	+	625	0.0	0.0	2.0
NC_011601	+	626	1.0	1.0	0.0
NC_011601	+	627	2.0	0.0	0.0
NC_011601	+	628	1.0	0.0	0.0
NC_011601	+	629	0.0	0.0	1.0
NC_011601	+	631	0.0	0.0	1.0
NC_011601	+	632	1.0	0.0	0.0
NC_011601	+	633	0.0	0.0	3.0
NC_011601	+	634	1.0	0.0	1.0
NC_011601	+	635	0.0	1.0	1.0
NC_011601	+	636	0.0	0.0	1.0
NC_011601	+	637	2.0	0.0	0.0
NC_011601	+	638	2.0	0.0	1.0
NC_011601	+	640	0.0	1.0	1.0
NC_011601	+	641	1.0	1.0	0.0
NC_011601	+	642	1.0	1.0	2.0
NC_011601	+	643	1.0	1.0	1.0
NC_011601	+	647	1.0	0.0	0.0
NC_011601	+	652	2.0	0.0	0.0
NC_011601	+	659	0.0	0.0	1.0
NC_011601	+	661	2.0	1.0	1.0
NC_011601	+	662	0.0	0.0	1.0
NC_011601	+	663	1.0	0.0	0.0
NC_011601	+	664	0.0	0.0	1.0
NC_011601	+	665	0.0	1.0	0.0
NC_011601	+	666	1.0	1.0	0.0
NC_011601	+	667	0.0	1.0	0.0
NC_011601	+	671	0.0	1.0	0.0
NC_011601	+	673	0.0	0.0	1.0
NC_011601	+	674	0.0	1.0	0.0
NC_011601	+	676	1.0	0.0	0.0
NC_011601	+	678	0.0	0.0	1.0
NC_011601	+	679	0.0	0.0	1.0
NC_011601	+	682	0.0	2.0	1.0
NC_011601	+	683	1.0	1.0	0.0
NC_011601	+	684	0.0	1.0	0.0
NC_011601	+	686	0.0	3.0	0.0
NC_011601	+	687	0.0	0.0	3.0
NC_011601	+	688	0.0	1.0	0.0
NC_011601	+	689	1.0	1.0	0.0
NC_011601	+	691	0.0	0.0	2.0
NC_011601	+	692	0.0	0.0	2.0
NC_011601	+	697	1.0	0.0	1.0
NC_011601	+	699	0.0	2.0	0.0
NC_011601	+	702	2.0	1.0	0.0
NC_011601	+	703	1.0	1.0	0.0
NC_011601	+	707	1.0	2.0	0.0
NC_011601	+	708	0.0	1.0	1.0
NC_011601	+	710	0.0	0.0	2.0
NC_011601	+	712	0.0	1.0	0.0
NC_011601	+	713	1.0	0.0	0.0
NC_011601	+	715	0.0	0.0	1.0
NC_011601	+	717	1.0	1.0	0.0
NC_011601	+	718	0.0	2.0	1.0
NC_011601	+	719	1.0	2.0	2.0
NC_011601	+	720	1.0	0.0	0.0
NC_011601	+	721	0.0	1.0	0.0
NC_011601	+	723	2.0	0.0	0.0
NC_011601	+	726	0.0	0.0	1.0
NC_011601	+	727	0.0	0.0	1.0
NC_011601	+	731	0.0	1.0	1.0
NC_011601	+	736	1.0	0.0	0.0
NC_011601	+	739	1.0	0.0	0.0
NC_011601	+	741	0.0	0.0	2.0
NC_011601	+	745	0.0	0.0	1.0
NC_011601	+	747	0.0	0.0	1.0
NC_011601	+	749	0.0	1.0	0.0
NC_011601	+	750	0.0	0.0	3.0
NC_011601	+	751	5.0	0.0	3.0
NC_011601	+	752	1.0	1.0	0.0
NC_011601	+	753	1.0	0.0	0.0
NC_011601	+	756	1.0	0.0	0.0
NC_011601	+	757	1.0	1.0	0.0
NC_011601	+	763	1.0	0.0	3.0
NC_011601	+	764	1.0	0.0	0.0
NC_011601	+	767	3.0	0.0	0.0
NC_011601	+	769	3.0	1.0	0.0
NC_011601	+	770	0.0	0.0	1.0
NC_011601	+	771	0.0	0.0	1.0
NC_011601	+	772	1.0	0.0	0.0
NC_011601	+	775	0.0	2.0	0.0
NC_011601	+	777	0.0	0.0	2.0
NC_011601	+	778	1.0	1.0	0.0
NC_011601	+	779	1.0	1.0	0.0
NC_011601	+	781	2.0	1.0	0.0
NC_011601	+	783	1.0	0.0	0.0
NC_011601	+	787	0.0	1.0	0.0
NC_011601	+	788	0.0	0.0	2.0
NC_011601	+	793	0.0	1.0	2.0
NC_011601	+	794	0.0	1.0	1.0
NC_011601	+	795	1.0	1.0	0.0
NC_011601	+	798	2.0	0.0	0.0
NC_011601	+	802	0.0	0.0	1.0
NC_011601	+	803	1.0	0.0	0.0
NC_011601	+	805	1.0	1.0	0.0
NC_011601	+	807	1.0	0.0	0.0
NC_011601	+	811	0.0	0.0	1.0
NC_011601	+	814	2.0	0.0	0.0
NC_011601	+	815	0.0	0.0	2.0
NC_011601	+	817	0.0	0.0	1.0
NC_011601	+	821	0.0	0.0	1.0
NC_011601	+	822	1.0	0.0	1.0
NC_011601	+	823	2.0	0.0	0.0
NC_011601	+	824	0.0	3.0	0.0
NC_011601	+	830	0.0	1.0	0.0
NC_011601	+	833	0.0	1.0	0.0
NC_011601	+	834	1.0	0.0	2.0
NC_011601	+	835	1.0	0.0	0.0
NC_011601	+	838	0.0	1.0	0.0
NC_011601	+	839	2.0	1.0	0.0
NC_011601	+	841	3.0	0.0	0.0
NC_011601	+	843	3.0	0.0	0.0
NC_011601	+	844	0.0	0.0	2.0
NC_011601	+	846	0.0	2.0	1.0
NC_011601	+	848	0.0	1.0	0.0
NC_011601	+	851	1.0	0.0	0.0
NC_011601	+	854	1.0	1.0	1.0
NC_011601	+	856	1.0	0.0	0.0
NC_011601	+	862	1.0	2.0	0.0
NC_011601	+	864	1.0	0.0	0.0
NC_011601	+	866	1.0	0.0	1.0
NC_011601	+	869	0.0	1.0	1.0
NC_011601	+	873	0.0	1.0	2.0
NC_011601	+	874	0.0	2.0	0.0
NC_011601	+	876	1.0	0.0	0.0
NC_011601	+	880	1.0	0.0	0.0
NC_011601	+	882	1.0	1.0	0.0
NC_011601	+	883	2.0	2.0	0.0
NC_011601	+	884	0.0	2.0	1.0
NC_011601	+	885	4.0	0.0	0.0
NC_011601	+	886	3.0	0.0	0.0
NC_011601	+	889	0.0	0.0	2.0
NC_011601	+	890	1.0	0.0	0.0
NC_011601	+	894	1.0	1.0	0.0
NC_011601	+	895	1.0	0.0	0.0
NC_011601	+	897	1.0	0.0	0.0
NC_011601	+	899	0.0	1.0	1.0
NC_011601	+	901	0.0	1.0	0.0
NC_011601	+	906	0.0	0.0	1.0
NC_011601	+	914	0.0	0.0	1.0
NC_011601	+	917	1.0	2.0	0.0
NC_011601	+	919	0.0	1.0	2.0
NC_011601	+	921	1.0	0.0	0.0
NC_011601	+	922	0.0	0.0	1.0
NC_011601	+	923	1.0	0.0	0.0
NC_011601	+	924	1.0	0.0	0.0
NC_011601	+	925	0.0	0.0	1.0
NC_011601	+	928	0.0	0.0	1.0
NC_011601	+	934	0.0	0.0	1.0
NC_011601	+	937	0.0	1.0	0.0
NC_011601	+	939	2.0	0.0	0.0
NC_011601	+	944	1.0	0.0	1.0
NC_011601	+	945	0.0	1.0	0.0
NC_011601	+	946	1.0	0.0	1.0
NC_011601	+	948	1.0	0.0	0.0
NC_011601	+	953	0.0	0.0	1.0
NC_011601	+	954	2.0	0.0	0.0
NC_011601	+	956	1.0	1.0	0.0
NC_011601	+	959	1.0	0.0	0.0
NC_011601	+	962	1.0	0.0	0.0
NC_011601	+	963	0.0	1.0	1.0
NC_011601	+	965	0.0	1.0	0.0
NC_011601	+	967	0.0	1.0	0.0
NC_011601	+	969	0.0	2.0	0.0
NC_011601	+	970	0.0	1.0	2.0
NC_011601	+	973	0.0	0.0	1.0
NC_011601	+	974	0.0	2.0	0.0
NC_011601	+	976	0.0	1.0	1.0
NC_011601	+	977	0.0	0.0	1.0
NC_011601	+	980	1.0	2.0	0.0
NC_011601	+	981	0.0	0.0	1.0
NC_011601	+	982	0.0	1.0	0.0
NC_011601	+	983	0.0	1.0	0.0
NC_011601	+	986	0.0	3.0	3.0
NC_011601	+	987	0.0	1.0	0.0
NC_011601	+	988	0.0	0.0	1.0
NC_011601	+	990	1.0	0.0	0.0
NC_011601	+	991	0.0	1.0	0.0
NC_011601	+	992	1.0	0.0	2.0
NC_011601	+	997	1.0	1.0	1.0
NC_011601	+	998	0.0	1.0	0.0
NC_011601	+	1001	0.0	1.0	0.0
NC_011601	+	1002	1.0	0.0	0.0
NC_011601	+	1003	0.0	1.0	1.0
NC_011601	+	1004	0.0	1.0	0.0
NC_011601	+	1007	2.0	0.0	0.0
NC_011601	+	1009	0.0	2.0	0.0
NC_011601	+	1010	0.0	0.0	1.0
NC_011601	+	1011	0.0	1.0	0.0
NC_011601	+	1013	1.0	0.0	0.0
NC_011601	+	1017	1.0	0.0	0.0
NC_011601	+	1024	0.0	0.0	1.0
NC_011601	+	1025	1.0	0.0	2.0
NC_011601	+	1030	0.0	1.0	0.0
NC_011601	+	1031	0.0	1.0	0.0
NC_011601	+	1032	0.0	1.0	0.0
NC_011601	+	1033	1.0	0.0	0.0
NC_011601	+	1034	1.0	0.0	0.0
NC_011601	+	1037	0.0	0.0	1.0
NC_011601	+	1042	0.0	1.0	0.0
NC_011601	+	1046	1.0	0.0	0.0
NC_011601	+	1049	0.0	1.0	0.0
NC_011601	+	1050	0.0	1.0	0.0
NC_011601	+	1052	0.0	0.0	4.0
NC_011601	+	1055	0.0	0.0	1.0
NC_011601	+	1057	0.0	0.0	1.0
NC_011601	+	1058	2.0	0.0	1.0
NC_011601	+	1059	0.0	1.0	0.0
NC_011601	+	1060	2.0	0.0	1.0
NC_011601	+	1061	1.0	0.0	2.0
NC_011601	+	1063	0.0	1.0	0.0
NC_011601	+	1065	2.0	0.0	1.0
NC_011601	+	1066	0.0	0.0	1.0
NC_011601	+	1068	1.0	0.0	0.0
NC_011601	+	1069	1.0	0.0	0.0
NC_011601	+	1073	1.0	0.0	0.0
NC_011601	+	1074	0.0	0.0	1.0
NC_011601	+	1076	1.0	0.0	0.0
NC_011601	+	1078	2.0	0.0	0.0
NC_011601	+	1080	2.0	0.0	0.0
NC_011601	+	1081	1.0	0.0	2.0
NC_011601	+	1083	0.0	1.0	0.0
NC_011601	+	1087	1.0	0.0	0.0
NC_011601	+	1090	1.0	0.0	0.0
NC_011601	+	1093	0.0	0.0	1.0
NC_011601	+	1094	1.0	1.0	0.0
NC_011601	+	1096	2.0	0.0	1.0
NC_011601	+	1098	0.0	1.0	0.0
NC_011601	+	1099	0.0	0.0	1.0
NC_011601	+	1104	0.0	1.0	0.0
NC_011601	+	1107	0.0	1.0	0.0
NC_011601	+	1108	0.0	0.0	1.0
NC_011601	+	1110	0.0	1.0	0.0
NC_011601	+	1112	0.0	2.0	1.0
NC_011601	+	1113	1.0	0.0	0.0
NC_011601	+	1118	1.0	0.0	0.0
NC_011601	+	1119	0.0	1.0	0.0
NC_011601	+	1121	0.0	0.0	1.0
NC_011601	+	1122	2.0	0.0	0.0
NC_011601	+	1123	0.0	0.0	2.0
NC_011601	+	1124	0.0	0.0	1.0
NC_011601	+	1125	0.0	2.0	0.0
NC_011601	+	1127	0.0	0.0	1.0
NC_011601	+	1128	2.0	0.0	0.0
NC_011601	+	1131	1.0	0.0	1.0
NC_011601	+	1132	1.0	0.0	0.0
NC_011601	+	1135	0.0	1.0	0.0
NC_011601	+	1139	0.0	1.0	1.0
NC_011601	+	1141	0.0	1.0	2.0
NC_011601	+	1146	0.0	1.0	0.0
NC_011601	+	1147	1.0	0.0	1.0
NC_011601	+	1148	0.0	0.0	2.0
NC_011601	+	1149	1.0	0.0	0.0
NC_011601	+	1150	1.0	0.0	0.0
NC_011601	+	1154	1.0	0.0	0.0
NC_011601	+	1157	1.0	0.0	0.0
NC_011601	+	1158	1.0	1.0	0.0
NC_011601	+	1163	2.0	2.0	0.0
NC_011601	+	1164	0.0	1.0	3.0
NC_011601	+	1165	2.0	0.0	0.0
NC_011601	+	1167	0.0	2.0	0.0
NC_011601	+	1168	0.0	1.0	0.0
NC_011601	+	1169	0.0	1.0	1.0
NC_011601	+	1170	0.0	0.0	2.0
NC_011601	+	1173	0.0	1.0	0.0
NC_011601	+	1175	1.0	0.0	1.0
NC_011601	+	1179	0.0	2.0	1.0
NC_011601	+	1180	0.0	0.0	1.0
NC_011601	+	1181	0.0	1.0	0.0
NC_011601	+	1184	1.0	3.0	1.0
NC_011601	+	1185	0.0	0.0	1.0
NC_011601	+	1186	1.0	0.0	3.0
NC_011601	+	1187	2.0	0.0	0.0
NC_011601	+	1193	1.0	1.0	0.0
NC_011601	+	1194	1.0	0.0	0.0
NC_011601	+	1195	3.0	0.0	0.0
NC_011601	+	1197	1.0	0.0	0.0
NC_011601	+	1199	1.0	0.0	0.0
NC_011601	+	1207	0.0	1.0	0.0
NC_011601	+	1209	0.0	0.0	1.0
NC_011601	+	1212	0.0	2.0	0.0
NC_011601	+	1213	2.0	2.0	0.0
NC_011601	+	1217	1.0	0.0	2.0
NC_011601	+	1218	1.0	0.0	1.0
NC_011601	+	1220	1.0	2.0	0.0
NC_011601	+	1223	0.0	1.0	0.0
NC_011601	+	1224	1.0	0.0	0.0
NC_011601	+	1226	1.0	1.0	0.0
NC_011601	+	1229	0.0	1.0	0.0
NC_011601	+	1230	0.0	1.0	0.0
NC_011601	+	1231	0.0	1.0	0.0
NC_011601	+	1234	1.0	0.0	0.0
NC_011601	+	1235	0.0	1.0	2.0
NC_011601	+	1236	0.0	1.0	0.0
NC_011601	+	1237	0.0	2.0	1.0
NC_011601	+	1238	1.0	0.0	0.0
NC_011601	+	1240	1.0	0.0	0.0
NC_011601	+	1243	0.0	1.0	1.0
NC_011601	+	1244	0.0	0.0	1.0
NC_011601	+	1248	1.0	0.0	0.0
NC_011601	+	1253	0.0	0.0	3.0
NC_011601	+	1255	0.0	0.0	1.0
NC_011601	+	1256	1.0	0.0	0.0
NC_011601	+	1257	0.0	1.0	0.0
NC_011601	+	1260	0.0	0.0	1.0
NC_011601	+	1264	0.0	0.0	1.0
NC_011601	+	1265	0.0	1.0	0.0
NC_011601	+	1266	0.0	1.0	0.0
NC_011601	+	1268	0.0	2.0	0.0
NC_011601	+	1269	0.0	0.0	1.0
NC_011601	+	1273	0.0	0.0	1.0
NC_011601	+	1274	2.0	0.0	1.0
NC_011601	+	1275	0.0	1.0	0.0
NC_011601	+	1277	1.0	1.0	4.0
NC_011601	+	1278	0.0	1.0	0.0
NC_011601	+	1281	0.0	0.0	1.0
NC_011601	+	1283	2.0	1.0	0.0
NC_011601	+	1284	0.0	1.0	0.0
NC_011601	+	1285	0.0	1.0	0.0
NC_011601	+	1287	0.0	0.0	1.0
NC_011601	+	1288	2.0	0.0	0.0
NC_011601	+	1290	0.0	1.0	0.0
NC_011601	+	1292	0.0	1.0	0.0
NC_011601	+	1293	2.0	0.0	0.0
NC_011601	+	1294	0.0	1.0	0.0
NC_011601	+	1296	0.0	1.0	0.0
NC_011601	+	1297	0.0	0.0	1.0
NC_011601	+	1298	1.0	0.0	1.0
NC_011601	+	1302	0.0	1.0	0.0
NC_011601	+	1303	1.0	0.0	0.0
NC_011601	+	1308	0.0	1.0	0.0
NC_011601	+	1311	0.0	1.0	0.0
NC_011601	+	1312	0.0	0.0	1.0
NC_011601	+	1315	0.0	1.0	0.0
NC_011601	+	1318	1.0	0.0	0.0
NC_011601	+	1321	0.0	0.0	1.0
NC_011601	+	1323	0.0	1.0	0.0
NC_011601	+	1324	1.0	0.0	0.0
NC_011601	+	1326	0.0	0.0	1.0
NC_011601	+	1327	1.0	0.0	0.0
NC_011601	+	1337	0.0	0.0	1.0
NC_011601	+	1339	0.0	0.0	1.0
NC_011601	+	1341	0.0	1.0	1.0
NC_011601	+	1346	1.0	0.0	0.0
NC_011601	+	1354	0.0	1.0	0.0
NC_011601	+	1365	0.0	0.0	1.0
NC_011601	+	1369	2.0	0.0	0.0
NC_011601	+	1370	2.0	1.0	1.0
NC_011601	+	1371	1.0	0.0	0.0
NC_011601	+	1372	0.0	0.0	1.0
NC_011601	+	1373	0.0	0.0	1.0
NC_011601	+	1375	0.0	0.0	1.0
NC_011601	+	1377	0.0	0.0	1.0
NC_011601	+	1378	1.0	0.0	0.0
NC_011601	+	1380	0.0	0.0	3.0
NC_011601	+	1390	0.0	0.0	1.0
NC_011601	+	1391	0.0	2.0	1.0
NC_011601	+	1392	1.0	0.0	0.0
NC_011601	+	1393	0.0	0.0	1.0
NC_011601	+	1394	0.0	0.0	1.0
NC_011601	+	1395	0.0	0.0	1.0
NC_011601	+	1396	0.0	1.0	0.0
NC_011601	+	1404	0.0	1.0	1.0
NC_011601	+	1405	1.0	0.0	1.0
NC_011601	+	1406	1.0	1.0	0.0
NC_011601	+	1407	1.0	0.0	1.0
NC_011601	+	1408	1.0	0.0	0.0
NC_011601	+	1409	1.0	1.0	2.0
NC_011601	+	1411	0.0	1.0	0.0
NC_011601	+	1412	0.0	0.0	1.0
NC_011601	+	1413	0.0	0.0	1.0
NC_011601	+	1415	1.0	0.0	0.0
NC_011601	+	1416	0.0	1.0	0.0
NC_011601	+	1417	1.0	0.0	0.0
NC_011601	+	1418	2.0	1.0	0.0
NC_011601	+	1422	0.0	0.0	1.0
NC_011601	+	1423	0.0	0.0	2.0
NC_011601	+	1425	1.0	0.0	1.0
NC_011601	+	1426	0.0	0.0	2.0
NC_011601	+	1428	0.0	0.0	2.0
NC_011601	+	1430	0.0	1.0	0.0
NC_011601	+	1433	0.0	0.0	1.0
NC_011601	+	1434	0.0	1.0	1.0
NC_011601	+	1440	0.0	2.0	0.0
NC_011601	+	1442	0.0	0.0	1.0
NC_011601	+	1444	2.0	1.0	0.0
NC_011601	+	1446	1.0	0.0	0.0
NC_011601	+	1447	0.0	0.0	1.0
NC_011601	+	1448	1.0	0.0	0.0
NC_011601	+	1453	1.0	0.0	0.0
NC_011601	+	1454	2.0	0.0	1.0
NC_011601	+	1455	1.0	0.0	1.0
NC_011601	+	1459	1.0	1.0	0.0
NC_011601	+	1463	0.0	1.0	0.0
NC_011601	+	1464	1.0	0.0	0.0
NC_011601	+	1468	0.0	0.0	1.0
NC_011601	+	1469	1.0	0.0	0.0
NC_011601	+	1470	0.0	0.0	1.0
NC_011601	+	1472	1.0	0.0	0.0
NC_011601	+	1476	1.0	0.0	0.0
NC_011601	+	1478	1.0	0.0	0.0
NC_011601	+	1479	0.0	1.0	0.0
NC_011601	+	1480	1.0	0.0	0.0
NC_011601	+	1482	1.0	0.0	1.0
NC_011601	+	1483	0.0	1.0	0.0
NC_011601	+	1484	0.0	0.0	1.0
NC_011601	+	1485	0.0	1.0	0.0
NC_011601	+	1489	1.0	0.0	0.0
NC_011601	+	1491	0.0	0.0	1.0
NC_011601	+	1493	0.0	0.0	1.0
NC_011601	+	1494	0.0	0.0	1.0
NC_011601	+	1495	1.0	0.0	0.0
NC_011601	+	1496	0.0	0.0	1.0
NC_011601	+	1497	0.0	0.0	1.0
NC_011601	+	1498	0.0	0.0	1.0
NC_011601	+	1503	0.0	0.0	1.0
NC_011601	+	1504	1.0	0.0	0.0
NC_011601	+	1506	0.0	1.0	0.0
NC_011601	+	1508	0.0	1.0	0.0
NC_011601	+	1509	0.0	1.0	0.0
NC_011601	+	1510	1.0	0.0	0.0
NC_011601	+	1513	0.0	0.0	2.0
NC_011601	+	1517	1.0	0.0	0.0
NC_011601	+	1518	1.0	0.0	0.0
NC_011601	+	1521	2.0	0.0	0.0
NC_011601	+	1523	1.0	0.0	0.0
NC_011601	+	1525	1.0	0.0	0.0
NC_011601	+	1527	0.0	0.0	1.0
NC_011601	+	1528	1.0	0.0	1.0
NC_011601	+	1529	0.0	3.0	0.0
NC_011601	+	1531	0.0	1.0	0.0
NC_011601	+	1534	0.0	0.0	1.0
NC_011601	+	1536	0.0	2.0	0.0
NC_011601	+	1537	0.0	1.0	0.0
NC_011601	+	1538	1.0	0.0	0.0
NC_011601	+	1540	0.0	1.0	0.0
NC_011601	+	1542	1.0	0.0	0.0
NC_011601	+	1546	1.0	0.0	0.0
NC_011601	+	1547	1.0	0.0	0.0
NC_011601	+	1548	0.0	0.0	1.0
NC_011601	+	1550	0.0	0.0	1.0
NC_011601	+	1551	1.0	1.0	0.0
NC_011601	+	1553	0.0	0.0	1.0
NC_011601	+	1554	0.0	0.0	1.0
NC_011601	+	1555	0.0	1.0	0.0
NC_011601	+	1556	2.0	1.0	0.0
NC_011601	+	1560	0.0	1.0	0.0
NC_011601	+	1562	2.0	1.0	2.0
NC_011601	+	1564	0.0	1.0	1.0
NC_011601	+	1565	1.0	0.0	0.0
NC_011601	+	1566	1.0	0.0	0.0
NC_011601	+	1567	0.0	0.0	1.0
NC_011601	+	1569	1.0	1.0	1.0
NC_011601	+	1570	1.0	1.0	0.0
NC_011601	+	1572	1.0	0.0	1.0
NC_011601	+	1576	0.0	1.0	0.0
NC_011601	+	1577	1.0	0.0	0.0
NC_011601	+	1580	2.0	2.0	1.0
NC_011601	+	1581	1.0	0.0	0.0
NC_011601	+	1586	1.0	1.0	0.0
NC_011601	+	1588	0.0	1.0	1.0
NC_011601	+	1591	0.0	0.0	1.0
NC_011601	+	1596	0.0	0.0	1.0
NC_011601	+	1597	1.0	0.0	0.0
NC_011601	+	1599	1.0	0.0	0.0
NC_011601	+	1601	2.0	0.0	3.0
NC_011601	+	1605	1.0	0.0	0.0
NC_011601	+	1606	0.0	0.0	4.0
NC_011601	+	1607	1.0	0.0	0.0
NC_011601	+	1608	0.0	1.0	0.0
NC_011601	+	1609	1.0	0.0	0.0
NC_011601	+	1610	0.0	2.0	0.0
NC_011601	+	1612	1.0	1.0	0.0
NC_011601	+	1614	0.0	1.0	0.0
NC_011601	+	1615	0.0	1.0	2.0
NC_011601	+	1617	0.0	2.0	1.0
NC_011601	+	1618	1.0	0.0	1.0
NC_011601	+	1622	0.0	1.0	1.0
NC_011601	+	1624	2.0	1.0	0.0
NC_011601	+	1625	0.0	1.0	0.0
NC_011601	+	1626	0.0	1.0	0.0
NC_011601	+	1628	0.0	0.0	1.0
NC_011601	+	1629	0.0	1.0	1.0
NC_011601	+	1630	0.0	1.0	0.0
NC_011601	+	1633	0.0	0.0	3.0
NC_011601	+	1634	2.0	0.0	0.0
NC_011601	+	1635	0.0	1.0	0.0
NC_011601	+	1636	0.0	1.0	1.0
NC_011601	+	1638	0.0	0.0	2.0
NC_011601	+	1640	2.0	0.0	0.0
NC_011601	+	1641	3.0	0.0	1.0
NC_011601	+	1642	0.0	1.0	0.0
NC_011601	+	1643	0.0	3.0	4.0
NC_011601	+	1644	1.0	0.0	2.0
NC_011601	+	1646	0.0	0.0	1.0
NC_011601	+	1647	0.0	1.0	0.0
NC_011601	+	1648	1.0	0.0	4.0
NC_011601	+	1649	0.0	2.0	0.0
NC_011601	+	1652	1.0	1.0	1.0
NC_011601	+	1653	0.0	2.0	1.0
NC_011601	+	1654	0.0	0.0	2.0
NC_011601	+	1656	0.0	1.0	1.0
NC_011601	+	1657	0.0	1.0	0.0
NC_011601	+	1658	0.0	0.0	1.0
NC_011601	+	1660	1.0	0.0	0.0
NC_011601	+	1665	1.0	3.0	0.0
NC_011601	+	1666	1.0	0.0	1.0
NC_011601	+	1667	0.0	1.0	1.0
NC_011601	+	1668	0.0	1.0	0.0
NC_011601	+	1669	0.0	1.0	1.0
NC_011601	+	1670	0.0	0.0	1.0
NC_011601	+	1671	0.0	1.0	0.0
NC_011601	+	1673	0.0	3.0	0.0
NC_011601	+	1675	0.0	0.0	1.0
NC_011601	+	1678	2.0	0.0	0.0
NC_011601	+	1682	2.0	0.0	0.0
NC_011601	+	1683	0.0	1.0	0.0
NC_011601	+	1690	0.0	1.0	0.0
NC_011601	+	1695	1.0	1.0	0.0
NC_011601	+	1696	0.0	0.0	1.0
NC_011601	+	1697	1.0	0.0	0.0
NC_011601	+	1700	0.0	1.0	0.0
NC_011601	+	1701	1.0	1.0	1.0
NC_011601	+	1702	0.0	1.0	0.0
NC_011601	+	1703	0.0	2.0	1.0
NC_011601	+	1704	0.0	1.0	0.0
NC_011601	+	1705	1.0	1.0	1.0
NC_011601	+	1706	1.0	0.0	0.0
NC_011601	+	1707	1.0	2.0	1.0
NC_011601	+	1710	0.0	0.0	1.0
NC_011601	+	1713	0.0	1.0	0.0
NC_011601	+	1714	0.0	0.0	1.0
NC_011601	+	1716	3.0	0.0	2.0
NC_011601	+	1717	1.0	0.0	0.0
NC_011601	+	1718	0.0	1.0	1.0
NC_011601	+	1721	2.0	1.0	1.0
NC_011601	+	1723	2.0	1.0	0.0
NC_011601	+	1725	1.0	1.0	1.0
NC_011601	+	1726	0.0	1.0	0.0
NC_011601	+	1728	0.0	2.0	0.0
NC_011601	+	1729	0.0	1.0	0.0
NC_011601	+	1732	0.0	1.0	0.0
NC_011601	+	1733	2.0	1.0	0.0
NC_011601	+	1735	0.0	1.0	3.0
NC_011601	+	1736	0.0	0.0	1.0
NC_011601	+	1739	0.0	2.0	0.0
NC_011601	+	1742	1.0	0.0	0.0
NC_011601	+	1746	0.0	2.0	0.0
NC_011601	+	1749	0.0	0.0	1.0
NC_011601	+	1751	0.0	1.0	1.0
NC_011601	+	1757	0.0	2.0	0.0
NC_011601	+	1764	0.0	1.0	0.0
NC_011601	+	1766	0.0	2.0	0.0
NC_011601	+	1768	0.0	1.0	1.0
NC_011601	+	1771	0.0	0.0	1.0
NC_011601	+	1773	0.0	1.0	0.0
NC_011601	+	1775	0.0	1.0	0.0
NC_011601	+	1780	1.0	0.0	0.0
NC_011601	+	1782	1.0	1.0	0.0
NC_011601	+	1783	1.0	0.0	0.0
NC_011601	+	1787	1.0	1.0	0.0
NC_011601	+	1788	1.0	0.0	1.0
NC_011601	+	1789	2.0	0.0	1.0
NC_011601	+	1791	1.0	1.0	0.0
NC_011601	+	1794	0.0	0.0	1.0
NC_011601	+	1796	1.0	0.0	0.0
NC_011601	+	1798	1.0	0.0	1.0
NC_011601	+	1800	0.0	0.0	1.0
NC_011601	+	1801	0.0	0.0	1.0
NC_011601	+	1805	0.0	0.0	1.0
NC_011601	+	1806	0.0	0.0	1.0
NC_011601	+	1809	1.0	0.0	0.0
NC_011601	+	1810	1.0	0.0	5.0
NC_011601	+	1812	1.0	1.0	4.0
NC_011601	+	1813	3.0	1.0	0.0
NC_011601	+	1814	0.0	0.0	1.0
NC_011601	+	1815	1.0	2.0	0.0
NC_011601	+	1816	1.0	0.0	0.0
NC_011601	+	1817	1.0	1.0	1.0
NC_011601	+	1818	1.0	4.0	2.0
NC_011601	+	1819	0.0	0.0	1.0
NC_011601	+	1821	1.0	0.0	0.0
NC_011601	+	1822	0.0	1.0	0.0
NC_011601	+	1823	0.0	1.0	0.0
NC_011601	+	1824	0.0	0.0	1.0
NC_011601	+	1825	0.0	1.0	0.0
NC_011601	+	1830	0.0	1.0	0.0
NC_011601	+	1832	1.0	0.0	0.0
NC_011601	+	1835	1.0	1.0	0.0
NC_011601	+	1837	1.0	0.0	0.0
NC_011601	+	1840	1.0	1.0	0.0
NC_011601	+	1841	1.0	0.0	0.0
NC_011601	+	1842	0.0	1.0	1.0
NC_011601	+	1846	0.0	0.0	3.0
NC_011601	+	1847	0.0	2.0	0.0
NC_011601	+	1848	0.0	0.0	2.0
NC_011601	+	1849	1.0	1.0	1.0
NC_011601	+	1850	1.0	0.0	1.0
NC_011601	+	1851	1.0	0.0	0.0
NC_011601	+	1852	0.0	0.0	1.0
NC_011601	+	1853	0.0	0.0	1.0
NC_011601	+	1857	0.0	0.0	1.0
NC_011601	+	1859	0.0	1.0	1.0
NC_011601	+	1865	0.0	0.0	1.0
NC_011601	+	1866	1.0	0.0	0.0
NC_011601	+	1867	0.0	1.0	0.0
NC_011601	+	1870	2.0	1.0	0.0
NC_011601	+	1872	0.0	0.0	1.0
NC_011601	+	1873	1.0	1.0	0.0
NC_011601	+	1874	0.0	0.0	1.0
NC_011601	+	1875	0.0	1.0	1.0
NC_011601	+	1876	0.0	1.0	0.0
NC_011601	+	1877	0.0	1.0	1.0
NC_011601	+	1878	0.0	0.0	1.0
NC_011601	+	1880	0.0	1.0	0.0
NC_011601	+	1881	0.0	1.0	0.0
NC_011601	+	1882	2.0	2.0	0.0
NC_011601	+	1885	1.0	0.0	1.0
NC_011601	+	1886	0.0	2.0	0.0
NC_011601	+	1889	0.0	2.0	0.0
NC_011601	+	1890	0.0	1.0	0.0
NC_011601	+	1891	1.0	0.0	1.0
NC_011601	+	1892	1.0	2.0	4.0
NC_011601	+	1893	0.0	2.0	0.0
NC_011601	+	1894	0.0	3.0	1.0
NC_011601	+	1895	0.0	4.0	1.0
NC_011601	+	1898	0.0	1.0	0.0
NC_011601	+	1899	1.0	0.0	0.0
NC_011601	+	1903	1.0	0.0	1.0
NC_011601	+	1904	1.0	0.0	1.0
NC_011601	+	1906	2.0	0.0	0.0
NC_011601	+	1907	0.0	1.0	1.0
NC_011601	+	1909	0.0	0.0	1.0
NC_011601	+	1911	2.0	1.0	0.0
NC_011601	+	1912	1.0	1.0	0.0
NC_011601	+	1914	1.0	1.0	0.0
NC_011601	+	1915	0.0	1.0	0.0
NC_011601	+	1916	1.0	1.0	0.0
NC_011601	+	1918	0.0	0.0	2.0
NC_011601	+	1919	0.0	0.0	1.0
NC_011601	+	1921	1.0	0.0	1.0
NC_011601	+	1922	0.0	1.0	0.0
NC_011601	+	1923	0.0	0.0	2.0
NC_011601	+	1924	0.0	1.0	1.0
NC_011601	+	1927	1.0	1.0	1.0
NC_011601	+	1929	1.0	2.0	1.0
NC_011601	+	1930	1.0	0.0	1.0
NC_011601	+	1931	0.0	1.0	0.0
NC_011601	+	1932	0.0	1.0	0.0
NC_011601	+	1933	1.0	0.0	0.0
NC_011601	+	1935	0.0	1.0	1.0
NC_011601	+	1940	0.0	0.0	1.0
NC_011601	+	1941	4.0	0.0	0.0
NC_011601	+	1948	0.0	0.0	2.0
NC_011601	+	1949	1.0	0.0	0.0
NC_011601	+	1950	1.0	2.0	3.0
NC_011601	+	1954	0.0	0.0	1.0
NC_011601	+	1957	1.0	2.0	3.0
NC_011601	+	1958	0.0	1.0	0.0
NC_011601	+	1960	1.0	2.0	0.0
NC_011601	+	1961	2.0	0.0	3.0
NC_011601	+	1962	3.0	0.0	0.0
NC_011601	+	1963	2.0	0.0	0.0
NC_011601	+	1964	0.0	1.0	0.0
NC_011601	+	1965	1.0	0.0	2.0
NC_011601	+	1966	1.0	0.0	1.0
NC_011601	+	1967	1.0	0.0	1.0
NC_011601	+	1968	0.0	4.0	0.0
NC_011601	+	1971	2.0	0.0	0.0
NC_011601	+	1972	1.0	0.0	0.0
NC_011601	+	1974	1.0	0.0	0.0
NC_011601	+	1975	1.0	0.0	1.0
NC_011601	+	1978	2.0	0.0	2.0
NC_011601	+	1979	0.0	1.0	0.0
NC_011601	+	1980	0.0	2.0	0.0
NC_011601	+	1983	1.0	0.0	0.0
NC_011601	+	1984	0.0	0.0	2.0
NC_011601	+	1986	1.0	1.0	1.0
NC_011601	+	1991	0.0	1.0	0.0
NC_011601	+	1993	1.0	2.0	1.0
NC_011601	+	1994	1.0	0.0	0.0
NC_011601	+	1997	1.0	0.0	0.0
NC_011601	+	1998	2.0	0.0	0.0
NC_011601	+	1999	1.0	0.0	1.0
NC_011601	+	2000	0.0	1.0	0.0
NC_011601	+	2002	0.0	1.0	1.0
NC_011601	+	2003	0.0	1.0	0.0
NC_011601	+	2004	0.0	0.0	1.0
NC_011601	+	2006	1.0	0.0	0.0
NC_011601	+	2011	1.0	0.0	0.0
NC_011601	+	2012	0.0	0.0	1.0
NC_011601	+	2014	0.0	1.0	0.0
NC_011601	+	2015	0.0	1.0	4.0
NC_011601	+	2016	0.0	1.0	0.0
NC_011601	+	2022	0.0	1.0	0.0
NC_011601	+	2023	1.0	2.0	1.0
NC_011601	+	2024	2.0	2.0	0.0
NC_011601	+	2025	0.0	0.0	1.0
NC_011601	+	2026	0.0	2.0	0.0
NC_011601	+	2028	0.0	1.0	0.0
NC_011601	+	2030	0.0	1.0	0.0
NC_011601	+	2031	0.0	0.0	1.0
NC_011601	+	2032	1.0	0.0	0.0
NC_011601	+	2036	0.0	1.0	1.0
NC_011601	+	2042	0.0	1.0	0.0
NC_011601	+	2044	0.0	0.0	2.0
NC_011601	+	2045	1.0	1.0	1.0
NC_011601	+	2047	0.0	2.0	0.0
NC_011601	+	2048	0.0	1.0	0.0
NC_011601	+	2049	0.0	1.0	0.0
NC_011601	+	2051	1.0	0.0	0.0
NC_011601	+	2055	0.0	1.0	0.0
NC_011601	+	2057	1.0	0.0	1.0
NC_011601	+	2058	0.0	1.0	0.0
NC_011601	+	2059	1.0	0.0	0.0
NC_011601	+	2060	0.0	3.0	0.0
NC_011601	+	2061	0.0	2.0	0.0
NC_011601	+	2065	1.0	0.0	0.0
NC_011601	+	2067	0.0	1.0	0.0
NC_011601	+	2070	0.0	1.0	2.0
NC_011601	+	2072	0.0	0.0	1.0
NC_011601	+	2073	0.0	1.0	2.0
NC_011601	+	2074	0.0	1.0	0.0
NC_011601	+	2076	1.0	0.0	0.0
NC_011601	+	2077	0.0	0.0	1.0
NC_011601	+	2079	1.0	2.0	0.0
NC_011601	+	2080	0.0	1.0	0.0
NC_011601	+	2081	1.0	1.0	0.0
NC_011601	+	2082	2.0	3.0	0.0
NC_011601	+	2083	1.0	1.0	1.0
NC_011601	+	2084	2.0	0.0	3.0
NC_011601	+	2085	0.0	1.0	0.0
NC_011601	+	2086	0.0	1.0	0.0
NC_011601	+	2089	0.0	0.0	1.0
NC_011601	+	2095	1.0	1.0	2.0
NC_011601	+	2098	4.0	0.0	0.0
NC_011601	+	2099	0.0	2.0	0.0
NC_011601	+	2103	0.0	0.0	2.0
NC_011601	+	2107	0.0	0.0	2.0
NC_011601	+	2108	1.0	0.0	0.0
NC_011601	+	2111	1.0	0.0	1.0
NC_011601	+	2113	0.0	1.0	0.0
NC_011601	+	2114	0.0	1.0	1.0
NC_011601	+	2115	1.0	2.0	1.0
NC_011601	+	2116	0.0	1.0	0.0
NC_011601	+	2117	0.0	0.0	1.0
NC_011601	+	2120	0.0	2.0	1.0
NC_011601	+	2122	0.0	0.0	1.0
NC_011601	+	2125	2.0	1.0	0.0
NC_011601	+	2126	2.0	1.0	1.0
NC_011601	+	2127	0.0	0.0	2.0
NC_011601	+	2129	0.0	1.0	0.0
NC_011601	+	2130	1.0	0.0	0.0
NC_011601	+	2133	0.0	1.0	1.0
NC_011601	+	2139	1.0	0.0	0.0
NC_011601	+	2140	0.0	1.0	0.0
NC_011601	+	2141	0.0	1.0	0.0
NC_011601	+	2144	0.0	2.0	0.0
NC_011601	+	2147	0.0	0.0	1.0
NC_011601	+	2148	1.0	0.0	0.0
NC_011601	+	2149	0.0	1.0	0.0
NC_011601	+	2150	0.0	2.0	0.0
NC_011601	+	2151	0.0	1.0	0.0
NC_011601	+	2156	0.0	2.0	2.0
NC_011601	+	2158	0.0	2.0	0.0
NC_011601	+	2161	1.0	0.0	0.0
NC_011601	+	2162	0.0	1.0	0.0
NC_011601	+	2169	1.0	0.0	0.0
NC_011601	+	2170	1.0	0.0	0.0
NC_011601	+	2172	1.0	0.0	0.0
NC_011601	+	2173	1.0	1.0	0.0
NC_011601	+	2174	0.0	1.0	1.0
NC_011601	+	2176	0.0	0.0	1.0
NC_011601	+	2179	0.0	1.0	0.0
NC_011601	+	2182	0.0	1.0	0.0
NC_011601	+	2183	0.0	1.0	0.0
NC_011601	+	2185	0.0	1.0	1.0
NC_011601	+	2187	0.0	0.0	1.0
NC_011601	+	2192	1.0	0.0	0.0
NC_011601	+	2193	0.0	3.0	0.0
NC_011601	+	2195	0.0	4.0	0.0
NC_011601	+	2197	1.0	0.0	0.0
NC_011601	+	2199	0.0	2.0	0.0
NC_011601	+	2200	1.0	0.0	0.0
NC_011601	+	2205	1.0	2.0	0.0
NC_011601	+	2206	1.0	0.0	0.0
NC_011601	+	2207	1.0	0.0	0.0
NC_011601	+	2208	0.0	1.0	0.0
NC_011601	+	2213	1.0	0.0	0.0
NC_011601	+	2214	0.0	1.0	0.0
NC_011601	+	2216	0.0	0.0	1.0
NC_011601	+	2217	0.0	1.0	2.0
NC_011601	+	2218	2.0	0.0	1.0
NC_011601	+	2219	0.0	0.0	1.0
NC_011601	+	2220	0.0	1.0	0.0
NC_011601	+	2224	0.0	0.0	1.0
NC_011601	+	2225	1.0	0.0	0.0
NC_011601	+	2227	1.0	0.0	0.0
NC_011601	+	2228	1.0	1.0	0.0
NC_011601	+	2229	0.0	1.0	0.0
NC_011601	+	2233	0.0	1.0	0.0
NC_011601	+	2235	1.0	0.0	0.0
NC_011601	+	2236	0.0	1.0	0.0
NC_011601	+	2237	0.0	1.0	1.0
NC_011601	+	2239	0.0	0.0	1.0
NC_011601	+	2240	1.0	0.0	0.0
NC_011601	+	2241	1.0	0.0	1.0
NC_011601	+	2243	0.0	1.0	0.0
NC_011601	+	2244	0.0	0.0	2.0
NC_011601	+	2245	1.0	2.0	1.0
NC_011601	+	2247	0.0	0.0	1.0
NC_011601	+	2249	0.0	1.0	0.0
NC_011601	+	2251	0.0	1.0	1.0
NC_011601	+	2254	0.0	0.0	1.0
NC_011601	+	2255	1.0	0.0	0.0
NC_011601	+	2257	0.0	0.0	2.0
NC_011601	+	2258	0.0	2.0	0.0
NC_011601	+	2260	0.0	1.0	1.0
NC_011601	+	2264	1.0	1.0	0.0
NC_011601	+	2267	0.0	1.0	0.0
NC_011601	+	2268	1.0	0.0	0.0
NC_011601	+	2272	0.0	2.0	0.0
NC_011601	+	2274	0.0	1.0	1.0
NC_011601	+	2276	0.0	0.0	1.0
NC_011601	+	2280	2.0	0.0	0.0
NC_011601	+	2285	1.0	0.0	1.0
NC_011601	+	2286	0.0	2.0	1.0
NC_011601	+	2288	0.0	1.0	0.0
NC_011601	+	2289	0.0	1.0	0.0
NC_011601	+	2293	0.0	0.0	1.0
NC_011601	+	2296	0.0	0.0	1.0
NC_011601	+	2300	1.0	0.0	0.0
NC_011601	+	2304	1.0	1.0	0.0
NC_011601	+	2310	2.0	0.0	0.0
NC_011601	+	2311	0.0	1.0	0.0
NC_011601	+	2319	0.0	0.0	2.0
NC_011601	+	2320	0.0	1.0	0.0
NC_011601	+	2321	1.0	0.0	1.0
NC_011601	+	2322	2.0	0.0	1.0
NC_011601	+	2323	0.0	1.0	0.0
NC_011601	+	2328	1.0	0.0	0.0
NC_011601	+	2329	1.0	0.0	1.0
NC_011601	+	2330	0.0	1.0	0.0
NC_011601	+	2331	0.0	0.0	2.0
NC_011601	+	2332	0.0	1.0	0.0
NC_011601	+	2333	1.0	0.0	0.0
NC_011601	+	2334	0.0	1.0	0.0
NC_011601	+	2335	3.0	0.0	0.0
NC_011601	+	2336	0.0	1.0	0.0
NC_011601	+	2340	0.0	0.0	1.0
NC_011601	+	2341	2.0	1.0	0.0
NC_011601	+	2342	0.0	0.0	1.0
NC_011601	+	2348	1.0	2.0	0.0
NC_011601	+	2349	1.0	0.0	0.0
NC_011601	+	2350	1.0	2.0	1.0
NC_011601	+	2351	2.0	0.0	0.0
NC_011601	+	2352	0.0	1.0	0.0
NC_011601	+	2353	1.0	0.0	0.0
NC_011601	+	2354	0.0	0.0	1.0
NC_011601	+	2355	1.0	0.0	2.0
NC_011601	+	2356	1.0	0.0	0.0
NC_011601	+	2357	0.0	0.0	1.0
NC_011601	+	2358	0.0	0.0	1.0
NC_011601	+	2359	3.0	1.0	0.0
NC_011601	+	2360	1.0	0.0	1.0
NC_011601	+	2361	0.0	1.0	0.0
NC_011601	+	2363	0.0	1.0	0.0
NC_011601	+	2364	2.0	0.0	3.0
NC_011601	+	2365	2.0	0.0	3.0
NC_011601	+	2366	0.0	2.0	0.0
NC_011601	+	2367	0.0	1.0	0.0
NC_011601	+	2368	0.0	2.0	0.0
NC_011601	+	2370	2.0	0.0	0.0
NC_011601	+	2371	1.0	1.0	0.0
NC_011601	+	2372	0.0	0.0	2.0
NC_011601	+	2376	0.0	0.0	1.0
NC_011601	+	2378	1.0	0.0	0.0
NC_011601	+	2379	0.0	0.0	1.0
NC_011601	+	2380	0.0	0.0	1.0
NC_011601	+	2381	1.0	0.0	1.0
NC_011601	+	2382	1.0	3.0	2.0
NC_011601	+	2384	0.0	0.0	1.0
NC_011601	+	2385	0.0	0.0	2.0
NC_011601	+	2386	0.0	0.0	1.0
NC_011601	+	2387	0.0	0.0	1.0
NC_011601	+	2388	1.0	1.0	0.0
NC_011601	+	2389	0.0	1.0	2.0
NC_011601	+	2390	1.0	0.0	3.0
NC_011601	+	2391	2.0	0.0	0.0
NC_011601	+	2392	0.0	2.0	0.0
NC_011601	+	2393	0.0	0.0	2.0
NC_011601	+	2395	2.0	0.0	1.0
NC_011601	+	2396	0.0	1.0	0.0
NC_011601	+	2397	1.0	0.0	0.0
NC_011601	+	2398	0.0	2.0	0.0
NC_011601	+	2399	1.0	0.0	0.0
NC_011601	+	2403	1.0	0.0	0.0
NC_011601	+	2404	0.0	2.0	0.0
NC_011601	+	2407	2.0	0.0	0.0
NC_011601	+	2408	2.0	1.0	0.0
NC_011601	+	2411	0.0	3.0	0.0
NC_011601	+	2413	4.0	1.0	0.0
NC_011601	+	2414	1.0	0.0	0.0
NC_011601	+	2419	1.0	1.0	0.0
NC_011601	+	2421	0.0	3.0	0.0
NC_011601	+	2423	0.0	0.0	1.0
NC_011601	+	2424	0.0	0.0	1.0
NC_011601	+	2429	1.0	0.0	0.0
NC_011601	+	2430	0.0	1.0	0.0
NC_011601	+	2431	1.0	0.0	0.0
NC_011601	+	2434	0.0	0.0	1.0
NC_011601	+	2436	4.0	0.0	2.0
NC_011601	+	2437	1.0	0.0	0.0
NC_011601	+	2441	0.0	1.0	0.0
NC_011601	+	2442	1.0	0.0	0.0
NC_011601	+	2443	0.0	0.0	1.0
NC_011601	+	2444	0.0	1.0	1.0
NC_011601	+	2446	1.0	0.0	0.0
NC_011601	+	2448	0.0	1.0	0.0
NC_011601	+	2458	0.0	0.0	1.0
NC_011601	+	2462	1.0	0.0	0.0
NC_011601	+	2464	0.0	2.0	0.0
NC_011601	+	2465	0.0	1.0	0.0
NC_011601	+	2468	1.0	0.0	1.0
NC_011601	+	2471	0.0	0.0	1.0
NC_011601	+	2472	1.0	0.0	0.0
NC_011601	+	2474	0.0	0.0	1.0
NC_011601	+	2475	1.0	0.0	0.0
NC_011601	+	2476	1.0	2.0	3.0
NC_011601	+	2480	0.0	1.0	0.0
NC_011601	+	2482	1.0	0.0	0.0
NC_011601	+	2483	0.0	0.0	1.0
NC_011601	+	2484	0.0	0.0	1.0
NC_011601	+	2485	1.0	0.0	0.0
NC_011601	+	2486	0.0	2.0	0.0
NC_011601	+	2491	0.0	1.0	0.0
NC_011601	+	2497	0.0	0.0	3.0
NC_011601	+	2500	0.0	0.0	2.0
NC_011601	+	2503	1.0	0.0	1.0
NC_011601	+	2505	0.0	0.0	1.0
NC_011601	+	2506	1.0	0.0	0.0
NC_011601	+	2510	0.0	1.0	0.0
NC_011601	+	2512	0.0	0.0	2.0
NC_011601	+	2516	0.0	0.0	1.0
NC_011601	+	2519	0.0	0.0	2.0
NC_011601	+	2520	1.0	0.0	0.0
NC_011601	+	2522	0.0	0.0	2.0
NC_011601	+	2525	1.0	0.0	0.0
NC_011601	+	2526	1.0	0.0	0.0
NC_011601	+	2528	0.0	0.0	1.0
NC_011601	+	2532	0.0	0.0	1.0
NC_011601	+	2538	0.0	1.0	0.0
NC_011601	+	2540	0.0	1.0	0.0
NC_011601	+	2541	0.0	0.0	1.0
NC_011601	+	2542	0.0	0.0	1.0
NC_011601	+	2543	0.0	0.0	1.0
NC_011601	+	2544	0.0	0.0	2.0
NC_011601	+	2548	1.0	1.0	1.0
NC_011601	+	2549	0.0	0.0	1.0
NC_011601	+	2550	0.0	0.0	1.0
NC_011601	+	2551	0.0	1.0	0.0
NC_011601	+	2552	2.0	1.0	5.0
NC_011601	+	2553	0.0	1.0	0.0
NC_011601	+	2554	0.0	0.0	1.0
NC_011601	+	2555	2.0	0.0	1.0
NC_011601	+	2556	0.0	1.0	1.0
NC_011601	+	2557	0.0	5.0	0.0
NC_011601	+	2558	2.0	3.0	0.0
NC_011601	+	2559	0.0	1.0	0.0
NC_011601	+	2560	0.0	0.0	1.0
NC_011601	+	2562	3.0	0.0	1.0
NC_011601	+	2566	0.0	0.0	1.0
NC_011601	+	2568	3.0	0.0	1.0
NC_011601	+	2570	0.0	1.0	1.0
NC_011601	+	2571	1.0	0.0	1.0
NC_011601	+	2577	0.0	1.0	3.0
NC_011601	+	2578	1.0	1.0	2.0
NC_011601	+	2579	0.0	1.0	0.0
NC_011601	+	2580	2.0	0.0	0.0
NC_011601	+	2583	0.0	0.0	1.0
NC_011601	+	2584	1.0	0.0	0.0
NC_011601	+	2585	1.0	0.0	0.0
NC_011601	+	2587	0.0	0.0	1.0
NC_011601	+	2588	2.0	0.0	0.0
NC_011601	+	2589	1.0	0.0	0.0
NC_011601	+	2590	1.0	0.0	1.0
NC_011601	+	2591	1.0	0.0	0.0
NC_011601	+	2593	2.0	0.0	0.0
NC_011601	+	2594	1.0	0.0	0.0
NC_011601	+	2595	0.0	1.0	0.0
NC_011601	+	2596	1.0	1.0	0.0
NC_011601	+	2601	1.0	0.0	0.0
NC_011601	+	2603	0.0	1.0	0.0
NC_011601	+	2604	2.0	0.0	0.0
NC_011601	+	2605	0.0	0.0	2.0
NC_011601	+	2607	0.0	0.0	1.0
NC_011601	+	2608	0.0	1.0	3.0
NC_011601	+	2609	0.0	0.0	2.0
NC_011601	+	2610	0.0	1.0	1.0
NC_011601	+	2611	0.0	0.0	2.0
NC_011601	+	2612	2.0	0.0	0.0
NC_011601	+	2613	0.0	0.0	1.0
NC_011601	+	2615	0.0	0.0	1.0
NC_011601	+	2618	0.0	2.0	0.0
NC_011601	+	2619	1.0	0.0	0.0
NC_011601	+	2621	1.0	0.0	0.0
NC_011601	+	2622	1.0	0.0	1.0
NC_011601	+	2623	0.0	0.0	1.0
NC_011601	+	2624	0.0	0.0	1.0
NC_011601	+	2625	0.0	0.0	1.0
NC_011601	+	2627	0.0	0.0	1.0
NC_011601	+	2628	2.0	0.0	2.0
NC_011601	+	2630	0.0	2.0	0.0
NC_011601	+	2634	0.0	0.0	3.0
NC_011601	+	2639	1.0	1.0	0.0
NC_011601	+	2641	1.0	1.0	0.0
NC_011601	+	2643	1.0	0.0	1.0
NC_011601	+	2644	1.0	0.0	1.0
NC_011601	+	2645	0.0	2.0	0.0
NC_011601	+	2647	0.0	1.0	1.0
NC_011601	+	2648	0.0	1.0	2.0
NC_011601	+	2649	1.0	0.0	2.0
NC_011601	+	2650	4.0	0.0	0.0
NC_011601	+	2651	1.0	0.0	2.0
NC_011601	+	2652	1.0	0.0	0.0
NC_011601	+	2653	0.0	0.0	3.0
NC_011601	+	2656	1.0	0.0	0.0
NC_011601	+	2657	0.0	0.0	1.0
NC_011601	+	2659	1.0	1.0	0.0
NC_011601	+	2660	0.0	1.0	0.0
NC_011601	+	2661	0.0	0.0	2.0
NC_011601	+	2662	3.0	0.0	0.0
NC_011601	+	2663	0.0	3.0	0.0
NC_011601	+	2664	0.0	1.0	0.0
NC_011601	+	2665	1.0	0.0	0.0
NC_011601	+	2671	0.0	0.0	1.0
NC_011601	+	2677	0.0	1.0	2.0
NC_011601	+	2678	1.0	0.0	2.0
NC_011601	+	2679	0.0	1.0	0.0
NC_011601	+	2680	0.0	1.0	0.0
NC_011601	+	2681	1.0	0.0	0.0
NC_011601	+	2682	0.0	0.0	1.0
NC_011601	+	2683	1.0	0.0	2.0
NC_011601	+	2684	2.0	1.0	0.0
NC_011601	+	2685	0.0	1.0	1.0
NC_011601	+	2686	1.0	4.0	0.0
NC_011601	+	2688	0.0	1.0	0.0
NC_011601	+	2689	0.0	0.0	1.0
NC_011601	+	2690	1.0	0.0	0.0
NC_011601	+	2691	1.0	2.0	0.0
NC_011601	+	2695	0.0	1.0	0.0
NC_011601	+	2697	1.0	0.0	0.0
NC_011601	+	2698	0.0	0.0	1.0
NC_011601	+	2701	1.0	0.0	0.0
NC_011601	+	2703	0.0	0.0	1.0
NC_011601	+	2704	0.0	1.0	1.0
NC_011601	+	2709	1.0	2.0	0.0
NC_011601	+	2712	1.0	0.0	0.0
NC_011601	+	2717	1.0	2.0	0.0
NC_011601	+	2719	1.0	2.0	1.0
NC_011601	+	2720	0.0	2.0	0.0
NC_011601	+	2725	2.0	2.0	0.0
NC_011601	+	2730	1.0	0.0	0.0
NC_011601	+	2731	2.0	0.0	0.0
NC_011601	+	2732	0.0	1.0	0.0
NC_011601	+	2733	2.0	0.0	0.0
NC_011601	+	2734	0.0	2.0	0.0
NC_011601	+	2735	1.0	0.0	0.0
NC_011601	+	2739	0.0	4.0	1.0
NC_011601	+	2740	0.0	1.0	1.0
NC_011601	+	2743	1.0	0.0	0.0
NC_011601	+	2744	0.0	0.0	1.0
NC_011601	+	2749	0.0	1.0	0.0
NC_011601	+	2752	1.0	1.0	0.0
NC_011601	+	2756	0.0	1.0	0.0
NC_011601	+	2761	0.0	0.0	2.0
NC_011601	+	2764	1.0	1.0	0.0
NC_011601	+	2766	2.0	0.0	2.0
NC_011601	+	2767	2.0	0.0	0.0
NC_011601	+	2768	0.0	1.0	0.0
NC_011601	+	2769	1.0	1.0	1.0
NC_011601	+	2771	0.0	0.0	2.0
NC_011601	+	2773	0.0	0.0	3.0
NC_011601	+	2774	1.0	1.0	0.0
NC_011601	+	2779	1.0	0.0	0.0
NC_011601	+	2780	0.0	2.0	1.0
NC_011601	+	2781	0.0	1.0	1.0
NC_011601	+	2783	1.0	0.0	1.0
NC_011601	+	2784	2.0	0.0	1.0
NC_011601	+	2787	0.0	1.0	0.0
NC_011601	+	2789	0.0	1.0	2.0
NC_011601	+	2791	1.0	0.0	0.0
NC_011601	+	2792	0.0	0.0	1.0
NC_011601	+	2794	0.0	0.0	2.0
NC_011601	+	2795	0.0	1.0	0.0
NC_011601	+	2796	1.0	1.0	0.0
NC_011601	+	2798	1.0	0.0	1.0
NC_011601	+	2799	0.0	1.0	0.0
NC_011601	+	2800	0.0	0.0	3.0
NC_011601	+	2804	0.0	1.0	0.0
NC_011601	+	2806	0.0	0.0	1.0
NC_011601	+	2807	0.0	1.0	1.0
NC_011601	+	2808	2.0	1.0	0.0
NC_011601	+	2810	1.0	3.0	0.0
NC_011601	+	2811	1.0	0.0	0.0
NC_011601	+	2812	0.0	0.0	1.0
NC_011601	+	2813	0.0	2.0	1.0
NC_011601	+	2814	0.0	0.0	2.0
NC_011601	+	2816	0.0	0.0	1.0
NC_011601	+	2818	0.0	1.0	0.0
NC_011601	+	2821	0.0	1.0	0.0
NC_011601	+	2823	0.0	2.0	0.0
NC_011601	+	2829	1.0	0.0	1.0
NC_011601	+	2832	0.0	0.0	2.0
NC_011601	+	2833	0.0	0.0	2.0
NC_011601	+	2834	2.0	0.0	0.0
NC_011601	+	2835	1.0	0.0	1.0
NC_011601	+	2836	1.0	0.0	0.0
NC_011601	+	2838	0.0	1.0	0.0
NC_011601	+	2840	0.0	0.0	2.0
NC_011601	+	2845	0.0	1.0	0.0
NC_011601	+	2846	0.0	1.0	0.0
NC_011601	+	2847	0.0	1.0	0.0
NC_011601	+	2848	0.0	0.0	1.0
NC_011601	+	2849	1.0	0.0	0.0
NC_011601	+	2852	1.0	0.0	1.0
NC_011601	+	2853	1.0	0.0	0.0
NC_011601	+	2854	2.0	0.0	0.0
NC_011601	+	2855	2.0	0.0	1.0
NC_011601	+	2857	0.0	1.0	0.0
NC_011601	+	2861	0.0	1.0	0.0
NC_011601	+	2863	1.0	0.0	0.0
NC_011601	+	2865	1.0	0.0	0.0
NC_011601	+	2866	0.0	1.0	0.0
NC_011601	+	2867	0.0	1.0	0.0
NC_011601	+	2868	0.0	1.0	0.0
NC_011601	+	2869	0.0	0.0	1.0
NC_011601	+	2872	0.0	1.0	0.0
NC_011601	+	2873	1.0	0.0	0.0
NC_011601	+	2875	2.0	0.0	0.0
NC_011601	+	2877	1.0	1.0	1.0
NC_011601	+	2880	1.0	0.0	0.0
NC_011601	+	2881	0.0	0.0	1.0
NC_011601	+	2882	0.0	0.0	3.0
NC_011601	+	2885	0.0	0.0	1.0
NC_011601	+	2889	0.0	1.0	3.0
NC_011601	+	2890	2.0	0.0	0.0
NC_011601	+	2891	0.0	1.0	0.0
NC_011601	+	2892	0.0	0.0	1.0
NC_011601	+	2899	0.0	0.0	1.0
NC_011601	+	2900	1.0	0.0	2.0
NC_011601	+	2901	0.0	1.0	0.0
NC_011601	+	2903	0.0	1.0	0.0
NC_011601	+	2906	2.0	0.0	1.0
NC_011601	+	2908	0.0	0.0	4.0
NC_011601	+	2909	1.0	1.0	0.0
NC_011601	+	2910	0.0	0.0	2.0
NC_011601	+	2912	1.0	0.0	0.0
NC_011601	+	2915	0.0	0.0	1.0
NC_011601	+	2917	3.0	0.0	0.0
NC_011601	+	2918	0.0	1.0	1.0
NC_011601	+	2921	0.0	0.0	1.0
NC_011601	+	2923	0.0	0.0	1.0
NC_011601	+	2924	1.0	0.0	1.0
NC_011601	+	2926	0.0	1.0	1.0
NC_011601	+	2927	1.0	3.0	0.0
NC_011601	+	2928	0.0	1.0	0.0
NC_011601	+	2931	1.0	1.0	0.0
NC_011601	+	2932	2.0	0.0	1.0
NC_011601	+	2933	0.0	0.0	1.0
NC_011601	+	2935	1.0	0.0	0.0
NC_011601	+	2936	1.0	1.0	0.0
NC_011601	+	2937	1.0	0.0	0.0
NC_011601	+	2938	0.0	1.0	0.0
NC_011601	+	2942	2.0	0.0	0.0
NC_011601	+	2943	0.0	0.0	1.0
NC_011601	+	2944	2.0	0.0	2.0
NC_011601	+	2945	0.0	1.0	0.0
NC_011601	+	2946	0.0	1.0	0.0
NC_011601	+	2948	0.0	0.0	2.0
NC_011601	+	2949	2.0	1.0	0.0
NC_011601	+	2950	0.0	1.0	1.0
NC_011601	+	2951	1.0	0.0	0.0
NC_011601	+	2954	1.0	2.0	2.0
NC_011601	+	2958	0.0	1.0	0.0
NC_011601	+	2959	0.0	0.0	1.0
NC_011601	+	2961	1.0	0.0	0.0
NC_011601	+	2962	0.0	0.0	1.0
NC_011601	+	2963	1.0	0.0	1.0
NC_011601	+	2966	1.0	0.0	0.0
NC_011601	+	2972	0.0	1.0	0.0
NC_011601	+	2973	0.0	1.0	2.0
NC_011601	+	2974	3.0	0.0	0.0
NC_011601	+	2975	2.0	1.0	0.0
NC_011601	+	2976	0.0	0.0	1.0
NC_011601	+	2978	0.0	2.0	0.0
NC_011601	+	2979	2.0	1.0	0.0
NC_011601	+	2980	0.0	0.0	1.0
NC_011601	+	2981	0.0	1.0	0.0
NC_011601	+	2983	2.0	0.0	1.0
NC_011601	+	2984	1.0	1.0	0.0
NC_011601	+	2985	1.0	0.0	3.0
NC_011601	+	2986	2.0	0.0	4.0
NC_011601	+	2987	0.0	1.0	1.0
NC_011601	+	2988	0.0	1.0	2.0
NC_011601	+	2989	1.0	0.0	2.0
NC_011601	+	2990	0.0	1.0	0.0
NC_011601	+	2991	1.0	2.0	0.0
NC_011601	+	2992	0.0	1.0	0.0
NC_011601	+	2993	0.0	1.0	1.0
NC_011601	+	2994	0.0	1.0	1.0
NC_011601	+	2995	0.0	0.0	1.0
NC_011601	+	2996	2.0	2.0	0.0
NC_011601	+	2997	0.0	0.0	2.0
NC_011601	+	2999	1.0	0.0	1.0
NC_011601	+	3000	1.0	0.0	0.0
NC_011601	+	3001	2.0	0.0	1.0
NC_011601	+	3002	0.0	2.0	0.0
NC_011601	+	3003	0.0	2.0	1.0
NC_011601	+	3004	1.0	0.0	0.0
NC_011601	+	3006	1.0	0.0	0.0
NC_011601	+	3007	0.0	0.0	1.0
NC_011601	+	3008	2.0	0.0	0.0
NC_011601	+	3010	0.0	0.0	2.0
NC_011601	+	3014	0.0	1.0	0.0
NC_011601	+	3015	1.0	0.0	0.0
NC_011601	+	3016	1.0	2.0	0.0
NC_011601	+	3018	0.0	1.0	1.0
NC_011601	+	3023	1.0	2.0	3.0
NC_011601	+	3024	1.0	0.0	0.0
NC_011601	+	3025	0.0	1.0	0.0
NC_011601	+	3026	0.0	0.0	1.0
NC_011601	+	3030	2.0	2.0	1.0
NC_011601	+	3031	2.0	0.0	2.0
NC_011601	+	3032	0.0	1.0	0.0
NC_011601	+	3033	0.0	0.0	2.0
NC_011601	+	3034	0.0	0.0	2.0
NC_011601	+	3035	0.0	0.0	1.0
NC_011601	+	3036	2.0	0.0	0.0
NC_011601	+	3037	0.0	1.0	0.0
NC_011601	+	3038	0.0	1.0	0.0
NC_011601	+	3040	1.0	0.0	0.0
NC_011601	+	3041	3.0	0.0	0.0
NC_011601	+	3045	1.0	0.0	0.0
NC_011601	+	3046	0.0	0.0	1.0
NC_011601	+	3048	1.0	1.0	0.0
NC_011601	+	3050	0.0	0.0	2.0
NC_011601	+	3052	0.0	3.0	0.0
NC_011601	+	3053	0.0	1.0	2.0
NC_011601	+	3056	1.0	0.0	0.0
NC_011601	+	3057	1.0	2.0	1.0
NC_011601	+	3058	3.0	0.0	1.0
NC_011601	+	3059	1.0	0.0	1.0
NC_011601	+	3060	1.0	2.0	2.0
NC_011601	+	3061	0.0	0.0	1.0
NC_011601	+	3062	1.0	0.0	1.0
NC_011601	+	3063	0.0	1.0	0.0
NC_011601	+	3064	1.0	1.0	0.0
NC_011601	+	3065	0.0	3.0	1.0
NC_011601	+	3066	1.0	0.0	0.0
NC_011601	+	3067	0.0	2.0	1.0
NC_011601	+	3068	0.0	0.0	1.0
NC_011601	+	3069	0.0	0.0	1.0
NC_011601	+	3070	1.0	0.0	2.0
NC_011601	+	3071	1.0	0.0	2.0
NC_011601	+	3072	0.0	1.0	0.0
NC_011601	+	3073	2.0	1.0	1.0
NC_011601	+	3075	0.0	0.0	1.0
NC_011601	+	3077	1.0	0.0	0.0
NC_011601	+	3079	0.0	1.0	0.0
NC_011601	+	3080	0.0	2.0	0.0
NC_011601	+	3085	1.0	0.0	0.0
NC_011601	+	3086	0.0	1.0	1.0
NC_011601	+	3089	2.0	0.0	0.0
NC_011601	+	3091	1.0	0.0	0.0
NC_011601	+	3092	0.0	2.0	1.0
NC_011601	+	3094	1.0	0.0	1.0
NC_011601	+	3095	2.0	0.0	0.0
NC_011601	+	3096	1.0	0.0	3.0
NC_011601	+	3098	0.0	1.0	0.0
NC_011601	+	3099	0.0	1.0	1.0
NC_011601	+	3100	0.0	1.0	1.0
NC_011601	+	3103	1.0	0.0	3.0
NC_011601	+	3104	0.0	1.0	0.0
NC_011601	+	3105	2.0	2.0	1.0
NC_011601	+	3106	2.0	1.0	0.0
NC_011601	+	3107	0.0	1.0	0.0
NC_011601	+	3108	1.0	0.0	0.0
NC_011601	+	3109	1.0	0.0	0.0
NC_011601	+	3111	2.0	0.0	2.0
NC_011601	+	3112	0.0	0.0	1.0
NC_011601	+	3113	1.0	0.0	0.0
NC_011601	+	3116	0.0	1.0	0.0
NC_011601	+	3119	1.0	0.0	0.0
NC_011601	+	3120	0.0	0.0	2.0
NC_011601	+	3121	0.0	0.0	1.0
NC_011601	+	3122	0.0	0.0	1.0
NC_011601	+	3125	2.0	0.0	1.0
NC_011601	+	3127	0.0	2.0	1.0
NC_011601	+	3129	1.0	0.0	0.0
NC_011601	+	3130	4.0	1.0	0.0
NC_011601	+	3131	4.0	3.0	2.0
NC_011601	+	3132	3.0	0.0	5.0
NC_011601	+	3134	0.0	1.0	1.0
NC_011601	+	3135	1.0	2.0	2.0
NC_011601	+	3137	0.0	1.0	2.0
NC_011601	+	3138	1.0	1.0	0.0
NC_011601	+	3139	0.0	0.0	1.0
NC_011601	+	3141	0.0	1.0	0.0
NC_011601	+	3142	0.0	1.0	0.0
NC_011601	+	3143	1.0	0.0	0.0
NC_011601	+	3144	2.0	1.0	1.0
NC_011601	+	3148	0.0	1.0	0.0
NC_011601	+	3149	1.0	0.0	3.0
NC_011601	+	3151	4.0	2.0	2.0
NC_011601	+	3152	4.0	1.0	0.0
NC_011601	+	3153	0.0	2.0	0.0
NC_011601	+	3154	2.0	0.0	0.0
NC_011601	+	3155	0.0	1.0	1.0
NC_011601	+	3156	1.0	0.0	4.0
NC_011601	+	3157	1.0	0.0	0.0
NC_011601	+	3158	3.0	1.0	1.0
NC_011601	+	3159	3.0	1.0	0.0
NC_011601	+	3161	2.0	0.0	0.0
NC_011601	+	3163	4.0	0.0	0.0
NC_011601	+	3169	0.0	1.0	0.0
NC_011601	+	3170	0.0	0.0	1.0
NC_011601	+	3172	0.0	0.0	2.0
NC_011601	+	3175	0.0	1.0	0.0
NC_011601	+	3177	1.0	0.0	0.0
NC_011601	+	3178	1.0	0.0	1.0
NC_011601	+	3182	1.0	2.0	0.0
NC_011601	+	3189	0.0	0.0	1.0
NC_011601	+	3191	2.0	1.0	1.0
NC_011601	+	3195	1.0	0.0	0.0
NC_011601	+	3198	0.0	3.0	2.0
NC_011601	+	3199	3.0	0.0	0.0
NC_011601	+	3203	0.0	1.0	1.0
NC_011601	+	3204	2.0	0.0	1.0
NC_011601	+	3208	0.0	0.0	1.0
NC_011601	+	3211	0.0	1.0	0.0
NC_011601	+	3212	1.0	0.0	0.0
NC_011601	+	3215	0.0	1.0	3.0
NC_011601	+	3218	0.0	0.0	1.0
NC_011601	+	3219	1.0	0.0	1.0
NC_011601	+	3220	0.0	0.0	1.0
NC_011601	+	3221	2.0	0.0	0.0
NC_011601	+	3223	1.0	0.0	0.0
NC_011601	+	3224	0.0	1.0	0.0
NC_011601	+	3225	0.0	1.0	1.0
NC_011601	+	3227	1.0	0.0	0.0
NC_011601	+	3231	1.0	0.0	0.0
NC_011601	+	3232	0.0	1.0	0.0
NC_011601	+	3233	1.0	0.0	1.0
NC_011601	+	3237	0.0	1.0	1.0
NC_011601	+	3238	0.0	0.0	1.0
NC_011601	+	3241	0.0	2.0	1.0
NC_011601	+	3244	0.0	1.0	0.0
NC_011601	+	3245	1.0	0.0	0.0
NC_011601	+	3246	1.0	1.0	0.0
NC_011601	+	3247	1.0	0.0	0.0
NC_011601	+	3249	0.0	2.0	0.0
NC_011601	+	3251	1.0	0.0	0.0
NC_011601	+	3252	0.0	1.0	0.0
NC_011601	+	3253	0.0	0.0	1.0
NC_011601	+	3254	0.0	2.0	0.0
NC_011601	+	3256	2.0	0.0	0.0
NC_011601	+	3257	0.0	1.0	1.0
NC_011601	+	3258	0.0	1.0	0.0
NC_011601	+	3259	0.0	0.0	3.0
NC_011601	+	3260	1.0	0.0	0.0
NC_011601	+	3261	0.0	0.0	1.0
NC_011601	+	3262	0.0	4.0	2.0
NC_011601	+	3263	3.0	0.0	1.0
NC_011601	+	3265	1.0	0.0	0.0
NC_011601	+	3266	0.0	1.0	2.0
NC_011601	+	3267	0.0	1.0	2.0
NC_011601	+	3268	0.0	1.0	1.0
NC_011601	+	3269	3.0	0.0	0.0
NC_011601	+	3270	0.0	1.0	1.0
NC_011601	+	3271	1.0	1.0	3.0
NC_011601	+	3272	1.0	1.0	0.0
NC_011601	+	3274	0.0	1.0	0.0
NC_011601	+	3275	1.0	0.0	0.0
NC_011601	+	3276	0.0	1.0	1.0
NC_011601	+	3277	0.0	1.0	1.0
NC_011601	+	3279	2.0	0.0	0.0
NC_011601	+	3282	1.0	0.0	0.0
NC_011601	+	3284	0.0	0.0	1.0
NC_011601	+	3285	1.0	2.0	0.0
NC_011601	+	3287	1.0	1.0	1.0
NC_011601	+	3288	1.0	0.0	0.0
NC_011601	+	3289	2.0	1.0	1.0
NC_011601	+	3291	0.0	1.0	0.0
NC_011601	+	3293	0.0	1.0	1.0
NC_011601	+	3294	0.0	1.0	1.0
NC_011601	+	3295	0.0	1.0	0.0
NC_011601	+	3296	0.0	0.0	2.0
NC_011601	+	3297	0.0	0.0	1.0
NC_011601	+	3298	0.0	0.0	1.0
NC_011601	+	3300	1.0	1.0	0.0
NC_011601	+	3301	0.0	2.0	0.0
NC_011601	+	3302	0.0	0.0	1.0
NC_011601	+	3305	2.0	2.0	0.0
NC_011601	+	3306	0.0	0.0	2.0
NC_011601	+	3308	0.0	1.0	0.0
NC_011601	+	3310	0.0	0.0	2.0
NC_011601	+	3311	1.0	0.0	0.0
NC_011601	+	3316	2.0	0.0	0.0
NC_011601	+	3317	0.0	1.0	0.0
NC_011601	+	3318	1.0	0.0	0.0
NC_011601	+	3320	0.0	0.0	2.0
NC_011601	+	3322	0.0	0.0	1.0
NC_011601	+	3332	0.0	0.0	1.0
NC_011601	+	3333	2.0	0.0	0.0
NC_011601	+	3336	0.0	0.0	1.0
NC_011601	+	3337	1.0	0.0	1.0
NC_011601	+	3338	2.0	0.0	0.0
NC_011601	+	3342	0.0	1.0	0.0
NC_011601	+	3344	0.0	0.0	1.0
NC_011601	+	3347	0.0	1.0	1.0
NC_011601	+	3349	0.0	0.0	2.0
NC_011601	+	3351	1.0	1.0	0.0
NC_011601	+	3354	0.0	0.0	1.0
NC_011601	+	3356	1.0	1.0	0.0
NC_011601	+	3359	0.0	1.0	0.0
NC_011601	+	3360	0.0	0.0	1.0
NC_011601	+	3361	0.0	1.0	0.0
NC_011601	+	3367	0.0	0.0	1.0
NC_011601	+	3368	1.0	0.0	1.0
NC_011601	+	3372	1.0	0.0	0.0
NC_011601	+	3374	0.0	1.0	0.0
NC_011601	+	3380	0.0	0.0	1.0
NC_011601	+	3387	0.0	0.0	1.0
NC_011601	+	3388	0.0	1.0	0.0
NC_011601	+	3390	0.0	1.0	0.0
NC_011601	+	3391	1.0	0.0	0.0
NC_011601	+	3392	1.0	0.0	0.0
NC_011601	+	3394	1.0	0.0	1.0
NC_011601	+	3395	3.0	0.0	1.0
NC_011601	+	3398	0.0	0.0	2.0
NC_011601	+	3399	0.0	0.0	1.0
NC_011601	+	3400	3.0	1.0	0.0
NC_011601	+	3401	1.0	0.0	0.0
NC_011601	+	3402	0.0	1.0	0.0
NC_011601	+	3404	2.0	0.0	0.0
NC_011601	+	3406	1.0	0.0	0.0
NC_011601	+	3407	1.0	1.0	1.0
NC_011601	+	3415	2.0	0.0	1.0
NC_011601	+	3416	1.0	0.0	0.0
NC_011601	+	3419	1.0	0.0	0.0
NC_011601	+	3420	1.0	0.0	0.0
NC_011601	+	3422	2.0	0.0	0.0
NC_011601	+	3423	1.0	0.0	0.0
NC_011601	+	3425	1.0	0.0	0.0
NC_011601	+	3428	1.0	0.0	0.0
NC_011601	+	3429	0.0	0.0	1.0
NC_011601	+	3430	0.0	1.0	0.0
NC_011601	+	3431	2.0	1.0	0.0
NC_011601	+	3433	0.0	3.0	0.0
NC_011601	+	3435	0.0	0.0	1.0
NC_011601	+	3446	1.0	0.0	0.0
NC_011601	+	3447	0.0	0.0	2.0
NC_011601	+	3451	1.0	0.0	1.0
NC_011601	+	3452	1.0	0.0	1.0
NC_011601	+	3453	0.0	0.0	1.0
NC_011601	+	3454	0.0	0.0	1.0
NC_011601	+	3456	1.0	0.0	0.0
NC_011601	+	3457	1.0	2.0	1.0
NC_011601	+	3462	1.0	0.0	0.0
NC_011601	+	3465	1.0	0.0	1.0
NC_011601	+	3467	0.0	1.0	0.0
NC_011601	+	3470	0.0	1.0	2.0
NC_011601	+	3471	0.0	1.0	0.0
NC_011601	+	3475	3.0	0.0	2.0
NC_011601	+	3476	1.0	0.0	0.0
NC_011601	+	3478	1.0	1.0	0.0
NC_011601	+	3479	0.0	1.0	0.0
NC_011601	+	3480	1.0	0.0	2.0
NC_011601	+	3481	0.0	0.0	3.0
NC_011601	+	3482	1.0	1.0	3.0
NC_011601	+	3483	0.0	1.0	0.0
NC_011601	+	3485	0.0	0.0	2.0
NC_011601	+	3486	1.0	0.0	1.0
NC_011601	+	3487	0.0	0.0	2.0
NC_011601	+	3496	1.0	0.0	1.0
NC_011601	+	3497	1.0	0.0	0.0
NC_011601	+	3499	0.0	0.0	3.0
NC_011601	+	3500	0.0	0.0	1.0
NC_011601	+	3502	1.0	0.0	0.0
NC_011601	+	3505	0.0	1.0	0.0
NC_011601	+	3507	3.0	1.0	0.0
NC_011601	+	3511	1.0	0.0	1.0
NC_011601	+	3512	1.0	0.0	0.0
NC_011601	+	3513	3.0	1.0	0.0
NC_011601	+	3514	0.0	1.0	0.0
NC_011601	+	3515	3.0	0.0	0.0
NC_011601	+	3516	0.0	0.0	1.0
NC_011601	+	3517	1.0	0.0	1.0
NC_011601	+	3518	1.0	0.0	0.0
NC_011601	+	3519	0.0	2.0	1.0
NC_011601	+	3522	0.0	0.0	1.0
NC_011601	+	3523	1.0	0.0	0.0
NC_011601	+	3525	0.0	0.0	1.0
NC_011601	+	3526	1.0	0.0	1.0
NC_011601	+	3529	1.0	0.0	0.0
NC_011601	+	3533	1.0	0.0	0.0
NC_011601	+	3535	0.0	1.0	1.0
NC_011601	+	3538	0.0	0.0	1.0
NC_011601	+	3539	0.0	1.0	0.0
NC_011601	+	3542	0.0	1.0	0.0
NC_011601	+	3543	0.0	0.0	1.0
NC_011601	+	3544	1.0	0.0	0.0
NC_011601	+	3545	1.0	0.0	2.0
NC_011601	+	3546	1.0	0.0	0.0
NC_011601	+	3548	1.0	1.0	0.0
NC_011601	+	3550	0.0	1.0	0.0
NC_011601	+	3551	1.0	0.0	0.0
NC_011601	+	3552	1.0	1.0	0.0
NC_011601	+	3553	0.0	1.0	1.0
NC_011601	+	3554	1.0	0.0	0.0
NC_011601	+	3555	0.0	1.0	0.0
NC_011601	+	3556	0.0	0.0	1.0
NC_011601	+	3557	0.0	0.0	1.0
NC_011601	+	3559	1.0	0.0	0.0
NC_011601	+	3563	1.0	0.0	2.0
NC_011601	+	3564	0.0	0.0	1.0
NC_011601	+	3565	0.0	1.0	0.0
NC_011601	+	3568	2.0	0.0	0.0
NC_011601	+	3572	2.0	0.0	0.0
NC_011601	+	3573	0.0	1.0	0.0
NC_011601	+	3574	1.0	1.0	0.0
NC_011601	+	3575	0.0	1.0	0.0
NC_011601	+	3576	1.0	0.0	1.0
NC_011601	+	3578	0.0	0.0	1.0
NC_011601	+	3579	1.0	1.0	0.0
NC_011601	+	3580	1.0	0.0	0.0
NC_011601	+	3582	1.0	0.0	0.0
NC_011601	+	3583	2.0	0.0	0.0
NC_011601	+	3585	4.0	0.0	1.0
NC_011601	+	3586	1.0	0.0	1.0
NC_011601	+	3588	1.0	1.0	1.0
NC_011601	+	3590	3.0	0.0	0.0
NC_011601	+	3592	1.0	0.0	3.0
NC_011601	+	3593	0.0	0.0	2.0
NC_011601	+	3594	0.0	3.0	1.0
NC_011601	+	3595	0.0	2.0	1.0
NC_011601	+	3596	5.0	0.0	2.0
NC_011601	+	3597	0.0	1.0	0.0
NC_011601	+	3598	0.0	1.0	2.0
NC_011601	+	3599	1.0	0.0	0.0
NC_011601	+	3600	0.0	0.0	3.0
NC_011601	+	3601	2.0	2.0	0.0
NC_011601	+	3602	2.0	0.0	1.0
NC_011601	+	3603	0.0	1.0	0.0
NC_011601	+	3604	0.0	1.0	0.0
NC_011601	+	3605	1.0	0.0	0.0
NC_011601	+	3606	1.0	0.0	0.0
NC_011601	+	3607	0.0	1.0	0.0
NC_011601	+	3608	0.0	0.0	1.0
NC_011601	+	3611	1.0	0.0	0.0
NC_011601	+	3612	1.0	0.0	0.0
NC_011601	+	3613	0.0	2.0	0.0
NC_011601	+	3622	0.0	0.0	1.0
NC_011601	+	3624	1.0	0.0	0.0
NC_011601	+	3628	0.0	0.0	1.0
NC_011601	+	3629	2.0	0.0	1.0
NC_011601	+	3631	0.0	0.0	2.0
NC_011601	+	3632	2.0	0.0	0.0
NC_011601	+	3633	1.0	0.0	0.0
NC_011601	+	3634	0.0	1.0	1.0
NC_011601	+	3635	0.0	0.0	1.0
NC_011601	+	3636	1.0	1.0	0.0
NC_011601	+	3637	0.0	2.0	0.0
NC_011601	+	3638	2.0	3.0	1.0
NC_011601	+	3639	2.0	0.0	0.0
NC_011601	+	3640	1.0	1.0	0.0
NC_011601	+	3641	0.0	1.0	2.0
NC_011601	+	3642	2.0	0.0	0.0
NC_011601	+	3643	1.0	1.0	1.0
NC_011601	+	3646	0.0	0.0	1.0
NC_011601	+	3647	0.0	1.0	0.0
NC_011601	+	3648	1.0	0.0	0.0
NC_011601	+	3649	0.0	0.0	1.0
NC_011601	+	3650	0.0	1.0	0.0
NC_011601	+	3652	0.0	0.0	1.0
NC_011601	+	3653	1.0	2.0	2.0
NC_011601	+	3654	0.0	0.0	2.0
NC_011601	+	3655	2.0	1.0	1.0
NC_011601	+	3656	0.0	4.0	2.0
NC_011601	+	3657	5.0	1.0	2.0
NC_011601	+	3658	1.0	0.0	0.0
NC_011601	+	3659	2.0	0.0	0.0
NC_011601	+	3660	2.0	1.0	1.0
NC_011601	+	3666	1.0	1.0	1.0
NC_011601	+	3667	1.0	0.0	2.0
NC_011601	+	3669	0.0	1.0	0.0
NC_011601	+	3670	1.0	0.0	1.0
NC_011601	+	3671	1.0	0.0	0.0
NC_011601	+	3672	0.0	1.0	1.0
NC_011601	+	3673	0.0	0.0	1.0
NC_011601	+	3674	0.0	2.0	1.0
NC_011601	+	3675	1.0	0.0	0.0
NC_011601	+	3676	1.0	0.0	0.0
NC_011601	+	3677	2.0	0.0	0.0
NC_011601	+	3678	0.0	1.0	0.0
NC_011601	+	3679	0.0	0.0	2.0
NC_011601	+	3680	1.0	0.0	0.0
NC_011601	+	3681	1.0	1.0	0.0
NC_011601	+	3682	1.0	0.0	1.0
NC_011601	+	3683	0.0	0.0	1.0
NC_011601	+	3685	2.0	1.0	1.0
NC_011601	+	3686	0.0	0.0	2.0
NC_011601	+	3687	3.0	1.0	0.0
NC_011601	+	3689	0.0	0.0	1.0
NC_011601	+	3690	2.0	0.0	1.0
NC_011601	+	3691	0.0	1.0	0.0
NC_011601	+	3693	1.0	0.0	0.0
NC_011601	+	3695	0.0	0.0	1.0
NC_011601	+	3707	0.0	1.0	0.0
NC_011601	+	3713	0.0	0.0	1.0
NC_011601	+	3714	0.0	0.0	1.0
NC_011601	+	3715	0.0	1.0	5.0
NC_011601	+	3717	1.0	0.0	0.0
NC_011601	+	3718	0.0	1.0	1.0
NC_011601	+	3719	1.0	2.0	1.0
NC_011601	+	3720	1.0	0.0	1.0
NC_011601	+	3721	2.0	0.0	1.0
NC_011601	+	3722	2.0	2.0	0.0
NC_011601	+	3723	0.0	1.0	0.0
NC_011601	+	3724	1.0	0.0	1.0
NC_011601	+	3725	0.0	3.0	2.0
NC_011601	+	3726	1.0	0.0	2.0
NC_011601	+	3727	2.0	1.0	2.0
NC_011601	+	3728	1.0	2.0	0.0
NC_011601	+	3729	0.0	0.0	3.0
NC_011601	+	3730	0.0	2.0	2.0
NC_011601	+	3731	1.0	0.0	2.0
NC_011601	+	3732	0.0	0.0	1.0
NC_011601	+	3733	2.0	0.0	1.0
NC_011601	+	3734	0.0	1.0	1.0
NC_011601	+	3735	1.0	0.0	0.0
NC_011601	+	3736	0.0	3.0	1.0
NC_011601	+	3737	1.0	1.0	3.0
NC_011601	+	3738	1.0	2.0	0.0
NC_011601	+	3739	2.0	1.0	0.0
NC_011601	+	3740	1.0	0.0	1.0
NC_011601	+	3741	0.0	1.0	0.0
NC_011601	+	3744	0.0	0.0	2.0
NC_011601	+	3745	0.0	1.0	0.0
NC_011601	+	3746	2.0	0.0	0.0
NC_011601	+	3747	0.0	1.0	1.0
NC_011601	+	3748	1.0	1.0	2.0
NC_011601	+	3752	0.0	0.0	1.0
NC_011601	+	3753	2.0	3.0	1.0
NC_011601	+	3754	1.0	0.0	0.0
NC_011601	+	3755	1.0	0.0	0.0
NC_011601	+	3756	1.0	0.0	0.0
NC_011601	+	3757	0.0	0.0	1.0
NC_011601	+	3758	2.0	1.0	0.0
NC_011601	+	3759	3.0	1.0	1.0
NC_011601	+	3760	1.0	1.0	2.0
NC_011601	+	3761	0.0	1.0	0.0
NC_011601	+	3764	1.0	0.0	1.0
NC_011601	+	3766	0.0	2.0	0.0
NC_011601	+	3767	0.0	0.0	2.0
NC_011601	+	3769	0.0	0.0	1.0
NC_011601	+	3771	1.0	0.0	0.0
NC_011601	+	3772	0.0	0.0	1.0
NC_011601	+	3773	1.0	0.0	0.0
NC_011601	+	3774	1.0	0.0	3.0
NC_011601	+	3775	0.0	0.0	4.0
NC_011601	+	3776	1.0	0.0	0.0
NC_011601	+	3777	1.0	0.0	0.0
NC_011601	+	3779	1.0	1.0	1.0
NC_011601	+	3782	1.0	0.0	1.0
NC_011601	+	3784	0.0	2.0	0.0
NC_011601	+	3785	0.0	0.0	1.0
NC_011601	+	3786	1.0	0.0	0.0
NC_011601	+	3788	0.0	0.0	1.0
NC_011601	+	3789	1.0	1.0	2.0
NC_011601	+	3790	0.0	1.0	1.0
NC_011601	+	3793	0.0	2.0	0.0
NC_011601	+	3794	1.0	0.0	0.0
NC_011601	+	3796	0.0	0.0	1.0
NC_011601	+	3797	1.0	0.0	0.0
NC_011601	+	3798	0.0	0.0	1.0
NC_011601	+	3799	0.0	1.0	0.0
NC_011601	+	3801	1.0	0.0	0.0
NC_011601	+	3803	0.0	0.0	2.0
NC_011601	+	3804	0.0	2.0	2.0
NC_011601	+	3805	2.0	0.0	0.0
NC_011601	+	3806	0.0	1.0	0.0
NC_011601	+	3807	0.0	1.0	1.0
NC_011601	+	3808	1.0	0.0	2.0
NC_011601	+	3809	4.0	2.0	0.0
NC_011601	+	3810	2.0	0.0	0.0
NC_011601	+	3811	0.0	0.0	1.0
NC_011601	+	3812	0.0	0.0	3.0
NC_011601	+	3817	0.0	0.0	1.0
NC_011601	+	3824	1.0	1.0	0.0
NC_011601	+	3825	0.0	0.0	2.0
NC_011601	+	3826	0.0	1.0	0.0
NC_011601	+	3827	1.0	0.0	0.0
NC_011601	+	3830	1.0	0.0	0.0
NC_011601	+	3831	1.0	1.0	1.0
NC_011601	+	3833	0.0	1.0	0.0
NC_011601	+	3834	0.0	1.0	0.0
NC_011601	+	3835	1.0	0.0	0.0
NC_011601	+	3836	0.0	1.0	1.0
NC_011601	+	3837	0.0	0.0	1.0
NC_011601	+	3838	0.0	0.0	1.0
NC_011601	+	3839	2.0	0.0	0.0
NC_011601	+	3842	0.0	0.0	2.0
NC_011601	+	3843	0.0	6.0	2.0
NC_011601	+	3844	3.0	1.0	0.0
NC_011601	+	3845	0.0	0.0	1.0
NC_011601	+	3846	2.0	3.0	1.0
NC_011601	+	3847	2.0	3.0	2.0
NC_011601	+	3849	3.0	0.0	0.0
NC_011601	+	3850	2.0	0.0	0.0
NC_011601	+	3851	0.0	1.0	0.0
NC_011601	+	3852	2.0	0.0	0.0
NC_011601	+	3853	1.0	0.0	0.0
NC_011601	+	3854	0.0	1.0	0.0
NC_011601	+	3855	1.0	0.0	1.0
NC_011601	+	3856	0.0	0.0	1.0
NC_011601	+	3857	1.0	1.0	2.0
NC_011601	+	3858	0.0	2.0	2.0
NC_011601	+	3859	4.0	1.0	4.0
NC_011601	+	3860	1.0	3.0	3.0
NC_011601	+	3861	1.0	1.0	1.0
NC_011601	+	3862	2.0	1.0	0.0
[truncated: 998,000+ more rows]
