# Supplementary material for: TRS: a method for determining transcript termini from RNAtag-seq sequencing data
Source: Nat Commun. 2023 Nov 29;14:7843. doi: 10.1038/s41467-023-43534-2 (PMC10687069; doi:10.1038/s41467-023-43534-2)
Supplement: Supplementary file 10 — Source Data [file 41467_2023_43534_MOESM10_ESM.zip › EG_term-seq_read_starts.txt]

chr	+	90	0.0	1.0	0.0
chr	+	93	0.0	1.0	0.0
chr	+	94	0.0	0.0	1.0
chr	+	100	0.0	1.0	0.0
chr	+	104	0.0	1.0	0.0
chr	+	166	1.0	0.0	0.0
chr	+	168	1.0	0.0	0.0
chr	+	170	2.0	5.0	1.0
chr	+	171	3.0	6.0	4.0
chr	+	172	0.0	8.0	4.0
chr	+	173	2.0	4.0	2.0
chr	+	174	2.0	3.0	4.0
chr	+	175	2.0	2.0	3.0
chr	+	176	2.0	5.0	3.0
chr	+	177	5.0	5.0	0.0
chr	+	178	2.0	3.0	2.0
chr	+	179	5.0	7.0	3.0
chr	+	180	1.0	1.0	1.0
chr	+	181	2.0	3.0	5.0
chr	+	182	4.0	2.0	3.0
chr	+	183	5.0	3.0	2.0
chr	+	184	4.0	3.0	4.0
chr	+	185	5.0	12.0	2.0
chr	+	186	13.0	11.0	7.0
chr	+	187	6.0	3.0	0.0
chr	+	188	5.0	5.0	3.0
chr	+	189	0.0	6.0	1.0
chr	+	190	6.0	10.0	5.0
chr	+	191	6.0	4.0	2.0
chr	+	192	14.0	6.0	4.0
chr	+	193	3.0	2.0	1.0
chr	+	194	9.0	8.0	7.0
chr	+	195	3.0	1.0	2.0
chr	+	196	3.0	3.0	1.0
chr	+	197	1.0	2.0	4.0
chr	+	198	8.0	3.0	5.0
chr	+	199	4.0	6.0	3.0
chr	+	200	1.0	4.0	4.0
chr	+	201	4.0	7.0	9.0
chr	+	202	7.0	5.0	2.0
chr	+	203	2.0	4.0	6.0
chr	+	204	8.0	7.0	8.0
chr	+	205	7.0	9.0	3.0
chr	+	206	0.0	1.0	6.0
chr	+	207	2.0	3.0	4.0
chr	+	208	7.0	5.0	14.0
chr	+	209	0.0	0.0	1.0
chr	+	210	3.0	7.0	3.0
chr	+	211	5.0	7.0	8.0
chr	+	212	6.0	3.0	3.0
chr	+	213	22.0	27.0	27.0
chr	+	214	16.0	9.0	12.0
chr	+	215	1.0	2.0	0.0
chr	+	216	8.0	7.0	10.0
chr	+	217	6.0	5.0	7.0
chr	+	218	8.0	2.0	2.0
chr	+	219	24.0	10.0	21.0
chr	+	220	12.0	6.0	5.0
chr	+	221	3.0	4.0	1.0
chr	+	222	6.0	8.0	6.0
chr	+	223	10.0	11.0	15.0
chr	+	224	17.0	3.0	7.0
chr	+	225	29.0	26.0	19.0
chr	+	226	25.0	18.0	20.0
chr	+	227	9.0	9.0	12.0
chr	+	228	35.0	21.0	22.0
chr	+	229	22.0	25.0	14.0
chr	+	230	12.0	12.0	12.0
chr	+	231	77.0	36.0	40.0
chr	+	232	10.0	5.0	11.0
chr	+	233	7.0	0.0	5.0
chr	+	234	7.0	9.0	14.0
chr	+	235	15.0	16.0	11.0
chr	+	236	5.0	6.0	2.0
chr	+	237	27.0	21.0	20.0
chr	+	238	6.0	2.0	5.0
chr	+	239	0.0	2.0	1.0
chr	+	240	2.0	0.0	2.0
chr	+	241	5.0	1.0	3.0
chr	+	242	2.0	3.0	6.0
chr	+	243	17.0	11.0	21.0
chr	+	244	3.0	3.0	4.0
chr	+	245	0.0	1.0	3.0
chr	+	246	3.0	1.0	2.0
chr	+	247	6.0	2.0	2.0
chr	+	248	4.0	3.0	3.0
chr	+	249	9.0	17.0	24.0
chr	+	250	43.0	25.0	23.0
chr	+	251	1.0	3.0	1.0
chr	+	252	10.0	7.0	20.0
chr	+	253	33.0	21.0	40.0
chr	+	254	6.0	15.0	13.0
chr	+	255	15.0	7.0	10.0
chr	+	256	22.0	11.0	19.0
chr	+	257	122.0	87.0	121.0
chr	+	258	30.0	31.0	8.0
chr	+	259	199.0	119.0	137.0
chr	+	260	88.0	33.0	48.0
chr	+	261	163.0	110.0	140.0
chr	+	262	43.0	26.0	30.0
chr	+	263	46.0	25.0	32.0
chr	+	264	373.0	180.0	304.0
chr	+	265	44.0	37.0	34.0
chr	+	266	115.0	96.0	58.0
chr	+	267	100.0	112.0	74.0
chr	+	268	157.0	141.0	91.0
chr	+	269	33.0	35.0	29.0
chr	+	270	34.0	43.0	41.0
chr	+	271	9.0	13.0	11.0
chr	+	272	9.0	10.0	10.0
chr	+	273	2.0	3.0	5.0
chr	+	274	6.0	3.0	5.0
chr	+	275	6.0	2.0	2.0
chr	+	276	0.0	1.0	2.0
chr	+	277	1.0	6.0	2.0
chr	+	278	3.0	4.0	2.0
chr	+	279	0.0	1.0	2.0
chr	+	280	1.0	2.0	1.0
chr	+	281	0.0	3.0	1.0
chr	+	282	5.0	1.0	8.0
chr	+	283	7.0	1.0	3.0
chr	+	284	3.0	2.0	1.0
chr	+	285	8.0	7.0	1.0
chr	+	286	0.0	2.0	1.0
chr	+	287	1.0	2.0	1.0
chr	+	288	1.0	0.0	3.0
chr	+	289	0.0	2.0	0.0
chr	+	290	1.0	2.0	0.0
chr	+	291	0.0	2.0	2.0
chr	+	292	5.0	3.0	3.0
chr	+	293	0.0	2.0	2.0
chr	+	294	2.0	2.0	2.0
chr	+	295	9.0	5.0	3.0
chr	+	296	3.0	5.0	2.0
chr	+	298	10.0	11.0	4.0
chr	+	299	12.0	6.0	8.0
chr	+	300	3.0	1.0	0.0
chr	+	301	18.0	6.0	5.0
chr	+	302	0.0	1.0	0.0
chr	+	303	2.0	1.0	1.0
chr	+	304	2.0	1.0	0.0
chr	+	305	0.0	0.0	2.0
chr	+	306	0.0	0.0	1.0
chr	+	307	0.0	0.0	1.0
chr	+	308	1.0	1.0	0.0
chr	+	309	5.0	7.0	10.0
chr	+	310	6.0	12.0	3.0
chr	+	311	2.0	5.0	2.0
chr	+	312	0.0	1.0	0.0
chr	+	313	0.0	0.0	1.0
chr	+	333	1.0	1.0	0.0
chr	+	345	0.0	2.0	0.0
chr	+	351	1.0	0.0	0.0
chr	+	355	3.0	1.0	0.0
chr	+	356	0.0	0.0	1.0
chr	+	358	1.0	0.0	0.0
chr	+	360	3.0	1.0	0.0
chr	+	361	1.0	1.0	1.0
chr	+	362	1.0	1.0	0.0
chr	+	363	2.0	1.0	0.0
chr	+	364	1.0	1.0	0.0
chr	+	365	0.0	0.0	2.0
chr	+	368	0.0	1.0	0.0
chr	+	369	1.0	0.0	1.0
chr	+	370	0.0	1.0	0.0
chr	+	371	0.0	0.0	1.0
chr	+	378	0.0	1.0	0.0
chr	+	384	0.0	1.0	0.0
chr	+	385	0.0	0.0	1.0
chr	+	393	2.0	0.0	0.0
chr	+	394	0.0	0.0	1.0
chr	+	396	2.0	0.0	0.0
chr	+	397	0.0	1.0	0.0
chr	+	399	0.0	1.0	0.0
chr	+	402	2.0	0.0	0.0
chr	+	403	1.0	1.0	0.0
chr	+	404	2.0	1.0	2.0
chr	+	405	1.0	1.0	0.0
chr	+	406	0.0	0.0	1.0
chr	+	408	1.0	0.0	0.0
chr	+	411	0.0	0.0	1.0
chr	+	414	0.0	1.0	0.0
chr	+	415	1.0	0.0	1.0
chr	+	417	1.0	2.0	1.0
chr	+	420	0.0	1.0	1.0
chr	+	421	2.0	1.0	1.0
chr	+	426	0.0	1.0	0.0
chr	+	432	0.0	1.0	1.0
chr	+	433	1.0	0.0	0.0
chr	+	436	1.0	0.0	1.0
chr	+	437	0.0	0.0	1.0
chr	+	438	2.0	2.0	0.0
chr	+	441	0.0	1.0	0.0
chr	+	442	0.0	1.0	0.0
chr	+	443	0.0	2.0	2.0
chr	+	444	1.0	0.0	0.0
chr	+	445	1.0	0.0	0.0
chr	+	446	0.0	1.0	1.0
chr	+	447	1.0	0.0	0.0
chr	+	451	0.0	3.0	1.0
chr	+	453	0.0	2.0	1.0
chr	+	454	0.0	1.0	0.0
chr	+	456	1.0	0.0	0.0
chr	+	457	1.0	0.0	0.0
chr	+	458	0.0	1.0	0.0
chr	+	459	1.0	1.0	0.0
chr	+	460	1.0	2.0	0.0
chr	+	461	1.0	1.0	0.0
chr	+	462	3.0	1.0	2.0
chr	+	463	3.0	0.0	5.0
chr	+	464	5.0	4.0	5.0
chr	+	465	11.0	13.0	14.0
chr	+	466	8.0	11.0	9.0
chr	+	467	0.0	2.0	2.0
chr	+	468	0.0	0.0	2.0
chr	+	469	0.0	1.0	1.0
chr	+	470	1.0	0.0	0.0
chr	+	471	1.0	0.0	1.0
chr	+	472	0.0	0.0	2.0
chr	+	473	0.0	1.0	0.0
chr	+	481	0.0	0.0	1.0
chr	+	485	0.0	0.0	1.0
chr	+	487	0.0	0.0	1.0
chr	+	488	2.0	1.0	1.0
chr	+	489	0.0	1.0	0.0
chr	+	490	0.0	1.0	0.0
chr	+	492	1.0	0.0	1.0
chr	+	494	0.0	0.0	1.0
chr	+	498	1.0	0.0	0.0
chr	+	509	0.0	1.0	0.0
chr	+	515	0.0	0.0	2.0
chr	+	516	5.0	2.0	3.0
chr	+	517	1.0	1.0	1.0
chr	+	518	0.0	0.0	1.0
chr	+	519	1.0	1.0	0.0
chr	+	520	0.0	1.0	0.0
chr	+	522	0.0	1.0	1.0
chr	+	523	0.0	1.0	0.0
chr	+	525	0.0	1.0	0.0
chr	+	527	1.0	0.0	0.0
chr	+	529	0.0	1.0	0.0
chr	+	530	1.0	0.0	0.0
chr	+	539	0.0	1.0	0.0
chr	+	541	0.0	0.0	1.0
chr	+	543	0.0	0.0	1.0
chr	+	544	0.0	2.0	0.0
chr	+	545	0.0	0.0	1.0
chr	+	546	2.0	0.0	0.0
chr	+	547	0.0	2.0	0.0
chr	+	551	0.0	1.0	0.0
chr	+	557	1.0	0.0	0.0
chr	+	559	0.0	0.0	2.0
chr	+	561	0.0	1.0	0.0
chr	+	562	3.0	1.0	1.0
chr	+	563	4.0	5.0	1.0
chr	+	564	4.0	2.0	5.0
chr	+	565	0.0	1.0	0.0
chr	+	567	0.0	1.0	1.0
chr	+	568	1.0	1.0	3.0
chr	+	569	2.0	0.0	0.0
chr	+	570	1.0	0.0	2.0
chr	+	571	0.0	0.0	1.0
chr	+	572	0.0	1.0	2.0
chr	+	573	4.0	5.0	1.0
chr	+	574	0.0	1.0	0.0
chr	+	575	2.0	0.0	0.0
chr	+	576	0.0	1.0	1.0
chr	+	577	3.0	0.0	1.0
chr	+	580	0.0	0.0	1.0
chr	+	581	0.0	1.0	1.0
chr	+	587	0.0	0.0	1.0
chr	+	588	2.0	0.0	0.0
chr	+	589	0.0	1.0	0.0
chr	+	591	1.0	0.0	0.0
chr	+	593	2.0	0.0	0.0
chr	+	594	0.0	0.0	1.0
chr	+	595	0.0	1.0	0.0
chr	+	597	0.0	1.0	1.0
chr	+	598	0.0	1.0	0.0
chr	+	602	1.0	0.0	0.0
chr	+	603	0.0	2.0	0.0
chr	+	604	1.0	0.0	0.0
chr	+	605	2.0	0.0	2.0
chr	+	606	3.0	3.0	2.0
chr	+	607	0.0	1.0	0.0
chr	+	608	3.0	3.0	0.0
chr	+	609	0.0	1.0	0.0
chr	+	612	0.0	0.0	1.0
chr	+	618	1.0	0.0	0.0
chr	+	620	1.0	0.0	0.0
chr	+	621	1.0	1.0	0.0
chr	+	626	0.0	1.0	0.0
chr	+	627	0.0	1.0	0.0
chr	+	629	2.0	0.0	0.0
chr	+	630	0.0	1.0	1.0
chr	+	631	0.0	1.0	0.0
chr	+	632	0.0	0.0	1.0
chr	+	633	0.0	1.0	0.0
chr	+	634	1.0	1.0	0.0
chr	+	635	0.0	1.0	1.0
chr	+	637	1.0	0.0	0.0
chr	+	638	0.0	1.0	0.0
chr	+	639	0.0	0.0	1.0
chr	+	640	1.0	2.0	0.0
chr	+	642	1.0	0.0	0.0
chr	+	644	1.0	0.0	1.0
chr	+	646	1.0	0.0	0.0
chr	+	648	0.0	0.0	1.0
chr	+	651	2.0	0.0	1.0
chr	+	658	2.0	0.0	0.0
chr	+	659	0.0	1.0	0.0
chr	+	660	0.0	1.0	0.0
chr	+	662	2.0	0.0	0.0
chr	+	666	1.0	0.0	0.0
chr	+	669	0.0	1.0	0.0
chr	+	671	0.0	1.0	0.0
chr	+	677	0.0	3.0	0.0
chr	+	679	1.0	3.0	1.0
chr	+	680	1.0	1.0	1.0
chr	+	681	0.0	1.0	0.0
chr	+	686	0.0	1.0	1.0
chr	+	687	0.0	1.0	1.0
chr	+	688	1.0	4.0	0.0
chr	+	689	1.0	0.0	0.0
chr	+	690	0.0	1.0	0.0
chr	+	695	0.0	0.0	1.0
chr	+	699	0.0	1.0	1.0
chr	+	702	0.0	0.0	1.0
chr	+	704	1.0	0.0	2.0
chr	+	705	1.0	0.0	0.0
chr	+	706	0.0	2.0	0.0
chr	+	710	1.0	1.0	0.0
chr	+	711	0.0	1.0	0.0
chr	+	716	0.0	0.0	1.0
chr	+	719	0.0	2.0	1.0
chr	+	720	3.0	4.0	3.0
chr	+	721	1.0	0.0	3.0
chr	+	722	1.0	0.0	0.0
chr	+	724	0.0	1.0	0.0
chr	+	725	0.0	2.0	1.0
chr	+	727	0.0	1.0	1.0
chr	+	728	2.0	1.0	1.0
chr	+	729	0.0	1.0	0.0
chr	+	738	0.0	2.0	0.0
chr	+	739	0.0	0.0	1.0
chr	+	741	0.0	1.0	2.0
chr	+	742	0.0	0.0	1.0
chr	+	747	1.0	1.0	0.0
chr	+	749	1.0	0.0	0.0
chr	+	753	0.0	1.0	0.0
chr	+	756	1.0	0.0	0.0
chr	+	760	0.0	1.0	1.0
chr	+	761	0.0	0.0	1.0
chr	+	762	1.0	0.0	0.0
chr	+	766	0.0	2.0	0.0
chr	+	769	3.0	2.0	2.0
chr	+	770	0.0	1.0	1.0
chr	+	771	1.0	0.0	0.0
chr	+	772	0.0	1.0	1.0
chr	+	774	0.0	0.0	2.0
chr	+	776	0.0	1.0	0.0
chr	+	777	3.0	2.0	0.0
chr	+	778	0.0	1.0	0.0
chr	+	785	1.0	0.0	0.0
chr	+	786	1.0	1.0	1.0
chr	+	787	0.0	0.0	1.0
chr	+	788	0.0	0.0	1.0
chr	+	790	0.0	0.0	1.0
chr	+	792	0.0	0.0	2.0
chr	+	795	1.0	0.0	0.0
chr	+	797	3.0	0.0	0.0
chr	+	802	1.0	0.0	0.0
chr	+	803	0.0	0.0	1.0
chr	+	809	1.0	1.0	0.0
chr	+	812	0.0	1.0	0.0
chr	+	814	0.0	0.0	2.0
chr	+	815	1.0	0.0	0.0
chr	+	817	1.0	1.0	0.0
chr	+	820	0.0	1.0	0.0
chr	+	822	0.0	0.0	1.0
chr	+	823	0.0	1.0	0.0
chr	+	824	1.0	0.0	0.0
chr	+	825	0.0	0.0	2.0
chr	+	826	0.0	1.0	1.0
chr	+	827	1.0	0.0	0.0
chr	+	829	0.0	1.0	0.0
chr	+	830	1.0	1.0	0.0
chr	+	831	0.0	1.0	0.0
chr	+	833	0.0	1.0	0.0
chr	+	835	2.0	0.0	0.0
chr	+	838	0.0	0.0	1.0
chr	+	840	1.0	1.0	0.0
chr	+	841	0.0	1.0	0.0
chr	+	843	0.0	1.0	1.0
chr	+	856	1.0	1.0	1.0
chr	+	861	0.0	0.0	1.0
chr	+	862	0.0	0.0	1.0
chr	+	863	0.0	1.0	0.0
chr	+	864	1.0	2.0	3.0
chr	+	866	1.0	1.0	0.0
chr	+	868	1.0	1.0	0.0
chr	+	871	2.0	0.0	0.0
chr	+	872	0.0	2.0	1.0
chr	+	874	0.0	0.0	1.0
chr	+	876	0.0	1.0	0.0
chr	+	878	1.0	3.0	0.0
chr	+	879	0.0	1.0	0.0
chr	+	880	1.0	0.0	1.0
chr	+	882	1.0	2.0	1.0
chr	+	883	2.0	2.0	1.0
chr	+	884	3.0	0.0	1.0
chr	+	886	0.0	1.0	0.0
chr	+	887	3.0	1.0	0.0
chr	+	889	1.0	0.0	0.0
chr	+	890	1.0	0.0	0.0
chr	+	891	0.0	0.0	1.0
chr	+	892	0.0	1.0	0.0
chr	+	895	0.0	0.0	1.0
chr	+	896	0.0	0.0	1.0
chr	+	902	2.0	0.0	0.0
chr	+	903	0.0	1.0	0.0
chr	+	907	1.0	0.0	0.0
chr	+	909	0.0	1.0	0.0
chr	+	910	1.0	0.0	0.0
chr	+	912	0.0	0.0	1.0
chr	+	917	0.0	0.0	1.0
chr	+	918	1.0	1.0	0.0
chr	+	919	0.0	1.0	0.0
chr	+	920	0.0	1.0	0.0
chr	+	922	1.0	0.0	0.0
chr	+	928	0.0	1.0	0.0
chr	+	931	1.0	0.0	0.0
chr	+	934	0.0	0.0	1.0
chr	+	936	0.0	1.0	0.0
chr	+	939	0.0	2.0	0.0
chr	+	940	0.0	0.0	1.0
chr	+	941	0.0	1.0	0.0
chr	+	943	0.0	1.0	0.0
chr	+	944	0.0	1.0	0.0
chr	+	945	0.0	1.0	0.0
chr	+	946	1.0	0.0	0.0
chr	+	947	1.0	0.0	0.0
chr	+	948	1.0	0.0	0.0
chr	+	949	1.0	0.0	1.0
chr	+	950	0.0	0.0	1.0
chr	+	951	1.0	0.0	0.0
chr	+	952	0.0	0.0	1.0
chr	+	954	1.0	2.0	2.0
chr	+	955	2.0	0.0	0.0
chr	+	956	0.0	1.0	0.0
chr	+	958	1.0	0.0	1.0
chr	+	959	0.0	0.0	1.0
chr	+	961	0.0	2.0	1.0
chr	+	962	0.0	1.0	0.0
chr	+	964	0.0	0.0	1.0
chr	+	965	2.0	0.0	0.0
chr	+	967	0.0	0.0	1.0
chr	+	970	0.0	1.0	1.0
chr	+	972	0.0	1.0	0.0
chr	+	974	1.0	0.0	0.0
chr	+	975	0.0	1.0	0.0
chr	+	978	0.0	1.0	0.0
chr	+	982	1.0	0.0	0.0
chr	+	984	1.0	1.0	1.0
chr	+	987	1.0	0.0	0.0
chr	+	988	0.0	1.0	1.0
chr	+	990	0.0	1.0	0.0
chr	+	991	0.0	1.0	1.0
chr	+	992	0.0	2.0	1.0
chr	+	999	2.0	0.0	0.0
chr	+	1002	0.0	1.0	0.0
chr	+	1003	2.0	0.0	0.0
chr	+	1008	1.0	0.0	0.0
chr	+	1009	1.0	1.0	0.0
chr	+	1010	0.0	1.0	0.0
chr	+	1011	1.0	0.0	0.0
chr	+	1013	0.0	1.0	0.0
chr	+	1014	0.0	1.0	0.0
chr	+	1020	0.0	1.0	0.0
chr	+	1026	0.0	0.0	2.0
chr	+	1027	1.0	1.0	1.0
chr	+	1028	0.0	0.0	1.0
chr	+	1032	1.0	0.0	0.0
chr	+	1034	0.0	0.0	1.0
chr	+	1035	0.0	1.0	1.0
chr	+	1036	0.0	1.0	0.0
chr	+	1042	1.0	1.0	0.0
chr	+	1047	1.0	0.0	0.0
chr	+	1054	0.0	1.0	0.0
chr	+	1055	0.0	0.0	1.0
chr	+	1056	2.0	1.0	0.0
chr	+	1057	1.0	0.0	0.0
chr	+	1058	1.0	0.0	0.0
chr	+	1059	0.0	0.0	2.0
chr	+	1063	0.0	0.0	2.0
chr	+	1064	2.0	1.0	1.0
chr	+	1065	0.0	2.0	0.0
chr	+	1067	0.0	0.0	1.0
chr	+	1070	1.0	0.0	0.0
chr	+	1071	1.0	0.0	0.0
chr	+	1075	1.0	1.0	0.0
chr	+	1076	0.0	1.0	0.0
chr	+	1077	3.0	0.0	0.0
chr	+	1078	2.0	0.0	0.0
chr	+	1080	0.0	1.0	0.0
chr	+	1082	1.0	0.0	0.0
chr	+	1086	0.0	1.0	0.0
chr	+	1087	0.0	0.0	1.0
chr	+	1088	1.0	0.0	0.0
chr	+	1089	0.0	1.0	0.0
chr	+	1090	1.0	0.0	0.0
chr	+	1091	0.0	1.0	0.0
chr	+	1092	3.0	0.0	0.0
chr	+	1093	1.0	0.0	0.0
chr	+	1094	1.0	0.0	0.0
chr	+	1098	1.0	1.0	0.0
chr	+	1099	0.0	1.0	0.0
chr	+	1104	0.0	0.0	1.0
chr	+	1107	1.0	0.0	0.0
chr	+	1108	0.0	0.0	1.0
chr	+	1109	0.0	0.0	2.0
chr	+	1110	1.0	0.0	0.0
chr	+	1111	2.0	0.0	0.0
chr	+	1112	0.0	0.0	1.0
chr	+	1114	0.0	1.0	0.0
chr	+	1115	0.0	1.0	0.0
chr	+	1122	1.0	0.0	0.0
chr	+	1126	1.0	0.0	0.0
chr	+	1128	0.0	0.0	2.0
chr	+	1131	0.0	0.0	1.0
chr	+	1133	1.0	0.0	0.0
chr	+	1136	1.0	0.0	0.0
chr	+	1139	0.0	1.0	0.0
chr	+	1144	0.0	2.0	0.0
chr	+	1147	0.0	0.0	1.0
chr	+	1149	1.0	0.0	1.0
chr	+	1150	1.0	0.0	0.0
chr	+	1151	1.0	0.0	0.0
chr	+	1152	0.0	1.0	0.0
chr	+	1158	1.0	1.0	0.0
chr	+	1163	0.0	0.0	2.0
chr	+	1166	1.0	0.0	0.0
chr	+	1167	0.0	1.0	0.0
chr	+	1173	1.0	0.0	0.0
chr	+	1175	0.0	0.0	1.0
chr	+	1178	1.0	0.0	2.0
chr	+	1179	1.0	0.0	0.0
chr	+	1181	1.0	0.0	1.0
chr	+	1182	2.0	0.0	0.0
chr	+	1183	1.0	0.0	0.0
chr	+	1187	0.0	0.0	1.0
chr	+	1188	1.0	0.0	0.0
chr	+	1195	0.0	1.0	0.0
chr	+	1204	1.0	0.0	0.0
chr	+	1208	0.0	1.0	0.0
chr	+	1209	0.0	1.0	0.0
chr	+	1214	0.0	1.0	0.0
chr	+	1215	1.0	0.0	0.0
chr	+	1218	0.0	0.0	1.0
chr	+	1222	1.0	0.0	0.0
chr	+	1224	0.0	0.0	1.0
chr	+	1231	2.0	0.0	2.0
chr	+	1232	2.0	2.0	2.0
chr	+	1236	2.0	0.0	1.0
chr	+	1237	1.0	0.0	0.0
chr	+	1239	0.0	0.0	1.0
chr	+	1241	1.0	0.0	0.0
chr	+	1242	3.0	0.0	1.0
chr	+	1243	1.0	0.0	0.0
chr	+	1245	1.0	1.0	1.0
chr	+	1246	0.0	0.0	1.0
chr	+	1247	0.0	1.0	0.0
chr	+	1248	1.0	1.0	0.0
chr	+	1250	0.0	1.0	0.0
chr	+	1252	0.0	1.0	0.0
chr	+	1256	0.0	0.0	1.0
chr	+	1257	1.0	0.0	0.0
chr	+	1258	3.0	0.0	0.0
chr	+	1259	3.0	0.0	2.0
chr	+	1260	0.0	1.0	0.0
chr	+	1262	1.0	0.0	0.0
chr	+	1266	2.0	0.0	0.0
chr	+	1267	1.0	2.0	1.0
chr	+	1269	1.0	0.0	0.0
chr	+	1272	1.0	1.0	0.0
chr	+	1273	1.0	0.0	2.0
chr	+	1274	1.0	1.0	0.0
chr	+	1275	0.0	0.0	1.0
chr	+	1278	0.0	1.0	0.0
chr	+	1283	1.0	0.0	1.0
chr	+	1284	0.0	0.0	1.0
chr	+	1286	0.0	0.0	1.0
chr	+	1287	0.0	1.0	0.0
chr	+	1296	0.0	1.0	1.0
chr	+	1299	0.0	1.0	0.0
chr	+	1305	0.0	1.0	0.0
chr	+	1311	0.0	0.0	1.0
chr	+	1313	0.0	2.0	0.0
chr	+	1314	1.0	0.0	0.0
chr	+	1315	0.0	1.0	0.0
chr	+	1319	0.0	0.0	1.0
chr	+	1320	1.0	0.0	2.0
chr	+	1323	0.0	1.0	3.0
chr	+	1324	0.0	0.0	1.0
chr	+	1325	1.0	1.0	0.0
chr	+	1327	0.0	0.0	1.0
chr	+	1332	0.0	0.0	1.0
chr	+	1333	1.0	0.0	0.0
chr	+	1335	0.0	0.0	1.0
chr	+	1337	0.0	0.0	1.0
chr	+	1347	0.0	1.0	0.0
chr	+	1348	0.0	1.0	0.0
chr	+	1358	0.0	1.0	1.0
chr	+	1363	0.0	1.0	0.0
chr	+	1367	0.0	0.0	1.0
chr	+	1368	1.0	1.0	0.0
chr	+	1369	0.0	0.0	1.0
chr	+	1371	1.0	0.0	0.0
chr	+	1372	0.0	1.0	0.0
chr	+	1373	1.0	0.0	1.0
chr	+	1374	2.0	0.0	1.0
chr	+	1381	0.0	1.0	0.0
chr	+	1382	0.0	0.0	1.0
chr	+	1385	1.0	0.0	0.0
chr	+	1386	0.0	1.0	1.0
chr	+	1389	0.0	0.0	1.0
chr	+	1393	0.0	0.0	1.0
chr	+	1395	0.0	1.0	0.0
chr	+	1401	1.0	0.0	0.0
chr	+	1404	2.0	0.0	1.0
chr	+	1407	2.0	1.0	0.0
chr	+	1408	3.0	0.0	1.0
chr	+	1409	1.0	0.0	1.0
chr	+	1411	1.0	0.0	0.0
chr	+	1414	0.0	1.0	1.0
chr	+	1416	0.0	1.0	1.0
chr	+	1418	0.0	1.0	0.0
chr	+	1421	0.0	0.0	1.0
chr	+	1423	0.0	1.0	0.0
chr	+	1425	1.0	0.0	0.0
chr	+	1428	0.0	0.0	1.0
chr	+	1431	1.0	0.0	0.0
chr	+	1433	0.0	1.0	0.0
chr	+	1440	1.0	0.0	0.0
chr	+	1443	0.0	1.0	0.0
chr	+	1446	0.0	1.0	0.0
chr	+	1453	0.0	1.0	1.0
chr	+	1455	0.0	1.0	0.0
chr	+	1460	0.0	0.0	2.0
chr	+	1468	0.0	0.0	1.0
chr	+	1469	0.0	0.0	1.0
chr	+	1471	0.0	0.0	1.0
chr	+	1472	2.0	0.0	0.0
chr	+	1479	1.0	0.0	0.0
chr	+	1496	0.0	0.0	2.0
chr	+	1497	0.0	0.0	1.0
chr	+	1503	1.0	0.0	0.0
chr	+	1505	1.0	0.0	0.0
chr	+	1510	2.0	1.0	0.0
chr	+	1512	0.0	1.0	0.0
chr	+	1513	0.0	1.0	0.0
chr	+	1514	0.0	0.0	1.0
chr	+	1515	1.0	0.0	0.0
chr	+	1516	1.0	0.0	0.0
chr	+	1517	0.0	1.0	0.0
chr	+	1520	0.0	3.0	1.0
chr	+	1521	1.0	0.0	0.0
chr	+	1527	1.0	1.0	0.0
chr	+	1529	1.0	0.0	1.0
chr	+	1531	0.0	0.0	1.0
chr	+	1532	0.0	2.0	0.0
chr	+	1533	0.0	0.0	1.0
chr	+	1534	2.0	1.0	0.0
chr	+	1535	0.0	0.0	2.0
chr	+	1539	0.0	0.0	1.0
chr	+	1541	1.0	0.0	0.0
chr	+	1549	1.0	0.0	0.0
chr	+	1551	1.0	0.0	0.0
chr	+	1552	1.0	2.0	0.0
chr	+	1554	0.0	0.0	1.0
chr	+	1555	0.0	0.0	1.0
chr	+	1556	1.0	0.0	1.0
chr	+	1557	0.0	3.0	0.0
chr	+	1560	1.0	0.0	0.0
chr	+	1563	0.0	1.0	0.0
chr	+	1564	0.0	0.0	1.0
chr	+	1568	1.0	0.0	1.0
chr	+	1572	1.0	0.0	0.0
chr	+	1574	1.0	0.0	1.0
chr	+	1577	0.0	1.0	1.0
chr	+	1578	0.0	1.0	0.0
chr	+	1579	1.0	0.0	0.0
chr	+	1581	1.0	0.0	0.0
chr	+	1582	0.0	1.0	0.0
chr	+	1583	0.0	0.0	2.0
chr	+	1584	0.0	0.0	1.0
chr	+	1585	0.0	1.0	0.0
chr	+	1586	1.0	0.0	0.0
chr	+	1588	0.0	1.0	0.0
chr	+	1601	0.0	0.0	1.0
chr	+	1603	0.0	1.0	1.0
chr	+	1606	1.0	0.0	0.0
chr	+	1608	1.0	0.0	1.0
chr	+	1609	1.0	1.0	0.0
chr	+	1610	4.0	4.0	2.0
chr	+	1611	2.0	2.0	0.0
chr	+	1612	5.0	5.0	5.0
chr	+	1613	2.0	0.0	0.0
chr	+	1614	0.0	1.0	0.0
chr	+	1615	0.0	2.0	0.0
chr	+	1617	1.0	0.0	0.0
chr	+	1620	0.0	1.0	1.0
chr	+	1626	1.0	0.0	0.0
chr	+	1629	2.0	0.0	0.0
chr	+	1638	1.0	1.0	0.0
chr	+	1642	1.0	3.0	0.0
chr	+	1645	1.0	0.0	0.0
chr	+	1646	0.0	1.0	0.0
chr	+	1647	1.0	0.0	0.0
chr	+	1656	0.0	2.0	0.0
chr	+	1657	0.0	1.0	0.0
chr	+	1658	0.0	1.0	1.0
chr	+	1661	0.0	1.0	0.0
chr	+	1667	0.0	1.0	0.0
chr	+	1669	0.0	1.0	0.0
chr	+	1671	1.0	0.0	1.0
chr	+	1672	1.0	0.0	0.0
chr	+	1674	0.0	1.0	0.0
chr	+	1677	0.0	1.0	0.0
chr	+	1680	0.0	0.0	1.0
chr	+	1687	0.0	1.0	0.0
chr	+	1688	2.0	0.0	0.0
chr	+	1691	1.0	0.0	0.0
chr	+	1692	0.0	0.0	2.0
chr	+	1695	1.0	0.0	0.0
chr	+	1696	0.0	0.0	1.0
chr	+	1701	1.0	2.0	0.0
chr	+	1702	0.0	0.0	3.0
chr	+	1706	1.0	0.0	0.0
chr	+	1707	0.0	1.0	0.0
chr	+	1713	1.0	1.0	0.0
chr	+	1716	0.0	1.0	1.0
chr	+	1718	1.0	0.0	1.0
chr	+	1719	0.0	1.0	0.0
chr	+	1720	1.0	1.0	0.0
chr	+	1721	0.0	0.0	1.0
chr	+	1725	1.0	0.0	0.0
chr	+	1726	1.0	0.0	0.0
chr	+	1731	0.0	1.0	0.0
chr	+	1733	0.0	1.0	0.0
chr	+	1735	1.0	0.0	0.0
chr	+	1736	0.0	0.0	1.0
chr	+	1737	0.0	1.0	0.0
chr	+	1738	1.0	0.0	0.0
chr	+	1740	0.0	0.0	1.0
chr	+	1749	1.0	0.0	0.0
chr	+	1751	1.0	0.0	0.0
chr	+	1753	1.0	0.0	0.0
chr	+	1765	1.0	0.0	0.0
chr	+	1766	0.0	0.0	1.0
chr	+	1767	2.0	2.0	1.0
chr	+	1768	1.0	0.0	3.0
chr	+	1770	0.0	0.0	2.0
chr	+	1772	0.0	1.0	0.0
chr	+	1773	1.0	0.0	0.0
chr	+	1775	1.0	0.0	1.0
chr	+	1776	0.0	0.0	1.0
chr	+	1777	0.0	1.0	0.0
chr	+	1778	1.0	0.0	0.0
chr	+	1779	1.0	0.0	0.0
chr	+	1780	2.0	0.0	0.0
chr	+	1781	1.0	1.0	3.0
chr	+	1783	1.0	0.0	0.0
chr	+	1784	4.0	5.0	6.0
chr	+	1785	2.0	2.0	2.0
chr	+	1786	1.0	0.0	1.0
chr	+	1787	0.0	2.0	2.0
chr	+	1788	0.0	1.0	0.0
chr	+	1789	0.0	0.0	1.0
chr	+	1790	0.0	1.0	1.0
chr	+	1791	2.0	0.0	0.0
chr	+	1793	1.0	0.0	0.0
chr	+	1796	0.0	0.0	1.0
chr	+	1797	1.0	0.0	0.0
chr	+	1799	0.0	0.0	1.0
chr	+	1800	1.0	0.0	0.0
chr	+	1801	0.0	0.0	1.0
chr	+	1802	1.0	0.0	0.0
chr	+	1803	1.0	0.0	0.0
chr	+	1805	0.0	2.0	0.0
chr	+	1806	1.0	0.0	0.0
chr	+	1807	2.0	0.0	0.0
chr	+	1811	1.0	0.0	0.0
chr	+	1814	1.0	1.0	1.0
chr	+	1816	1.0	0.0	0.0
chr	+	1817	1.0	0.0	0.0
chr	+	1818	1.0	1.0	0.0
chr	+	1819	0.0	0.0	1.0
chr	+	1820	0.0	0.0	2.0
chr	+	1822	2.0	0.0	1.0
chr	+	1823	0.0	1.0	0.0
chr	+	1824	0.0	0.0	1.0
chr	+	1825	1.0	0.0	0.0
chr	+	1828	1.0	1.0	1.0
chr	+	1832	0.0	1.0	1.0
chr	+	1833	0.0	1.0	0.0
chr	+	1834	0.0	1.0	0.0
chr	+	1842	0.0	0.0	1.0
chr	+	1843	2.0	1.0	0.0
chr	+	1844	0.0	1.0	0.0
chr	+	1845	1.0	2.0	0.0
chr	+	1846	0.0	2.0	0.0
chr	+	1851	0.0	1.0	1.0
chr	+	1852	0.0	1.0	1.0
chr	+	1857	0.0	1.0	0.0
chr	+	1859	1.0	0.0	0.0
chr	+	1861	1.0	0.0	0.0
chr	+	1866	0.0	0.0	1.0
chr	+	1869	1.0	0.0	1.0
chr	+	1872	0.0	0.0	1.0
chr	+	1873	0.0	0.0	1.0
chr	+	1876	1.0	0.0	0.0
chr	+	1877	0.0	1.0	0.0
chr	+	1878	1.0	0.0	0.0
chr	+	1881	0.0	1.0	0.0
chr	+	1882	0.0	2.0	0.0
chr	+	1883	0.0	0.0	1.0
chr	+	1884	1.0	0.0	0.0
chr	+	1886	1.0	0.0	0.0
chr	+	1887	1.0	0.0	0.0
chr	+	1888	1.0	2.0	2.0
chr	+	1889	1.0	0.0	1.0
chr	+	1892	0.0	1.0	1.0
chr	+	1893	1.0	0.0	0.0
chr	+	1894	0.0	1.0	0.0
chr	+	1896	1.0	0.0	0.0
chr	+	1902	1.0	0.0	0.0
chr	+	1908	1.0	0.0	0.0
chr	+	1910	2.0	0.0	0.0
chr	+	1911	0.0	1.0	1.0
chr	+	1912	0.0	0.0	1.0
chr	+	1913	2.0	1.0	0.0
chr	+	1914	1.0	0.0	0.0
chr	+	1916	0.0	0.0	1.0
chr	+	1917	0.0	0.0	1.0
chr	+	1919	1.0	0.0	0.0
chr	+	1921	0.0	1.0	0.0
chr	+	1923	0.0	2.0	0.0
chr	+	1924	0.0	0.0	1.0
chr	+	1926	0.0	2.0	1.0
chr	+	1928	0.0	0.0	1.0
chr	+	1929	0.0	2.0	3.0
chr	+	1930	0.0	1.0	0.0
chr	+	1931	0.0	1.0	0.0
chr	+	1934	0.0	1.0	0.0
chr	+	1935	0.0	1.0	0.0
chr	+	1936	0.0	1.0	1.0
chr	+	1937	2.0	0.0	0.0
chr	+	1938	0.0	1.0	1.0
chr	+	1940	0.0	1.0	0.0
chr	+	1941	0.0	0.0	1.0
chr	+	1945	0.0	0.0	1.0
chr	+	1946	0.0	0.0	2.0
chr	+	1952	0.0	1.0	1.0
chr	+	1953	0.0	0.0	1.0
chr	+	1956	1.0	0.0	0.0
chr	+	1957	1.0	0.0	0.0
chr	+	1959	0.0	1.0	0.0
chr	+	1960	1.0	0.0	0.0
chr	+	1961	4.0	1.0	0.0
chr	+	1962	0.0	0.0	1.0
chr	+	1963	3.0	0.0	0.0
chr	+	1964	0.0	1.0	1.0
chr	+	1965	0.0	1.0	0.0
chr	+	1966	2.0	3.0	0.0
chr	+	1967	2.0	0.0	0.0
chr	+	1968	2.0	0.0	0.0
chr	+	1970	1.0	1.0	0.0
chr	+	1974	1.0	0.0	0.0
chr	+	1975	0.0	1.0	0.0
chr	+	1978	0.0	1.0	0.0
chr	+	1983	0.0	2.0	0.0
chr	+	1989	0.0	0.0	1.0
chr	+	1993	0.0	2.0	1.0
chr	+	1995	2.0	1.0	0.0
chr	+	2001	2.0	0.0	0.0
chr	+	2002	1.0	0.0	1.0
chr	+	2005	0.0	0.0	1.0
chr	+	2016	0.0	0.0	1.0
chr	+	2020	0.0	1.0	0.0
chr	+	2021	0.0	1.0	0.0
chr	+	2022	1.0	0.0	0.0
chr	+	2024	2.0	1.0	1.0
chr	+	2025	0.0	0.0	1.0
chr	+	2026	1.0	0.0	0.0
chr	+	2027	0.0	1.0	0.0
chr	+	2028	2.0	2.0	2.0
chr	+	2029	1.0	1.0	0.0
chr	+	2032	1.0	0.0	0.0
chr	+	2039	1.0	0.0	1.0
chr	+	2040	0.0	0.0	1.0
chr	+	2045	0.0	0.0	1.0
chr	+	2046	1.0	2.0	0.0
chr	+	2047	0.0	3.0	0.0
chr	+	2048	0.0	0.0	1.0
chr	+	2049	0.0	0.0	2.0
chr	+	2051	0.0	0.0	1.0
chr	+	2052	0.0	1.0	0.0
chr	+	2053	0.0	0.0	1.0
chr	+	2054	0.0	0.0	2.0
chr	+	2056	0.0	1.0	0.0
chr	+	2057	0.0	1.0	0.0
chr	+	2061	0.0	0.0	1.0
chr	+	2063	0.0	0.0	1.0
chr	+	2064	0.0	1.0	0.0
chr	+	2067	1.0	0.0	0.0
chr	+	2071	0.0	0.0	1.0
chr	+	2072	2.0	0.0	0.0
chr	+	2073	1.0	1.0	0.0
chr	+	2074	2.0	0.0	0.0
chr	+	2075	1.0	1.0	0.0
chr	+	2076	0.0	1.0	0.0
chr	+	2077	1.0	1.0	0.0
chr	+	2078	1.0	1.0	0.0
chr	+	2082	0.0	1.0	0.0
chr	+	2083	1.0	2.0	0.0
chr	+	2086	0.0	0.0	2.0
chr	+	2087	0.0	0.0	1.0
chr	+	2088	1.0	1.0	0.0
chr	+	2089	1.0	0.0	0.0
chr	+	2091	1.0	1.0	0.0
chr	+	2093	0.0	1.0	0.0
chr	+	2094	0.0	0.0	1.0
chr	+	2095	1.0	0.0	0.0
chr	+	2096	1.0	1.0	0.0
chr	+	2101	1.0	0.0	0.0
chr	+	2102	1.0	1.0	0.0
chr	+	2104	1.0	0.0	0.0
chr	+	2108	1.0	0.0	0.0
chr	+	2113	0.0	1.0	0.0
chr	+	2114	1.0	1.0	1.0
chr	+	2118	0.0	1.0	1.0
chr	+	2120	0.0	0.0	1.0
chr	+	2121	0.0	0.0	1.0
chr	+	2126	0.0	0.0	1.0
chr	+	2127	0.0	1.0	0.0
chr	+	2128	1.0	0.0	0.0
chr	+	2129	1.0	1.0	1.0
chr	+	2130	1.0	0.0	0.0
chr	+	2133	0.0	1.0	0.0
chr	+	2134	1.0	0.0	0.0
chr	+	2135	1.0	2.0	1.0
chr	+	2136	0.0	1.0	0.0
chr	+	2138	1.0	0.0	0.0
chr	+	2140	0.0	0.0	1.0
chr	+	2143	0.0	1.0	0.0
chr	+	2147	2.0	2.0	0.0
chr	+	2149	0.0	2.0	0.0
chr	+	2150	0.0	2.0	1.0
chr	+	2151	0.0	0.0	1.0
chr	+	2152	0.0	1.0	0.0
chr	+	2154	1.0	0.0	0.0
chr	+	2155	0.0	1.0	0.0
chr	+	2157	0.0	1.0	0.0
chr	+	2158	1.0	0.0	0.0
chr	+	2159	1.0	0.0	0.0
chr	+	2161	1.0	0.0	1.0
chr	+	2166	0.0	0.0	3.0
chr	+	2172	2.0	0.0	0.0
chr	+	2173	1.0	1.0	0.0
chr	+	2174	0.0	0.0	2.0
chr	+	2175	0.0	0.0	1.0
chr	+	2176	0.0	0.0	1.0
chr	+	2177	0.0	1.0	0.0
chr	+	2178	1.0	0.0	1.0
chr	+	2179	1.0	0.0	0.0
chr	+	2180	0.0	0.0	1.0
chr	+	2183	0.0	2.0	2.0
chr	+	2184	0.0	0.0	1.0
chr	+	2185	1.0	0.0	0.0
chr	+	2187	3.0	1.0	1.0
chr	+	2190	1.0	0.0	0.0
chr	+	2191	1.0	0.0	0.0
chr	+	2196	0.0	1.0	0.0
chr	+	2198	0.0	0.0	1.0
chr	+	2199	1.0	0.0	0.0
chr	+	2200	0.0	0.0	1.0
chr	+	2204	1.0	0.0	0.0
chr	+	2205	1.0	0.0	0.0
chr	+	2210	1.0	1.0	1.0
chr	+	2216	1.0	0.0	0.0
chr	+	2220	3.0	1.0	2.0
chr	+	2223	0.0	1.0	0.0
chr	+	2225	0.0	1.0	0.0
chr	+	2228	0.0	0.0	1.0
chr	+	2232	1.0	0.0	0.0
chr	+	2234	1.0	0.0	0.0
chr	+	2235	0.0	0.0	1.0
chr	+	2239	1.0	0.0	0.0
chr	+	2241	1.0	0.0	0.0
chr	+	2243	0.0	0.0	1.0
chr	+	2244	1.0	1.0	1.0
chr	+	2245	1.0	0.0	0.0
chr	+	2246	1.0	0.0	0.0
chr	+	2247	1.0	0.0	2.0
chr	+	2248	0.0	1.0	2.0
chr	+	2250	0.0	0.0	1.0
chr	+	2253	1.0	0.0	0.0
chr	+	2255	1.0	0.0	1.0
chr	+	2256	1.0	0.0	0.0
chr	+	2257	1.0	0.0	0.0
chr	+	2259	0.0	0.0	1.0
chr	+	2260	0.0	1.0	0.0
chr	+	2261	2.0	1.0	0.0
chr	+	2262	2.0	2.0	0.0
chr	+	2263	0.0	1.0	2.0
chr	+	2271	0.0	1.0	0.0
chr	+	2272	1.0	0.0	0.0
chr	+	2273	0.0	0.0	1.0
chr	+	2274	1.0	0.0	0.0
chr	+	2275	1.0	0.0	0.0
chr	+	2279	0.0	0.0	1.0
chr	+	2280	0.0	1.0	0.0
chr	+	2284	1.0	0.0	0.0
chr	+	2287	1.0	0.0	0.0
chr	+	2289	0.0	1.0	0.0
chr	+	2291	1.0	0.0	1.0
chr	+	2292	0.0	1.0	0.0
chr	+	2295	0.0	1.0	0.0
chr	+	2297	0.0	0.0	1.0
chr	+	2299	1.0	0.0	0.0
chr	+	2306	0.0	1.0	0.0
chr	+	2307	0.0	0.0	1.0
chr	+	2310	1.0	0.0	0.0
chr	+	2312	0.0	0.0	1.0
chr	+	2313	1.0	0.0	0.0
chr	+	2315	0.0	1.0	1.0
chr	+	2318	0.0	0.0	1.0
chr	+	2322	1.0	0.0	0.0
chr	+	2324	1.0	1.0	0.0
chr	+	2325	0.0	1.0	0.0
chr	+	2326	0.0	0.0	1.0
chr	+	2327	2.0	0.0	0.0
chr	+	2329	1.0	0.0	0.0
chr	+	2331	1.0	0.0	2.0
chr	+	2332	0.0	1.0	0.0
chr	+	2340	0.0	0.0	1.0
chr	+	2342	1.0	0.0	0.0
chr	+	2351	0.0	0.0	1.0
chr	+	2352	2.0	0.0	1.0
chr	+	2353	3.0	3.0	0.0
chr	+	2354	2.0	2.0	2.0
chr	+	2355	1.0	0.0	0.0
chr	+	2357	0.0	0.0	1.0
chr	+	2359	1.0	2.0	0.0
chr	+	2361	1.0	0.0	0.0
chr	+	2362	0.0	1.0	0.0
chr	+	2364	0.0	2.0	0.0
chr	+	2365	0.0	0.0	1.0
chr	+	2366	1.0	0.0	0.0
chr	+	2367	0.0	0.0	2.0
chr	+	2368	0.0	0.0	1.0
chr	+	2371	1.0	0.0	0.0
chr	+	2372	1.0	0.0	0.0
chr	+	2373	1.0	0.0	1.0
chr	+	2379	0.0	0.0	1.0
chr	+	2380	1.0	1.0	0.0
chr	+	2381	0.0	1.0	0.0
chr	+	2382	1.0	0.0	0.0
chr	+	2383	0.0	2.0	2.0
chr	+	2384	3.0	2.0	1.0
chr	+	2385	1.0	2.0	2.0
chr	+	2386	1.0	0.0	0.0
chr	+	2387	0.0	0.0	1.0
chr	+	2388	1.0	0.0	2.0
chr	+	2392	1.0	0.0	0.0
chr	+	2394	0.0	2.0	0.0
chr	+	2395	1.0	0.0	0.0
chr	+	2397	1.0	0.0	0.0
chr	+	2399	0.0	0.0	1.0
chr	+	2400	0.0	1.0	0.0
chr	+	2401	0.0	1.0	0.0
chr	+	2402	0.0	0.0	1.0
chr	+	2403	1.0	0.0	0.0
chr	+	2406	1.0	0.0	0.0
chr	+	2409	0.0	1.0	0.0
chr	+	2410	0.0	2.0	0.0
chr	+	2411	0.0	0.0	1.0
chr	+	2413	1.0	0.0	0.0
chr	+	2417	0.0	1.0	0.0
chr	+	2419	0.0	0.0	1.0
chr	+	2420	1.0	0.0	0.0
chr	+	2421	0.0	1.0	0.0
chr	+	2427	0.0	0.0	1.0
chr	+	2428	1.0	0.0	0.0
chr	+	2434	0.0	0.0	1.0
chr	+	2435	0.0	1.0	0.0
chr	+	2436	0.0	0.0	2.0
chr	+	2438	2.0	0.0	0.0
chr	+	2450	0.0	1.0	0.0
chr	+	2455	1.0	0.0	0.0
chr	+	2457	0.0	0.0	1.0
chr	+	2460	2.0	0.0	0.0
chr	+	2462	0.0	1.0	1.0
chr	+	2463	0.0	0.0	1.0
chr	+	2464	0.0	0.0	1.0
chr	+	2470	0.0	1.0	0.0
chr	+	2475	0.0	1.0	0.0
chr	+	2480	0.0	0.0	1.0
chr	+	2484	0.0	0.0	1.0
chr	+	2485	1.0	0.0	0.0
chr	+	2487	1.0	1.0	0.0
chr	+	2490	1.0	0.0	1.0
chr	+	2491	0.0	0.0	1.0
chr	+	2492	1.0	0.0	0.0
chr	+	2497	1.0	0.0	1.0
chr	+	2498	0.0	1.0	0.0
chr	+	2502	1.0	0.0	0.0
chr	+	2505	0.0	1.0	0.0
chr	+	2507	0.0	1.0	0.0
chr	+	2519	0.0	1.0	1.0
chr	+	2520	1.0	0.0	0.0
chr	+	2521	1.0	0.0	0.0
chr	+	2522	1.0	0.0	0.0
chr	+	2523	0.0	0.0	1.0
chr	+	2524	0.0	1.0	1.0
chr	+	2530	1.0	0.0	0.0
chr	+	2534	2.0	0.0	0.0
chr	+	2535	0.0	1.0	0.0
chr	+	2537	0.0	1.0	0.0
chr	+	2538	0.0	2.0	0.0
chr	+	2539	1.0	0.0	0.0
chr	+	2540	1.0	0.0	0.0
chr	+	2541	1.0	1.0	1.0
chr	+	2544	0.0	0.0	1.0
chr	+	2545	1.0	0.0	1.0
chr	+	2546	0.0	0.0	1.0
chr	+	2548	1.0	0.0	0.0
chr	+	2549	0.0	0.0	1.0
chr	+	2550	1.0	1.0	2.0
chr	+	2552	1.0	0.0	0.0
chr	+	2554	0.0	0.0	1.0
chr	+	2555	1.0	1.0	0.0
chr	+	2557	0.0	1.0	0.0
chr	+	2559	0.0	1.0	1.0
chr	+	2560	1.0	0.0	0.0
chr	+	2561	0.0	0.0	1.0
chr	+	2563	0.0	1.0	0.0
chr	+	2564	1.0	0.0	0.0
chr	+	2568	0.0	1.0	0.0
chr	+	2573	0.0	1.0	0.0
chr	+	2574	1.0	1.0	0.0
chr	+	2575	1.0	1.0	1.0
chr	+	2576	0.0	2.0	1.0
chr	+	2577	0.0	1.0	0.0
chr	+	2578	2.0	0.0	1.0
chr	+	2580	1.0	0.0	0.0
chr	+	2581	1.0	0.0	0.0
chr	+	2586	0.0	0.0	1.0
chr	+	2589	0.0	0.0	1.0
chr	+	2592	0.0	0.0	1.0
chr	+	2596	1.0	0.0	0.0
chr	+	2600	0.0	0.0	1.0
chr	+	2605	1.0	0.0	0.0
chr	+	2609	0.0	0.0	1.0
chr	+	2610	1.0	1.0	3.0
chr	+	2612	0.0	0.0	1.0
chr	+	2613	1.0	1.0	0.0
chr	+	2614	0.0	1.0	0.0
chr	+	2615	0.0	0.0	1.0
chr	+	2619	0.0	0.0	2.0
chr	+	2620	1.0	0.0	0.0
chr	+	2622	1.0	1.0	2.0
chr	+	2623	2.0	1.0	0.0
chr	+	2624	1.0	1.0	1.0
chr	+	2626	2.0	0.0	1.0
chr	+	2629	0.0	0.0	1.0
chr	+	2631	0.0	0.0	1.0
chr	+	2632	0.0	1.0	1.0
chr	+	2633	0.0	0.0	1.0
chr	+	2634	4.0	0.0	0.0
chr	+	2635	0.0	0.0	1.0
chr	+	2637	1.0	0.0	2.0
chr	+	2639	0.0	0.0	1.0
chr	+	2640	1.0	1.0	0.0
chr	+	2643	1.0	0.0	0.0
chr	+	2645	0.0	1.0	0.0
chr	+	2646	1.0	2.0	0.0
chr	+	2647	0.0	1.0	0.0
chr	+	2649	1.0	1.0	0.0
chr	+	2653	0.0	1.0	1.0
chr	+	2655	1.0	0.0	0.0
chr	+	2656	0.0	1.0	0.0
chr	+	2658	1.0	1.0	1.0
chr	+	2660	0.0	1.0	0.0
chr	+	2662	0.0	0.0	1.0
chr	+	2664	0.0	2.0	0.0
chr	+	2665	0.0	1.0	0.0
chr	+	2668	1.0	0.0	1.0
chr	+	2669	2.0	0.0	0.0
chr	+	2670	1.0	0.0	1.0
chr	+	2671	0.0	1.0	0.0
chr	+	2673	1.0	1.0	0.0
chr	+	2674	1.0	0.0	2.0
chr	+	2675	1.0	1.0	0.0
chr	+	2676	0.0	0.0	1.0
chr	+	2678	1.0	2.0	1.0
chr	+	2679	0.0	0.0	3.0
chr	+	2680	2.0	4.0	1.0
chr	+	2681	1.0	0.0	0.0
chr	+	2683	1.0	0.0	0.0
chr	+	2685	1.0	0.0	0.0
chr	+	2686	1.0	0.0	1.0
chr	+	2688	0.0	0.0	1.0
chr	+	2689	0.0	0.0	1.0
chr	+	2690	0.0	0.0	1.0
chr	+	2692	1.0	1.0	0.0
chr	+	2693	1.0	0.0	0.0
chr	+	2694	1.0	0.0	0.0
chr	+	2696	1.0	0.0	0.0
chr	+	2699	0.0	1.0	0.0
chr	+	2708	0.0	0.0	1.0
chr	+	2712	1.0	0.0	1.0
chr	+	2715	1.0	0.0	0.0
chr	+	2716	0.0	1.0	0.0
chr	+	2718	2.0	2.0	0.0
chr	+	2723	1.0	1.0	0.0
chr	+	2725	0.0	0.0	1.0
chr	+	2726	0.0	1.0	0.0
chr	+	2727	2.0	1.0	0.0
chr	+	2731	1.0	0.0	0.0
chr	+	2732	1.0	1.0	1.0
chr	+	2734	0.0	1.0	0.0
chr	+	2736	0.0	1.0	0.0
chr	+	2737	1.0	0.0	0.0
chr	+	2739	0.0	1.0	1.0
chr	+	2741	1.0	1.0	0.0
chr	+	2742	1.0	0.0	0.0
chr	+	2748	0.0	1.0	0.0
chr	+	2753	1.0	0.0	0.0
chr	+	2754	1.0	0.0	0.0
chr	+	2759	0.0	1.0	0.0
chr	+	2760	0.0	1.0	0.0
chr	+	2764	0.0	1.0	1.0
chr	+	2769	1.0	0.0	0.0
chr	+	2772	1.0	0.0	0.0
chr	+	2776	0.0	0.0	1.0
chr	+	2778	1.0	0.0	0.0
chr	+	2781	0.0	1.0	1.0
chr	+	2784	0.0	0.0	1.0
chr	+	2789	1.0	0.0	0.0
chr	+	2792	0.0	1.0	0.0
chr	+	2798	1.0	0.0	0.0
chr	+	2801	0.0	1.0	1.0
chr	+	2802	0.0	0.0	1.0
chr	+	2803	0.0	1.0	0.0
chr	+	2806	0.0	2.0	1.0
chr	+	2810	1.0	0.0	0.0
chr	+	2811	1.0	0.0	2.0
chr	+	2812	3.0	0.0	1.0
chr	+	2813	0.0	1.0	0.0
chr	+	2814	2.0	0.0	0.0
chr	+	2815	3.0	0.0	2.0
chr	+	2821	1.0	0.0	0.0
chr	+	2828	0.0	2.0	0.0
chr	+	2829	0.0	0.0	1.0
chr	+	2831	2.0	0.0	1.0
chr	+	2833	0.0	1.0	0.0
chr	+	2834	0.0	1.0	3.0
chr	+	2835	1.0	0.0	0.0
chr	+	2839	1.0	0.0	0.0
chr	+	2841	0.0	0.0	1.0
chr	+	2846	1.0	0.0	0.0
chr	+	2848	1.0	0.0	0.0
chr	+	2850	3.0	0.0	1.0
chr	+	2852	0.0	2.0	0.0
chr	+	2853	1.0	0.0	0.0
chr	+	2854	0.0	2.0	1.0
chr	+	2856	0.0	1.0	1.0
chr	+	2857	1.0	0.0	0.0
chr	+	2866	0.0	1.0	0.0
chr	+	2869	0.0	0.0	1.0
chr	+	2870	1.0	1.0	0.0
chr	+	2871	2.0	2.0	1.0
chr	+	2874	0.0	2.0	0.0
chr	+	2875	0.0	1.0	0.0
chr	+	2876	0.0	1.0	1.0
chr	+	2877	1.0	2.0	2.0
chr	+	2878	2.0	1.0	2.0
chr	+	2879	0.0	1.0	0.0
chr	+	2881	0.0	1.0	1.0
chr	+	2882	0.0	0.0	1.0
chr	+	2884	2.0	1.0	1.0
chr	+	2890	0.0	0.0	1.0
chr	+	2891	1.0	1.0	0.0
chr	+	2892	0.0	0.0	1.0
chr	+	2901	1.0	0.0	0.0
chr	+	2902	1.0	1.0	0.0
chr	+	2903	0.0	0.0	1.0
chr	+	2905	0.0	0.0	1.0
chr	+	2908	1.0	0.0	0.0
chr	+	2909	1.0	0.0	0.0
chr	+	2911	0.0	2.0	0.0
chr	+	2917	0.0	1.0	0.0
chr	+	2927	1.0	0.0	0.0
chr	+	2928	0.0	1.0	1.0
chr	+	2929	0.0	0.0	1.0
chr	+	2930	0.0	0.0	1.0
chr	+	2932	1.0	0.0	0.0
chr	+	2934	2.0	0.0	0.0
chr	+	2935	1.0	0.0	0.0
chr	+	2942	0.0	1.0	0.0
chr	+	2948	1.0	0.0	1.0
chr	+	2949	0.0	1.0	1.0
chr	+	2950	1.0	1.0	1.0
chr	+	2951	1.0	0.0	0.0
chr	+	2952	1.0	1.0	0.0
chr	+	2953	1.0	0.0	1.0
chr	+	2956	0.0	0.0	1.0
chr	+	2957	1.0	0.0	0.0
chr	+	2959	1.0	0.0	0.0
chr	+	2961	0.0	2.0	0.0
chr	+	2963	0.0	1.0	0.0
chr	+	2964	1.0	0.0	0.0
chr	+	2967	0.0	1.0	2.0
chr	+	2969	0.0	1.0	0.0
chr	+	2976	1.0	0.0	0.0
chr	+	2977	0.0	2.0	0.0
chr	+	2979	0.0	3.0	3.0
chr	+	2980	1.0	0.0	0.0
chr	+	2981	0.0	1.0	0.0
chr	+	2982	2.0	0.0	0.0
chr	+	2983	1.0	0.0	0.0
chr	+	2985	1.0	0.0	0.0
chr	+	2986	0.0	1.0	1.0
chr	+	2987	0.0	0.0	1.0
chr	+	2988	2.0	1.0	1.0
chr	+	2989	2.0	2.0	2.0
chr	+	2990	1.0	1.0	1.0
chr	+	2992	1.0	0.0	0.0
chr	+	2993	2.0	2.0	1.0
chr	+	2998	1.0	1.0	0.0
chr	+	2999	0.0	1.0	0.0
chr	+	3001	0.0	0.0	1.0
chr	+	3002	1.0	1.0	0.0
chr	+	3003	3.0	10.0	3.0
chr	+	3006	1.0	0.0	1.0
chr	+	3009	0.0	1.0	0.0
chr	+	3012	2.0	2.0	1.0
chr	+	3013	0.0	1.0	0.0
chr	+	3015	0.0	1.0	1.0
chr	+	3016	2.0	0.0	0.0
chr	+	3017	2.0	0.0	3.0
chr	+	3018	0.0	1.0	0.0
chr	+	3025	0.0	0.0	1.0
chr	+	3029	1.0	0.0	0.0
chr	+	3030	0.0	0.0	1.0
chr	+	3032	1.0	0.0	2.0
chr	+	3037	0.0	0.0	1.0
chr	+	3039	1.0	1.0	0.0
chr	+	3043	0.0	0.0	1.0
chr	+	3045	0.0	1.0	0.0
chr	+	3052	1.0	0.0	0.0
chr	+	3053	1.0	0.0	0.0
chr	+	3054	2.0	0.0	1.0
chr	+	3055	0.0	0.0	1.0
chr	+	3056	1.0	2.0	1.0
chr	+	3057	0.0	1.0	1.0
chr	+	3058	1.0	2.0	0.0
chr	+	3059	1.0	2.0	1.0
chr	+	3060	1.0	0.0	1.0
chr	+	3061	2.0	1.0	0.0
chr	+	3062	2.0	0.0	0.0
chr	+	3063	1.0	0.0	1.0
chr	+	3064	0.0	0.0	1.0
chr	+	3065	2.0	1.0	0.0
chr	+	3066	0.0	1.0	1.0
chr	+	3067	2.0	1.0	2.0
chr	+	3068	1.0	0.0	0.0
chr	+	3070	1.0	1.0	1.0
chr	+	3083	1.0	0.0	0.0
chr	+	3085	1.0	1.0	0.0
chr	+	3086	1.0	1.0	0.0
chr	+	3091	0.0	1.0	0.0
chr	+	3095	0.0	1.0	0.0
chr	+	3096	0.0	0.0	1.0
chr	+	3097	1.0	0.0	0.0
chr	+	3098	1.0	0.0	1.0
chr	+	3100	1.0	1.0	0.0
chr	+	3102	1.0	0.0	0.0
chr	+	3103	0.0	1.0	1.0
chr	+	3104	1.0	2.0	1.0
chr	+	3107	0.0	1.0	0.0
chr	+	3110	0.0	1.0	0.0
chr	+	3111	3.0	0.0	0.0
chr	+	3114	1.0	0.0	1.0
chr	+	3115	1.0	1.0	0.0
chr	+	3118	1.0	0.0	0.0
chr	+	3119	1.0	0.0	0.0
chr	+	3120	2.0	0.0	0.0
chr	+	3121	0.0	1.0	0.0
chr	+	3123	0.0	2.0	0.0
chr	+	3124	0.0	1.0	0.0
chr	+	3126	0.0	0.0	1.0
chr	+	3127	1.0	0.0	1.0
chr	+	3128	1.0	1.0	1.0
chr	+	3130	1.0	3.0	0.0
chr	+	3131	1.0	1.0	1.0
chr	+	3132	4.0	2.0	4.0
chr	+	3133	1.0	4.0	3.0
chr	+	3134	0.0	3.0	3.0
chr	+	3135	1.0	0.0	0.0
chr	+	3136	1.0	2.0	4.0
chr	+	3137	2.0	0.0	2.0
chr	+	3138	1.0	1.0	2.0
chr	+	3139	0.0	0.0	1.0
chr	+	3146	0.0	2.0	1.0
chr	+	3147	0.0	0.0	1.0
chr	+	3149	0.0	1.0	0.0
chr	+	3150	0.0	0.0	1.0
chr	+	3151	0.0	1.0	0.0
chr	+	3152	2.0	0.0	0.0
chr	+	3153	4.0	0.0	1.0
chr	+	3154	2.0	1.0	0.0
chr	+	3155	1.0	0.0	0.0
chr	+	3157	0.0	1.0	2.0
chr	+	3158	2.0	0.0	0.0
chr	+	3160	0.0	1.0	1.0
chr	+	3161	0.0	1.0	1.0
chr	+	3162	1.0	1.0	0.0
chr	+	3165	2.0	1.0	2.0
chr	+	3166	0.0	0.0	1.0
chr	+	3167	1.0	0.0	1.0
chr	+	3168	1.0	1.0	0.0
chr	+	3169	1.0	0.0	1.0
chr	+	3170	0.0	2.0	1.0
chr	+	3172	1.0	1.0	1.0
chr	+	3173	0.0	0.0	2.0
chr	+	3174	2.0	0.0	0.0
chr	+	3175	1.0	0.0	0.0
chr	+	3176	1.0	1.0	0.0
chr	+	3180	1.0	2.0	0.0
chr	+	3181	1.0	0.0	0.0
chr	+	3182	0.0	1.0	3.0
chr	+	3183	0.0	0.0	2.0
chr	+	3185	1.0	0.0	0.0
chr	+	3186	0.0	1.0	0.0
chr	+	3188	0.0	0.0	1.0
chr	+	3191	0.0	1.0	0.0
chr	+	3192	0.0	2.0	1.0
chr	+	3194	0.0	1.0	0.0
chr	+	3197	1.0	0.0	0.0
chr	+	3199	2.0	1.0	1.0
chr	+	3200	2.0	1.0	3.0
chr	+	3202	1.0	0.0	0.0
chr	+	3203	1.0	0.0	0.0
chr	+	3205	0.0	2.0	0.0
chr	+	3206	0.0	1.0	0.0
chr	+	3209	0.0	1.0	0.0
chr	+	3210	1.0	0.0	0.0
chr	+	3211	0.0	2.0	0.0
chr	+	3212	0.0	1.0	1.0
chr	+	3213	0.0	2.0	0.0
chr	+	3215	2.0	0.0	0.0
chr	+	3216	1.0	2.0	0.0
chr	+	3217	1.0	4.0	0.0
chr	+	3218	2.0	3.0	0.0
chr	+	3219	1.0	0.0	0.0
chr	+	3220	0.0	0.0	1.0
chr	+	3221	1.0	0.0	0.0
chr	+	3226	0.0	1.0	0.0
chr	+	3227	0.0	1.0	1.0
chr	+	3228	0.0	0.0	1.0
chr	+	3230	0.0	1.0	0.0
chr	+	3233	0.0	1.0	0.0
chr	+	3237	0.0	1.0	0.0
chr	+	3238	1.0	0.0	0.0
chr	+	3239	3.0	1.0	1.0
chr	+	3240	0.0	0.0	1.0
chr	+	3241	0.0	1.0	0.0
chr	+	3242	0.0	1.0	0.0
chr	+	3243	2.0	1.0	1.0
chr	+	3244	0.0	0.0	1.0
chr	+	3247	0.0	0.0	1.0
chr	+	3250	1.0	0.0	0.0
chr	+	3253	1.0	0.0	2.0
chr	+	3254	1.0	0.0	1.0
chr	+	3255	1.0	1.0	0.0
chr	+	3256	3.0	0.0	3.0
chr	+	3257	1.0	0.0	0.0
chr	+	3258	0.0	0.0	1.0
chr	+	3260	0.0	1.0	1.0
chr	+	3261	1.0	0.0	1.0
chr	+	3264	2.0	1.0	0.0
chr	+	3265	0.0	1.0	0.0
chr	+	3266	0.0	0.0	1.0
chr	+	3268	1.0	0.0	0.0
chr	+	3269	0.0	0.0	1.0
chr	+	3271	0.0	1.0	1.0
chr	+	3272	0.0	1.0	0.0
chr	+	3273	1.0	0.0	0.0
chr	+	3278	0.0	1.0	0.0
chr	+	3285	0.0	1.0	0.0
chr	+	3286	1.0	0.0	0.0
chr	+	3290	0.0	0.0	1.0
chr	+	3293	0.0	0.0	1.0
chr	+	3294	1.0	1.0	0.0
chr	+	3295	0.0	2.0	0.0
chr	+	3296	1.0	0.0	0.0
chr	+	3297	0.0	1.0	0.0
chr	+	3298	1.0	0.0	0.0
chr	+	3300	2.0	0.0	0.0
chr	+	3301	0.0	2.0	1.0
chr	+	3302	0.0	1.0	0.0
chr	+	3303	1.0	1.0	1.0
chr	+	3304	1.0	0.0	0.0
chr	+	3309	0.0	1.0	0.0
chr	+	3311	1.0	0.0	1.0
chr	+	3313	0.0	0.0	1.0
chr	+	3318	0.0	0.0	1.0
chr	+	3320	1.0	1.0	0.0
chr	+	3323	0.0	0.0	1.0
chr	+	3324	1.0	1.0	3.0
chr	+	3325	1.0	0.0	0.0
chr	+	3328	0.0	2.0	0.0
chr	+	3329	1.0	0.0	0.0
chr	+	3330	1.0	0.0	0.0
chr	+	3333	0.0	1.0	0.0
chr	+	3334	0.0	0.0	1.0
chr	+	3339	0.0	2.0	0.0
chr	+	3341	0.0	0.0	1.0
chr	+	3342	1.0	0.0	1.0
chr	+	3346	3.0	2.0	0.0
chr	+	3348	0.0	1.0	0.0
chr	+	3349	0.0	1.0	0.0
chr	+	3351	0.0	0.0	1.0
chr	+	3352	1.0	0.0	0.0
chr	+	3353	0.0	2.0	0.0
chr	+	3361	0.0	0.0	1.0
chr	+	3364	1.0	0.0	0.0
chr	+	3365	2.0	0.0	2.0
chr	+	3367	1.0	1.0	1.0
chr	+	3368	2.0	0.0	1.0
chr	+	3369	0.0	1.0	0.0
chr	+	3370	1.0	1.0	0.0
chr	+	3371	1.0	0.0	0.0
chr	+	3373	0.0	1.0	0.0
chr	+	3375	0.0	0.0	1.0
chr	+	3376	1.0	0.0	0.0
chr	+	3386	0.0	0.0	2.0
chr	+	3389	0.0	1.0	0.0
chr	+	3390	0.0	0.0	1.0
chr	+	3394	0.0	1.0	0.0
chr	+	3396	1.0	1.0	0.0
chr	+	3398	0.0	1.0	0.0
chr	+	3399	1.0	0.0	1.0
chr	+	3400	0.0	1.0	1.0
chr	+	3401	1.0	0.0	0.0
chr	+	3403	2.0	0.0	0.0
chr	+	3404	0.0	1.0	1.0
chr	+	3405	0.0	0.0	1.0
chr	+	3406	1.0	0.0	0.0
chr	+	3413	0.0	0.0	1.0
chr	+	3416	1.0	0.0	0.0
chr	+	3417	0.0	2.0	1.0
chr	+	3423	1.0	0.0	0.0
chr	+	3428	1.0	1.0	0.0
chr	+	3429	1.0	1.0	0.0
chr	+	3430	0.0	2.0	0.0
chr	+	3431	0.0	0.0	1.0
chr	+	3436	0.0	0.0	1.0
chr	+	3437	0.0	2.0	1.0
chr	+	3443	1.0	0.0	0.0
chr	+	3449	6.0	1.0	1.0
chr	+	3450	1.0	2.0	0.0
chr	+	3451	0.0	0.0	2.0
chr	+	3452	3.0	1.0	1.0
chr	+	3453	0.0	1.0	0.0
chr	+	3454	0.0	1.0	0.0
chr	+	3455	0.0	0.0	1.0
chr	+	3464	1.0	3.0	0.0
chr	+	3466	1.0	0.0	0.0
chr	+	3467	0.0	0.0	1.0
chr	+	3474	0.0	0.0	2.0
chr	+	3475	0.0	1.0	0.0
chr	+	3477	1.0	0.0	0.0
chr	+	3478	1.0	0.0	0.0
chr	+	3480	1.0	0.0	0.0
chr	+	3481	0.0	0.0	1.0
chr	+	3484	0.0	1.0	1.0
chr	+	3487	0.0	1.0	1.0
chr	+	3488	0.0	1.0	0.0
chr	+	3493	2.0	1.0	0.0
chr	+	3495	1.0	0.0	1.0
chr	+	3496	2.0	1.0	1.0
chr	+	3497	1.0	0.0	0.0
chr	+	3501	0.0	1.0	0.0
chr	+	3504	1.0	0.0	0.0
chr	+	3505	0.0	0.0	1.0
chr	+	3506	0.0	0.0	1.0
chr	+	3509	0.0	1.0	0.0
chr	+	3515	0.0	0.0	1.0
chr	+	3516	1.0	1.0	0.0
chr	+	3517	0.0	1.0	1.0
chr	+	3522	2.0	0.0	0.0
chr	+	3540	0.0	1.0	0.0
chr	+	3543	2.0	1.0	0.0
chr	+	3547	0.0	1.0	0.0
chr	+	3550	0.0	0.0	1.0
chr	+	3551	1.0	0.0	0.0
chr	+	3552	0.0	1.0	1.0
chr	+	3555	0.0	1.0	0.0
chr	+	3556	0.0	1.0	0.0
chr	+	3564	0.0	1.0	1.0
chr	+	3565	0.0	1.0	1.0
chr	+	3566	0.0	0.0	1.0
chr	+	3568	0.0	1.0	0.0
chr	+	3570	0.0	0.0	1.0
chr	+	3571	0.0	1.0	0.0
chr	+	3572	1.0	0.0	1.0
chr	+	3573	0.0	1.0	0.0
chr	+	3574	0.0	0.0	1.0
chr	+	3575	0.0	1.0	0.0
chr	+	3576	0.0	1.0	1.0
chr	+	3577	1.0	0.0	1.0
chr	+	3578	0.0	0.0	1.0
chr	+	3581	0.0	0.0	2.0
chr	+	3582	1.0	1.0	0.0
chr	+	3583	0.0	1.0	1.0
chr	+	3584	1.0	0.0	0.0
chr	+	3589	2.0	0.0	0.0
chr	+	3590	0.0	1.0	0.0
chr	+	3591	1.0	0.0	0.0
chr	+	3592	0.0	0.0	1.0
chr	+	3593	1.0	0.0	0.0
chr	+	3594	1.0	0.0	0.0
chr	+	3595	0.0	0.0	1.0
chr	+	3596	1.0	1.0	0.0
chr	+	3597	0.0	1.0	1.0
chr	+	3598	1.0	2.0	1.0
chr	+	3599	1.0	0.0	0.0
chr	+	3600	1.0	0.0	0.0
chr	+	3601	0.0	1.0	0.0
chr	+	3603	0.0	1.0	0.0
chr	+	3604	0.0	0.0	1.0
chr	+	3611	0.0	1.0	0.0
chr	+	3612	0.0	1.0	1.0
chr	+	3613	0.0	0.0	1.0
chr	+	3619	1.0	0.0	0.0
chr	+	3621	0.0	0.0	1.0
chr	+	3623	0.0	0.0	1.0
chr	+	3624	0.0	2.0	0.0
chr	+	3626	0.0	2.0	1.0
chr	+	3627	1.0	0.0	0.0
chr	+	3628	0.0	1.0	2.0
chr	+	3633	2.0	1.0	0.0
chr	+	3637	0.0	1.0	0.0
chr	+	3638	0.0	0.0	2.0
chr	+	3639	1.0	0.0	0.0
chr	+	3640	1.0	0.0	0.0
chr	+	3641	0.0	1.0	2.0
chr	+	3642	1.0	0.0	1.0
chr	+	3643	1.0	0.0	0.0
chr	+	3644	0.0	1.0	0.0
chr	+	3647	0.0	0.0	2.0
chr	+	3648	1.0	0.0	1.0
chr	+	3650	0.0	1.0	1.0
chr	+	3651	2.0	1.0	1.0
chr	+	3652	0.0	1.0	0.0
chr	+	3653	0.0	1.0	0.0
chr	+	3655	1.0	0.0	0.0
chr	+	3656	2.0	1.0	1.0
chr	+	3658	0.0	1.0	0.0
chr	+	3659	1.0	4.0	0.0
chr	+	3660	1.0	3.0	0.0
chr	+	3661	1.0	1.0	0.0
chr	+	3666	1.0	0.0	0.0
chr	+	3669	1.0	0.0	0.0
chr	+	3672	0.0	1.0	0.0
chr	+	3674	0.0	0.0	2.0
chr	+	3675	0.0	0.0	1.0
chr	+	3678	1.0	0.0	0.0
chr	+	3682	0.0	1.0	0.0
chr	+	3683	0.0	1.0	1.0
chr	+	3684	1.0	0.0	0.0
chr	+	3685	0.0	0.0	1.0
chr	+	3687	1.0	0.0	0.0
chr	+	3688	1.0	0.0	0.0
chr	+	3689	0.0	1.0	0.0
chr	+	3690	1.0	0.0	1.0
chr	+	3695	0.0	0.0	1.0
chr	+	3703	0.0	0.0	1.0
chr	+	3706	1.0	0.0	0.0
chr	+	3711	1.0	0.0	0.0
chr	+	3712	1.0	0.0	0.0
chr	+	3714	1.0	0.0	0.0
chr	+	3715	1.0	1.0	0.0
chr	+	3716	1.0	0.0	1.0
chr	+	3717	4.0	0.0	2.0
chr	+	3718	0.0	1.0	2.0
chr	+	3719	0.0	1.0	0.0
chr	+	3720	0.0	1.0	0.0
chr	+	3721	1.0	0.0	0.0
chr	+	3722	0.0	1.0	1.0
chr	+	3723	1.0	1.0	1.0
chr	+	3724	0.0	2.0	1.0
chr	+	3727	0.0	1.0	1.0
chr	+	3728	0.0	1.0	1.0
chr	+	3729	0.0	2.0	0.0
chr	+	3730	1.0	0.0	0.0
chr	+	3731	0.0	2.0	1.0
chr	+	3732	1.0	1.0	2.0
chr	+	3735	0.0	1.0	0.0
chr	+	3736	0.0	0.0	1.0
chr	+	3737	0.0	0.0	1.0
chr	+	3738	0.0	1.0	1.0
chr	+	3739	0.0	1.0	1.0
chr	+	3740	1.0	2.0	0.0
chr	+	3741	0.0	2.0	0.0
chr	+	3743	0.0	0.0	1.0
chr	+	3744	1.0	0.0	0.0
chr	+	3746	0.0	3.0	0.0
chr	+	3747	0.0	1.0	0.0
chr	+	3749	0.0	0.0	2.0
chr	+	3757	0.0	3.0	1.0
chr	+	3758	0.0	1.0	0.0
chr	+	3759	1.0	1.0	1.0
chr	+	3762	1.0	0.0	0.0
chr	+	3764	1.0	0.0	2.0
chr	+	3766	0.0	0.0	1.0
chr	+	3768	1.0	0.0	0.0
chr	+	3770	0.0	0.0	1.0
chr	+	3771	0.0	1.0	1.0
chr	+	3772	0.0	0.0	1.0
chr	+	3773	0.0	2.0	0.0
chr	+	3774	1.0	0.0	0.0
chr	+	3775	1.0	0.0	1.0
chr	+	3776	3.0	0.0	1.0
chr	+	3777	0.0	0.0	1.0
chr	+	3778	1.0	0.0	0.0
chr	+	3779	2.0	0.0	1.0
chr	+	3780	1.0	0.0	0.0
chr	+	3781	0.0	1.0	2.0
chr	+	3784	0.0	1.0	0.0
chr	+	3785	0.0	1.0	0.0
chr	+	3789	0.0	2.0	0.0
chr	+	3790	1.0	2.0	2.0
chr	+	3792	0.0	1.0	0.0
chr	+	3793	1.0	0.0	1.0
chr	+	3795	1.0	0.0	0.0
chr	+	3796	1.0	0.0	0.0
chr	+	3797	0.0	0.0	1.0
chr	+	3798	0.0	2.0	1.0
chr	+	3799	0.0	3.0	0.0
chr	+	3801	1.0	0.0	0.0
chr	+	3802	0.0	1.0	1.0
chr	+	3803	1.0	0.0	0.0
chr	+	3807	0.0	2.0	0.0
chr	+	3808	0.0	1.0	0.0
chr	+	3809	0.0	1.0	2.0
chr	+	3810	0.0	0.0	1.0
chr	+	3811	0.0	2.0	0.0
chr	+	3812	2.0	0.0	1.0
chr	+	3813	0.0	1.0	0.0
chr	+	3816	1.0	0.0	0.0
chr	+	3820	0.0	0.0	1.0
chr	+	3823	1.0	0.0	0.0
chr	+	3824	3.0	0.0	0.0
chr	+	3829	1.0	0.0	1.0
chr	+	3831	0.0	0.0	1.0
chr	+	3833	1.0	1.0	1.0
chr	+	3838	0.0	0.0	1.0
chr	+	3840	1.0	0.0	0.0
chr	+	3845	1.0	2.0	1.0
chr	+	3846	2.0	0.0	0.0
chr	+	3848	1.0	1.0	0.0
chr	+	3849	3.0	0.0	1.0
chr	+	3850	0.0	1.0	0.0
chr	+	3851	0.0	1.0	1.0
chr	+	3852	0.0	0.0	1.0
chr	+	3853	0.0	1.0	0.0
chr	+	3855	0.0	0.0	1.0
chr	+	3856	1.0	1.0	1.0
chr	+	3857	2.0	2.0	6.0
chr	+	3858	5.0	3.0	8.0
chr	+	3859	8.0	6.0	8.0
chr	+	3860	5.0	11.0	3.0
chr	+	3861	9.0	4.0	1.0
chr	+	3862	1.0	2.0	4.0
chr	+	3863	0.0	1.0	1.0
chr	+	3865	0.0	1.0	0.0
chr	+	3868	0.0	0.0	1.0
chr	+	3876	1.0	0.0	0.0
chr	+	3880	0.0	1.0	0.0
chr	+	3882	0.0	0.0	2.0
chr	+	3884	0.0	1.0	1.0
chr	+	3885	1.0	0.0	0.0
chr	+	3886	0.0	0.0	1.0
chr	+	3887	0.0	0.0	1.0
chr	+	3889	0.0	1.0	0.0
chr	+	3890	0.0	1.0	1.0
chr	+	3894	1.0	0.0	0.0
chr	+	3897	1.0	1.0	0.0
chr	+	3898	0.0	1.0	0.0
chr	+	3900	0.0	0.0	1.0
chr	+	3901	1.0	0.0	0.0
chr	+	3902	3.0	0.0	0.0
chr	+	3903	1.0	0.0	1.0
chr	+	3904	0.0	0.0	1.0
chr	+	3905	0.0	0.0	1.0
chr	+	3906	0.0	0.0	1.0
chr	+	3908	0.0	0.0	1.0
chr	+	3913	0.0	1.0	0.0
chr	+	3917	4.0	0.0	0.0
chr	+	3918	0.0	1.0	0.0
chr	+	3919	0.0	0.0	1.0
chr	+	3920	1.0	0.0	0.0
chr	+	3921	1.0	0.0	1.0
chr	+	3922	1.0	3.0	3.0
chr	+	3923	2.0	1.0	1.0
chr	+	3925	2.0	2.0	2.0
chr	+	3926	1.0	0.0	0.0
chr	+	3928	2.0	0.0	1.0
chr	+	3930	0.0	0.0	1.0
chr	+	3931	0.0	0.0	1.0
chr	+	3933	0.0	1.0	1.0
chr	+	3934	0.0	1.0	0.0
chr	+	3935	0.0	0.0	1.0
chr	+	3936	0.0	0.0	1.0
chr	+	3940	1.0	0.0	0.0
chr	+	3943	0.0	1.0	0.0
chr	+	3945	1.0	0.0	0.0
chr	+	3958	1.0	0.0	0.0
chr	+	3959	0.0	0.0	1.0
chr	+	3960	0.0	0.0	2.0
chr	+	3961	0.0	1.0	2.0
chr	+	3962	0.0	1.0	0.0
chr	+	3963	1.0	1.0	3.0
chr	+	3967	0.0	0.0	1.0
chr	+	3971	1.0	0.0	1.0
chr	+	3972	1.0	1.0	1.0
chr	+	3973	1.0	0.0	0.0
chr	+	3974	2.0	0.0	0.0
chr	+	3975	1.0	0.0	0.0
chr	+	3976	0.0	0.0	1.0
chr	+	3977	1.0	1.0	0.0
chr	+	3978	0.0	1.0	1.0
chr	+	3979	0.0	1.0	0.0
chr	+	3982	0.0	1.0	1.0
chr	+	3984	1.0	1.0	1.0
chr	+	3985	2.0	0.0	0.0
chr	+	3988	0.0	0.0	1.0
chr	+	3989	1.0	0.0	0.0
chr	+	3990	0.0	1.0	1.0
chr	+	3991	1.0	0.0	0.0
chr	+	3992	1.0	0.0	0.0
chr	+	3993	1.0	1.0	1.0
chr	+	3994	1.0	1.0	1.0
chr	+	3996	1.0	0.0	0.0
chr	+	4000	1.0	3.0	1.0
chr	+	4001	1.0	1.0	0.0
chr	+	4003	1.0	2.0	1.0
chr	+	4005	1.0	0.0	0.0
chr	+	4011	0.0	0.0	1.0
chr	+	4012	0.0	0.0	1.0
chr	+	4018	1.0	0.0	0.0
chr	+	4019	0.0	0.0	1.0
chr	+	4022	0.0	0.0	1.0
chr	+	4023	0.0	1.0	1.0
chr	+	4025	0.0	0.0	3.0
chr	+	4026	0.0	0.0	2.0
chr	+	4031	0.0	1.0	0.0
chr	+	4032	0.0	0.0	1.0
chr	+	4034	0.0	0.0	1.0
chr	+	4044	1.0	0.0	1.0
chr	+	4045	0.0	0.0	1.0
chr	+	4047	1.0	1.0	1.0
chr	+	4049	2.0	0.0	0.0
chr	+	4050	0.0	2.0	0.0
chr	+	4053	0.0	3.0	1.0
chr	+	4054	0.0	1.0	1.0
chr	+	4055	1.0	2.0	1.0
chr	+	4056	1.0	2.0	0.0
chr	+	4057	0.0	1.0	0.0
chr	+	4058	0.0	1.0	0.0
chr	+	4059	3.0	1.0	0.0
chr	+	4060	0.0	1.0	0.0
chr	+	4061	1.0	0.0	0.0
chr	+	4066	1.0	0.0	0.0
chr	+	4068	0.0	0.0	1.0
chr	+	4073	0.0	1.0	0.0
chr	+	4075	1.0	1.0	1.0
chr	+	4076	1.0	1.0	0.0
chr	+	4083	0.0	0.0	1.0
chr	+	4084	0.0	1.0	0.0
chr	+	4085	0.0	1.0	0.0
chr	+	4086	2.0	0.0	1.0
chr	+	4087	0.0	0.0	1.0
chr	+	4092	1.0	0.0	0.0
chr	+	4101	1.0	0.0	0.0
chr	+	4105	1.0	0.0	0.0
chr	+	4107	0.0	0.0	1.0
chr	+	4110	0.0	1.0	0.0
chr	+	4112	1.0	1.0	0.0
chr	+	4113	1.0	0.0	0.0
chr	+	4116	0.0	1.0	0.0
chr	+	4120	0.0	1.0	0.0
chr	+	4125	0.0	1.0	1.0
chr	+	4133	0.0	2.0	0.0
chr	+	4134	1.0	1.0	0.0
chr	+	4135	0.0	1.0	1.0
chr	+	4136	0.0	0.0	1.0
chr	+	4139	1.0	0.0	0.0
chr	+	4140	0.0	1.0	0.0
chr	+	4141	1.0	0.0	0.0
chr	+	4145	2.0	1.0	0.0
chr	+	4146	0.0	1.0	0.0
chr	+	4149	0.0	0.0	1.0
chr	+	4154	0.0	1.0	1.0
chr	+	4156	0.0	1.0	1.0
chr	+	4157	0.0	0.0	1.0
chr	+	4158	0.0	3.0	1.0
chr	+	4159	1.0	0.0	0.0
chr	+	4160	1.0	0.0	0.0
chr	+	4162	2.0	2.0	0.0
chr	+	4165	3.0	1.0	0.0
chr	+	4166	2.0	0.0	2.0
chr	+	4168	0.0	0.0	1.0
chr	+	4170	1.0	1.0	2.0
chr	+	4175	2.0	0.0	2.0
chr	+	4177	0.0	1.0	0.0
chr	+	4180	0.0	1.0	0.0
chr	+	4182	0.0	1.0	0.0
chr	+	4187	0.0	1.0	0.0
chr	+	4195	0.0	1.0	0.0
chr	+	4196	1.0	0.0	0.0
chr	+	4198	0.0	2.0	0.0
chr	+	4202	0.0	1.0	0.0
chr	+	4203	1.0	0.0	0.0
chr	+	4204	2.0	1.0	0.0
chr	+	4206	0.0	1.0	0.0
chr	+	4207	1.0	0.0	0.0
chr	+	4215	1.0	0.0	0.0
chr	+	4216	0.0	0.0	1.0
chr	+	4220	1.0	0.0	0.0
chr	+	4222	0.0	0.0	1.0
chr	+	4223	0.0	1.0	0.0
chr	+	4227	0.0	0.0	1.0
chr	+	4228	0.0	1.0	0.0
chr	+	4231	1.0	1.0	0.0
chr	+	4234	0.0	1.0	1.0
chr	+	4235	1.0	0.0	0.0
chr	+	4236	0.0	0.0	3.0
chr	+	4238	2.0	0.0	0.0
chr	+	4239	1.0	2.0	0.0
chr	+	4241	0.0	0.0	1.0
chr	+	4242	1.0	0.0	0.0
chr	+	4244	0.0	0.0	1.0
chr	+	4246	1.0	0.0	0.0
chr	+	4248	0.0	0.0	1.0
chr	+	4250	1.0	1.0	0.0
chr	+	4252	0.0	0.0	2.0
chr	+	4261	0.0	1.0	0.0
chr	+	4262	1.0	0.0	0.0
chr	+	4263	0.0	2.0	0.0
chr	+	4264	1.0	0.0	0.0
chr	+	4265	1.0	0.0	0.0
chr	+	4266	0.0	1.0	0.0
chr	+	4267	0.0	0.0	1.0
chr	+	4268	1.0	0.0	1.0
chr	+	4271	1.0	0.0	0.0
chr	+	4273	1.0	0.0	0.0
chr	+	4275	1.0	0.0	0.0
chr	+	4278	1.0	0.0	0.0
chr	+	4280	0.0	1.0	0.0
chr	+	4281	1.0	0.0	0.0
chr	+	4282	2.0	1.0	2.0
chr	+	4283	0.0	1.0	0.0
chr	+	4284	0.0	0.0	1.0
chr	+	4287	1.0	1.0	0.0
chr	+	4289	1.0	1.0	1.0
chr	+	4294	0.0	1.0	0.0
chr	+	4295	0.0	1.0	0.0
chr	+	4301	1.0	0.0	0.0
chr	+	4303	1.0	0.0	0.0
chr	+	4315	0.0	0.0	1.0
chr	+	4317	0.0	0.0	1.0
chr	+	4326	0.0	0.0	1.0
chr	+	4327	0.0	2.0	0.0
chr	+	4329	0.0	0.0	1.0
chr	+	4330	0.0	1.0	0.0
chr	+	4332	0.0	0.0	1.0
chr	+	4333	0.0	2.0	1.0
chr	+	4336	2.0	1.0	0.0
chr	+	4337	0.0	1.0	0.0
chr	+	4338	0.0	1.0	0.0
chr	+	4341	1.0	1.0	0.0
chr	+	4342	0.0	0.0	1.0
chr	+	4345	0.0	0.0	1.0
chr	+	4352	0.0	0.0	1.0
[truncated: 694,166 more rows]
