# Supplementary material for: TRS: a method for determining transcript termini from RNAtag-seq sequencing data
Source: Nat Commun. 2023 Nov 29;14:7843. doi: 10.1038/s41467-023-43534-2 (PMC10687069; doi:10.1038/s41467-023-43534-2)
Supplement: Supplementary file 10 — Source Data [file 41467_2023_43534_MOESM10_ESM.zip › EG_RNAtag-seq_read_starts.txt]

chr	+	43	0.0	0.0	1.0
chr	+	74	1.0	0.0	0.0
chr	+	78	1.0	0.0	0.0
chr	+	83	0.0	1.0	0.0
chr	+	85	1.0	0.0	0.0
chr	+	93	1.0	0.0	0.0
chr	+	107	0.0	1.0	1.0
chr	+	135	0.0	0.0	1.0
chr	+	143	1.0	0.0	0.0
chr	+	148	0.0	1.0	0.0
chr	+	155	1.0	0.0	0.0
chr	+	156	0.0	1.0	0.0
chr	+	164	1.0	1.0	2.0
chr	+	168	1.0	0.0	0.0
chr	+	169	0.0	1.0	0.0
chr	+	170	2.0	4.0	1.0
chr	+	171	0.0	2.0	1.0
chr	+	172	1.0	0.0	0.0
chr	+	173	2.0	1.0	0.0
chr	+	174	0.0	4.0	2.0
chr	+	175	2.0	5.0	1.0
chr	+	176	0.0	1.0	4.0
chr	+	177	7.0	7.0	2.0
chr	+	178	2.0	1.0	0.0
chr	+	179	6.0	7.0	2.0
chr	+	180	8.0	4.0	7.0
chr	+	181	8.0	9.0	8.0
chr	+	182	17.0	12.0	5.0
chr	+	183	11.0	13.0	4.0
chr	+	184	11.0	18.0	9.0
chr	+	185	8.0	14.0	12.0
chr	+	186	23.0	27.0	19.0
chr	+	187	8.0	12.0	4.0
chr	+	188	6.0	10.0	12.0
chr	+	189	16.0	14.0	8.0
chr	+	190	19.0	10.0	15.0
chr	+	191	6.0	12.0	10.0
chr	+	192	5.0	14.0	6.0
chr	+	193	6.0	3.0	7.0
chr	+	194	16.0	17.0	15.0
chr	+	195	12.0	27.0	15.0
chr	+	196	24.0	16.0	14.0
chr	+	197	18.0	12.0	15.0
chr	+	198	4.0	11.0	9.0
chr	+	199	13.0	16.0	12.0
chr	+	200	16.0	21.0	22.0
chr	+	201	8.0	13.0	11.0
chr	+	202	9.0	12.0	7.0
chr	+	203	10.0	24.0	12.0
chr	+	204	9.0	9.0	8.0
chr	+	205	24.0	19.0	11.0
chr	+	206	14.0	16.0	18.0
chr	+	207	20.0	17.0	20.0
chr	+	208	16.0	15.0	15.0
chr	+	209	19.0	14.0	13.0
chr	+	210	23.0	30.0	16.0
chr	+	211	24.0	21.0	20.0
chr	+	212	18.0	24.0	17.0
chr	+	213	29.0	28.0	22.0
chr	+	214	10.0	19.0	11.0
chr	+	215	20.0	30.0	15.0
chr	+	216	21.0	18.0	16.0
chr	+	217	21.0	25.0	20.0
chr	+	218	19.0	25.0	14.0
chr	+	219	25.0	28.0	31.0
chr	+	220	24.0	26.0	26.0
chr	+	221	15.0	14.0	14.0
chr	+	222	20.0	17.0	14.0
chr	+	223	38.0	35.0	31.0
chr	+	224	21.0	28.0	19.0
chr	+	225	19.0	25.0	28.0
chr	+	226	37.0	32.0	32.0
chr	+	227	33.0	29.0	39.0
chr	+	228	36.0	48.0	27.0
chr	+	229	38.0	42.0	38.0
chr	+	230	27.0	41.0	24.0
chr	+	231	34.0	30.0	38.0
chr	+	232	13.0	16.0	16.0
chr	+	233	32.0	35.0	25.0
chr	+	234	27.0	27.0	33.0
chr	+	235	40.0	28.0	41.0
chr	+	236	18.0	41.0	38.0
chr	+	237	33.0	37.0	29.0
chr	+	238	42.0	38.0	36.0
chr	+	239	12.0	12.0	16.0
chr	+	240	8.0	12.0	7.0
chr	+	241	22.0	29.0	16.0
chr	+	242	42.0	42.0	29.0
chr	+	243	22.0	47.0	40.0
chr	+	244	37.0	29.0	29.0
chr	+	245	10.0	12.0	7.0
chr	+	246	2.0	4.0	2.0
chr	+	247	7.0	6.0	11.0
chr	+	248	8.0	10.0	4.0
chr	+	249	26.0	20.0	23.0
chr	+	250	37.0	36.0	30.0
chr	+	251	7.0	5.0	8.0
chr	+	252	9.0	11.0	12.0
chr	+	253	67.0	36.0	62.0
chr	+	254	18.0	28.0	28.0
chr	+	255	15.0	15.0	11.0
chr	+	256	45.0	43.0	38.0
chr	+	257	83.0	70.0	57.0
chr	+	258	27.0	37.0	30.0
chr	+	259	99.0	96.0	102.0
chr	+	260	33.0	27.0	36.0
chr	+	261	166.0	124.0	111.0
chr	+	262	77.0	59.0	89.0
chr	+	263	50.0	57.0	63.0
chr	+	264	310.0	236.0	320.0
chr	+	265	74.0	72.0	68.0
chr	+	266	123.0	107.0	88.0
chr	+	267	145.0	164.0	111.0
chr	+	268	212.0	235.0	137.0
chr	+	269	62.0	71.0	68.0
chr	+	270	63.0	88.0	44.0
chr	+	271	31.0	39.0	33.0
chr	+	272	32.0	25.0	32.0
chr	+	273	41.0	42.0	40.0
chr	+	274	12.0	15.0	12.0
chr	+	275	48.0	45.0	37.0
chr	+	276	36.0	46.0	44.0
chr	+	277	40.0	61.0	56.0
chr	+	278	31.0	41.0	32.0
chr	+	279	12.0	24.0	19.0
chr	+	280	3.0	9.0	1.0
chr	+	282	1.0	3.0	2.0
chr	+	283	1.0	2.0	2.0
chr	+	284	0.0	1.0	2.0
chr	+	285	2.0	2.0	2.0
chr	+	286	2.0	0.0	2.0
chr	+	287	2.0	2.0	1.0
chr	+	288	0.0	2.0	6.0
chr	+	289	1.0	7.0	10.0
chr	+	290	7.0	9.0	10.0
chr	+	291	5.0	13.0	4.0
chr	+	292	28.0	19.0	22.0
chr	+	293	30.0	33.0	19.0
chr	+	294	25.0	22.0	23.0
chr	+	295	2.0	7.0	5.0
chr	+	296	6.0	5.0	3.0
chr	+	297	2.0	6.0	4.0
chr	+	298	14.0	22.0	11.0
chr	+	299	19.0	18.0	6.0
chr	+	300	0.0	5.0	0.0
chr	+	301	19.0	9.0	19.0
chr	+	302	6.0	6.0	6.0
chr	+	303	21.0	18.0	10.0
chr	+	304	23.0	20.0	26.0
chr	+	305	32.0	42.0	23.0
chr	+	306	38.0	51.0	38.0
chr	+	307	31.0	52.0	37.0
chr	+	308	16.0	45.0	54.0
chr	+	309	34.0	52.0	56.0
chr	+	310	37.0	27.0	25.0
chr	+	311	9.0	13.0	7.0
chr	+	312	0.0	1.0	2.0
chr	+	313	0.0	2.0	0.0
chr	+	314	1.0	0.0	1.0
chr	+	327	0.0	1.0	0.0
chr	+	328	0.0	1.0	1.0
chr	+	329	0.0	1.0	1.0
chr	+	330	0.0	1.0	1.0
chr	+	331	0.0	0.0	4.0
chr	+	332	0.0	0.0	1.0
chr	+	333	5.0	2.0	1.0
chr	+	334	0.0	1.0	0.0
chr	+	335	1.0	1.0	0.0
chr	+	336	2.0	0.0	0.0
chr	+	337	2.0	1.0	0.0
chr	+	338	0.0	1.0	1.0
chr	+	339	0.0	2.0	0.0
chr	+	341	0.0	1.0	2.0
chr	+	343	1.0	1.0	1.0
chr	+	344	0.0	1.0	0.0
chr	+	345	1.0	2.0	0.0
chr	+	346	0.0	1.0	0.0
chr	+	347	0.0	0.0	1.0
chr	+	348	0.0	1.0	0.0
chr	+	349	0.0	0.0	1.0
chr	+	350	0.0	3.0	0.0
chr	+	351	1.0	2.0	1.0
chr	+	352	1.0	3.0	0.0
chr	+	353	2.0	0.0	0.0
chr	+	355	0.0	3.0	0.0
chr	+	356	1.0	0.0	3.0
chr	+	357	1.0	1.0	1.0
chr	+	358	0.0	1.0	0.0
chr	+	359	1.0	1.0	0.0
chr	+	360	0.0	1.0	0.0
chr	+	361	1.0	2.0	1.0
chr	+	362	1.0	0.0	0.0
chr	+	363	2.0	1.0	5.0
chr	+	364	0.0	2.0	3.0
chr	+	365	1.0	2.0	0.0
chr	+	366	1.0	0.0	2.0
chr	+	367	4.0	2.0	0.0
chr	+	368	4.0	2.0	2.0
chr	+	369	0.0	2.0	1.0
chr	+	370	0.0	3.0	0.0
chr	+	371	0.0	1.0	0.0
chr	+	372	2.0	0.0	0.0
chr	+	373	2.0	2.0	0.0
chr	+	374	0.0	1.0	0.0
chr	+	375	0.0	0.0	1.0
chr	+	376	1.0	2.0	0.0
chr	+	379	0.0	1.0	0.0
chr	+	380	0.0	0.0	2.0
chr	+	381	0.0	1.0	0.0
chr	+	382	0.0	1.0	1.0
chr	+	383	2.0	1.0	0.0
chr	+	384	1.0	1.0	0.0
chr	+	385	0.0	1.0	2.0
chr	+	386	0.0	0.0	1.0
chr	+	387	0.0	0.0	1.0
chr	+	388	0.0	0.0	1.0
chr	+	389	0.0	1.0	0.0
chr	+	390	0.0	1.0	0.0
chr	+	391	0.0	0.0	1.0
chr	+	392	1.0	0.0	0.0
chr	+	393	0.0	1.0	0.0
chr	+	394	1.0	1.0	0.0
chr	+	396	1.0	1.0	1.0
chr	+	397	1.0	1.0	0.0
chr	+	400	0.0	1.0	1.0
chr	+	401	1.0	1.0	0.0
chr	+	402	3.0	2.0	1.0
chr	+	403	6.0	3.0	3.0
chr	+	404	1.0	6.0	3.0
chr	+	405	1.0	1.0	1.0
chr	+	406	1.0	3.0	0.0
chr	+	407	3.0	1.0	1.0
chr	+	408	1.0	1.0	3.0
chr	+	409	1.0	0.0	0.0
chr	+	410	0.0	2.0	0.0
chr	+	411	4.0	1.0	0.0
chr	+	412	3.0	4.0	3.0
chr	+	413	1.0	1.0	1.0
chr	+	414	0.0	2.0	1.0
chr	+	415	3.0	0.0	2.0
chr	+	416	0.0	4.0	1.0
chr	+	417	1.0	1.0	0.0
chr	+	418	0.0	1.0	0.0
chr	+	419	1.0	0.0	0.0
chr	+	420	2.0	1.0	1.0
chr	+	421	1.0	1.0	1.0
chr	+	422	0.0	1.0	0.0
chr	+	423	0.0	0.0	1.0
chr	+	425	1.0	2.0	0.0
chr	+	427	2.0	1.0	0.0
chr	+	430	0.0	1.0	0.0
chr	+	431	1.0	0.0	0.0
chr	+	432	1.0	0.0	0.0
chr	+	435	0.0	0.0	1.0
chr	+	436	0.0	2.0	1.0
chr	+	437	2.0	1.0	1.0
chr	+	438	2.0	0.0	1.0
chr	+	439	2.0	0.0	0.0
chr	+	440	0.0	0.0	1.0
chr	+	443	2.0	1.0	2.0
chr	+	444	0.0	1.0	1.0
chr	+	445	1.0	1.0	0.0
chr	+	447	2.0	0.0	0.0
chr	+	448	1.0	0.0	0.0
chr	+	449	0.0	2.0	0.0
chr	+	450	4.0	0.0	1.0
chr	+	451	2.0	2.0	0.0
chr	+	453	1.0	0.0	0.0
chr	+	455	0.0	1.0	0.0
chr	+	456	1.0	0.0	0.0
chr	+	458	0.0	0.0	1.0
chr	+	459	2.0	1.0	0.0
chr	+	460	1.0	4.0	1.0
chr	+	461	3.0	3.0	5.0
chr	+	462	1.0	2.0	0.0
chr	+	463	5.0	4.0	9.0
chr	+	464	10.0	11.0	12.0
chr	+	465	18.0	25.0	14.0
chr	+	466	10.0	10.0	9.0
chr	+	467	3.0	5.0	1.0
chr	+	468	4.0	5.0	1.0
chr	+	469	5.0	1.0	3.0
chr	+	470	2.0	4.0	2.0
chr	+	471	2.0	2.0	3.0
chr	+	472	2.0	4.0	2.0
chr	+	473	1.0	1.0	1.0
chr	+	474	1.0	1.0	0.0
chr	+	475	5.0	1.0	1.0
chr	+	476	3.0	3.0	0.0
chr	+	477	0.0	4.0	1.0
chr	+	480	2.0	3.0	1.0
chr	+	481	1.0	0.0	0.0
chr	+	482	1.0	0.0	0.0
chr	+	483	1.0	0.0	0.0
chr	+	485	2.0	6.0	2.0
chr	+	486	1.0	1.0	0.0
chr	+	487	2.0	0.0	0.0
chr	+	488	2.0	7.0	2.0
chr	+	489	3.0	5.0	1.0
chr	+	490	1.0	3.0	1.0
chr	+	491	0.0	2.0	0.0
chr	+	492	4.0	5.0	1.0
chr	+	493	4.0	1.0	3.0
chr	+	494	5.0	6.0	1.0
chr	+	495	1.0	5.0	1.0
chr	+	496	1.0	1.0	3.0
chr	+	497	4.0	2.0	3.0
chr	+	498	0.0	1.0	3.0
chr	+	499	1.0	2.0	1.0
chr	+	500	1.0	2.0	3.0
chr	+	501	1.0	1.0	2.0
chr	+	502	1.0	1.0	0.0
chr	+	503	2.0	2.0	2.0
chr	+	504	2.0	0.0	1.0
chr	+	505	0.0	1.0	1.0
chr	+	506	0.0	0.0	2.0
chr	+	507	1.0	0.0	0.0
chr	+	508	1.0	2.0	1.0
chr	+	510	0.0	1.0	0.0
chr	+	511	1.0	0.0	0.0
chr	+	512	2.0	0.0	1.0
chr	+	513	1.0	0.0	2.0
chr	+	514	1.0	1.0	0.0
chr	+	515	0.0	1.0	0.0
chr	+	516	6.0	5.0	11.0
chr	+	517	0.0	2.0	2.0
chr	+	518	1.0	2.0	2.0
chr	+	519	0.0	1.0	0.0
chr	+	520	3.0	2.0	0.0
chr	+	521	3.0	1.0	0.0
chr	+	522	1.0	2.0	1.0
chr	+	523	1.0	2.0	0.0
chr	+	524	2.0	1.0	2.0
chr	+	525	1.0	0.0	2.0
chr	+	526	1.0	2.0	0.0
chr	+	527	4.0	3.0	0.0
chr	+	528	0.0	1.0	0.0
chr	+	529	1.0	1.0	2.0
chr	+	530	1.0	2.0	0.0
chr	+	531	0.0	1.0	0.0
chr	+	532	2.0	1.0	1.0
chr	+	533	1.0	0.0	0.0
chr	+	534	1.0	2.0	0.0
chr	+	535	1.0	0.0	0.0
chr	+	536	0.0	1.0	0.0
chr	+	537	3.0	1.0	1.0
chr	+	538	2.0	0.0	0.0
chr	+	539	2.0	1.0	1.0
chr	+	540	0.0	1.0	0.0
chr	+	541	4.0	2.0	2.0
chr	+	542	0.0	0.0	5.0
chr	+	543	0.0	3.0	3.0
chr	+	544	3.0	0.0	2.0
chr	+	545	1.0	2.0	3.0
chr	+	546	2.0	1.0	4.0
chr	+	547	3.0	2.0	2.0
chr	+	548	4.0	1.0	0.0
chr	+	549	2.0	0.0	0.0
chr	+	550	1.0	0.0	1.0
chr	+	551	1.0	0.0	2.0
chr	+	552	4.0	3.0	0.0
chr	+	553	0.0	1.0	0.0
chr	+	554	0.0	0.0	1.0
chr	+	555	2.0	2.0	1.0
chr	+	556	1.0	0.0	0.0
chr	+	557	3.0	5.0	1.0
chr	+	558	2.0	0.0	2.0
chr	+	559	0.0	1.0	1.0
chr	+	562	1.0	1.0	2.0
chr	+	563	9.0	5.0	7.0
chr	+	564	10.0	8.0	10.0
chr	+	565	2.0	3.0	3.0
chr	+	566	1.0	2.0	1.0
chr	+	567	2.0	4.0	3.0
chr	+	568	1.0	4.0	1.0
chr	+	569	1.0	2.0	1.0
chr	+	570	2.0	0.0	0.0
chr	+	571	2.0	0.0	0.0
chr	+	572	2.0	1.0	5.0
chr	+	573	3.0	6.0	3.0
chr	+	574	2.0	0.0	1.0
chr	+	575	0.0	1.0	0.0
chr	+	576	1.0	3.0	0.0
chr	+	577	5.0	3.0	2.0
chr	+	578	1.0	2.0	1.0
chr	+	579	1.0	0.0	1.0
chr	+	580	0.0	1.0	0.0
chr	+	581	2.0	0.0	3.0
chr	+	582	2.0	4.0	0.0
chr	+	583	1.0	0.0	0.0
chr	+	584	2.0	1.0	1.0
chr	+	585	1.0	0.0	0.0
chr	+	586	0.0	1.0	0.0
chr	+	588	2.0	3.0	0.0
chr	+	589	0.0	1.0	0.0
chr	+	590	1.0	1.0	1.0
chr	+	591	1.0	1.0	1.0
chr	+	592	0.0	1.0	2.0
chr	+	594	1.0	1.0	0.0
chr	+	595	0.0	1.0	0.0
chr	+	596	2.0	2.0	1.0
chr	+	597	0.0	1.0	1.0
chr	+	598	1.0	0.0	1.0
chr	+	600	1.0	3.0	0.0
chr	+	601	1.0	0.0	1.0
chr	+	602	1.0	3.0	1.0
chr	+	603	4.0	3.0	1.0
chr	+	604	2.0	4.0	2.0
chr	+	605	3.0	6.0	1.0
chr	+	606	0.0	4.0	2.0
chr	+	607	1.0	0.0	0.0
chr	+	608	7.0	1.0	5.0
chr	+	609	4.0	4.0	2.0
chr	+	610	2.0	5.0	3.0
chr	+	611	6.0	6.0	7.0
chr	+	612	6.0	10.0	8.0
chr	+	613	0.0	0.0	1.0
chr	+	615	0.0	0.0	1.0
chr	+	616	0.0	1.0	1.0
chr	+	617	0.0	0.0	1.0
chr	+	618	2.0	2.0	1.0
chr	+	619	4.0	6.0	1.0
chr	+	621	3.0	3.0	1.0
chr	+	622	1.0	1.0	2.0
chr	+	623	3.0	2.0	1.0
chr	+	624	4.0	3.0	3.0
chr	+	625	2.0	1.0	1.0
chr	+	626	1.0	1.0	0.0
chr	+	627	4.0	1.0	2.0
chr	+	628	7.0	5.0	8.0
chr	+	629	4.0	2.0	2.0
chr	+	630	3.0	0.0	1.0
chr	+	631	1.0	1.0	0.0
chr	+	632	3.0	0.0	0.0
chr	+	633	2.0	1.0	0.0
chr	+	634	2.0	5.0	1.0
chr	+	635	2.0	2.0	3.0
chr	+	636	1.0	2.0	1.0
chr	+	637	3.0	3.0	3.0
chr	+	638	0.0	3.0	1.0
chr	+	639	3.0	2.0	2.0
chr	+	640	3.0	6.0	4.0
chr	+	641	2.0	0.0	1.0
chr	+	642	4.0	4.0	3.0
chr	+	643	1.0	2.0	1.0
chr	+	644	2.0	2.0	5.0
chr	+	645	0.0	0.0	1.0
chr	+	646	0.0	1.0	1.0
chr	+	648	1.0	0.0	0.0
chr	+	649	2.0	1.0	1.0
chr	+	650	0.0	1.0	0.0
chr	+	651	0.0	2.0	1.0
chr	+	652	1.0	0.0	0.0
chr	+	653	1.0	0.0	0.0
chr	+	654	2.0	2.0	1.0
chr	+	655	0.0	3.0	0.0
chr	+	656	1.0	1.0	0.0
chr	+	657	1.0	1.0	1.0
chr	+	658	2.0	2.0	3.0
chr	+	659	4.0	5.0	2.0
chr	+	660	0.0	1.0	1.0
chr	+	661	0.0	4.0	1.0
chr	+	662	4.0	2.0	3.0
chr	+	663	2.0	1.0	3.0
chr	+	664	0.0	1.0	2.0
chr	+	666	1.0	3.0	0.0
chr	+	667	3.0	1.0	0.0
chr	+	668	0.0	2.0	0.0
chr	+	669	0.0	3.0	0.0
chr	+	671	2.0	1.0	0.0
chr	+	674	1.0	1.0	0.0
chr	+	675	2.0	2.0	2.0
chr	+	676	0.0	1.0	0.0
chr	+	677	2.0	0.0	2.0
chr	+	678	2.0	2.0	1.0
chr	+	679	5.0	2.0	1.0
chr	+	680	4.0	1.0	1.0
chr	+	681	2.0	2.0	1.0
chr	+	682	0.0	2.0	0.0
chr	+	683	0.0	0.0	2.0
chr	+	684	3.0	6.0	4.0
chr	+	685	2.0	1.0	0.0
chr	+	686	3.0	4.0	5.0
chr	+	687	1.0	2.0	1.0
chr	+	688	3.0	4.0	2.0
chr	+	689	3.0	4.0	4.0
chr	+	690	2.0	1.0	2.0
chr	+	691	8.0	3.0	6.0
chr	+	692	3.0	0.0	7.0
chr	+	693	8.0	2.0	1.0
chr	+	694	2.0	2.0	0.0
chr	+	695	1.0	2.0	0.0
chr	+	696	1.0	1.0	0.0
chr	+	697	3.0	2.0	2.0
chr	+	698	1.0	1.0	2.0
chr	+	699	2.0	1.0	0.0
chr	+	700	1.0	0.0	0.0
chr	+	701	2.0	0.0	1.0
chr	+	702	2.0	3.0	0.0
chr	+	703	1.0	1.0	0.0
chr	+	704	4.0	2.0	1.0
chr	+	705	2.0	1.0	2.0
chr	+	706	3.0	7.0	1.0
chr	+	707	3.0	0.0	2.0
chr	+	708	1.0	2.0	0.0
chr	+	709	3.0	3.0	1.0
chr	+	710	4.0	4.0	2.0
chr	+	711	2.0	1.0	1.0
chr	+	712	2.0	1.0	2.0
chr	+	713	1.0	0.0	2.0
chr	+	714	0.0	1.0	0.0
chr	+	715	5.0	1.0	1.0
chr	+	716	0.0	0.0	1.0
chr	+	717	4.0	4.0	3.0
chr	+	718	2.0	2.0	5.0
chr	+	719	4.0	5.0	5.0
chr	+	720	14.0	10.0	4.0
chr	+	721	6.0	7.0	5.0
chr	+	722	8.0	6.0	7.0
chr	+	723	2.0	3.0	1.0
chr	+	724	0.0	1.0	3.0
chr	+	725	1.0	1.0	1.0
chr	+	726	2.0	2.0	4.0
chr	+	727	0.0	3.0	1.0
chr	+	728	2.0	4.0	2.0
chr	+	729	1.0	3.0	1.0
chr	+	730	3.0	2.0	1.0
chr	+	731	1.0	2.0	1.0
chr	+	732	0.0	0.0	1.0
chr	+	733	1.0	5.0	4.0
chr	+	734	1.0	3.0	3.0
chr	+	735	2.0	1.0	1.0
chr	+	736	1.0	3.0	1.0
chr	+	737	3.0	2.0	1.0
chr	+	738	7.0	6.0	1.0
chr	+	740	1.0	0.0	3.0
chr	+	741	3.0	1.0	5.0
chr	+	742	4.0	1.0	0.0
chr	+	743	2.0	0.0	1.0
chr	+	744	0.0	1.0	0.0
chr	+	745	2.0	0.0	1.0
chr	+	746	2.0	1.0	1.0
chr	+	747	1.0	2.0	0.0
chr	+	748	5.0	2.0	0.0
chr	+	749	2.0	1.0	1.0
chr	+	750	1.0	3.0	2.0
chr	+	751	1.0	2.0	1.0
chr	+	752	1.0	1.0	4.0
chr	+	753	3.0	2.0	0.0
chr	+	754	2.0	6.0	3.0
chr	+	755	0.0	1.0	1.0
chr	+	756	1.0	0.0	1.0
chr	+	757	0.0	0.0	1.0
chr	+	758	1.0	0.0	0.0
chr	+	759	1.0	0.0	0.0
chr	+	760	0.0	2.0	0.0
chr	+	761	0.0	1.0	0.0
chr	+	762	0.0	1.0	4.0
chr	+	763	1.0	2.0	0.0
chr	+	764	1.0	4.0	3.0
chr	+	765	3.0	7.0	4.0
chr	+	766	7.0	4.0	0.0
chr	+	767	3.0	1.0	1.0
chr	+	768	0.0	2.0	1.0
chr	+	769	8.0	13.0	6.0
chr	+	770	2.0	0.0	0.0
chr	+	771	0.0	4.0	3.0
chr	+	772	0.0	1.0	1.0
chr	+	773	1.0	4.0	4.0
chr	+	774	0.0	4.0	2.0
chr	+	775	4.0	3.0	3.0
chr	+	776	0.0	0.0	1.0
chr	+	777	2.0	2.0	2.0
chr	+	778	1.0	2.0	1.0
chr	+	779	2.0	2.0	1.0
chr	+	780	1.0	6.0	4.0
chr	+	781	3.0	4.0	2.0
chr	+	783	2.0	4.0	3.0
chr	+	784	0.0	2.0	0.0
chr	+	785	0.0	1.0	3.0
chr	+	786	1.0	5.0	4.0
chr	+	787	0.0	1.0	0.0
chr	+	788	1.0	1.0	0.0
chr	+	789	1.0	2.0	2.0
chr	+	790	1.0	5.0	1.0
chr	+	791	0.0	2.0	1.0
chr	+	792	3.0	3.0	5.0
chr	+	793	6.0	4.0	3.0
chr	+	794	1.0	2.0	1.0
chr	+	795	1.0	4.0	2.0
chr	+	796	2.0	4.0	2.0
chr	+	797	6.0	1.0	0.0
chr	+	798	1.0	1.0	2.0
chr	+	799	0.0	1.0	2.0
chr	+	800	2.0	4.0	1.0
chr	+	801	1.0	1.0	0.0
chr	+	802	0.0	1.0	0.0
chr	+	803	2.0	1.0	1.0
chr	+	804	0.0	3.0	1.0
chr	+	805	3.0	1.0	0.0
chr	+	806	1.0	1.0	1.0
chr	+	807	2.0	3.0	0.0
chr	+	809	0.0	1.0	0.0
chr	+	810	1.0	3.0	0.0
chr	+	812	0.0	1.0	0.0
chr	+	814	0.0	0.0	1.0
chr	+	816	1.0	0.0	0.0
chr	+	817	1.0	1.0	0.0
chr	+	818	0.0	2.0	0.0
chr	+	819	1.0	2.0	1.0
chr	+	820	2.0	2.0	0.0
chr	+	821	0.0	0.0	1.0
chr	+	822	0.0	3.0	3.0
chr	+	823	2.0	3.0	1.0
chr	+	824	1.0	2.0	0.0
chr	+	825	2.0	0.0	1.0
chr	+	826	0.0	1.0	1.0
chr	+	827	3.0	3.0	0.0
chr	+	828	0.0	0.0	1.0
chr	+	829	0.0	1.0	0.0
chr	+	830	0.0	0.0	1.0
chr	+	831	0.0	2.0	0.0
chr	+	832	2.0	2.0	2.0
chr	+	833	0.0	1.0	0.0
chr	+	834	1.0	1.0	2.0
chr	+	835	2.0	2.0	0.0
chr	+	836	5.0	2.0	0.0
chr	+	837	2.0	1.0	0.0
chr	+	838	0.0	2.0	2.0
chr	+	839	0.0	1.0	1.0
chr	+	840	0.0	2.0	1.0
chr	+	841	1.0	2.0	0.0
chr	+	842	0.0	0.0	1.0
chr	+	843	0.0	0.0	2.0
chr	+	844	0.0	0.0	1.0
chr	+	845	2.0	2.0	1.0
chr	+	846	3.0	0.0	2.0
chr	+	847	4.0	2.0	3.0
chr	+	848	2.0	1.0	4.0
chr	+	849	1.0	0.0	1.0
chr	+	850	1.0	1.0	0.0
chr	+	851	1.0	0.0	0.0
chr	+	852	0.0	1.0	0.0
chr	+	853	1.0	2.0	0.0
chr	+	854	1.0	0.0	0.0
chr	+	855	0.0	1.0	0.0
chr	+	856	0.0	3.0	0.0
chr	+	857	1.0	1.0	0.0
chr	+	858	2.0	1.0	2.0
chr	+	859	0.0	1.0	0.0
chr	+	860	0.0	1.0	0.0
chr	+	861	2.0	3.0	1.0
chr	+	862	0.0	2.0	0.0
chr	+	863	0.0	1.0	0.0
chr	+	864	6.0	3.0	4.0
chr	+	865	1.0	2.0	1.0
chr	+	866	1.0	0.0	0.0
chr	+	868	0.0	1.0	0.0
chr	+	869	3.0	1.0	2.0
chr	+	870	1.0	0.0	0.0
chr	+	871	3.0	2.0	1.0
chr	+	872	3.0	1.0	1.0
chr	+	874	0.0	4.0	0.0
chr	+	875	3.0	1.0	6.0
chr	+	876	3.0	1.0	0.0
chr	+	877	0.0	1.0	1.0
chr	+	878	0.0	2.0	0.0
chr	+	879	1.0	2.0	2.0
chr	+	880	1.0	3.0	0.0
chr	+	882	2.0	1.0	1.0
chr	+	883	1.0	0.0	2.0
chr	+	884	10.0	3.0	2.0
chr	+	885	2.0	4.0	2.0
chr	+	886	5.0	1.0	3.0
chr	+	887	3.0	0.0	3.0
chr	+	888	1.0	2.0	3.0
chr	+	889	2.0	1.0	0.0
chr	+	890	1.0	0.0	0.0
chr	+	891	1.0	0.0	1.0
chr	+	892	0.0	0.0	1.0
chr	+	893	6.0	0.0	2.0
chr	+	894	1.0	5.0	2.0
chr	+	895	1.0	0.0	1.0
chr	+	896	2.0	0.0	1.0
chr	+	897	3.0	1.0	1.0
chr	+	898	2.0	0.0	0.0
chr	+	899	1.0	0.0	0.0
chr	+	900	3.0	4.0	1.0
chr	+	901	0.0	5.0	0.0
chr	+	902	0.0	0.0	1.0
chr	+	903	1.0	0.0	2.0
chr	+	904	2.0	0.0	0.0
chr	+	905	0.0	2.0	0.0
chr	+	906	1.0	0.0	1.0
chr	+	907	2.0	3.0	0.0
chr	+	908	0.0	0.0	1.0
chr	+	909	0.0	1.0	1.0
chr	+	910	1.0	0.0	1.0
chr	+	911	0.0	1.0	1.0
chr	+	912	0.0	1.0	2.0
chr	+	913	0.0	0.0	1.0
chr	+	914	1.0	2.0	1.0
chr	+	915	0.0	0.0	1.0
chr	+	916	1.0	2.0	0.0
chr	+	917	1.0	3.0	4.0
chr	+	918	4.0	2.0	1.0
chr	+	919	4.0	2.0	4.0
chr	+	920	4.0	1.0	1.0
chr	+	921	6.0	1.0	5.0
chr	+	922	2.0	4.0	6.0
chr	+	923	9.0	6.0	3.0
chr	+	924	8.0	2.0	0.0
chr	+	925	7.0	2.0	3.0
chr	+	926	1.0	2.0	1.0
chr	+	927	0.0	3.0	0.0
chr	+	928	3.0	1.0	2.0
chr	+	929	0.0	1.0	0.0
chr	+	930	6.0	5.0	1.0
chr	+	931	3.0	4.0	1.0
chr	+	932	2.0	1.0	6.0
chr	+	933	2.0	1.0	3.0
chr	+	934	0.0	1.0	0.0
chr	+	935	0.0	1.0	1.0
chr	+	936	2.0	1.0	1.0
chr	+	937	0.0	2.0	0.0
chr	+	938	1.0	0.0	1.0
chr	+	939	0.0	2.0	0.0
chr	+	940	1.0	2.0	2.0
chr	+	941	2.0	3.0	2.0
chr	+	942	0.0	2.0	0.0
chr	+	943	2.0	0.0	0.0
chr	+	944	3.0	1.0	0.0
chr	+	945	4.0	2.0	0.0
chr	+	946	2.0	6.0	1.0
chr	+	947	3.0	2.0	0.0
chr	+	948	3.0	3.0	1.0
chr	+	949	1.0	0.0	0.0
chr	+	950	1.0	1.0	2.0
chr	+	951	0.0	0.0	1.0
chr	+	952	6.0	0.0	2.0
chr	+	953	0.0	2.0	0.0
chr	+	954	0.0	1.0	1.0
chr	+	955	0.0	2.0	4.0
chr	+	956	0.0	1.0	2.0
chr	+	957	1.0	0.0	1.0
chr	+	958	3.0	2.0	3.0
chr	+	959	0.0	2.0	0.0
chr	+	960	1.0	1.0	4.0
chr	+	961	0.0	3.0	1.0
chr	+	963	1.0	2.0	0.0
chr	+	964	2.0	3.0	0.0
chr	+	965	3.0	4.0	0.0
chr	+	966	1.0	2.0	1.0
chr	+	967	0.0	2.0	0.0
chr	+	968	1.0	1.0	0.0
chr	+	969	1.0	2.0	1.0
chr	+	970	1.0	3.0	0.0
chr	+	971	1.0	0.0	0.0
chr	+	972	2.0	1.0	1.0
chr	+	973	4.0	0.0	0.0
chr	+	974	1.0	0.0	1.0
chr	+	975	1.0	0.0	0.0
chr	+	976	0.0	1.0	0.0
chr	+	977	1.0	2.0	1.0
chr	+	978	0.0	1.0	1.0
chr	+	979	0.0	1.0	2.0
chr	+	980	0.0	0.0	2.0
chr	+	981	0.0	2.0	1.0
chr	+	982	0.0	0.0	1.0
chr	+	983	1.0	0.0	0.0
chr	+	984	0.0	0.0	1.0
chr	+	985	2.0	3.0	0.0
chr	+	986	2.0	0.0	1.0
chr	+	987	2.0	2.0	2.0
chr	+	988	2.0	2.0	2.0
chr	+	989	2.0	2.0	2.0
chr	+	990	1.0	4.0	1.0
chr	+	991	2.0	4.0	3.0
chr	+	992	3.0	3.0	2.0
chr	+	993	0.0	1.0	0.0
chr	+	994	2.0	1.0	0.0
chr	+	995	0.0	2.0	1.0
chr	+	996	1.0	3.0	3.0
chr	+	997	0.0	3.0	1.0
chr	+	998	0.0	5.0	0.0
chr	+	999	2.0	4.0	1.0
chr	+	1000	1.0	3.0	1.0
chr	+	1001	0.0	1.0	2.0
chr	+	1003	2.0	3.0	2.0
chr	+	1004	3.0	1.0	0.0
chr	+	1005	2.0	0.0	1.0
chr	+	1006	3.0	2.0	5.0
chr	+	1008	4.0	4.0	3.0
chr	+	1009	1.0	2.0	2.0
chr	+	1010	3.0	3.0	4.0
chr	+	1011	6.0	1.0	3.0
chr	+	1012	2.0	0.0	0.0
chr	+	1013	1.0	1.0	0.0
chr	+	1014	0.0	0.0	1.0
chr	+	1015	0.0	1.0	3.0
chr	+	1016	2.0	3.0	2.0
chr	+	1017	1.0	0.0	2.0
chr	+	1018	1.0	0.0	1.0
chr	+	1019	0.0	2.0	0.0
chr	+	1020	3.0	1.0	2.0
chr	+	1021	1.0	0.0	0.0
chr	+	1023	0.0	2.0	1.0
chr	+	1024	1.0	1.0	1.0
chr	+	1025	0.0	1.0	0.0
chr	+	1026	2.0	1.0	1.0
chr	+	1027	1.0	3.0	1.0
chr	+	1028	0.0	0.0	1.0
chr	+	1029	0.0	1.0	0.0
chr	+	1031	0.0	1.0	0.0
chr	+	1033	1.0	2.0	0.0
chr	+	1034	2.0	0.0	1.0
chr	+	1035	0.0	0.0	1.0
chr	+	1036	1.0	2.0	1.0
chr	+	1037	3.0	1.0	0.0
chr	+	1038	0.0	0.0	1.0
chr	+	1039	3.0	2.0	0.0
chr	+	1041	1.0	0.0	1.0
chr	+	1043	0.0	1.0	0.0
chr	+	1044	2.0	1.0	0.0
chr	+	1045	1.0	0.0	0.0
chr	+	1046	3.0	0.0	0.0
chr	+	1047	1.0	1.0	0.0
chr	+	1048	0.0	0.0	1.0
chr	+	1049	0.0	0.0	1.0
chr	+	1050	1.0	2.0	0.0
chr	+	1051	1.0	0.0	1.0
chr	+	1052	1.0	2.0	0.0
chr	+	1053	5.0	4.0	2.0
chr	+	1054	2.0	1.0	1.0
chr	+	1056	1.0	0.0	1.0
chr	+	1057	0.0	2.0	0.0
chr	+	1058	1.0	2.0	1.0
chr	+	1059	2.0	0.0	0.0
chr	+	1060	2.0	1.0	2.0
chr	+	1061	0.0	3.0	0.0
chr	+	1062	1.0	2.0	2.0
chr	+	1063	3.0	7.0	4.0
chr	+	1064	1.0	2.0	1.0
chr	+	1065	0.0	2.0	0.0
chr	+	1066	3.0	0.0	1.0
chr	+	1067	1.0	8.0	8.0
chr	+	1068	0.0	3.0	0.0
chr	+	1069	2.0	1.0	0.0
chr	+	1070	1.0	3.0	2.0
chr	+	1071	1.0	1.0	3.0
chr	+	1072	0.0	2.0	1.0
chr	+	1073	2.0	0.0	0.0
chr	+	1074	1.0	0.0	2.0
chr	+	1076	2.0	2.0	1.0
chr	+	1077	3.0	5.0	1.0
chr	+	1078	1.0	0.0	0.0
chr	+	1079	2.0	2.0	2.0
chr	+	1080	1.0	0.0	1.0
chr	+	1081	0.0	1.0	1.0
chr	+	1082	1.0	4.0	3.0
chr	+	1083	0.0	1.0	0.0
chr	+	1084	0.0	1.0	0.0
chr	+	1085	0.0	1.0	0.0
chr	+	1086	1.0	0.0	2.0
chr	+	1087	0.0	3.0	0.0
chr	+	1088	0.0	2.0	1.0
chr	+	1089	1.0	4.0	2.0
chr	+	1090	1.0	3.0	3.0
chr	+	1091	4.0	3.0	0.0
chr	+	1092	2.0	3.0	3.0
chr	+	1093	4.0	1.0	2.0
chr	+	1094	0.0	1.0	2.0
chr	+	1095	1.0	0.0	8.0
chr	+	1096	4.0	3.0	1.0
chr	+	1097	3.0	0.0	0.0
chr	+	1098	2.0	3.0	1.0
chr	+	1099	1.0	1.0	0.0
chr	+	1100	2.0	0.0	2.0
chr	+	1101	2.0	0.0	1.0
chr	+	1102	0.0	0.0	1.0
chr	+	1104	1.0	2.0	3.0
chr	+	1105	0.0	0.0	2.0
chr	+	1106	0.0	0.0	2.0
chr	+	1107	1.0	2.0	3.0
chr	+	1108	1.0	0.0	0.0
chr	+	1109	1.0	2.0	1.0
chr	+	1110	0.0	1.0	2.0
chr	+	1111	1.0	0.0	0.0
chr	+	1112	1.0	0.0	0.0
chr	+	1113	1.0	0.0	0.0
chr	+	1114	3.0	2.0	2.0
chr	+	1115	0.0	2.0	1.0
chr	+	1116	0.0	1.0	2.0
chr	+	1117	0.0	0.0	1.0
chr	+	1118	1.0	0.0	0.0
chr	+	1119	0.0	0.0	1.0
chr	+	1120	0.0	0.0	1.0
chr	+	1121	0.0	0.0	1.0
chr	+	1122	0.0	2.0	0.0
chr	+	1123	2.0	3.0	1.0
chr	+	1124	1.0	2.0	3.0
chr	+	1125	2.0	2.0	0.0
chr	+	1126	1.0	2.0	1.0
chr	+	1127	1.0	5.0	0.0
chr	+	1128	2.0	0.0	1.0
chr	+	1129	1.0	1.0	0.0
chr	+	1130	3.0	1.0	2.0
chr	+	1131	0.0	1.0	0.0
chr	+	1133	1.0	0.0	0.0
chr	+	1134	0.0	1.0	5.0
chr	+	1135	0.0	0.0	2.0
chr	+	1137	1.0	1.0	0.0
chr	+	1138	0.0	3.0	1.0
chr	+	1139	1.0	1.0	1.0
chr	+	1142	1.0	3.0	1.0
chr	+	1143	3.0	0.0	2.0
chr	+	1144	2.0	0.0	1.0
chr	+	1145	3.0	3.0	2.0
chr	+	1146	0.0	0.0	1.0
chr	+	1148	0.0	1.0	1.0
chr	+	1149	0.0	3.0	0.0
chr	+	1150	1.0	2.0	2.0
chr	+	1151	1.0	0.0	2.0
chr	+	1152	0.0	1.0	0.0
chr	+	1153	1.0	0.0	1.0
chr	+	1154	1.0	1.0	2.0
chr	+	1155	0.0	1.0	2.0
chr	+	1158	0.0	1.0	1.0
chr	+	1159	3.0	0.0	0.0
chr	+	1160	1.0	0.0	1.0
chr	+	1161	0.0	1.0	2.0
chr	+	1163	2.0	1.0	2.0
chr	+	1164	2.0	1.0	2.0
chr	+	1165	0.0	1.0	1.0
chr	+	1166	1.0	2.0	1.0
chr	+	1167	2.0	1.0	1.0
chr	+	1168	0.0	1.0	1.0
chr	+	1169	1.0	1.0	0.0
chr	+	1170	0.0	1.0	0.0
chr	+	1171	1.0	1.0	1.0
chr	+	1172	0.0	1.0	0.0
chr	+	1173	1.0	1.0	1.0
chr	+	1174	0.0	0.0	3.0
chr	+	1175	1.0	1.0	0.0
chr	+	1176	0.0	1.0	0.0
chr	+	1177	1.0	1.0	2.0
chr	+	1178	2.0	1.0	1.0
chr	+	1179	0.0	0.0	1.0
chr	+	1180	1.0	1.0	1.0
chr	+	1181	3.0	2.0	0.0
chr	+	1182	2.0	0.0	0.0
chr	+	1183	1.0	2.0	0.0
chr	+	1184	3.0	0.0	1.0
chr	+	1185	4.0	2.0	1.0
chr	+	1186	1.0	0.0	1.0
chr	+	1187	3.0	1.0	2.0
chr	+	1188	2.0	2.0	1.0
chr	+	1189	0.0	1.0	2.0
chr	+	1190	0.0	1.0	0.0
chr	+	1191	0.0	1.0	1.0
chr	+	1192	1.0	1.0	0.0
chr	+	1193	0.0	1.0	0.0
chr	+	1194	0.0	0.0	1.0
chr	+	1195	1.0	0.0	0.0
chr	+	1196	0.0	1.0	0.0
chr	+	1197	1.0	0.0	1.0
chr	+	1198	1.0	1.0	0.0
chr	+	1200	2.0	0.0	1.0
chr	+	1201	1.0	0.0	3.0
chr	+	1202	0.0	0.0	1.0
chr	+	1203	2.0	0.0	0.0
chr	+	1204	3.0	0.0	0.0
chr	+	1205	2.0	0.0	2.0
chr	+	1206	0.0	1.0	0.0
chr	+	1207	1.0	1.0	1.0
chr	+	1209	0.0	1.0	0.0
chr	+	1210	0.0	1.0	0.0
chr	+	1211	1.0	0.0	0.0
chr	+	1213	0.0	1.0	1.0
chr	+	1214	1.0	0.0	1.0
chr	+	1215	0.0	2.0	2.0
chr	+	1216	1.0	0.0	0.0
chr	+	1217	1.0	1.0	1.0
chr	+	1218	1.0	1.0	1.0
chr	+	1219	1.0	0.0	0.0
chr	+	1220	1.0	0.0	3.0
chr	+	1221	1.0	1.0	2.0
chr	+	1222	2.0	0.0	0.0
chr	+	1223	0.0	0.0	1.0
chr	+	1224	1.0	1.0	0.0
chr	+	1225	0.0	1.0	0.0
chr	+	1227	0.0	2.0	1.0
chr	+	1228	1.0	3.0	1.0
chr	+	1230	0.0	3.0	2.0
chr	+	1231	2.0	0.0	0.0
chr	+	1232	3.0	1.0	1.0
chr	+	1233	0.0	1.0	1.0
chr	+	1234	2.0	3.0	0.0
chr	+	1235	0.0	1.0	0.0
chr	+	1236	1.0	3.0	1.0
chr	+	1237	0.0	2.0	2.0
chr	+	1238	1.0	0.0	0.0
chr	+	1239	6.0	5.0	3.0
chr	+	1240	0.0	1.0	1.0
chr	+	1241	2.0	0.0	1.0
chr	+	1242	3.0	3.0	2.0
chr	+	1243	3.0	0.0	0.0
chr	+	1245	1.0	1.0	0.0
chr	+	1246	2.0	1.0	2.0
chr	+	1247	1.0	1.0	1.0
chr	+	1248	0.0	3.0	1.0
chr	+	1249	0.0	2.0	0.0
chr	+	1250	1.0	1.0	0.0
chr	+	1251	2.0	1.0	0.0
chr	+	1254	0.0	1.0	0.0
chr	+	1255	2.0	0.0	0.0
chr	+	1256	0.0	1.0	1.0
chr	+	1257	4.0	4.0	2.0
chr	+	1258	0.0	2.0	0.0
chr	+	1260	0.0	0.0	1.0
chr	+	1261	3.0	2.0	2.0
chr	+	1262	5.0	0.0	4.0
chr	+	1263	1.0	0.0	0.0
chr	+	1264	1.0	0.0	0.0
chr	+	1265	1.0	1.0	1.0
chr	+	1266	0.0	3.0	1.0
chr	+	1267	3.0	2.0	1.0
chr	+	1268	2.0	2.0	1.0
chr	+	1269	3.0	3.0	1.0
chr	+	1270	2.0	1.0	2.0
chr	+	1271	3.0	2.0	3.0
chr	+	1272	2.0	1.0	2.0
chr	+	1273	1.0	1.0	1.0
chr	+	1274	2.0	3.0	3.0
chr	+	1275	3.0	1.0	3.0
chr	+	1276	1.0	2.0	0.0
chr	+	1277	4.0	2.0	1.0
chr	+	1278	1.0	2.0	4.0
chr	+	1279	5.0	4.0	1.0
chr	+	1280	4.0	1.0	0.0
chr	+	1281	1.0	2.0	0.0
chr	+	1282	2.0	0.0	0.0
chr	+	1284	1.0	0.0	1.0
chr	+	1285	0.0	2.0	3.0
chr	+	1286	0.0	1.0	1.0
chr	+	1287	1.0	2.0	0.0
chr	+	1288	0.0	1.0	1.0
chr	+	1289	1.0	2.0	3.0
chr	+	1290	1.0	2.0	2.0
chr	+	1291	1.0	2.0	0.0
chr	+	1292	0.0	2.0	0.0
chr	+	1293	1.0	1.0	0.0
chr	+	1294	5.0	3.0	0.0
chr	+	1295	1.0	1.0	1.0
chr	+	1296	4.0	1.0	1.0
chr	+	1297	1.0	1.0	0.0
chr	+	1298	0.0	0.0	1.0
chr	+	1299	2.0	1.0	1.0
chr	+	1300	1.0	0.0	0.0
chr	+	1301	1.0	0.0	0.0
chr	+	1302	0.0	0.0	1.0
chr	+	1303	1.0	1.0	1.0
chr	+	1304	2.0	2.0	1.0
chr	+	1305	2.0	0.0	0.0
chr	+	1306	0.0	0.0	1.0
chr	+	1307	1.0	1.0	0.0
chr	+	1308	0.0	1.0	0.0
chr	+	1309	0.0	0.0	2.0
chr	+	1310	2.0	1.0	1.0
chr	+	1311	1.0	2.0	2.0
chr	+	1312	0.0	1.0	0.0
chr	+	1313	1.0	2.0	1.0
chr	+	1314	3.0	6.0	4.0
chr	+	1315	2.0	1.0	1.0
chr	+	1316	0.0	0.0	1.0
chr	+	1317	1.0	0.0	1.0
chr	+	1319	4.0	4.0	2.0
chr	+	1321	1.0	0.0	0.0
chr	+	1324	2.0	3.0	0.0
chr	+	1325	0.0	1.0	1.0
chr	+	1327	4.0	0.0	2.0
chr	+	1328	1.0	0.0	0.0
chr	+	1329	0.0	1.0	1.0
chr	+	1330	2.0	0.0	0.0
chr	+	1332	1.0	0.0	1.0
chr	+	1334	1.0	1.0	0.0
chr	+	1335	2.0	0.0	1.0
chr	+	1336	1.0	0.0	0.0
chr	+	1338	1.0	0.0	0.0
chr	+	1341	1.0	0.0	0.0
chr	+	1342	2.0	1.0	1.0
chr	+	1343	0.0	1.0	0.0
chr	+	1347	1.0	0.0	0.0
chr	+	1348	3.0	2.0	0.0
chr	+	1350	0.0	0.0	1.0
chr	+	1352	0.0	1.0	0.0
chr	+	1353	1.0	1.0	0.0
chr	+	1355	0.0	0.0	2.0
chr	+	1357	0.0	0.0	1.0
chr	+	1360	0.0	0.0	1.0
chr	+	1362	1.0	0.0	0.0
chr	+	1365	1.0	0.0	0.0
chr	+	1366	2.0	1.0	1.0
chr	+	1367	1.0	2.0	0.0
chr	+	1368	1.0	0.0	1.0
chr	+	1369	1.0	2.0	0.0
chr	+	1370	2.0	1.0	1.0
chr	+	1371	2.0	2.0	1.0
chr	+	1372	1.0	1.0	2.0
chr	+	1373	0.0	0.0	1.0
chr	+	1376	1.0	1.0	2.0
chr	+	1378	0.0	0.0	1.0
chr	+	1379	1.0	0.0	1.0
chr	+	1380	0.0	3.0	0.0
chr	+	1381	1.0	0.0	1.0
chr	+	1382	4.0	4.0	0.0
chr	+	1383	0.0	2.0	0.0
chr	+	1384	0.0	0.0	1.0
chr	+	1385	1.0	0.0	0.0
chr	+	1386	0.0	3.0	0.0
chr	+	1387	0.0	1.0	0.0
chr	+	1388	1.0	2.0	2.0
chr	+	1389	1.0	1.0	3.0
chr	+	1390	1.0	0.0	3.0
chr	+	1391	1.0	3.0	2.0
chr	+	1392	0.0	4.0	1.0
chr	+	1393	1.0	1.0	3.0
chr	+	1394	0.0	2.0	1.0
chr	+	1395	0.0	3.0	1.0
chr	+	1396	1.0	0.0	1.0
chr	+	1397	1.0	0.0	1.0
chr	+	1398	1.0	4.0	4.0
chr	+	1399	1.0	3.0	2.0
chr	+	1400	1.0	0.0	1.0
chr	+	1401	3.0	5.0	0.0
chr	+	1402	3.0	1.0	1.0
chr	+	1403	3.0	2.0	0.0
chr	+	1404	2.0	4.0	4.0
chr	+	1405	1.0	3.0	0.0
chr	+	1406	0.0	5.0	3.0
chr	+	1407	1.0	0.0	1.0
chr	+	1408	9.0	5.0	2.0
chr	+	1409	5.0	0.0	3.0
chr	+	1410	2.0	1.0	3.0
chr	+	1411	1.0	0.0	1.0
chr	+	1412	0.0	0.0	2.0
chr	+	1414	4.0	1.0	1.0
chr	+	1415	1.0	2.0	0.0
chr	+	1416	5.0	0.0	1.0
chr	+	1417	3.0	6.0	1.0
chr	+	1418	2.0	0.0	0.0
chr	+	1419	0.0	0.0	1.0
chr	+	1420	1.0	3.0	2.0
chr	+	1421	1.0	1.0	0.0
chr	+	1422	2.0	1.0	0.0
chr	+	1423	0.0	0.0	2.0
chr	+	1424	2.0	2.0	3.0
chr	+	1425	3.0	1.0	1.0
chr	+	1426	0.0	3.0	3.0
chr	+	1427	4.0	1.0	0.0
chr	+	1428	2.0	4.0	2.0
chr	+	1429	0.0	3.0	4.0
chr	+	1430	8.0	4.0	3.0
chr	+	1431	1.0	3.0	1.0
chr	+	1432	2.0	1.0	4.0
chr	+	1433	2.0	0.0	0.0
chr	+	1434	1.0	1.0	4.0
chr	+	1435	4.0	4.0	0.0
chr	+	1436	1.0	1.0	1.0
chr	+	1437	0.0	0.0	1.0
chr	+	1438	1.0	1.0	0.0
chr	+	1439	0.0	1.0	2.0
chr	+	1440	1.0	1.0	3.0
chr	+	1441	1.0	1.0	1.0
chr	+	1442	1.0	2.0	0.0
chr	+	1444	3.0	2.0	0.0
chr	+	1445	1.0	0.0	0.0
chr	+	1446	3.0	2.0	2.0
chr	+	1447	3.0	2.0	1.0
chr	+	1448	0.0	1.0	0.0
chr	+	1449	1.0	1.0	1.0
chr	+	1450	3.0	0.0	1.0
chr	+	1451	1.0	0.0	3.0
chr	+	1452	0.0	1.0	0.0
chr	+	1453	0.0	2.0	0.0
chr	+	1454	0.0	0.0	1.0
chr	+	1455	0.0	3.0	1.0
chr	+	1456	1.0	0.0	1.0
chr	+	1457	1.0	0.0	0.0
chr	+	1458	1.0	1.0	1.0
chr	+	1459	0.0	0.0	1.0
chr	+	1460	1.0	3.0	0.0
chr	+	1461	4.0	1.0	1.0
chr	+	1462	1.0	1.0	1.0
chr	+	1463	1.0	2.0	1.0
chr	+	1464	2.0	3.0	1.0
chr	+	1465	3.0	2.0	0.0
chr	+	1466	1.0	0.0	0.0
chr	+	1467	3.0	2.0	4.0
chr	+	1468	0.0	2.0	0.0
chr	+	1469	1.0	4.0	3.0
chr	+	1470	1.0	0.0	2.0
chr	+	1471	2.0	1.0	3.0
chr	+	1472	2.0	1.0	2.0
chr	+	1473	2.0	2.0	0.0
chr	+	1474	2.0	2.0	1.0
chr	+	1475	0.0	1.0	1.0
chr	+	1476	1.0	2.0	0.0
chr	+	1477	1.0	0.0	1.0
chr	+	1478	0.0	1.0	3.0
chr	+	1479	1.0	0.0	0.0
chr	+	1480	2.0	0.0	3.0
chr	+	1481	2.0	3.0	1.0
chr	+	1482	1.0	1.0	0.0
chr	+	1483	1.0	0.0	0.0
chr	+	1484	2.0	3.0	2.0
chr	+	1485	3.0	0.0	4.0
chr	+	1486	3.0	3.0	3.0
chr	+	1487	1.0	3.0	1.0
chr	+	1488	3.0	2.0	3.0
chr	+	1489	4.0	2.0	3.0
chr	+	1490	0.0	0.0	3.0
chr	+	1491	3.0	2.0	1.0
chr	+	1492	1.0	3.0	0.0
chr	+	1493	1.0	1.0	1.0
chr	+	1495	1.0	1.0	0.0
chr	+	1496	0.0	1.0	1.0
chr	+	1497	1.0	0.0	0.0
chr	+	1499	1.0	0.0	0.0
chr	+	1500	1.0	0.0	2.0
chr	+	1501	0.0	0.0	1.0
chr	+	1502	0.0	3.0	0.0
chr	+	1503	0.0	1.0	0.0
chr	+	1504	1.0	1.0	0.0
chr	+	1505	1.0	2.0	0.0
chr	+	1506	0.0	0.0	2.0
chr	+	1507	0.0	1.0	0.0
chr	+	1508	1.0	2.0	0.0
chr	+	1509	1.0	1.0	1.0
chr	+	1510	1.0	2.0	2.0
chr	+	1511	2.0	0.0	0.0
chr	+	1512	0.0	0.0	3.0
chr	+	1513	1.0	1.0	1.0
chr	+	1514	4.0	3.0	1.0
chr	+	1515	0.0	1.0	0.0
chr	+	1516	2.0	1.0	1.0
chr	+	1518	1.0	0.0	0.0
chr	+	1519	2.0	2.0	1.0
chr	+	1520	1.0	1.0	1.0
chr	+	1521	0.0	0.0	1.0
chr	+	1522	0.0	1.0	1.0
chr	+	1523	0.0	1.0	1.0
chr	+	1524	3.0	2.0	1.0
chr	+	1526	0.0	0.0	1.0
chr	+	1527	1.0	0.0	0.0
chr	+	1528	2.0	3.0	0.0
chr	+	1529	0.0	3.0	2.0
chr	+	1530	1.0	0.0	0.0
chr	+	1531	3.0	3.0	0.0
chr	+	1532	2.0	2.0	1.0
chr	+	1533	2.0	0.0	2.0
chr	+	1534	1.0	0.0	0.0
chr	+	1535	1.0	1.0	2.0
chr	+	1536	0.0	0.0	3.0
chr	+	1537	2.0	0.0	0.0
chr	+	1539	0.0	2.0	2.0
chr	+	1540	0.0	2.0	0.0
chr	+	1541	0.0	2.0	0.0
chr	+	1542	1.0	0.0	0.0
chr	+	1543	1.0	0.0	2.0
chr	+	1545	0.0	1.0	0.0
chr	+	1547	0.0	1.0	0.0
chr	+	1548	1.0	0.0	2.0
chr	+	1549	0.0	0.0	1.0
chr	+	1552	1.0	1.0	1.0
chr	+	1553	1.0	2.0	3.0
chr	+	1554	1.0	0.0	1.0
chr	+	1556	2.0	2.0	2.0
chr	+	1557	1.0	1.0	2.0
chr	+	1558	2.0	1.0	0.0
chr	+	1559	1.0	4.0	1.0
chr	+	1560	2.0	2.0	4.0
chr	+	1561	6.0	0.0	2.0
chr	+	1563	0.0	1.0	1.0
chr	+	1565	2.0	0.0	1.0
chr	+	1566	1.0	0.0	0.0
chr	+	1567	1.0	2.0	0.0
chr	+	1568	0.0	1.0	0.0
chr	+	1569	1.0	2.0	2.0
chr	+	1571	0.0	4.0	1.0
chr	+	1572	1.0	2.0	2.0
chr	+	1573	3.0	1.0	2.0
chr	+	1574	2.0	2.0	1.0
chr	+	1575	2.0	1.0	0.0
chr	+	1577	0.0	0.0	1.0
chr	+	1578	2.0	0.0	0.0
chr	+	1579	1.0	0.0	0.0
chr	+	1580	2.0	1.0	1.0
chr	+	1581	0.0	3.0	2.0
chr	+	1582	2.0	2.0	4.0
chr	+	1583	1.0	0.0	0.0
chr	+	1584	0.0	2.0	0.0
chr	+	1585	2.0	1.0	1.0
chr	+	1586	0.0	0.0	3.0
chr	+	1587	1.0	0.0	0.0
chr	+	1590	0.0	1.0	1.0
chr	+	1591	0.0	2.0	0.0
chr	+	1593	2.0	0.0	0.0
chr	+	1594	0.0	3.0	0.0
chr	+	1595	1.0	1.0	0.0
chr	+	1596	1.0	1.0	0.0
chr	+	1599	1.0	0.0	0.0
chr	+	1601	2.0	0.0	0.0
chr	+	1602	0.0	0.0	1.0
chr	+	1606	0.0	1.0	0.0
chr	+	1607	1.0	1.0	0.0
chr	+	1608	0.0	0.0	1.0
chr	+	1609	1.0	4.0	2.0
chr	+	1610	3.0	6.0	2.0
chr	+	1611	4.0	3.0	2.0
chr	+	1612	5.0	5.0	3.0
chr	+	1613	4.0	6.0	5.0
chr	+	1614	2.0	3.0	2.0
chr	+	1615	3.0	5.0	3.0
chr	+	1616	3.0	0.0	3.0
chr	+	1617	0.0	1.0	0.0
chr	+	1618	1.0	1.0	2.0
chr	+	1619	1.0	0.0	0.0
chr	+	1620	1.0	0.0	1.0
chr	+	1621	1.0	1.0	1.0
chr	+	1623	3.0	0.0	0.0
chr	+	1624	0.0	2.0	4.0
chr	+	1625	3.0	4.0	1.0
chr	+	1626	1.0	3.0	4.0
chr	+	1627	1.0	0.0	0.0
chr	+	1628	0.0	0.0	1.0
chr	+	1629	1.0	3.0	2.0
chr	+	1630	2.0	2.0	0.0
chr	+	1631	0.0	0.0	2.0
chr	+	1632	1.0	2.0	2.0
chr	+	1633	0.0	0.0	1.0
chr	+	1634	0.0	1.0	0.0
chr	+	1635	0.0	0.0	1.0
chr	+	1636	1.0	3.0	6.0
chr	+	1637	6.0	4.0	2.0
chr	+	1638	2.0	0.0	0.0
chr	+	1639	2.0	2.0	1.0
chr	+	1640	1.0	0.0	0.0
chr	+	1641	1.0	4.0	5.0
chr	+	1644	2.0	4.0	0.0
chr	+	1645	1.0	1.0	1.0
chr	+	1646	0.0	2.0	1.0
chr	+	1647	1.0	0.0	1.0
chr	+	1648	3.0	5.0	1.0
chr	+	1649	1.0	1.0	3.0
chr	+	1650	3.0	2.0	2.0
chr	+	1651	1.0	1.0	1.0
chr	+	1652	3.0	2.0	2.0
chr	+	1653	0.0	2.0	1.0
chr	+	1654	4.0	0.0	1.0
chr	+	1655	0.0	2.0	0.0
chr	+	1656	0.0	1.0	1.0
chr	+	1657	4.0	1.0	1.0
chr	+	1658	1.0	0.0	1.0
chr	+	1659	3.0	0.0	1.0
chr	+	1660	2.0	0.0	1.0
chr	+	1661	1.0	0.0	0.0
chr	+	1662	1.0	2.0	0.0
chr	+	1663	0.0	2.0	0.0
chr	+	1664	0.0	2.0	0.0
chr	+	1665	1.0	0.0	1.0
chr	+	1666	3.0	4.0	0.0
chr	+	1667	5.0	3.0	3.0
chr	+	1668	2.0	2.0	9.0
chr	+	1669	4.0	3.0	2.0
chr	+	1670	1.0	2.0	1.0
chr	+	1671	3.0	2.0	2.0
chr	+	1672	2.0	3.0	3.0
chr	+	1673	1.0	1.0	0.0
chr	+	1674	1.0	2.0	0.0
chr	+	1675	0.0	1.0	1.0
chr	+	1676	0.0	0.0	1.0
chr	+	1677	3.0	1.0	1.0
chr	+	1678	1.0	4.0	2.0
chr	+	1679	0.0	1.0	0.0
chr	+	1680	1.0	1.0	3.0
chr	+	1681	0.0	0.0	2.0
chr	+	1682	2.0	2.0	1.0
chr	+	1683	3.0	0.0	1.0
chr	+	1684	4.0	1.0	2.0
chr	+	1685	2.0	2.0	3.0
chr	+	1686	1.0	3.0	1.0
chr	+	1687	0.0	1.0	0.0
chr	+	1688	1.0	1.0	0.0
chr	+	1689	2.0	0.0	0.0
chr	+	1690	1.0	1.0	2.0
chr	+	1692	1.0	0.0	3.0
chr	+	1693	0.0	1.0	1.0
chr	+	1694	2.0	3.0	2.0
chr	+	1695	1.0	1.0	0.0
chr	+	1696	1.0	2.0	2.0
chr	+	1697	0.0	0.0	1.0
chr	+	1698	4.0	3.0	2.0
chr	+	1699	1.0	2.0	2.0
chr	+	1700	1.0	4.0	1.0
chr	+	1701	1.0	2.0	0.0
chr	+	1702	1.0	4.0	0.0
chr	+	1703	0.0	4.0	1.0
chr	+	1704	2.0	1.0	2.0
chr	+	1705	3.0	0.0	3.0
chr	+	1706	3.0	1.0	2.0
chr	+	1707	2.0	1.0	2.0
chr	+	1708	2.0	1.0	2.0
chr	+	1709	4.0	4.0	4.0
chr	+	1710	1.0	2.0	3.0
chr	+	1711	1.0	0.0	0.0
chr	+	1712	3.0	2.0	1.0
chr	+	1713	2.0	1.0	2.0
chr	+	1714	3.0	0.0	0.0
chr	+	1715	4.0	0.0	1.0
chr	+	1716	1.0	1.0	0.0
chr	+	1717	3.0	3.0	3.0
chr	+	1718	3.0	3.0	3.0
chr	+	1719	2.0	3.0	4.0
chr	+	1720	2.0	3.0	0.0
chr	+	1721	2.0	1.0	1.0
chr	+	1722	3.0	2.0	1.0
chr	+	1723	1.0	2.0	0.0
chr	+	1724	1.0	0.0	1.0
chr	+	1725	0.0	0.0	2.0
chr	+	1726	0.0	5.0	1.0
chr	+	1727	6.0	0.0	3.0
chr	+	1728	2.0	3.0	3.0
chr	+	1729	0.0	0.0	1.0
chr	+	1730	2.0	2.0	2.0
chr	+	1731	2.0	5.0	1.0
chr	+	1732	1.0	2.0	1.0
chr	+	1733	3.0	2.0	2.0
chr	+	1734	1.0	1.0	0.0
chr	+	1735	1.0	1.0	1.0
chr	+	1736	0.0	1.0	0.0
chr	+	1737	2.0	2.0	1.0
chr	+	1738	0.0	4.0	1.0
chr	+	1739	1.0	1.0	0.0
chr	+	1740	2.0	2.0	4.0
chr	+	1741	5.0	2.0	1.0
chr	+	1742	0.0	2.0	1.0
chr	+	1743	1.0	4.0	2.0
chr	+	1744	2.0	3.0	0.0
chr	+	1745	2.0	0.0	0.0
chr	+	1746	1.0	1.0	0.0
chr	+	1747	0.0	0.0	2.0
chr	+	1748	4.0	3.0	4.0
chr	+	1749	0.0	3.0	2.0
chr	+	1750	1.0	3.0	1.0
chr	+	1751	2.0	1.0	0.0
chr	+	1752	0.0	1.0	0.0
chr	+	1753	2.0	1.0	1.0
chr	+	1754	0.0	1.0	0.0
chr	+	1755	0.0	6.0	2.0
chr	+	1756	0.0	0.0	2.0
chr	+	1757	2.0	0.0	1.0
chr	+	1758	1.0	0.0	0.0
chr	+	1759	1.0	1.0	0.0
chr	+	1760	1.0	2.0	0.0
chr	+	1761	1.0	0.0	0.0
chr	+	1762	3.0	2.0	0.0
chr	+	1763	0.0	2.0	0.0
chr	+	1764	1.0	2.0	0.0
chr	+	1765	0.0	1.0	0.0
chr	+	1766	1.0	0.0	0.0
chr	+	1767	3.0	2.0	0.0
chr	+	1768	2.0	2.0	1.0
chr	+	1769	1.0	1.0	0.0
chr	+	1770	0.0	2.0	0.0
chr	+	1771	1.0	0.0	1.0
chr	+	1773	1.0	0.0	2.0
chr	+	1774	0.0	2.0	0.0
chr	+	1775	0.0	1.0	0.0
chr	+	1776	2.0	0.0	1.0
chr	+	1777	1.0	0.0	0.0
chr	+	1778	0.0	1.0	0.0
chr	+	1779	2.0	0.0	2.0
chr	+	1780	2.0	0.0	0.0
chr	+	1781	0.0	1.0	0.0
chr	+	1782	0.0	0.0	1.0
chr	+	1784	2.0	3.0	3.0
chr	+	1785	1.0	1.0	0.0
chr	+	1786	0.0	1.0	1.0
chr	+	1787	2.0	3.0	1.0
chr	+	1788	1.0	2.0	0.0
chr	+	1789	0.0	1.0	2.0
chr	+	1790	1.0	1.0	1.0
chr	+	1791	1.0	1.0	2.0
chr	+	1792	0.0	1.0	0.0
chr	+	1793	0.0	1.0	0.0
chr	+	1794	0.0	1.0	1.0
chr	+	1795	0.0	2.0	0.0
chr	+	1796	1.0	0.0	0.0
chr	+	1797	1.0	2.0	3.0
chr	+	1798	0.0	1.0	0.0
chr	+	1799	0.0	0.0	1.0
chr	+	1800	1.0	2.0	0.0
chr	+	1801	0.0	1.0	0.0
chr	+	1802	1.0	1.0	3.0
chr	+	1803	0.0	0.0	2.0
chr	+	1805	0.0	1.0	1.0
chr	+	1806	1.0	0.0	0.0
chr	+	1807	0.0	1.0	1.0
chr	+	1808	1.0	2.0	2.0
chr	+	1809	3.0	3.0	0.0
chr	+	1810	0.0	1.0	1.0
chr	+	1811	2.0	3.0	1.0
chr	+	1812	1.0	3.0	1.0
chr	+	1813	2.0	1.0	1.0
chr	+	1814	1.0	1.0	3.0
chr	+	1815	4.0	0.0	3.0
chr	+	1816	0.0	3.0	4.0
chr	+	1817	1.0	2.0	1.0
chr	+	1818	2.0	0.0	1.0
chr	+	1819	1.0	3.0	3.0
chr	+	1820	1.0	3.0	4.0
chr	+	1821	0.0	2.0	2.0
chr	+	1822	1.0	1.0	0.0
chr	+	1823	3.0	1.0	1.0
chr	+	1824	2.0	1.0	0.0
chr	+	1826	1.0	1.0	0.0
chr	+	1827	1.0	2.0	1.0
chr	+	1828	1.0	1.0	3.0
chr	+	1829	3.0	1.0	0.0
chr	+	1830	1.0	0.0	1.0
chr	+	1831	3.0	4.0	1.0
chr	+	1832	2.0	0.0	1.0
chr	+	1834	3.0	1.0	1.0
chr	+	1836	1.0	1.0	1.0
chr	+	1837	2.0	2.0	1.0
chr	+	1838	5.0	1.0	1.0
chr	+	1839	2.0	1.0	0.0
chr	+	1840	1.0	2.0	1.0
chr	+	1842	0.0	0.0	1.0
chr	+	1843	0.0	2.0	1.0
chr	+	1845	1.0	0.0	1.0
chr	+	1846	2.0	0.0	0.0
chr	+	1847	0.0	1.0	0.0
chr	+	1848	1.0	1.0	0.0
chr	+	1849	3.0	1.0	2.0
chr	+	1850	1.0	2.0	1.0
chr	+	1851	2.0	3.0	0.0
chr	+	1852	5.0	2.0	3.0
chr	+	1853	3.0	0.0	0.0
chr	+	1854	5.0	0.0	1.0
chr	+	1855	1.0	1.0	0.0
chr	+	1856	1.0	2.0	0.0
chr	+	1857	1.0	1.0	1.0
chr	+	1860	0.0	0.0	1.0
chr	+	1861	1.0	1.0	1.0
chr	+	1862	1.0	0.0	0.0
chr	+	1863	1.0	0.0	0.0
chr	+	1864	1.0	0.0	2.0
chr	+	1865	0.0	3.0	1.0
chr	+	1866	2.0	2.0	0.0
chr	+	1867	2.0	1.0	3.0
chr	+	1868	1.0	2.0	0.0
chr	+	1869	1.0	3.0	2.0
chr	+	1870	2.0	0.0	3.0
chr	+	1871	3.0	0.0	2.0
chr	+	1872	1.0	4.0	3.0
chr	+	1873	3.0	3.0	4.0
chr	+	1874	0.0	0.0	1.0
chr	+	1875	2.0	3.0	0.0
chr	+	1876	3.0	3.0	3.0
chr	+	1877	4.0	1.0	1.0
chr	+	1878	2.0	5.0	3.0
chr	+	1879	0.0	3.0	0.0
chr	+	1880	0.0	0.0	2.0
chr	+	1881	4.0	3.0	1.0
chr	+	1882	0.0	0.0	1.0
chr	+	1883	1.0	0.0	1.0
chr	+	1884	2.0	4.0	0.0
chr	+	1885	1.0	2.0	1.0
chr	+	1886	1.0	2.0	1.0
chr	+	1887	1.0	1.0	3.0
chr	+	1888	2.0	7.0	4.0
chr	+	1889	3.0	3.0	2.0
chr	+	1890	1.0	3.0	1.0
chr	+	1891	2.0	3.0	0.0
chr	+	1892	2.0	0.0	2.0
chr	+	1893	4.0	3.0	1.0
chr	+	1894	3.0	1.0	2.0
chr	+	1895	5.0	4.0	4.0
chr	+	1896	5.0	3.0	4.0
chr	+	1897	1.0	2.0	3.0
chr	+	1899	1.0	1.0	0.0
chr	+	1900	0.0	3.0	0.0
chr	+	1901	1.0	0.0	0.0
chr	+	1902	4.0	2.0	2.0
chr	+	1903	1.0	0.0	1.0
chr	+	1904	1.0	3.0	0.0
chr	+	1905	4.0	2.0	0.0
chr	+	1906	2.0	2.0	1.0
chr	+	1907	0.0	1.0	1.0
chr	+	1908	3.0	3.0	3.0
chr	+	1909	1.0	2.0	1.0
chr	+	1910	4.0	4.0	2.0
chr	+	1912	0.0	2.0	0.0
chr	+	1913	1.0	0.0	2.0
chr	+	1914	0.0	0.0	1.0
chr	+	1915	1.0	0.0	1.0
chr	+	1916	4.0	1.0	4.0
chr	+	1917	2.0	1.0	1.0
chr	+	1918	0.0	1.0	0.0
chr	+	1919	1.0	0.0	2.0
chr	+	1921	0.0	1.0	1.0
chr	+	1922	2.0	1.0	4.0
chr	+	1923	0.0	6.0	2.0
chr	+	1924	4.0	3.0	1.0
chr	+	1926	1.0	0.0	1.0
chr	+	1928	3.0	1.0	5.0
chr	+	1929	0.0	3.0	2.0
chr	+	1930	0.0	2.0	0.0
chr	+	1931	1.0	3.0	1.0
chr	+	1932	7.0	1.0	0.0
chr	+	1933	0.0	2.0	2.0
chr	+	1934	2.0	6.0	1.0
chr	+	1935	2.0	2.0	0.0
chr	+	1936	2.0	5.0	5.0
chr	+	1937	2.0	8.0	0.0
chr	+	1938	0.0	0.0	2.0
chr	+	1939	2.0	3.0	2.0
chr	+	1940	1.0	0.0	0.0
chr	+	1941	0.0	3.0	0.0
chr	+	1942	0.0	1.0	0.0
chr	+	1943	1.0	1.0	0.0
chr	+	1944	0.0	2.0	1.0
chr	+	1945	2.0	1.0	0.0
chr	+	1946	0.0	1.0	0.0
chr	+	1947	1.0	0.0	0.0
chr	+	1948	1.0	0.0	5.0
chr	+	1949	0.0	4.0	1.0
chr	+	1950	2.0	3.0	3.0
chr	+	1951	0.0	1.0	2.0
chr	+	1952	0.0	2.0	2.0
chr	+	1953	0.0	1.0	0.0
chr	+	1954	1.0	0.0	0.0
chr	+	1955	0.0	0.0	1.0
chr	+	1956	1.0	0.0	0.0
chr	+	1957	1.0	0.0	1.0
chr	+	1958	0.0	1.0	0.0
chr	+	1959	1.0	1.0	0.0
chr	+	1960	1.0	1.0	1.0
chr	+	1961	5.0	3.0	3.0
chr	+	1962	2.0	6.0	4.0
chr	+	1963	2.0	7.0	2.0
chr	+	1964	1.0	7.0	1.0
chr	+	1965	3.0	4.0	2.0
chr	+	1966	5.0	1.0	3.0
chr	+	1967	2.0	3.0	2.0
chr	+	1968	0.0	1.0	1.0
chr	+	1969	3.0	2.0	0.0
chr	+	1970	3.0	6.0	1.0
chr	+	1971	3.0	0.0	4.0
chr	+	1972	1.0	0.0	1.0
chr	+	1973	1.0	1.0	2.0
chr	+	1974	1.0	2.0	1.0
chr	+	1975	0.0	3.0	1.0
chr	+	1976	0.0	2.0	3.0
chr	+	1977	3.0	3.0	1.0
chr	+	1978	0.0	0.0	2.0
chr	+	1979	1.0	3.0	0.0
chr	+	1980	1.0	4.0	0.0
chr	+	1981	3.0	1.0	1.0
chr	+	1982	1.0	1.0	0.0
chr	+	1983	3.0	1.0	3.0
chr	+	1984	1.0	0.0	2.0
chr	+	1985	2.0	4.0	1.0
chr	+	1986	0.0	1.0	5.0
chr	+	1987	0.0	0.0	5.0
chr	+	1988	0.0	2.0	3.0
chr	+	1989	1.0	4.0	2.0
chr	+	1990	0.0	1.0	0.0
chr	+	1991	0.0	3.0	3.0
chr	+	1992	0.0	1.0	1.0
chr	+	1993	4.0	0.0	0.0
chr	+	1994	1.0	0.0	1.0
chr	+	1995	2.0	3.0	4.0
chr	+	1996	0.0	1.0	2.0
chr	+	1997	1.0	2.0	3.0
chr	+	1998	0.0	1.0	0.0
chr	+	1999	3.0	3.0	0.0
chr	+	2000	3.0	1.0	0.0
chr	+	2001	3.0	2.0	0.0
chr	+	2002	2.0	0.0	3.0
chr	+	2003	2.0	1.0	0.0
chr	+	2004	0.0	3.0	3.0
chr	+	2005	2.0	1.0	1.0
chr	+	2006	3.0	0.0	2.0
chr	+	2008	1.0	4.0	0.0
chr	+	2009	2.0	2.0	3.0
chr	+	2010	2.0	0.0	2.0
chr	+	2011	3.0	0.0	0.0
chr	+	2012	2.0	0.0	0.0
chr	+	2013	2.0	2.0	0.0
chr	+	2014	2.0	5.0	2.0
chr	+	2015	0.0	3.0	0.0
chr	+	2016	0.0	3.0	0.0
chr	+	2017	1.0	0.0	2.0
chr	+	2018	0.0	0.0	2.0
chr	+	2019	3.0	2.0	0.0
chr	+	2020	1.0	2.0	0.0
chr	+	2021	1.0	1.0	0.0
chr	+	2022	7.0	4.0	3.0
chr	+	2023	5.0	4.0	3.0
chr	+	2024	5.0	2.0	3.0
chr	+	2025	4.0	2.0	2.0
chr	+	2026	5.0	4.0	2.0
chr	+	2027	4.0	2.0	3.0
chr	+	2028	4.0	2.0	2.0
chr	+	2029	2.0	2.0	0.0
chr	+	2030	0.0	1.0	0.0
chr	+	2031	0.0	2.0	0.0
chr	+	2032	2.0	2.0	1.0
chr	+	2033	0.0	2.0	1.0
chr	+	2034	3.0	4.0	2.0
chr	+	2035	2.0	1.0	0.0
chr	+	2036	5.0	1.0	1.0
chr	+	2037	2.0	1.0	1.0
chr	+	2038	0.0	2.0	3.0
chr	+	2039	0.0	2.0	0.0
chr	+	2040	0.0	1.0	2.0
chr	+	2042	1.0	0.0	1.0
chr	+	2043	0.0	1.0	0.0
chr	+	2044	0.0	0.0	1.0
chr	+	2045	1.0	1.0	0.0
chr	+	2046	2.0	5.0	1.0
chr	+	2047	7.0	7.0	5.0
chr	+	2048	0.0	2.0	0.0
chr	+	2049	2.0	2.0	3.0
chr	+	2050	3.0	0.0	1.0
chr	+	2051	2.0	0.0	1.0
chr	+	2052	4.0	1.0	1.0
chr	+	2053	3.0	1.0	1.0
chr	+	2054	1.0	4.0	0.0
chr	+	2055	0.0	1.0	0.0
chr	+	2056	3.0	0.0	3.0
chr	+	2057	1.0	4.0	1.0
chr	+	2058	0.0	2.0	0.0
chr	+	2059	1.0	2.0	0.0
chr	+	2060	1.0	1.0	0.0
chr	+	2061	3.0	0.0	1.0
chr	+	2062	3.0	1.0	3.0
chr	+	2063	6.0	2.0	1.0
chr	+	2064	4.0	2.0	0.0
chr	+	2065	2.0	0.0	0.0
chr	+	2066	0.0	1.0	3.0
chr	+	2067	4.0	1.0	2.0
chr	+	2068	0.0	3.0	0.0
chr	+	2069	2.0	1.0	6.0
chr	+	2070	3.0	2.0	9.0
chr	+	2071	2.0	1.0	4.0
chr	+	2072	7.0	8.0	5.0
chr	+	2073	1.0	2.0	2.0
chr	+	2074	0.0	6.0	3.0
chr	+	2075	2.0	8.0	4.0
chr	+	2076	1.0	2.0	2.0
chr	+	2077	0.0	0.0	1.0
chr	+	2078	1.0	1.0	0.0
chr	+	2079	0.0	1.0	4.0
chr	+	2080	0.0	1.0	2.0
chr	+	2081	4.0	3.0	1.0
chr	+	2082	4.0	2.0	0.0
chr	+	2083	1.0	4.0	3.0
chr	+	2084	2.0	2.0	1.0
chr	+	2085	1.0	2.0	2.0
chr	+	2086	4.0	5.0	6.0
chr	+	2087	2.0	0.0	0.0
chr	+	2088	2.0	5.0	1.0
chr	+	2089	0.0	0.0	1.0
chr	+	2091	3.0	5.0	2.0
chr	+	2092	3.0	0.0	0.0
chr	+	2093	3.0	1.0	2.0
chr	+	2094	1.0	0.0	2.0
chr	+	2095	1.0	1.0	0.0
chr	+	2096	0.0	1.0	1.0
chr	+	2097	8.0	3.0	5.0
chr	+	2098	3.0	2.0	3.0
chr	+	2099	1.0	0.0	0.0
chr	+	2100	1.0	1.0	2.0
chr	+	2101	1.0	4.0	4.0
chr	+	2102	1.0	0.0	2.0
chr	+	2103	2.0	2.0	1.0
chr	+	2104	2.0	3.0	1.0
chr	+	2105	1.0	1.0	1.0
chr	+	2106	6.0	2.0	2.0
chr	+	2107	0.0	1.0	0.0
chr	+	2108	3.0	4.0	1.0
chr	+	2109	1.0	1.0	2.0
chr	+	2110	0.0	1.0	2.0
chr	+	2111	2.0	3.0	1.0
chr	+	2112	2.0	3.0	1.0
chr	+	2113	0.0	0.0	1.0
chr	+	2114	3.0	4.0	3.0
chr	+	2115	1.0	1.0	0.0
chr	+	2116	2.0	0.0	3.0
chr	+	2117	1.0	4.0	3.0
chr	+	2118	2.0	2.0	0.0
chr	+	2119	2.0	1.0	1.0
chr	+	2120	2.0	0.0	0.0
chr	+	2121	1.0	3.0	2.0
chr	+	2122	1.0	0.0	0.0
chr	+	2123	0.0	2.0	0.0
chr	+	2124	1.0	0.0	0.0
chr	+	2126	0.0	0.0	1.0
chr	+	2127	4.0	4.0	2.0
chr	+	2128	5.0	5.0	3.0
chr	+	2129	3.0	6.0	3.0
chr	+	2130	2.0	3.0	6.0
chr	+	2131	1.0	3.0	2.0
chr	+	2132	3.0	1.0	2.0
chr	+	2133	2.0	2.0	3.0
chr	+	2134	0.0	0.0	1.0
chr	+	2135	3.0	3.0	1.0
chr	+	2136	0.0	1.0	0.0
chr	+	2137	1.0	1.0	0.0
chr	+	2138	1.0	2.0	3.0
chr	+	2139	0.0	0.0	1.0
chr	+	2140	0.0	1.0	0.0
chr	+	2141	3.0	4.0	1.0
chr	+	2142	0.0	1.0	1.0
chr	+	2143	2.0	2.0	1.0
chr	+	2144	1.0	0.0	1.0
chr	+	2145	0.0	2.0	1.0
chr	+	2146	2.0	3.0	2.0
chr	+	2147	1.0	1.0	1.0
chr	+	2148	0.0	1.0	0.0
chr	+	2149	4.0	3.0	1.0
chr	+	2150	3.0	0.0	1.0
chr	+	2151	3.0	0.0	4.0
chr	+	2152	2.0	1.0	2.0
chr	+	2153	1.0	0.0	0.0
chr	+	2154	1.0	1.0	3.0
chr	+	2155	2.0	0.0	0.0
chr	+	2156	3.0	1.0	1.0
chr	+	2157	1.0	1.0	1.0
chr	+	2158	0.0	1.0	3.0
chr	+	2159	2.0	1.0	0.0
chr	+	2160	0.0	2.0	1.0
chr	+	2161	0.0	2.0	2.0
chr	+	2162	0.0	1.0	1.0
chr	+	2163	0.0	0.0	1.0
chr	+	2164	1.0	1.0	1.0
chr	+	2165	0.0	1.0	0.0
chr	+	2167	1.0	0.0	0.0
chr	+	2168	0.0	1.0	1.0
chr	+	2169	1.0	1.0	0.0
chr	+	2170	0.0	0.0	1.0
chr	+	2171	0.0	1.0	1.0
chr	+	2172	0.0	4.0	0.0
chr	+	2173	1.0	0.0	0.0
chr	+	2174	0.0	1.0	1.0
chr	+	2175	0.0	0.0	1.0
chr	+	2176	2.0	0.0	1.0
chr	+	2177	1.0	0.0	0.0
chr	+	2178	1.0	0.0	1.0
chr	+	2179	1.0	0.0	1.0
chr	+	2182	1.0	1.0	2.0
chr	+	2183	3.0	3.0	1.0
chr	+	2184	1.0	2.0	1.0
chr	+	2185	0.0	2.0	0.0
chr	+	2186	0.0	1.0	0.0
chr	+	2187	2.0	3.0	1.0
chr	+	2188	2.0	3.0	0.0
chr	+	2189	2.0	3.0	2.0
chr	+	2190	3.0	4.0	1.0
chr	+	2191	1.0	4.0	2.0
chr	+	2192	3.0	0.0	0.0
chr	+	2193	2.0	0.0	2.0
chr	+	2194	0.0	2.0	2.0
chr	+	2195	3.0	2.0	1.0
chr	+	2196	3.0	0.0	0.0
chr	+	2197	1.0	1.0	3.0
chr	+	2198	2.0	1.0	2.0
chr	+	2199	1.0	3.0	3.0
chr	+	2200	0.0	1.0	1.0
chr	+	2201	1.0	0.0	0.0
chr	+	2203	0.0	1.0	0.0
chr	+	2204	1.0	2.0	0.0
chr	+	2205	0.0	1.0	0.0
chr	+	2206	3.0	0.0	0.0
chr	+	2207	0.0	1.0	3.0
chr	+	2208	1.0	3.0	1.0
chr	+	2209	0.0	1.0	2.0
chr	+	2210	0.0	1.0	0.0
chr	+	2211	1.0	1.0	0.0
chr	+	2212	2.0	2.0	0.0
chr	+	2213	0.0	0.0	1.0
chr	+	2215	0.0	3.0	0.0
chr	+	2216	2.0	2.0	1.0
chr	+	2217	3.0	3.0	1.0
chr	+	2218	1.0	2.0	3.0
chr	+	2219	0.0	2.0	1.0
chr	+	2220	3.0	1.0	4.0
chr	+	2221	3.0	4.0	2.0
chr	+	2222	7.0	3.0	3.0
chr	+	2223	0.0	1.0	2.0
chr	+	2224	1.0	0.0	0.0
chr	+	2225	5.0	0.0	1.0
chr	+	2226	1.0	2.0	1.0
chr	+	2227	2.0	0.0	0.0
chr	+	2228	1.0	3.0	2.0
chr	+	2229	4.0	1.0	0.0
chr	+	2230	3.0	3.0	0.0
chr	+	2231	0.0	0.0	1.0
chr	+	2232	1.0	2.0	0.0
chr	+	2233	0.0	1.0	0.0
chr	+	2234	2.0	1.0	0.0
chr	+	2235	0.0	1.0	1.0
chr	+	2236	3.0	2.0	0.0
chr	+	2237	0.0	1.0	2.0
chr	+	2239	3.0	0.0	0.0
chr	+	2240	1.0	0.0	0.0
chr	+	2241	1.0	2.0	2.0
chr	+	2242	2.0	0.0	0.0
chr	+	2243	3.0	0.0	1.0
chr	+	2244	7.0	4.0	0.0
chr	+	2245	1.0	1.0	1.0
chr	+	2246	1.0	1.0	3.0
chr	+	2247	2.0	0.0	1.0
chr	+	2248	1.0	0.0	0.0
chr	+	2249	1.0	0.0	1.0
chr	+	2250	3.0	0.0	2.0
chr	+	2251	0.0	4.0	1.0
chr	+	2252	2.0	0.0	2.0
chr	+	2253	1.0	2.0	2.0
chr	+	2254	1.0	0.0	0.0
chr	+	2255	3.0	2.0	1.0
chr	+	2256	1.0	1.0	1.0
chr	+	2257	3.0	0.0	0.0
chr	+	2258	3.0	1.0	1.0
chr	+	2259	5.0	2.0	3.0
chr	+	2260	3.0	1.0	0.0
chr	+	2261	2.0	2.0	1.0
chr	+	2262	4.0	3.0	2.0
chr	+	2263	1.0	0.0	0.0
chr	+	2264	3.0	3.0	4.0
chr	+	2265	4.0	2.0	2.0
chr	+	2266	5.0	2.0	2.0
chr	+	2267	4.0	2.0	0.0
chr	+	2268	0.0	2.0	1.0
chr	+	2269	2.0	2.0	2.0
chr	+	2270	3.0	0.0	1.0
chr	+	2271	1.0	0.0	4.0
chr	+	2272	3.0	4.0	0.0
chr	+	2273	4.0	3.0	4.0
chr	+	2274	2.0	2.0	1.0
chr	+	2275	1.0	2.0	1.0
chr	+	2277	3.0	1.0	0.0
chr	+	2278	5.0	4.0	2.0
chr	+	2279	2.0	1.0	1.0
chr	+	2280	2.0	2.0	1.0
chr	+	2281	3.0	2.0	2.0
chr	+	2282	1.0	1.0	0.0
chr	+	2283	2.0	4.0	1.0
chr	+	2284	1.0	2.0	1.0
chr	+	2285	2.0	0.0	1.0
chr	+	2286	1.0	1.0	1.0
chr	+	2287	2.0	5.0	3.0
chr	+	2288	3.0	1.0	2.0
chr	+	2289	0.0	2.0	2.0
chr	+	2290	0.0	1.0	1.0
chr	+	2291	6.0	1.0	3.0
chr	+	2292	2.0	1.0	0.0
chr	+	2293	0.0	3.0	0.0
chr	+	2294	0.0	2.0	3.0
chr	+	2295	1.0	2.0	0.0
chr	+	2296	1.0	0.0	0.0
chr	+	2297	1.0	2.0	3.0
chr	+	2298	0.0	0.0	1.0
chr	+	2299	1.0	1.0	2.0
chr	+	2300	0.0	0.0	1.0
chr	+	2301	5.0	1.0	0.0
chr	+	2302	2.0	0.0	0.0
chr	+	2303	1.0	1.0	0.0
chr	+	2304	5.0	1.0	0.0
chr	+	2306	2.0	0.0	1.0
chr	+	2307	1.0	1.0	1.0
chr	+	2308	0.0	0.0	1.0
chr	+	2309	2.0	3.0	1.0
chr	+	2310	1.0	3.0	0.0
chr	+	2311	1.0	2.0	0.0
chr	+	2312	0.0	0.0	1.0
chr	+	2314	0.0	2.0	0.0
chr	+	2315	3.0	0.0	2.0
chr	+	2316	0.0	3.0	2.0
chr	+	2317	0.0	2.0	2.0
chr	+	2318	2.0	0.0	0.0
chr	+	2319	0.0	0.0	2.0
chr	+	2321	0.0	0.0	4.0
chr	+	2322	1.0	3.0	2.0
chr	+	2323	4.0	2.0	2.0
chr	+	2324	4.0	6.0	3.0
[truncated: 998,000+ more rows]
